# Supplementary material for: Loss of inner kinetochore genes is associated with the transition to an unconventional point centromere in budding yeast
Source: PeerJ. 2020 Sep 29;8:e10085. doi: 10.7717/peerj.10085 (PMC7531349; doi:10.7717/peerj.10085)
Supplement: Supplemental Information 2 — Intergenic sequences in the regions orthologous to the lost gene are provided as a text file. These sequences were searched for the presence of ORF’s using NCBI’s ORF finder program. [file peerj-08-10085-s002.zip]

Archive with 26 entries (18 files):
- Supplementary_Material_S2/
- Supplementary_Material_S2/BIR1/
- Supplementary_Material_S2/BIR1/CGLA_BIR1_region.txt
- Supplementary_Material_S2/BIR1/ZROU_BIR1_region.txt
- Supplementary_Material_S2/CHL4/
- Supplementary_Material_S2/CHL4/NCAS_CHL4_region.txt
- Supplementary_Material_S2/CHL4/NDAI_CHL4_region.txt
- Supplementary_Material_S2/CNN1/
- Supplementary_Material_S2/CNN1/TBLA_CNN1_region.txt
- Supplementary_Material_S2/FIN1/
- Supplementary_Material_S2/FIN1/KNAG_FIN1_region.txt
- Supplementary_Material_S2/IML3/
- Supplementary_Material_S2/IML3/ECYM_IML3_region.txt
- Supplementary_Material_S2/IML3/EGOS_IML3_region.txt
- Supplementary_Material_S2/IML3/KLAC_IML3_region.txt
- Supplementary_Material_S2/IML3/NCAS_IML3_region.txt
- Supplementary_Material_S2/IML3/NDAI_IML3_region.txt
- Supplementary_Material_S2/NKP1/
- Supplementary_Material_S2/NKP1/NCAS_NKP1_region.txt
- Supplementary_Material_S2/NKP1/NCAS_ORFS.fa
- Supplementary_Material_S2/NKP1/NDAI_NKP1_region.txt
- Supplementary_Material_S2/WIP1/
- Supplementary_Material_S2/WIP1/KAFR_WIP1_region.txt
- Supplementary_Material_S2/WIP1/KNAG_WIP1_region.txt
- Supplementary_Material_S2/WIP1/TBLA_WIP1_region.txt
- Supplementary_Material_S2/WIP1/VPOL_WIP1_region.txt
