# Supplementary material for: Loss of inner kinetochore genes is associated with the transition to an unconventional point centromere in budding yeast
Source: PeerJ. 2020 Sep 29;8:e10085. doi: 10.7717/peerj.10085 (PMC7531349; doi:10.7717/peerj.10085)
Supplement: Supplemental Information 2 — Intergenic sequences in the regions orthologous to the lost gene are provided as a text file. These sequences were searched for the presence of ORF’s using NCBI’s ORF finder program. [file peerj-08-10085-s002.zip › Supplementary_Material_S2/BIR1/CGLA_BIR1_region.txt]

>Intergenic-CAGL0M09185g-CAGL0M09130g cgla_Chr_13 complement(918189..921029) 2841bp
TGTCCTTACCTGCACTGTTCTCCTAGCCCAATTAGCCTGTTTCACCTCCCAATTCAGCTA
TCAGTCCTTCTTAAAGCCCTTTTGACTATCTTTTGCCAAAACTCTCAAGCTTTTTCCCTC
ATCGCTGGAAAATTTCAATTATTTCAAGAACAATGAACACAGGCCTATCGAAACAGCTAT
GAGATGAGCTAAGACGAGCCCAATTGGACCAGGAGCAGAGCACTTGTAGAGATGACCACT
ATGGATACGCGTATGCGGTTGTTGAGTGCGCGGTTACAGACCTTCCAGGAGCAGTTTGAG
GTTTCTGGCAAGCGAATGAAGTGGAGGTACACTGCGATACCTGGTGATCTGCTGGCGCAC
CTCGGGATGTACTACGCCCCCGTTGTTACGGATGGTGCTGCTGACAACCAAGTATGCTGT
ATTTACTGTGGCGGGTCCACTGGTGATCTACAGAGCTACAGATCAAAGCGCAAGAGGAAG
CTCGAAACCATTTACAATGTGCTGAAGGCCCACTACGAGGAGCACAGCTGTGTGAATGCT
GATCTGATATGGCGGTATACGCAAAAGAAAGTTATAGAATGGACCCAGGTGCCCGGTTTC
AGCGACCCATTTGCAGCGGAGTTCGCTAAGTATGCAACAATGACCTTCCAGTCGGTACCG
TCCAAGTTCGACCACAATGATAAGCACCATGCTACAGTAAACGGCTGTGTACAAGCAGGC
TTAATTAACTATGATATATCATTGACAAATTTCCAAGATATGGCGAAGGATCAAGAACGG
TCTGCTTGCTTTTGCCCGTATTCTCAATCTATTGTGATTTTACAAAGGGAACTGACACCA
ATACAGAGTCATTACGCGACATGTGCAAACAATCAGTGCTATTTCCTTGAGAAGTACGCC
AGCAACCATGGAGATGAATTAGAGTCATTGAAACTACTGGATGGTAAGATGAACTCAGAG
CACAATGACAATGCTGATTCAAACGATAACGATGTATTGACTTTGCCCACTTCTGATGAA
GGACACGAAGAAAGCTACAACAGTGATAATGCCAATTCAACAAGATCATCTATTGATATA
GATGATCTAAACTATAACCCAGATGAAGATCTAGCGATGAATAGTGAAGATGAGAAAGAA
CAAGACCCACATGTTAACGAGAAGGAAAACTCTGATGAAAATAACTCAAAAGATAGGAAA
AGAAGCTTATCTGATGAAGCTGAAATTGTTGCAGATGAAAGTCCGAAAAGATTAGATATT
ATGAAAGCAGATCAAGACCAATCAGCTAATAAACTATCAGTAAGTCCACCAACTAAGAGA
AGAAGATTAAAAAGAATCTCTCCAGTACGTTTATCATTGTCGAATAACTTTTCAGGCGAT
GATACAAATAATCATTCTGATAGTTCTGAAGATAAAGAGCCAGTTATTAATTTCGAGAAT
CATTATCACCGAAAGAAAGGAAAGTCCAGAAAGAACCAACTGCTCGATGACAGCATTGAT
GACTTTGGCTTTAGTAAATACGGTGATAATGCTTTCCATATCCCAGAACCGTCAATTCCT
GCTGAATTACAGTCACCTAAGAGAGTTCAAAATAAAAGTGATCGTTCAAACGACATCTCG
ATTTCAAGTAGTCCCTCAAAAGACAACAATGACAATGGGACAAGTAGCGCCGAATTTCAT
AATAAATACAATAACAATAACACAAAAAAACTACAAGAAGAGATTCAGACACCCAGAGTT
CCAACTTCCTCATCTAAAAATGATAACAAATCGGAAATTCATAACGTAACTGAAAATATT
AATAAGGATACTGCAGAATGCGAGGAGAACGTACAATATTCGGGGGACGAATCATCTGAA
TTAGATTCACCGCAATCCAGTGTAATCCCATCTCCGATAAAGAGTCCATCTCCGATCGCT
TCAAAAGAAGGCAATGCATCACCTACAAAAGAAACCTTAGGTTTTCTTACTTCAAAACTG
GCTCAAACACCAGTTAAGCTGAAATATAATAAGCTTAGGCATCTCTATTAGTAACCATAT
TGCTCCCCATAACTTTCCTTCGGAAAATTCGATTGAGAGCATCTCAGATATAAACTCTTC
AAAAATTGAGATGGGTACACCACTGAAGCCCATTAAAAATTTACCTTTTTCTCCAAATAG
AAGAACACCTACTACTATTGACATTTCGAAAGCATCCAAACAAAGTGAAGAAATTGGACT
TGGGGATGATCCACTTGTTCTACCCGCCATTGATAACCATAAATTCCAGTCGAATTCTGA
ATCGAGTCATTCAGATCACTTAAAAAGTGATAGATCGAATGAAATGAAATCAACGCCAAA
AGATAATAATGCAGTGGAATTTAAAATTCAAATAAATGAATTGGATGAAGACACCAAAAC
CGTAAAACAGTTTTTTCATGACTTGCTGGTTTATATGAACAAAAATGACTTAACACTTAA
TACAGATGTTGATGGTGAAATTGAGAACTTTGTGAAGCATATCCCGAATAGAGAACTGGA
CATGAAATTTGAATCTTGGATTATCGAGAAAGTTGAAGGTGTTAAACAAGAATTCAAATC
TGCATTAAATAAAAAATTGCTGATATTAAAGAAGTCCATACTAGCAAAGCAGTCCTTAAT
CAACAACTCCACCAATGATGACGAACTAGTTACCATTGCAAAACGCCTGGGGTGTTATGA
AATTTAATTGAATGTTAATAAATGGTGTAACTAACTTGATAAATAATCAAAATATGTAAT
ATTAATTGAAACAGTTGACCTGTTTCAATATTCTTCGGTTAATATAATTAAAATAAAAGA
TAGCCTTGTATTTTTAACTAT
