# Supplementary material for: Loss of inner kinetochore genes is associated with the transition to an unconventional point centromere in budding yeast
Source: PeerJ. 2020 Sep 29;8:e10085. doi: 10.7717/peerj.10085 (PMC7531349; doi:10.7717/peerj.10085)
Supplement: Supplemental Information 2 — Intergenic sequences in the regions orthologous to the lost gene are provided as a text file. These sequences were searched for the presence of ORF’s using NCBI’s ORF finder program. [file peerj-08-10085-s002.zip › Supplementary_Material_S2/BIR1/ZROU_BIR1_region.txt]

>Intergenic-ZYRO0G17380g-ZYRO0G17424g zrou_Chr_7 (1430376..1432856) 2481bp
GGAATGAGGCATGTACAGTTTTCTCTCCTTTATTTCTCGTCGTTTTTTGTTGAATTTTTT
TTTTTTTTTTTGTATATGTAGATCTATATAATTTTCACGGTAGTAGTCTTTAGTCTTTAA
CAGAAAACATGCTTACTCTTAATCAAGAAAGAGACAAGACAATTGCACATATCAAAGGAA
GTCGGGTTCAAATTGCTGCATCATGTCTGAAGATTTCATCGTTGGCGATGTGTCTAACAT
GCTAACTGTAGATTCAAGGATTAAATCATTTCAAAGGACTTCTATTGTAGACGGTAAGAA
ATTTAGATGGAGGTATACGCTTATACCCTATGAATCAATGGCAAGACTGGGGTTTTTCTA
CTGTCCGTCAAGAGATTCGACAACTGGGATTGTATATAAAGATGCTGTTGGTTGTATCTA
TTGTCGCAGAGTTACTCACGATCTAAAAGATTGTAGATCTAAGAGAAAAGACGTTGTGGA
GACTTTGATGAGCGTATTAAGACAACATTGGGAAACGCACGAACCGAGATGTCTCTATTC
ATATATGAAATGGAAAATTTTACAAGGTTTTAATGGTGATTGGAATGAAGATGAATGGTT
TCGGAATCCACTAGATGCAAGAATTAAACGCCTGTTTGCATTTACGTATGAGAACAATTG
GCCACATAGTAATGATGTAAATTTAAACTCCCAAAGGATGGCAGATGCTGGTTTAGTACG
ATACGACAATTCATTTACCGGTTTTGAAGAACTCATGAGTGAAAAAGATACTGATGCCTG
CTACTGCATATATTGTAAACAGATATTGGGACATTGGCAATTGGATGATGATCCATTAAA
AGAACATTTTAAGGCAAGTCAAGGTGGACAGTGTTTTTTCTTCTCGAAGATCGATGGGGA
TCTGGTGGAATCTATACGTGAGACCGTTGAGATCCCGCAGGAACATCACACAAATGATGA
GGATGACCGGTCAGATGCACATTCCTCCCCACAAGTAAGTTCTTCGCCAATGAGGAAAAA
GAGGAAATTAAAGAGAAACAACACGCAATTGATATCAGATGATAGTGATCCGTCTTTCCA
TTTGGATGAGGCAAAAGATTTGGTCTTGAATTTTAGAGCTCATAGAGAAAGAATCAATGA
ATTAGGTAGAAAAAATCCGATCCTTGATGATAGTAAGGATGAATTCAGTTTCAGCACGCA
TGGTAATAATGCCTTCGAAATTCCATCGCCATCATCTAAAACCTTAGCGCGTCCAGATAC
AATCGTTGAAAACACAAGTAGACCAGGAAGTTCATCTGCAATGCTTCCCACTCAAAATAA
AGTATCTCGTGGTGATTTGAGAAGTATACCAATAGATGCAGAATTAAGCTCCGATTCTTC
ATCTTTATCAGGCCCCATACCAGCACCGCCTGTACAATTGGATAACCAGGGATCAATTGC
ATTTGAAAGCCGTAATCTTAGTCCTCTCCAAAGAAAAATCTGTTAAATCATTACCTGCAG
AATCGGCGTATGATTCAGATCATTTTGGAGAGCTTCCGCGGGGGTCATCCCCAGATATCG
AAACTTTAGATACAGGAACACCGTTACCTGATAGGAAAGTCTCCAAAGGCTTTTTTATTG
GTAATAGTCAATCTGGAGAGGGGGGGAAATCGTCTCTTAAAGAAGAGTCTCCTGGGATAA
GTGGGCAATCTTTGAAAGAGCAGGACGACGATAGGAGGAATCCGTCAAGTGACAAAAAAG
AATCTCCACAGAAAGATATCTCATTAAATCATGACCCAGAGGTGCGATTAAGTGCGGCAA
AAATAAGAGGTAGTCCTCAAGAATTGGAACTTGTGGGAAAAATAGACGAATCAGAGAAAC
AGCATGAACCAAAGATTACATCAGAATTAAATGAGCCTGTCGAAGGGAGAACTGCAGATA
AACCGAGTGCATGTCTATCGCTTGAAGTAGCCGCTGAAGATGAGAATCAAATGTTTAAAA
TGGATGAAGATAAAACCCTAGTTAAATCTTATTTCCACGACATGTTAAAGTACATTAATA
ATAATGATGCTACATTGGCGAATGATAAAGATGGAGACTTAGCATTTTTCATCAAACAAA
TGCCGGAAGAAGAAATGAGTATTACCTTTTCGCAATGGATTATTCGAAAAAGAGATGAAT
TGAAGAACATTGTCCAGGGAGATGTTAAAAGGAAATTGGAAATGTTGAGAAATGAATTTG
ATCGTGTCGCTGAAAGCGTTAAATCACTTGATGATGATAATGCGTTAGTCAGTTTGGCGG
AAAGACTGGAAGTAACTGTTGATGACGTGAAAAAATAGATGACTTTAGCTAGCCCAACCC
CCAATATTATATACATACATTTACCCATTCATTATCAATTTATGCTATTTATCAAATACC
CCGGTGGAATTATTTATATGTTAAGAAATTACAAAAAAAAAAAAAAAAAAAAATAGAATA
GAATAGAATTATTAATTAAGA
