# Supplementary material for: Loss of inner kinetochore genes is associated with the transition to an unconventional point centromere in budding yeast
Source: PeerJ. 2020 Sep 29;8:e10085. doi: 10.7717/peerj.10085 (PMC7531349; doi:10.7717/peerj.10085)
Supplement: Supplemental Information 2 — Intergenic sequences in the regions orthologous to the lost gene are provided as a text file. These sequences were searched for the presence of ORF’s using NCBI’s ORF finder program. [file peerj-08-10085-s002.zip › Supplementary_Material_S2/CHL4/NCAS_CHL4_region.txt]

>Intergenic-NCAS0C02380-NCAS0C02370 ncas_Chr_3 complement(444143..444346) 204bp
CTCAATATGTTTATGTACAACAATTTATGAGGAACTGTTCGAATTTATAGGTTATCTGTA
TATATATTCAGTCAGATCGTAACGATACTATCTACTATGCTAAGAAATATTGTAGAAGTT
TCTCGCGATGAGCTTCGCATTTTTTTCTAAAAATTTTCAGTCACTAAAAACGGATATTGA
TAGTAAACGCTAGCCGCTGAGGTT
>Intergenic-NCAS0B02480-NCAS0B02470 ncas_Chr_2 complement(414422..414818) 397bp
CAATTATTTAGTATTTGGACTTTTCGGAGATTTATTTGTAGGACATAACATGAGACGTCC
CAATTACTTTTCAAAGAGGAGAATATTTATATGCTGGCCTTCCTTATGCGAGACTAGTCA
TGAGTCAGGCAACAGAAACAGCCACAGATTACAAGCAGAAGTGTTTAAAACATATCTAGT
CGAAGAGTGCAGATCGAACTAAATAATGTGGAATTGTTAGATCTAGTGAGTCTCATTTTC
TGTCGTGTTGACTTAATTGTGGCGTTCCTTCACTTCAAGCGAGAAAATTGCACGTGGGAA
GAAGAAAATTACGTAAGCCAGTACAAACCCTAAGGGCAAAGCAAGTACGTATTAAACTGT
CGTACAGAGAAATATTTATTCTATGCAGCTAGCAGTT
