# Supplementary material for: Loss of inner kinetochore genes is associated with the transition to an unconventional point centromere in budding yeast
Source: PeerJ. 2020 Sep 29;8:e10085. doi: 10.7717/peerj.10085 (PMC7531349; doi:10.7717/peerj.10085)
Supplement: Supplemental Information 2 — Intergenic sequences in the regions orthologous to the lost gene are provided as a text file. These sequences were searched for the presence of ORF’s using NCBI’s ORF finder program. [file peerj-08-10085-s002.zip › Supplementary_Material_S2/CHL4/NDAI_CHL4_region.txt]

>Intergenic-NDAI0C05210-NDAI0C05220 ndai_Chr_3 (1209790..1210807) 1018bp
AATTTATAACTTTTTCTGTCGTTACTCCTATAGAAAACTTGGTTACCAACTATTCTGTTG
TTTCAGTCGATAATTCTGCTAGCTTGTTGAATAATGTCTTTGAAAATTCAATCTAAAAGA
TGGTAGAACAATTTAACGCTGCAAGGAGAAACTCAACCTTACATAATATACACACTACAG
AATGGTTTTAAGTTGATGAGAACACTCCAATGCTGCCTCTAATATTCGATTGAATAAACC
TATTTTCCTTTCCAAGTTACAAGAGTTTTAGATTGATCGATCCCGGTTGTGTGAGTCGTT
GGATTCATCAACAAATGAGTCGCCATTTAACTGTGGGAAAAAAATGAACAAGTTCCTCTC
TTATTTTTAAGGAAGACTCATTTGCTGACACTAAGATTTAATGTAGTCCACTTATAGAAT
TGTGGCACAACCACACATTTTCAAATATCGAGTTGAAAAAAACGTGGGGGGCCGGTCACG
TGCATTTATTTCTTCACTTTGAGATAGGATACTCGTAAACTTATGACGGGTATAATTCCT
GGCAGATGTAACTATGATGGTAAAGTAAAGCCCTCTTGTACCATATATTTAGCGTTATTT
GGTTAATCTATAAGTGGAAACCTCTAGAAAGTGTAAACATGGAATTATATTTAATATTGT
TATTTGTGTAAGGTGAGATATGGAGTTCCAAATTTCTTTTATCTTTGGCGACAGTATTAA
GAAACTTCAAGGGTAAAAACTGATTGGCGACATAGCATACATTTTGTAAAAAAGCCACGC
CTCCGCATAGCATTGCTTAACATAGATTACATAAATATCATATTCATTTATCTTATCTTA
ACCTGTTCTTTATTTTGTTTATATAGTCTATATTAATTCAATTGTCCTTTAAAAGAGGGA
AAAAAATTAAGATATAATGTTGAAATAACGGTATTAAAAATACAGAACTGATTGATTATA
GAATATAGACGGATATTAGAGTATTGCAGAATGGAAGTATATACACCCCGCAAAAGGT
>Intergenic-NDAI0E03070-NDAI0E03060 ndai_Chr_5 complement(651216..651543) 328bp
ATTAGATTGATAGATATTCAATATGATATCCTTTTATCCAATTAAGCTGGGAAAAAATGA
TAGGTATAACTGCTGTTATTGAAGTTATCCTTCATGAATATGCACTTCTAGTTTATTCTA
AAAGCTTTGAAAACTGTTTAAGGCATCGCAAATTTTAACTTTCCGATGAGCTCGAAAATT
TTTCAAATTTCAAAAAAAAAAAAAAAAAAGAAGTATCGAAACGATAGAATCGTTTTAAAC
GGGGATAACAAAATAATTAATGCTATTTCTATAAAAATATACGTTTAGAGTATCGATATT
ATAAGTTTTTGTACTCACTAGTATGGTA
