# Supplementary material for: Loss of inner kinetochore genes is associated with the transition to an unconventional point centromere in budding yeast
Source: PeerJ. 2020 Sep 29;8:e10085. doi: 10.7717/peerj.10085 (PMC7531349; doi:10.7717/peerj.10085)
Supplement: Supplemental Information 2 — Intergenic sequences in the regions orthologous to the lost gene are provided as a text file. These sequences were searched for the presence of ORF’s using NCBI’s ORF finder program. [file peerj-08-10085-s002.zip › Supplementary_Material_S2/CNN1/TBLA_CNN1_region.txt]

>Intergenic-TBLA0I03470-TBLA0I03480 tbla_Chr_9 (835819..836043) 225bp
TGTTTGTCAATATTATCCCTGTATATATCGTCTTCGAGTAGTTTTTACTTACCAAACTAA
AATTATACAATTAGGAAACTATATAATATACATAAAATAATATTCATCTTTGCCTTTAAT
TGTAACGCTATGTATATCTATAAATGAATCTCAAAAACTAGATTATGATAATTAAAAAGA
GAGAGATTCATTCCTGTCTTTTTTTTTTCAGTATAAAATACAAAT
>Intergenic-TBLA0E00270-TBLA0E00260 tbla_Chr_5 complement(44417..45068) 652bp
AGGGTATGGTGATAGGGTATGGTGATAGGGTAGTGGTGAGTTAGCAATGAGCAGTGAGCA
GTGAGCAGTGAGCAGTGAGCTAAGAGCGAACAGTGAAGAGCAATGAGTTAGGGTTCAGGG
TAATGCAGTAGGGTTGGCTCATTAGGGCTGGCCTGGTCTTGTTAAAGTCTCATCGCGTTG
GCGCGTATTTATACTGTGTGTGACCTGTGCATCGCATGCGTCATAGCCTGCAGCCTAAAT
TGATACCACACGCACCAAAGATTTCACACCGACTCGGCCAGACTCTGGTCCGACTCTGTC
CAGGGCCGAGTCGGTGTTTTGCAGATATTAGGCAGGCTGCCGTATATATAGCGAAAGCAC
AGTGGGAAAAAGCTCACAGCGCCTTGGCAACCAGCCGTGCCACGCGACGGCAGAGAACAG
CACTAGCTAGAGAACAGACCCACTGCACTGTGCTTTACAAGGAACCGCCACTGCCATTGT
TGCTTTGCTATAGATTCTGTCGCTAGTGTTTAGTCTCTAGTGTTTAGTCTCTAGTCTCTA
GTGTTTAGTCTCTAGTCTCTACTCTCTAGTCTCTACTCTCTACTCTCAAACCTCTACTCT
CAAACCTCCACTCCCGACTCTCTAACCTCTAACCTCTAACCCCTAACCTCCA
