# Supplementary material for: Loss of inner kinetochore genes is associated with the transition to an unconventional point centromere in budding yeast
Source: PeerJ. 2020 Sep 29;8:e10085. doi: 10.7717/peerj.10085 (PMC7531349; doi:10.7717/peerj.10085)
Supplement: Supplemental Information 2 — Intergenic sequences in the regions orthologous to the lost gene are provided as a text file. These sequences were searched for the presence of ORF’s using NCBI’s ORF finder program. [file peerj-08-10085-s002.zip › Supplementary_Material_S2/IML3/EGOS_IML3_region.txt]

>Intergenic-ADL335W-ADL336C agos_Chr_4 complement(116579..116742) 164bp
CTGTATCTGGCTTGGTTCGAGACCCCGCTGGCGAGCTCCCTAACTCTAACATCATAGCGC
GAGCCGGTAAAATTGTCAACTGCAAGCAACTAACCGGTGCCACGAATAGAGAGGCGTGGC
TTTGTCGCGTAAAGCAGGTATCTCAGTTACTGTAAATATCTTCT
