# Supplementary material for: Loss of inner kinetochore genes is associated with the transition to an unconventional point centromere in budding yeast
Source: PeerJ. 2020 Sep 29;8:e10085. doi: 10.7717/peerj.10085 (PMC7531349; doi:10.7717/peerj.10085)
Supplement: Supplemental Information 2 — Intergenic sequences in the regions orthologous to the lost gene are provided as a text file. These sequences were searched for the presence of ORF’s using NCBI’s ORF finder program. [file peerj-08-10085-s002.zip › Supplementary_Material_S2/IML3/NCAS_IML3_region.txt]

>Intergenic-NCAS0I01120-NCAS0I01110 ncas_Chr_9 complement(205307..205510) 204bp
GCGTGCCCACAACCATTATTTATTGATCGAAACGATAATATACTTCCGTATTTTGTATTT
ATATATGTACGCCCTTCTTGAGGCTTTTATATTGCTAAATTTTTCAATTAAACTTAACCG
CCCCTCAGATCAAATGACAATAGAACAAGATCAATCAAGCAAGCAAACACACCAATCAAG
CACACCAACCACAAAAACAGTATT
>Intergenic-NCAS0A11150-NCAS0A11160 ncas_Chr_1 (2213648..2214000) 353bp
TTCCGCGTAAAAATTGCACGACAGATAGAGTGCTTTATGTGATTTCTTATCCCAGGTCAC
TTTGTATTATTTATTTAAAATAAATCCACCAGATTTATAACTCTTATATATCCCTATCAA
TAAAGAAACCTTAGTGCATTTTCCTGCAAATCTTTGCGATGTTGTATATGTTTACTACAT
AAATGGTCGATCAACTCGTATCGAGACATTCTTTTGAAATTTTGAAAAAAATAGGGGATT
AAAGACCAGACCATTTCTTCAAATACAACTGAACTAAAAGTTAAAAAAAAAGAGTAACGA
ATCTAAGTCGAAAACAGAAAGGTTTAGTGAAAAGTAGCTAGTAGTGGAAGGTA
