# Supplementary material for: Loss of inner kinetochore genes is associated with the transition to an unconventional point centromere in budding yeast
Source: PeerJ. 2020 Sep 29;8:e10085. doi: 10.7717/peerj.10085 (PMC7531349; doi:10.7717/peerj.10085)
Supplement: Supplemental Information 2 — Intergenic sequences in the regions orthologous to the lost gene are provided as a text file. These sequences were searched for the presence of ORF’s using NCBI’s ORF finder program. [file peerj-08-10085-s002.zip › Supplementary_Material_S2/IML3/NDAI_IML3_region.txt]

>Intergenic-NDAI0A07890-NDAI0A07900 ndai_Chr_1 (1813863..1816067) 2205bp
TTTTCTTTTAGATAAATGTGTTAATTTCTTTCAGTTGATTTGGAATAGAGGTTTTGAAGA
AAAGAAATTGCCTATTGGGATACATAGATTTGTTTCTTTCATCTTATATAGTAGTTTGAT
GGAGTTGCACAATTGAGAAAATAAGTTTCTGTAGGAAATCTACGTATTAACAAAAAAGGG
TTCCTTTAACGTATACGTATCTTGTTTATTTGTGCAAAGCTTTGATGGGAAAGTTTTTGC
ATAAAAAGCTTAGTTCATCGAGTAGTTTTCTTATGTGTGTCGTTTACAATAATCGTATAT
CATATTTTGGAAAGTAACAGGTAAGTTATGCGTGATTTTTCAAGGATTTCCCAAAAATGA
GAAACATTCTGTACAAAATACGAGTATCTACAACGAAGGAAATGAAAGTGCATAATTATT
GGTATGTTAAAATTATTCGACAAAGAGACACCAGAGGAAGATGTGTGAAAGCGGCTGAGA
AGTTACAAAAATCGGAACTACTTGTGAACGCAATTGGTTTAGTCGTCGTTCAAAGGCAGA
AAACTTATCGAAGGGACCCAGGCCTTTTACGTAAGTACAACGGGGTCCACATTTTAAGTT
GGGGAAGGAAATTCATTTTTTTAGTTTTGTTCGAGTATGTCTCTGTAAAGACATTGATTA
GGTAAAAATTAGGAACCAAAAATAGTGGCTATTTCTGGACATAATAAGTGATTAATAGCC
GAGAGACCGATCTAGACAAGCGCGTGCATACGTAATCTCATTGTTAACAGTGCTTAGCAC
CTAAGCTTTACGACGTGAGTAACAAATTCAGGAGGGAGGGGAGTTAAAGTTTGACAGAAC
CTTTACGATATTGTACGAAACTGTATTTTATTTTCCGTCTCTACAATTATTTCTCTGTGT
AAAAGAATAACTTGGAAGACATAGGTACATTAGGCCTGGTTGGGCAACTTTTTGAAAAGC
TTGCCCTCATAGTTCAACAAATATTTTGGGTCAATTTTGCTCAACCTTGCCCATTCCTTG
CCCCACGGTAAGGAATACGTGAACATGTTGCTTAGGTGTTACCCGGCACCAAATTATAAT
TTGACCAAGTAACCTTTGTATTGAATTAGTTTACCATATAAAATTATTTCTTAGCCGGGT
TTTGCCCCAAAATGTGAAATTTCTTGCCCGGGTTTTGCCCAACCAGTCCTAACGTACATA
CATGCATACATACCGGTTTCTTTACGCGAATATTTACTCGAGGGATTTCCTCTTTGGGAA
ATTTAAAACGGTCTTAAATCTCCAGGGAAAAAAATTGGCTTCCTGTCACGTGCCCTATAC
CAAAATACATTGGAAAAAAAGTACCCGTACTATCAACTAAGGATGTTGGACGTAAAGTGA
TTTCGCTTTTATTTATTTTACTAAGTTAACGTCGCAATATAAAATACCACAGAAAGATGA
CAGTTTCCTCCAGAGCATTAAAGTTGTTGTTAATTGTATTTGAATTTTACATTCCTGGTC
TAATTGTTCAACTGCCTAATTTTGGTAGCATTCTCCGAAGCACCTCCTCTTGTACTTCGT
CAGAATACAAGAGCATAGTACGCCAGTTAATTCAAAGCGTATACTATTTTAGTCTTCGTA
CGTTAGGGATGGTGTTAGAGAAACTGAAGCATACTAAAAATTTCATCTATTGTTTGATGA
TAAGTATTTTTTTATCTCGTTAAAATCTTTGAATAGTTTCAGAGAAAGAAACGAATGACA
CCCATTTTCTCAACTGGTTGAGTTTATGTAGTCTAGTCTACATCCTATGAATAATGAAAA
CTCCTTACTGCTAAGTATAAATCAACCCGCTTGAAGTGGCATAACATCAACATGTCGAAC
ATGTCGAGCTCGAGCTACTGGCTGCTTAATAAATGTCATTCCTTTAAAACTTTTTTCTTA
CAATTAGACGACGCTATAATGATTGCGCATTTTCTTTTCAAATACGTAGTTGTTATTCCT
GAACCCCCACCCCCGGGGAAATTTAAATTTAAGCATAAAGTAGAATTAAAGGAAGGAACA
AAGGAAAGTGTGACAGTAACTTGACTTGCTATAACGATAAGTTCGAAATATCTTCTAGAA
ATTGTTCGGAACGGAACCGGGTACGGTAAGGATTATATCAATCAATACCAGGTTGTTGGA
AAGAAAAAATCTGTTGTCAACGTAGAAGAAAAAGAAAAAGCAATT
>Intergenic-NDAI0A05150-NDAI0A05140 ndai_Chr_1 complement(1168900..1169159) 260bp
CAAGAGGCCAACGTTATTACTATTACTGTTACTATTACTTTTGCCGTTTTACCCCGGATT
TTTTGAACTTCCTGTAGTGGAAATCTCCGTTATATTCCCGTTCCTGTAAAAGAAAAAATA
GGGAACTTCAACAACATTTATCAAAAAGACTACAAGGGCAATGCTTTGGATGATTAACAA
TTCTTACTTGAAGTAGATATATTGCTACAGCAAGAGAAGCAAGACCAAAAAAATATAATA
TAAGATACTATTGGAACATA
