# Supplementary material for: Loss of inner kinetochore genes is associated with the transition to an unconventional point centromere in budding yeast
Source: PeerJ. 2020 Sep 29;8:e10085. doi: 10.7717/peerj.10085 (PMC7531349; doi:10.7717/peerj.10085)
Supplement: Supplemental Information 2 — Intergenic sequences in the regions orthologous to the lost gene are provided as a text file. These sequences were searched for the presence of ORF’s using NCBI’s ORF finder program. [file peerj-08-10085-s002.zip › Supplementary_Material_S2/NKP1/NCAS_NKP1_region.txt]

>Intergenic-NCAS0A11870-NCAS0A11880 ncas_Chr_1 (2353744..2354580) 837bp
GGGAATTAAACATAAATAAATTTTAAATTTTTATGTCATATTACTTCCTTCATGTTATGT
ATTTCTATTTATCAATTATTTTATAAATGTTAATACAAACAATCTACTGAACACCAAGAA
TGAAATTGAATTGTATAGCTACGTACTTACTGTCACCAGTTTCCAATTGACGCTAATGGC
CGTTTTATAGGTTGATTATATATATATATTTAAGAAAGATTAGCAAAATATCTGTTAATG
CACTGAGACTAACCTTGGTAGCAAACTGTCACTAAACTCTTTGTCAATACTGGAAAAGTG
GCTTGTGATTAACAATTATTACTGAAGTGTTTTGAATAAGCACTTGATTCAAAAAGGAGT
TTTTAAAACAGTTTTTGGTTAGTTTAAATCTGGAATTTAGAAGGAATTTAGGTAGTAAAG
AAATATTATTTATTTTAAAAAGGATGTATTCTAAAATATGAAATTTTGAAAATGATCAAA
ATTTCAATCTTTAGGTCTAAAGTATAAATAAAAACCTTGTGATTCAAATATTAGTGTAAG
AGCTCAACAAAACTCTTCGACCTTTTATTCCCTCATTACAAGTCAAAAATTTAAAATAAA
CATGTTATGTGATAAAAATTAACAAGTTCAAATAATTTAAGCATGATTTGTAATATCGAG
TAAAACGTATAACAATAAATTCAAATCATAATTTCGGATAAATATAATGGTAGTGATGAA
ATTATGTATTTTTTTTTACGTTTGAATTAAATTATGTTTCTATAAGTCATCTTAAATTAT
ACAGTAATTAAATAGTTTTTGGTTCCGAATATCGATTTATTTTCATAGTGATGATAA
>Intergenic-NCAS0Htrna6S-NCAS0H02210 ncas_Chr_8 (434051..434304) 254bp
AATCTTACAGAAAAAGAAAAGAAGATTTTGCTTTTGAAGACGCCTCTCAAAAATTTACCC
ATCTCAGAAGAATGTCATACGCTTGTTCTAAAAGGGTCCATGTAATGTCACTCGTATATT
AATATAATTACTCTACAGATGCAATATAATTTTAGGTAATTTCCATTTATTAACTCAATA
ACTTAGCATTTTAAAACTTTTAGTTTAAGCGAAGATGTACAACAAATTACAACAGGCGTA
GAGATTCCCATTGG
