# Supplementary material for: Loss of inner kinetochore genes is associated with the transition to an unconventional point centromere in budding yeast
Source: PeerJ. 2020 Sep 29;8:e10085. doi: 10.7717/peerj.10085 (PMC7531349; doi:10.7717/peerj.10085)
Supplement: Supplemental Information 2 — Intergenic sequences in the regions orthologous to the lost gene are provided as a text file. These sequences were searched for the presence of ORF’s using NCBI’s ORF finder program. [file peerj-08-10085-s002.zip › Supplementary_Material_S2/NKP1/NCAS_ORFS.fa]

#Intergenic-NCAS0Htrna6S-NCAS0H02210 ncas_Chr_8 (434051..434304) 254bp
>lcl|1:c62-3 ORF3 CDS
ATGGGTAAATTTTTGAGAGGCGTCTTCAAAAGCAAAATCTTCTTTTCTTTTTCTGTAAGA
>lcl|1:72-122 ORF1 CDS
ATGTCATACGCTTGTTCTAAAAGGGTCCATGTAATGTCACTCGTATATTAA
>lcl|1:c251-183 ORF2 CDS
ATGGGAATCTCTACGCCTGTTGTAATTTGTTGTACATCTTCGCTTAAACTAAAAGTTTTAAAATGCTAA
#Intergenic-NCAS0A11870-NCAS0A11880 ncas_Chr_1 (2353744..2354580) 837bp
>lcl|1:33-86 ORF4 CDS
ATGTCATATTACTTCCTTCATGTTATGTATTTCTATTTATCAATTATTTTATAA
>lcl|1:52-93 ORF1 CDS
ATGTTATGTATTTCTATTTATCAATTATTTTATAAATGTTAA
>lcl|1:120-170 ORF5 CDS
ATGAAATTGAATTGTATAGCTACGTACTTACTGTCACCAGTTTCCAATTGA
>lcl|1:472-507 ORF2 CDS
ATGATCAAAATTTCAATCTTTAGGTCTAAAGTATAA
>lcl|1:c644-591 ORF6 CDS
ATGCTTAAATTATTTGAACTTGTTAATTTTTATCACATAACATGTTTATTTTAA
>lcl|1:707-745 ORF3 CDS
ATGGTAGTGATGAAATTATGTATTTTTTTTTACGTTTGA
>lcl|1:c826-788 ORF7 CDS
ATGAAAATAAATCGATATTCGGAACCAAAAACTATTTAA
