# Supplementary material for: Loss of inner kinetochore genes is associated with the transition to an unconventional point centromere in budding yeast
Source: PeerJ. 2020 Sep 29;8:e10085. doi: 10.7717/peerj.10085 (PMC7531349; doi:10.7717/peerj.10085)
Supplement: Supplemental Information 2 — Intergenic sequences in the regions orthologous to the lost gene are provided as a text file. These sequences were searched for the presence of ORF’s using NCBI’s ORF finder program. [file peerj-08-10085-s002.zip › Supplementary_Material_S2/NKP1/NDAI_NKP1_region.txt]

>Intergenic-NDAI0A04420-NDAI0A04410 ndai_Chr_1 complement(1000720..1002319) 1600bp
CGTTTCTCTGTGCGCTACTTCAATATATGTTTCTCGTTCACTATAGTTTGTCTCTCTCAA
TAGTATAGTGAAAGAAAAGTTTTTAGATATTATAGGATCTATAAATGCTTCTTTGTATTA
ACGTTGAGATGAGACTTTTCCTGGAGTTTCAGTTCTCAACTTGTTTATACATATTCACGA
TTTGTCACTGGTTTCGATAGTCCATCTTTTCTCGATGACTCGGTAAGGCTCTAAAAATCT
TTTAGGCGCATGATGGTGAAATATTTTTGAAAATACGGGTCGATGCGACGCAAACTTGTC
TTTTCTCTTTTGAGTCATTTCTCGAACATACAAAATAAAAATGAGCCAGTATAAACATCA
AAATAAGTATTATAACAAATGTAGCACGGCAATATACTTGAATGGCAAGTGGTGCTTATT
ACCTTCTTTTTAATCTTAGTAGATTAAACGTAGATGAAAGGAACTTTCTTTCTGAAGGAG
ACCTATATCCTAACTAAAAAGGAACGTTCATTGTCACAGTTTACTAAAACTTGGGTTTAA
GACATATTCCTCTTTCAAATTATCGGTTTAAAAAAATCTTTAAATCTTTTGCAGGCCAAT
AGAAACGTATGGACCCTACAAGTTCCATATAATTTCCGTCACCTCTTGTTAGGCCCAAGC
AGTAGCTTCCAAAAGTGAGTTCTGATGGACCTTGCATGTTTGTTTTACGTAGGGGAGTAT
CTTATTGCTGTTCAGTACTCATTTTCCTACTCCCCCTAGTTCAGCTTCATGTATTATATC
AGAAAATAATTAACCTCATATGAGCATCTCTGAGTTACGCATGACACCGTATAGTGTAGC
ACTCTTAAAAGGTAAATCCTAACTCTCTTCATTTTCCACATCTTTTTAAGAGGAATACAA
CACATGTATCTAAAAAATTTGTGTAATATCCCATACATTCTTACTGTTTCCAAGAGACAA
TCTTCTCTTCAAATTTTTGTTTATTTTTCATTATTAAATTATATAAATTTAAGTGTTATT
TATTTAGAGTTAAAAATTGGGTATTTTGGGGAAAAAATAAATAAAAGTCAGTTTAAGATG
GACTCTTGTGGAAGCGCCCTCTTTTCACTGATTAAACTTCCAAGAAAGGAATATCCCATC
AAGTAAAAGAGTTACTGACCTCAAGAGAGTTTAGTAATATGTAATTTCTATCACTTTCCA
CTAAATATACATAAAGGTGAAGCGTTATATACTTTTGGATTGAGTAAAGCTGAATTAATG
TCCCATACAAATACTAATTACCTTCAAATTGATCCATAAAGGACCAGGACCATTAGTGCA
AGTATATCTGTTGGTATCTTTCTTTAAAGTCCCCTAGCCGCTTGTTTTGCTGAAATACAA
AAATGTTAACGATAGTCTATAAGGCAAAAAATAATTCTTTATATAAAAGAACTACAAAAG
CGAATGATATTCCTTACTCTTCTATTATGCAACCTTACTTTGAGTGAGAATGAGCAAAAT
AAATTATTATTAGGTTTATTGCTATAAAATTAGATCAGCTATAAATATAATGTACACTGG
TATTGGACTCAAAAAAATTAATTAAACAATGTGAGCATCT
>Intergenic-NDAI0C01460-NDAI0C01450 ndai_Chr_3 complement(306326..306585) 260bp
ACAGTTTTAATTAAATATTTTAGTACAAATATCTATACCTATTTAATTTTTAACCTTTTA
ATTTAATAAATTCTTTTTTTTTCTTTTGAAAAGTTTGCATACTGTTGTTTCCCTTTTTAT
ATTATAGTTTTAGTCAATAGTTCATATGTATTACTTTTTGAATTATATATTAATCTATAC
GTATGTACTTTTCGTTGCTAGTTTTGAAAGAGCCATGCAGGTAGCAATATCATAGGGCCA
TGATATAGAATATTAATGTC
