# Supplementary material for: Loss of inner kinetochore genes is associated with the transition to an unconventional point centromere in budding yeast
Source: PeerJ. 2020 Sep 29;8:e10085. doi: 10.7717/peerj.10085 (PMC7531349; doi:10.7717/peerj.10085)
Supplement: Supplemental Information 2 — Intergenic sequences in the regions orthologous to the lost gene are provided as a text file. These sequences were searched for the presence of ORF’s using NCBI’s ORF finder program. [file peerj-08-10085-s002.zip › Supplementary_Material_S2/WIP1/KAFR_WIP1_region.txt]

>Intergenic-KAFR0D05080-KAFR0D05090 kafr_Chr_4 (1000864..1001712) 849bp
AACTCGATTATATTAAAACTAGACAGAAACTAGCTATTGTATCCGTAAAAGTTCGAGAAT
TCTCTGTACTTTGTCTTGTTTGCAATTTTTCAATATGCACGGAGTATCTTAATGTTGATC
GAAACCGCTACTTCGAAAAAAGACAAGGTGATGATGATTGCTTAATGTAAAGATGGATAT
AAAGACACCTCAAAGTAGGTGCAGTACTGATTGTTAGTATATGTAATTGACAAGGTGGGA
GCAAGTGCAGTACACTTGATAAGTTAAGAACCTTGAGTGTTTCTGCAGACTATTGTCCGA
AATCCGAGAACTTGCTTGGTGAAGGAAAAGTAGTTATATACAGTGTAAAAACGAGTTGTA
TTACCCTTTTGTGATCCGGTAGCTCTTAAAGGTAACAGTTATACTAAGACAATATTCAGT
CGATGTTTTATGATCTTCTTTTTGTAGTAGAGTTTCAACACACTAAAATCTTGCCAAAAC
GTAAAATGGTGGAACAGCACACCGCTTAAATTACAGAACTTCCCTTTCAGACGTCTCAAG
AATATAGAGATTCGAAGCCAGATGAAAATTTTCGCAGGATAGTGGTTATGTCTTCGTCGG
CATTTCCACAATTATTCAAAACTAGTTTATGAGAACCTACTTAGTGATACCTATACGCTA
TAACTACTGCGTCATAACGTCTCACTGCGATGTACATACTTTACAAACAGTAACAACTTG
CTAAATTGTTCGACAAATTTCAACAAGTACAAGTTAGTTCGATAATTTCACGTAGTCCCA
GTTCTGACATGGTCCAATTGAGGGAAAAAAGAATATACGTTATTCATATTTACAAGGAGT
TGGCTGAAG
>Intergenic-KAFR0E03790-KAFR0E03780 kafr_Chr_5 complement(754492..754997) 506bp
AGAAAGTTTCTTGGAGTTTATATACTTTTTTCCAAACTTAGCCGCCGACAGCCGGGGTAA
AATGCTGAGCTTTTTCTGGGCAGGAAGCCCTAACCGTGTTTACAGTGCATGTAGCTGTCT
TAAGTATGTAGGAAGAGCCTTAGGGTTCATTTTCCAAGATATTACACAGTTCATTGATTG
CAGAAATGCAAGATTTGTTGAAGAAGTTCCAAGTACTTTTGAGGAGTCCCGTAGTTGTGA
TGTAGCTAGAGTTAGTTTTGGTGTGCGCAGAAAATTTAAGCATCTGTGTTTTTTTCTTTG
GTCGAGTGGGATATTACTAATAGCAGTTCAAAGTGGAAAGCAAAGCCTGCGATGGACAAG
TCTGAGAGCGTGAACGACAAGGTATCCAAACATCTGGCTAGGGAGTTGAGCAAGTTTTCC
GTCAAGACATCTTCGAAGAGCGATTTGAATTCGTTGTTGTTAGCAGTTATCATTCAAGAA
AAATTAAAACAGAAGGTATCGAGCGA
