# Supplementary material for: Loss of inner kinetochore genes is associated with the transition to an unconventional point centromere in budding yeast
Source: PeerJ. 2020 Sep 29;8:e10085. doi: 10.7717/peerj.10085 (PMC7531349; doi:10.7717/peerj.10085)
Supplement: Supplemental Information 2 — Intergenic sequences in the regions orthologous to the lost gene are provided as a text file. These sequences were searched for the presence of ORF’s using NCBI’s ORF finder program. [file peerj-08-10085-s002.zip › Supplementary_Material_S2/WIP1/KNAG_WIP1_region.txt]

>Intergenic-KNAG0C04850-KNAG0C04840 knag_Chr_3 complement(940781..941325) 545bp
GCCAACAGTCCCAAGTTGTGGCTAGCTGCTCTTTTTTCTGTGTCCTGGGGATCAAGTGTC
GAACTTTCTTGTTCCTTGTACAGATGAATAGCCGCCCAAAACCGACTTTCCAATTTATCT
TTCCTACAGAGATTTACCCGAGAGCTGTACAGTGAAAGACGTTCAGCATGTGTGATTGAT
CAGTTCGTTGAGGGGATGGTATATAATACGTATGTGTTTGTGATGATGGTTATTATGGCT
GTGGTGTTGAACTGTTCTAGAAAGGCGAGGTGATGGGTCTCTACAGACTAGAGATGAGCT
GGGAGACGATGACAATCTGAGACTAGGCAAGTAAAGAATGCGAAGATGTTTAGAGCATCG
CGTGTGTCTGTCTGTCTGTGTCACATCAGGATACACTATCTCTGTTGGTGAGCTTTTCCT
TCTCGTTAACGACCTTCGTTCAAGCATGAAGTGTTTATTAATCATCATGGGAGGGAAAAA
AGGAATATGGCTGCAATACGCTCTTTCACACCAGTTACTGAGCAAAAGTCAATGGTGCGT
GGGGG
>Intergenic-KNAG0B04180-KNAG0B04170 knag_Chr_2 complement(794643..794833) 191bp
TGTGTGTATCACGCCAGTTTCACCAGACGTTCCCTCGTCTCAAACTCAAGGCAGAAGAAG
GAAGTCCGTCCAGTGAAGTTGTTGTTGTTCATCAGGAAATTTGGGATTTTATGCCCTTGT
TGTTCTTGATAATATATATGTACAGGTACGACATCGTATACGTATGATGGTGGTGTGTGT
ATGTATTGGCC
