# Supplementary material for: Loss of inner kinetochore genes is associated with the transition to an unconventional point centromere in budding yeast
Source: PeerJ. 2020 Sep 29;8:e10085. doi: 10.7717/peerj.10085 (PMC7531349; doi:10.7717/peerj.10085)
Supplement: Supplemental Information 2 — Intergenic sequences in the regions orthologous to the lost gene are provided as a text file. These sequences were searched for the presence of ORF’s using NCBI’s ORF finder program. [file peerj-08-10085-s002.zip › Supplementary_Material_S2/WIP1/TBLA_WIP1_region.txt]

>Intergenic-TBLA0A02730-TBLA0A02720 tbla_Chr_1 complement(661661..663060) 1400bp
TTAATTAATCTTGTAACTATATTTTAGGGAAATTTCAAATTTTAACCTGATTGAGTATAT
ATCAAAACATACATTTGTGCACCTCAGTTAATTGCTACGGTAGTCTTCTTATGTATCATT
CATCCCTCGTAGCTATATAATAATCTCTATAACTAATGATATTATTCAACTACAATATAA
AAATTTTTGTCGACATTATATATCTATATATTGGGTTAATCTTATCAGTGAGGTATAAAA
TCTTGGTTTACTTTAACTTATTATTAGCATTCTCCAGAACTTATTTCTAAATTAACCTCT
AACTATCACTTCGATTATTCTGGTAGACTGACTTCTCAACAACCAACGGTAACCGTAAAA
AATAATTTTAACTCCAAGAACAAGCATTACTACGAAGCACACTGTGTAATTATTCTATTT
GAAGTTGTGTCAATACTTGACCCGGCCAATTTCTACTAGGCGCAAGAAAGCTCTCATAAC
AGTCAATATATTTTGGAGCAAACACTGAAATTAAAAGGGTTGAGGTTAGATCTGTATCTG
CTTATCTTACAGAAAAAGATCCTTTAGATATCATCGATTCAGTCTTTACTAATTATGAGC
CAGATCACCCTACTTTTCCGTATTACTATCAATGGAGGGGTTTTATTAACATGGCTAGGG
AACTATTCAATTTTAAAATTCTATTGATCCTTATGCAGGACAACTTTGTAGTGAATTTGA
ATTTGTCTATTTCTCATATGTTATTTTATTAGCACATCAGATTAGTAGATATGGTATCGA
TAATGTTCTTCTCTCATCTCTTGAGGCAAGAGAAGTTCTTGATAGACTAGTAGGATACAA
CAATCCAGCCTCCTATAGCATTTACTTTTCATGTCTAGGAACTGCAGTTACGAAATTTGG
ATTCACTGATATGTCTTAAGGGAGTAATTTGTTTGTATATAAAATCCAAAAAAAAACAAA
AAAAAAGCAATAATTAACAAGATATTATCTTGACTTTGGAAATAAATTAATTTTACTCAT
GGAGAAGTTATATAACTATATATTATATCCTCATGTAGCTACATCTGTGAGATATTTGAA
AGATTTCTAAAATTTCCACTTCTATAATAATTTATTTTCACTCTTTTTTAAAATTTTAGT
TTTTAAAACACCAAAAATATGTCAAAAAGTTTAAAATGAATAGTAAATCTTAATCTTTTT
TTCTTGCCCATATTATTTGAAGAGTAATAAGAACTTTATACTATTTAATCATGTATCTTC
CATTTAACTATTACAAAGTCAAAAGATAATAAGTCGAGAAGAACAAGATCATAGCTTTGA
GGATTCAAAGATGCATGTAGAATAATTATTATATACATCGTAATATAAATACATATTTAC
AAGTTTTCGTTGACTGCCTC
>Intergenic-TBLA0A06470-TBLA0A06460 tbla_Chr_1 complement(1587265..1588460) 1196bp
CATTACCATATTATTGATATTAAAATTTGTAGGGGTATTATTTGTATCCTGTGTGTTTAA
TTCTACCATTGTCTAGTATGATTAATCTTTTCCTTTTTTTCTAATATAACTGTTGAATGT
TTAATACAAAACAAAACAAGTACCAAAAATATAATTTTTTTTTTTATAAATTCAAATTAG
AAAGCCAATAAAAATAGAAACGCAAATGCAACAAAATGAGAAATAAAAATTTCAATTCAA
AAACTATGAGAAATAAATATTAACTTCTAACCCACCCTATTTTTAACTAAATGAATATAT
TATACGAAAATTTAATATTTCTTTTTATAGATTCGAGATCTTGAATAACACAAAAAATTT
AAGGTAAAACTTATTAAATTAAATCAGAGTAGAAAAAAAGGGTTTGTAAATTATTTAATT
AATAAAGCTTTATTAAATCGATCGAGATTTTAATTGATGTTGTAATGGCCCAACCCCCTT
AATATGATAAAAGAGTACTGTTACAATTGGTATTTCCTTTAAAATGATGTTTTTACACAT
TAAATAATGAATGCATTTTTATCCGTATTATTACACAATTGCAACTAAAAACGACATTTT
AGATATACGCCGGGTAATCGCCACCTTTAGGGAATTTTGAACATACCATATGAAAAAAAA
GGTACTTCAATTATAAAATATAAAATAAATAATAAGAATGAGCTAAAAAAAAAAGTCTCG
TATGAATAGAACAGGAGACAAAATTATAATTACATAAGACACAGTTCAAATAGGTGTGTA
TTTTTGTTATTTTCAAAGCACAACAGTATGTGAAATCAAAATGACAAGAAGAAGCGAATT
TGCCTGTTGGCGAAATTTGCATAAGTAAGGTCAAAGATAATTGAAAAAAATATTTTTTTT
ATAATAATGTCCAACATTAATTTTAAACCATTACAGCATTAATATATTTAATCACAGATT
AATTTATGATATACATAATATTCATTTTTTTTTCCTGCTTTTTTTTAAATGACAGTAAAA
TTAATTTGTGACAGATACGGCCGAACCGGGAATATCTCGAAATGAAATAAGGATTGGTTT
TACTAGAAAATAAAAAACAGACATACAAGACTAGATGAAATCAACAGATCTTATATTTAC
AATAGAGACAACTTATAACTGAACCCAAGTCCCAAAAATAAAAATATTCACAAACC
