# Supplementary material for: Loss of inner kinetochore genes is associated with the transition to an unconventional point centromere in budding yeast
Source: PeerJ. 2020 Sep 29;8:e10085. doi: 10.7717/peerj.10085 (PMC7531349; doi:10.7717/peerj.10085)
Supplement: Supplemental Information 3 — The multiple sequence alignment of open reading frame nucleotide sequences and amino acid sequences generated using MUSCLE, M-coffee, Clustal Omega and Guidance with PRANK are provided along with the commands used for the command line tools. Results of the selection tests from BUSTED, FEL, MEME and RELAX from the HYPHY package are provided as json files that can be visualized using the online hyphy vision website. [file peerj-08-10085-s003.zip › Supplementary_Material_S3/AA/Commands_used.txt]

t_coffee -in=CSE4_AA.fa Mpcma_msa Mmafft_msa Mclustalw_msa Mdialigntx_msa Mpoa_msa Mmuscle_msa Mprobcons_msa Mt_coffee_msa -output=score_html clustalw_aln fasta_aln score_ascii phylip -tree -maxnseq=150 -maxlen=2500 -case=upper -seqnos=off -outorder=input -run_name=result -multi_core=4 -quiet=stdout

guidance.pl --seqFile CSE4_AA.fasta --program GUIDANCE --msaProgram PRANK --bootstraps 10 --seqType aa --outDir CSE4_AA
