# Supplementary material for: Loss of inner kinetochore genes is associated with the transition to an unconventional point centromere in budding yeast
Source: PeerJ. 2020 Sep 29;8:e10085. doi: 10.7717/peerj.10085 (PMC7531349; doi:10.7717/peerj.10085)
Supplement: Supplemental Information 3 — The multiple sequence alignment of open reading frame nucleotide sequences and amino acid sequences generated using MUSCLE, M-coffee, Clustal Omega and Guidance with PRANK are provided along with the commands used for the command line tools. Results of the selection tests from BUSTED, FEL, MEME and RELAX from the HYPHY package are provided as json files that can be visualized using the online hyphy vision website. [file peerj-08-10085-s003.zip › Supplementary_Material_S3/AA/CSE4_AA.fasta]

>YKL049C Chr11 complement(346075..346764) [690 bp, 229 aa]
MSSKQQWVSSAIQSDSSGRSLSNVNRLAGDQQSINDRALSLLQRTRATKNLFPRREERRR
YESSKSDLDIETDYEDQAGNLEIETENEEEAEMETEVPAPVRTHSYALDRYVRQKRREKQ
RKQSLKRVEKKYTPSELALYEIRKYQRSTDLLISKIPFARLVKEVTDEFTTKDQDLRWQS
MAIMALQEASEAYLVGLLEHTNLLALHAKRITIMKKDMQLARRIRGQFI*
>Smik_11.199 Chr11 complement(332539..333228) [690 bp, 229 aa]
MSSKQQWANSAIQSDSSGRSLSNVNRLVGEQQSINDRALSLLQRTRARKNLFPRREERRR
YENPKDDVDFETDYDGQADDLEIETENEEETEVATEVSTSARTHSYALDRYVRQKRREKQ
RKQGLKRIEKKYSPSELALYEIRKYQRSTDLLISKIPFARLVKEVTDEFTTKDQDLRWQS
MAIMALQEASEAYLVGLLEHTNLLALHAKRITIMKKDMQLARRIRGQFI*
>Skud_11.180 Chr11 complement(325795..326484) [690 bp, 229 aa]
MSSKQQWANSAIQSDSSGRSLSNVNRLVEDQQSINDRALSLLQRTRARKNLFPKREERRR
YEGPQDDMIFEENHEGQAENLETETENEDEREMETEVPDATRTHSYALDRYVRQKRRQKQ
MKQGLKRVEKKYSPSELALYEIRKYQRSTDLLISKIPFARLVKEVTDEFTTKDQDLRWQS
MAIMALQEASEAYLVGLLEHTNLLALHAKRITIMKKDMQLARRIRGQFI*
>Suva_11.177 Chr11 complement(329134..329823) [690 bp, 229 aa]
MSSKQEWANSAIQSESSGRSLSNVNRLAGDQQSINDRALSLLQRTRARKNLFPRREERRR
YEGSQDDVEFEADYEDHAGNLETEAENENETEVEEELSTAKQTHSYALDRYVRQKRRQKQ
RKQGLKRVEKKYSPSELALYEIRKYQRSTDLLISKIPFARLVKEVTDEFTTKDQDLRWQS
MAIMALQEASEAYLVGLLEHTNLLALHAKRITIMKKDMQLARRIRGQFI*
>CAGL0M13145g Chr13 complement(1291976..1292698) [723 bp, 240 aa]
MSTRQAVFERDVDEDRWPRSARGLAGVNTVFEGDSEINSKAMRLLEKTRHRRNLLNRRED
RRRYLGGVKAKAIESDYYHRNQLPSSYDAGNDDFEPINNSHVESEEENKRLPEKYSLDKY
VKRSRKQRDHRHIVAKPKEKRNFAPSKLAMYEIEKYQRSTALLIQKIPFAKLVKEVTEEF
AGESQDLRWQSMAILALQEASEAYLVGLLEHTNLLALHAKRITIMKKDMQLARRIRGQFI
*
>KAFR0I01590 Chr9 (334234..334881) [648 bp, 215 aa]
MQSQQWEQSNVNRGLLEEQELINERANLLLQRTRERRNLLLQGTGEHGNLLLQGTTDLLP
RSEDRRRYEHVDMDIIGDEKGMNNKEKKKKKKKKKRHEKKIESKIRKIQKERSKEKKYTP
SSLALYEIRKYQGSTDLLISKIPFARLVKEVSDEFTYRDENLHWQSMAIVALQEASEAYL
VGLLEHANLLALHAKRVTLMKKDVQLARRIRGQFI*
>KNAG0H00580 Chr8 (93175..93936) [762 bp, 253 aa]
MQKQQFDSSDWDLLPTAPLTTDQEKINERARELLERNRRYGRLLKTGGDPLPERRRYERD
LDSTDIQDGDVVSNSGPYENELDISHVPDDFDEEFEDRSESEVLSTVNGTNSIIAPRSVE
TRRYQRPNKFGQLEKKIKDIQRKRIDGTAAQQGKKFRPSNLALYEIRKYQQSTDLLISKI
PFARLVKEVASDFVWESEPLTWQSMAILALQEASEAYLVGLLEHANLLALHAKRVTVTKK
DIQLARRIRGQFI*
>NCAS0H03050 Chr8 complement(587791..588618) [828 bp, 275 aa]
MSSRKFVEQGHAQNSSSHLFSNILDNDSGSLSNINRLTLDPDNTEDLLQQEVINERALSL
LQRTRERRNLLHRFEDKRRYYNQGQDDGDLESVASSHYRSNDVGGNFQFFDQEEDEDEEG
NAIDDDYGTLDQSNIIDRHQERRKGNKHSRQERHHQRELKQRVEKIRTQRQVGNTKKFTP
SSLALYEIRKYQRSSELLISKIPFTKLVKEVTDEFTVEDQQLHWQSMAIVALQEASEAYL
VGLLEHANLLAIHAKRITLMKKDIQLARRIRGQFI*
>NDAI0C00590 Chr3 (112583..113512) [930 bp, 309 aa]
MQSRKWIPSDRGNESTSHLFSSVNNSANNNYERARSIHNVNGLLPSIIAHRINEEDEDEE
EDADFDDLDADLRLEQDDIDQKALLLLQRTRERKNLLNGQLPPEEDRGRYYQNTMNDDIG
SVISGISEFNNAEEEYFGDQAGNIDDYNFQHYDGEEDISSLEHPEPEHKQIRSRKLNSRV
SKPLRSHDRQHQRRLEEKAEQIREDKERRAKYTPSTLALYEIRKYQRSTELLISKIPFTK
LVKEVTDQFTVEEQQLHWQSMAIVALQEASEAYLVGLLEHANLLALHAKRITLMRKDIQL
ARRIRGQFI*
>TBLA0G01890 Chr7 complement(499736..500431) [696 bp, 231 aa]
MSQRTISNINRLNDEQTLLNQRAAQFLQRNIQGRRLFQRYKETKRFENSNSNPNSNPNSN
SNPYPYPNPNTHRGDDSNDNGDSNDDSDQEYITPATTKTKLKPIPNATYSPPHRSRLQEL
RAIAKTRKNVRKIFTPSQLAEYEIKKYQRSTELLMSKIPFARLVKEVTDEFTLDEQQFRW
QSMAILALQEASEAYLVGLLDHTNLLALHARRITIMKKDMQLARRIRGQFI*
>TPHA0N01420 Chr14 complement(313550..314269) [720 bp, 239 aa]
METNGSNRTLTNVNRIIETEDDINERALSLLQRNRERRRLLQRQTDRQQFEKILSRKEIP
VAGDVGDDLDSDREYAGDDGSASDSEVERGLIDDSASDSDSDSDYDTHMRRNETVERVKQ
EMSSKKKSKKLRNKNANPKKKFTPSELAMYEIRKYQRSTDLLISKIPFARLVKEVTEQFT
TEEQNFRWQSMAILALQEASEAYLVGLLEHTNLLALHARRITVMRKDMQLARRIRGQFI*
>Kpol_181.3 s181 (3824..4534) [711 bp, 236 aa]
MLSSRIPNNSGNRALSNINRLTIEQDSINERALSLLQRNRERRRLLQRREDRNRYYRADS
PDQVTRESIGNEGYNDVEEGEVNEEIPHVLPSRMRYGYDLEEKLRHSRAGNSQGASVTRS
RNRVKSKNVMRNPKTGKAFNASELAMYEIRKYQRSTELLISKIPFARLVKEVTEQFTTEE
QQLRWQSIAILALQEASEAYLVGLLEHTNLLALHAKRITVMRKDMQLARRIRGQFI*
>ZYRO0F01144g Chr6 (89858..90457) [600 bp, 199 aa]
METRQLDGAVHNGSRLLSQLSVEQERINERASQLLQRNRERRRLLQRQQERRRYEGPPRS
LINHDYGAPSKNVEENREQERTQIRQRRQRIRSSHKLSQKRRTPSDQALYEIRKYQRSTE
LLISKIPFARLVREVTEQFTTEEQQPRWQSMAVLALQEASEAYLVGLLEHTNLLALHAKR
ITIMRKDMQLARRIRGQFL*
>TDEL0B06850 Chr2 complement(1213522..1214145) [624 bp, 207 aa]
MELKQLDHNASIHSDSGARTLSNVNRLSVEQQRINERALSLLQRNRERRELLRRQQDRRR
FERIPERQYIQPAEHRYALDEVTRKRDELGRQQRKRKVRVNKKVSSHSKHTPSELALYEI
RKYQRSTELLISKIPFARLVKEVTDQFTTEEQQLRWQSMAILALQEASEAYLVGLLEHTN
LLALHAKRITIMRKDMQLARRIRGQFL*
>KLLA0C12529g Chr3 (1064844..1065398) [555 bp, 184 aa]
MEQSIRSIDGSRSLSNVGASLIDRESINQRALQLLQRNRRRRLLLNRSEDKARYIQPERS
ASSQQIHPPEHHISAHERITKARGTRYKPTDLALAEIRKYQRSTDLLISRMPFARLVKEV
TDQFTTESEPLRWQSMAIMALQEASEAYLVGLLEHTNLLALHAKRITIMRKDMQLARRIR
GQFI*
>ABR083C Chr2 complement(539671..540285) [615 bp, 204 aa]
MEQSMSSEQAERVAGRVEQLGGFQNNESINQRALLLLQRNRQRRQLLQRQEDRTRYIPDD
AKRRVVERVAEPAAAESRADGAREEERPARPARPRETRRIAKKPQRYRPSDVALQEIRRY
QRSTELLISRMPFARLVKEVTDQFTTVDQQMRWQSMAILALQEASEAYIVGLLEHTNLLA
LHAKRVTVMRKDMQLARRIRGQFI*
>Ecym_2307 Chr2 (596313..596924) [612 bp, 203 aa]
MEQSIRNELPSRNLVRLSPADNDSINQRALQLLQRNRQRRQLLQRQEDRLRYVSTKSEHK
ENYERHKANDDARASEQRHSEVDGKGILKAKAKRHKSAMTVKRMRYRPSDVALQEIRKYQ
RSTELLISRMPFARLVKEVTDQFTTEEQQLRWQSMAILALQEASEAYLVGLLEHTNLLAL
HAKRITIMRKDMQLARRIRGQFI*
>SAKL0B11198g Chr2 complement(977330..977902) [573 bp, 190 aa]
MDRQEWNASISSQTGRSLSNTNRLGAQEPSQQSINERAISLLQRNRARRKMLQRQEDRER
YVRRNELPEEQPPTAIGTIRSNIKKSKSQRKRYKPSDVALQEIRKYQRSTELLISKMPFA
RLVKEVTEQFSTDEQQLRWQSMAILALQEASEAYLVGLLEHTNLLALHAKRITIMKKDMQ
LARRIRGQFI*
>KLTH0D08602g Chr4 complement(721268..721804) [537 bp, 178 aa]
MNASIASQTGGRSLSNTNRLSRDINERAISLLQKNRQHRELLQRRGEDRRRYVPSEEPSQ
IDISAPAVTQIRRRKASTKRYRPSDTALQEIRKYQRSTDLLISKMPFARLVKEVTDQFTT
EEQQLRWQSMAIMALQEASEAYLVGLLEHTNLLALHAKRITIMRKDMQLARRIRGQFI*
>Kwal_26.8328 s26 complement(740983..741534) [552 bp, 183 aa]
MNASIASQVGGRSLSNTNRLAQDINEKALSLLQKNRHRRELLQRRGEDRRRYVPSEEPSH
IEQVEPETSIVAVPHLRQRKRNTKRYRPSDTALQEIRKYQRSTDLLISKMPFARLVKEVT
DQYTTEEQQLRWQSMAIMALQEASEAYLVGLLEHTNLLALHAKRVTIMRKDMQLARRIRG
QFI*
