# Supplementary material for: Loss of inner kinetochore genes is associated with the transition to an unconventional point centromere in budding yeast
Source: PeerJ. 2020 Sep 29;8:e10085. doi: 10.7717/peerj.10085 (PMC7531349; doi:10.7717/peerj.10085)
Supplement: Supplemental Information 3 — The multiple sequence alignment of open reading frame nucleotide sequences and amino acid sequences generated using MUSCLE, M-coffee, Clustal Omega and Guidance with PRANK are provided along with the commands used for the command line tools. Results of the selection tests from BUSTED, FEL, MEME and RELAX from the HYPHY package are provided as json files that can be visualized using the online hyphy vision website. [file peerj-08-10085-s003.zip › Supplementary_Material_S3/AA/CSE4_AA_ClustalOmega.aln]

CLUSTAL O(1.2.4) multiple sequence alignment
KNAG0H00580 MQKQQ------------------------------------------------------F	6
KAFR0I01590 MQSQQWE-----------------------------QSNVN-------------------	12
CAGL0M13145g MSTRQAV-----------FERDVDE--DRWPRSARGLAGVNTVFEG--------------	33
ABR083C ------------------MEQSMSSE-----QAERVAGRVEQLGGF--------------	23
KLLA0C12529g ------------------MEQSIRSI-----DGSRSLSNV--GASL--------------	21
Ecym_2307 ------------------MEQSIRNE-----LPSRNL--V--RLSP--------------	19
NDAI0C00590 MQSRKWIPSDRGNESTSHLFSSVNNSANNNYERARSIHNVNGLLPSIIAHRINEEDEDEE	60
TBLA0G01890 -------------------------------MSQRTISNINRLNDE--------------	15
NCAS0H03050 MSSRKFVEQGHAQNSSSHLFSNI-LD-----NDSGSLSNINRLTLD--------------	40
TPHA0N01420 ----------------------METN-----GSNRTLTNVNRIIET--------------	19
Kpol_181.3 ------M-----------LSSRIPNN-----SGNRALSNINRLTIE--------------	24
Suva_11.177 MSSKQEW-----------ANSAIQSE-----SSGRSLSNVNRLAGD--------------	30
Skud_11.180 MSSKQQW-----------ANSAIQSD-----SSGRSLSNVNRLVED--------------	30
YKL049C MSSKQQW-----------VSSAIQSD-----SSGRSLSNVNRLAGD--------------	30
Smik_11.199 MSSKQQW-----------ANSAIQSD-----SSGRSLSNVNRLVGE--------------	30
ZYRO0F01144g METRQL--------------------------DGAVHNGSRLLSQL--------------	20
TDEL0B06850 MELKQLD-----------HNASIHSD-----SGARTLSNVNRLSVE--------------	30
SAKL0B11198g --MDRQE-----------WNASISSQ------TGRSLSNTNRLGAQ--------------	27
KLTH0D08602g ------------------MNASIASQ-----TGGRSLSNTNRLS----------------	21
Kwal_26.8328 ------------------MNASIASQ-----VGGRSLSNTNRLA----------------	21
KNAG0H00580 DSSDWDLLPTAPLTTDQEKINERARELLERNRRYGRLLKTGG------------D---PL	51
KAFR0I01590 ----------RGLLEEQELINERANLLLQRTRERRNLLLQGTGEHGNLLLQGTTDLLPRS	62
CAGL0M13145g ----------------DSEINSKAMRLLEKTRHRRNLLNRR-------------------	58
ABR083C --------------QNNESINQRALLLLQRNRQRRQLLQRQ-------------------	50
KLLA0C12529g --------------IDRESINQRALQLLQRNRRRRLLLNRS-------------------	48
Ecym_2307 --------------ADNDSINQRALQLLQRNRQRRQLLQRQ-------------------	46
NDAI0C00590 EDADFDDL-DADLRLEQDDIDQKALLLLQRTRERKNLLNGQL---------------PPE	104
TBLA0G01890 ----------------QTLLNQRAAQFLQRNIQGRRLFQRY-------------------	40
NCAS0H03050 ------PD-NTEDLLQQEVINERALSLLQRTRERRNLLHRF-------------------	74
TPHA0N01420 ----------------EDDINERALSLLQRNRERRRLLQRQ-------------------	44
Kpol_181.3 ----------------QDSINERALSLLQRNRERRRLLQRR-------------------	49
Suva_11.177 ----------------QQSINDRALSLLQRTRARKNLFPRR-------------------	55
Skud_11.180 ----------------QQSINDRALSLLQRTRARKNLFPKR-------------------	55
YKL049C ----------------QQSINDRALSLLQRTRATKNLFPRR-------------------	55
Smik_11.199 ----------------QQSINDRALSLLQRTRARKNLFPRR-------------------	55
ZYRO0F01144g -------------SVEQERINERASQLLQRNRERRRLLQRQ-------------------	48
TDEL0B06850 ----------------QQRINERALSLLQRNRERRELLRRQ-------------------	55
SAKL0B11198g -------------EPSQQSINERAISLLQRNRARRKMLQRQ-------------------	55
KLTH0D08602g -----------------RDINERAISLLQKNRQHRELLQRR-------------------	45
Kwal_26.8328 -----------------QDINEKALSLLQKNRHRRELLQRR-------------------	45
::.:* :*::. ::
KNAG0H00580 PER-RRYERDLDSTDIQDGDVVSNSGPYENELDI-SHV---PDDFDEEFEDRS--ESEVL	104
KAFR0I01590 EDR-RRYEHVDM-DIIG-----D--------------------------------EKGMN	83
CAGL0M13145g EDRRRYLGGVKA-KAI-ESDYYHR---NQLPSS-YDAGNDDFEPINNSHVESEEEN----	108
ABR083C EDRTRYIPDDAK-RRVVERVAEPAAAESRADG---------------------AREEE--	86
KLLA0C12529g EDKARYIQPERS-ASSQQI------------------------------------HPP--	69
Ecym_2307 EDRLRYVSTKSE-HKENYERH-KANDDARASE---------------------QRHSEVD	83
NDAI0C00590 EDRGRYYQNTMN-DDI-GSVISGISEFNNAEEEYFGDQAGNIDDYNFQHYDGEEDISSLE	162
TBLA0G01890 KETK-RFENSNS-NPNSNPNSNSNPYPYPNPN-------------THRGDDSN-DNGDSN	84
NCAS0H03050 EDKRRYYNQGQD-DGDLESVASSHYRSNDVGG-------------NFQFFDQEEDEDEEG	120
TPHA0N01420 TDR-QQFEKILS-RKEI-PVAGDVGDDLDSDR-------------EYAGDDGSASDSEVE	88
Kpol_181.3 EDRNRYYRADSP-DQVTRESIGNEGYN-------------------D------VEEGEVN	83
Suva_11.177 E-ERRRYEGSQD-DVEFEADYEDHAGNLETEA-------------EN------ENETEVE	94
Skud_11.180 E-ERRRYEGPQD-DMIFEENHEGQAENLETET-------------EN------EDEREME	94
YKL049C E-ERRRYESSKS-DLDIETDYEDQAGNLEIET-------------EN------EEEAEME	94
Smik_11.199 E-ERRRYENPKD-DVDFETDYDGQADDLEIET-------------EN------EEETEVA	94
ZYRO0F01144g QER-RRYEGPPR-SLINHD-YGAPSKNVEE----------------N------REQ----	79
TDEL0B06850 Q-DRRRFERIPE--RQYIQ-PAEHRYALDEVT-------------RK------RDE----	88
SAKL0B11198g -EDRERYVRRNE--LPEE---QPPTAIG--------------------------------	77
KLTH0D08602g GEDRRRYVPSEE--PSQID-ISAP------------------------------------	66
Kwal_26.8328 GEDRRRYVPSEE--PSHIE-QVEPETSI--------------------------------	70
KNAG0H00580 STVN------GTNSIIAPRSVETRRYQ-RPNKFGQLEKKIKDIQRKRIDGTAAQQGKKFR	157
KAFR0I01590 NK------------------EKKKKKK----KKKRHEK--KIESKIRKIQKERSKEKKYT	119
CAGL0M13145g --------KRLPEKYSLDKYVKRSRKQ----------------RDHRHIVAKPKEKRNFA	144
ABR083C --------------------------RPARP------------ARPRETRRIAKKPQRYR	108
KLLA0C12529g -----------------------------EH------------HISAHERITKARGTRYK	88
Ecym_2307 G------------------------KGILKA------------KAKRHKSAMTVKRMRYR	107
NDAI0C00590 HPEP-------EHKQIRSRKLNSRVSKPLRSHDRQHQRRLEE--KAEQIREDKERRAKYT	213
TBLA0G01890 --------DDSDQEYITPATTKTKL-KPIPNATYSPPHRSRLQELRAIAKTRKNVRKIFT	135
NCAS0H03050 NAI-DDDYGTLDQSNIIDRHQERRKGNKHSRQERHHQRELKQRVEKIRTQRQVGNTKKFT	179
TPHA0N01420 RGLIDDSASDSDSDSDYDTHMRRNETV---E--RVKQEMSSKKKSKKLRNKNANPKKKFT	143
Kpol_181.3 EEIPHVLPSRMRYGYDLEEKLRHSRAG---NSQGASVTRSRNRVKSKNVMRNPKTGKAFN	140
Suva_11.177 EELSTAK---QTHSYALDRYVRQKR-R---Q--------------KQRKQGLKRVEKKYS	133
Skud_11.180 TEVPDAT---RTHSYALDRYVRQKR-R---Q--------------KQMKQGLKRVEKKYS	133
YKL049C TEVPAPV---RTHSYALDRYVRQKR-R---E--------------KQRKQSLKRVEKKYT	133
Smik_11.199 TEVSTSA---RTHSYALDRYVRQKR-R---E--------------KQRKQGLKRIEKKYS	133
ZYRO0F01144g -------------------ERTQIRQR---R--------------QRIRSSHKLSQKRRT	103
TDEL0B06850 -------------------LGRQQRKR---K--------------VRV-NKKVSSHSKHT	111
SAKL0B11198g -------------------------TI---R--------------SNI-KKSKSQRKRYK	94
KLTH0D08602g --------------------------A---V--------------TQI-RRRKASTKRYR	82
Kwal_26.8328 -------------------------VA---V--------------PHL-RQRKRNTKRYR	87
KNAG0H00580 PSNLALYEIRKYQQSTDLLISKIPFARLVKEVASDFVWESEPLTWQSMAILALQEASEAY	217
KAFR0I01590 PSSLALYEIRKYQGSTDLLISKIPFARLVKEVSDEFTYRDENLHWQSMAIVALQEASEAY	179
CAGL0M13145g PSKLAMYEIEKYQRSTALLIQKIPFAKLVKEVTEEFAGESQDLRWQSMAILALQEASEAY	204
ABR083C PSDVALQEIRRYQRSTELLISRMPFARLVKEVTDQFTTVDQQMRWQSMAILALQEASEAY	168
KLLA0C12529g PTDLALAEIRKYQRSTDLLISRMPFARLVKEVTDQFTTESEPLRWQSMAIMALQEASEAY	148
Ecym_2307 PSDVALQEIRKYQRSTELLISRMPFARLVKEVTDQFTTEEQQLRWQSMAILALQEASEAY	167
NDAI0C00590 PSTLALYEIRKYQRSTELLISKIPFTKLVKEVTDQFTVEEQQLHWQSMAIVALQEASEAY	273
TBLA0G01890 PSQLAEYEIKKYQRSTELLMSKIPFARLVKEVTDEFTLDEQQFRWQSMAILALQEASEAY	195
NCAS0H03050 PSSLALYEIRKYQRSSELLISKIPFTKLVKEVTDEFTVEDQQLHWQSMAIVALQEASEAY	239
TPHA0N01420 PSELAMYEIRKYQRSTDLLISKIPFARLVKEVTEQFTTEEQNFRWQSMAILALQEASEAY	203
Kpol_181.3 ASELAMYEIRKYQRSTELLISKIPFARLVKEVTEQFTTEEQQLRWQSIAILALQEASEAY	200
Suva_11.177 PSELALYEIRKYQRSTDLLISKIPFARLVKEVTDEFTTKDQDLRWQSMAIMALQEASEAY	193
Skud_11.180 PSELALYEIRKYQRSTDLLISKIPFARLVKEVTDEFTTKDQDLRWQSMAIMALQEASEAY	193
YKL049C PSELALYEIRKYQRSTDLLISKIPFARLVKEVTDEFTTKDQDLRWQSMAIMALQEASEAY	193
Smik_11.199 PSELALYEIRKYQRSTDLLISKIPFARLVKEVTDEFTTKDQDLRWQSMAIMALQEASEAY	193
ZYRO0F01144g PSDQALYEIRKYQRSTELLISKIPFARLVREVTEQFTTEEQQPRWQSMAVLALQEASEAY	163
TDEL0B06850 PSELALYEIRKYQRSTELLISKIPFARLVKEVTDQFTTEEQQLRWQSMAILALQEASEAY	171
SAKL0B11198g PSDVALQEIRKYQRSTELLISKMPFARLVKEVTEQFSTDEQQLRWQSMAILALQEASEAY	154
KLTH0D08602g PSDTALQEIRKYQRSTDLLISKMPFARLVKEVTDQFTTEEQQLRWQSMAIMALQEASEAY	142
Kwal_26.8328 PSDTALQEIRKYQRSTDLLISKMPFARLVKEVTDQYTTEEQQLRWQSMAIMALQEASEAY	147
: * **.:** *: **:.::**::**:**:.:: .: ***:*::*********
KNAG0H00580 LVGLLEHANLLALHAKRVTVTKKDIQLARRIRGQFI*	253
KAFR0I01590 LVGLLEHANLLALHAKRVTLMKKDVQLARRIRGQFI*	215
CAGL0M13145g LVGLLEHTNLLALHAKRITIMKKDMQLARRIRGQFI*	240
ABR083C IVGLLEHTNLLALHAKRVTVMRKDMQLARRIRGQFI*	204
KLLA0C12529g LVGLLEHTNLLALHAKRITIMRKDMQLARRIRGQFI*	184
Ecym_2307 LVGLLEHTNLLALHAKRITIMRKDMQLARRIRGQFI*	203
NDAI0C00590 LVGLLEHANLLALHAKRITLMRKDIQLARRIRGQFI*	309
TBLA0G01890 LVGLLDHTNLLALHARRITIMKKDMQLARRIRGQFI*	231
NCAS0H03050 LVGLLEHANLLAIHAKRITLMKKDIQLARRIRGQFI*	275
TPHA0N01420 LVGLLEHTNLLALHARRITVMRKDMQLARRIRGQFI*	239
Kpol_181.3 LVGLLEHTNLLALHAKRITVMRKDMQLARRIRGQFI*	236
Suva_11.177 LVGLLEHTNLLALHAKRITIMKKDMQLARRIRGQFI*	229
Skud_11.180 LVGLLEHTNLLALHAKRITIMKKDMQLARRIRGQFI*	229
YKL049C LVGLLEHTNLLALHAKRITIMKKDMQLARRIRGQFI*	229
Smik_11.199 LVGLLEHTNLLALHAKRITIMKKDMQLARRIRGQFI*	229
ZYRO0F01144g LVGLLEHTNLLALHAKRITIMRKDMQLARRIRGQFL*	199
TDEL0B06850 LVGLLEHTNLLALHAKRITIMRKDMQLARRIRGQFL*	207
SAKL0B11198g LVGLLEHTNLLALHAKRITIMKKDMQLARRIRGQFI*	190
KLTH0D08602g LVGLLEHTNLLALHAKRITIMRKDMQLARRIRGQFI*	178
Kwal_26.8328 LVGLLEHTNLLALHAKRVTIMRKDMQLARRIRGQFI*	183
:****:*:****:**:*:*: :**:**********:*
