# Supplementary material for: Loss of inner kinetochore genes is associated with the transition to an unconventional point centromere in budding yeast
Source: PeerJ. 2020 Sep 29;8:e10085. doi: 10.7717/peerj.10085 (PMC7531349; doi:10.7717/peerj.10085)
Supplement: Supplemental Information 3 — The multiple sequence alignment of open reading frame nucleotide sequences and amino acid sequences generated using MUSCLE, M-coffee, Clustal Omega and Guidance with PRANK are provided along with the commands used for the command line tools. Results of the selection tests from BUSTED, FEL, MEME and RELAX from the HYPHY package are provided as json files that can be visualized using the online hyphy vision website. [file peerj-08-10085-s003.zip › Supplementary_Material_S3/AA/CSE4_AA_MUSCLE_aln.fas]

>YKL049C Chr11 complement(346075..346764) 690 bp 229 aa
MSSKQQWVSSAIQS----------DSSG------RSLSNVNRL--------------------A---GD------QQSINDRALSLLQRTRATKN-------------------LFPRR-E---ERRR--------YESSKSDLDIET----DYEDQ-------AGNLEIETENEEEAEMETEVPAPVRTHSY-----ALDRYVRQ------KRREKQRKQSLKRVEKK---------------YTPSELALYEIRKYQRSTDLLISKIPFARLVKEVTDEFTTKDQDLRWQSMAIMALQEASEAYLVGLLEHTNLLALHAKRITIMKKDMQLARRIRGQFIX
>Smik_11.199 Chr11 complement(332539..333228) 690 bp 229 aa
MSSKQQWANSAIQS----------DSSG------RSLSNVNRL--------------------V---GE------QQSINDRALSLLQRTRARKN-------------------LFPRR-E---ERRR--------YENPKDDVDFET----DYDGQ-------ADDLEIETENEEETEVATEVSTSARTHSY-----ALDRYVRQ------KRREKQRKQGLKRIEKK---------------YSPSELALYEIRKYQRSTDLLISKIPFARLVKEVTDEFTTKDQDLRWQSMAIMALQEASEAYLVGLLEHTNLLALHAKRITIMKKDMQLARRIRGQFIX
>Skud_11.180 Chr11 complement(325795..326484) 690 bp 229 aa
MSSKQQWANSAIQS----------DSSG------RSLSNVNRL--------------------V---ED------QQSINDRALSLLQRTRARKN-------------------LFPKR-E---ERRR--------YEGPQDDMIFEE----NHEGQ-------AENLETETENEDEREMETEVPDATRTHSY-----ALDRYVRQ------KRRQKQMKQGLKRVEKK---------------YSPSELALYEIRKYQRSTDLLISKIPFARLVKEVTDEFTTKDQDLRWQSMAIMALQEASEAYLVGLLEHTNLLALHAKRITIMKKDMQLARRIRGQFIX
>Suva_11.177 Chr11 complement(329134..329823) 690 bp 229 aa
MSSKQEWANSAIQS----------ESSG------RSLSNVNRL--------------------A---GD------QQSINDRALSLLQRTRARKN-------------------LFPRR-E---ERRR--------YEGSQDDVEFEA----DYEDH-------AGNLETEAENENETEVEEELSTAKQTHSY-----ALDRYVRQ------KRRQKQRKQGLKRVEKK---------------YSPSELALYEIRKYQRSTDLLISKIPFARLVKEVTDEFTTKDQDLRWQSMAIMALQEASEAYLVGLLEHTNLLALHAKRITIMKKDMQLARRIRGQFIX
>CAGL0M13145g Chr13 complement(1291976..1292698) 723 bp 240 aa
MSTRQAVFERDVDE----------DRWP------RSARGLAGV--------------------NTVFEG------DSEINSKAMRLLEKTRHRRN-------------------LLNRR-E---DRRR--------YLGGVKAKAIES----DYYHRNQLPSSYDAGNDDFEP-INNSHVESEEENKRLPEKY-----SLDKYVKR------SRKQRDHRHIVAKPKEKRN-------------FAPSKLAMYEIEKYQRSTALLIQKIPFAKLVKEVTEEFAGESQDLRWQSMAILALQEASEAYLVGLLEHTNLLALHAKRITIMKKDMQLARRIRGQFIX
>KAFR0I01590 Chr9 (334234..334881) 648 bp 215 aa
------MQSQQWEQ----------SNVN------RGLL-----------------------------EE------QELINERANLLLQRTRERRNLLLQGTGEHGNLLLQGTTDLLPRS-E---DRRR--------YEHV--------------------------------------DMDIIGDEKGMNNKE-----KKKKKKKK------KRHEKKIESKIRKIQKERSKEKK---------YTPSSLALYEIRKYQGSTDLLISKIPFARLVKEVSDEFTYRDENLHWQSMAIVALQEASEAYLVGLLEHANLLALHAKRVTLMKKDVQLARRIRGQFIX
>KNAG0H00580 Chr8 (93175..93936) 762 bp 253 aa
------MQKQQFDS----------SDWD--------LLPTAPL--------------------T---TD------QEKINERARELLERNRRYGR-------------------LLKTGGDPLPERRR--------YERDLDSTDIQDGDVVSNSGPYENELDISHVPDDFDEEFEDRSESEVLSTVNGTNSIIAPRSVETRRYQR------PNKFGQLEKKIKDIQRKRIDGTAAQQGKK---FRPSNLALYEIRKYQQSTDLLISKIPFARLVKEVASDFVWESEPLTWQSMAILALQEASEAYLVGLLEHANLLALHAKRVTVTKKDIQLARRIRGQFIX
>NCAS0H03050 Chr8 complement(587791..588618) 828 bp 275 aa
MSSRKFVEQGHAQNSSSHLFSNILDNDS------GSLSNINRL--------------------TLDPDNTEDLLQQEVINERALSLLQRTRERRN-------------------LLHRF-E---DKRRY-------YNQGQDDGDLESVASSHYRSN-----DVGGNFQFFDQEEDEDEEGNAIDDDYGTLDQSNIIDRHQERRKG------NKHSRQERHHQRELKQRVEKIRTQRQVGNTKKFTPSSLALYEIRKYQRSSELLISKIPFTKLVKEVTDEFTVEDQQLHWQSMAIVALQEASEAYLVGLLEHANLLAIHAKRITLMKKDIQLARRIRGQFIX
>NDAI0C00590 Chr3 (112583..113512) 930 bp 309 aa
MQSRKWIPSDRGNESTSHLFSSVNNSANNNYERARSIHNVNGLLPSIIAHRINEEDEDEEEDADFDDLDADLRLEQDDIDQKALLLLQRTRERKNLLNG---------------QLPPE-E---DRGR--------YYQNTMNDDIGS----VISGISEFNNAEEEYFGDQAGNIDDYNFQHYDGEEDISSLEHPEPEHKQIRSRKLNSRVSKPLRSHDRQHQRRLEEKAEQIREDKERRAK--YTPSTLALYEIRKYQRSTELLISKIPFTKLVKEVTDQFTVEEQQLHWQSMAIVALQEASEAYLVGLLEHANLLALHAKRITLMRKDIQLARRIRGQFIX
>TBLA0G01890 Chr7 complement(499736..500431) 696 bp 231 aa
-------------------------MSQ------RTISNINRL--------------------N---DE------QTLLNQRAAQFLQRNIQGRR-------------------LFQRY-K---ETKRFENS----NSNPNSNPNSNS----NPYPYPNPNTHRGDDSNDNGDSNDDSDQEYITPATTKTKLKPIPNATYSPPHRS------RLQELRAIAKTRKNVRKI--------------FTPSQLAEYEIKKYQRSTELLMSKIPFARLVKEVTDEFTLDEQQFRWQSMAILALQEASEAYLVGLLDHTNLLALHARRITIMKKDMQLARRIRGQFIX
>TPHA0N01420 Chr14 complement(313550..314269) 720 bp 239 aa
-----------MET----------NGSN------RTLTNVNRI--------------------I---ET------EDDINERALSLLQRNRERRR-------------------LLQRQ-T---DRQQFEKILSRKEIPVAGDVGDDL----DSDREYAGDDGSASDSEVERGLIDDSASDSDSDSDYDTHMR-----RNETVERV------KQEMSSKKKSKKLRNKNANPKKK---------FTPSELAMYEIRKYQRSTDLLISKIPFARLVKEVTEQFTTEEQNFRWQSMAILALQEASEAYLVGLLEHTNLLALHARRITVMRKDMQLARRIRGQFIX
>Kpol_181.3 s181 (3824..4534) 711 bp 236 aa
------MLSSRIPN----------NSGN------RALSNINRL--------------------T---IE------QDSINERALSLLQRNRERRR-------------------LLQRR-E---DRNR--------YYRADSPDQVTR----ESIGN-------EGYNDVEEG-EVNEEIPHVLPS-RMRYGY-----DLEEKLRH------SRAGNSQGASVTRSRNRVKSKNVMRNPKTGKAFNASELAMYEIRKYQRSTELLISKIPFARLVKEVTEQFTTEEQQLRWQSIAILALQEASEAYLVGLLEHTNLLALHAKRITVMRKDMQLARRIRGQFIX
>ZYRO0F01144g Chr6 (89858..90457) 600 bp 199 aa
--METRQLDGAVHN------------GS------RLLSQLS--------------------------VE------QERINERASQLLQRNRERRR-------------------LLQRQ-Q---ERRR--------YEGP----------------------------------PRSLINHDYGAPSKNVEEN-----REQERTQI------RQRRQRIRSSHKLSQKR---------------RTPSDQALYEIRKYQRSTELLISKIPFARLVREVTEQFTTEEQQPRWQSMAVLALQEASEAYLVGLLEHTNLLALHAKRITIMRKDMQLARRIRGQFLX
>TDEL0B06850 Chr2 complement(1213522..1214145) 624 bp 207 aa
MELKQLDHNASIHS----------DSGA------RTLSNVNRL--------------------S---VE------QQRINERALSLLQRNRERRE-------------------LLRRQ-Q---DRRRFERIPERQYIQP---------------------------------AEHRYALDEVTRK-------------RDELGRQ------QRKRKVRVNKKVSSHSK---------------HTPSELALYEIRKYQRSTELLISKIPFARLVKEVTDQFTTEEQQLRWQSMAILALQEASEAYLVGLLEHTNLLALHAKRITIMRKDMQLARRIRGQFLX
>KLLA0C12529g Chr3 (1064844..1065398) 555 bp 184 aa
-------MEQSIRS----------IDGS------RSLSNVGAS--------------------L---ID------RESINQRALQLLQRNRRRRL-------------------LLNRS-E---DKAR--------YIQP----------------------------------ERSASSQQIHPP--------------------------EHHISAHERITKARGTR---------------YKPTDLALAEIRKYQRSTDLLISRMPFARLVKEVTDQFTTESEPLRWQSMAIMALQEASEAYLVGLLEHTNLLALHAKRITIMRKDMQLARRIRGQFIX
>ABR083C Chr2 complement(539671..540285) 615 bp 204 aa
-------MEQSMSS----------EQAE------RVAGRVEQL--------------------G-GFQN------NESINQRALLLLQRNRQRRQ-------------------LLQRQ-E---DRTR--------YIPD----------------------------------DAKRRVVERVAEPAAAESR-----ADGAREEE------RPARPARPRETRRIAKKPQR------------YRPSDVALQEIRRYQRSTELLISRMPFARLVKEVTDQFTTVDQQMRWQSMAILALQEASEAYIVGLLEHTNLLALHAKRVTVMRKDMQLARRIRGQFIX
>Ecym_2307 Chr2 (596313..596924) 612 bp 203 aa
-------MEQSIRN----------ELPS------RNLVRLSP-------------------------AD------NDSINQRALQLLQRNRQRRQ-------------------LLQRQ-E---DRLR--------YVSTKSEH--------------------KENYERHKANDDARASEQRHSEVDGKGIL-------------------KAKAKRHKSAMTVKRMR---------------YRPSDVALQEIRKYQRSTELLISRMPFARLVKEVTDQFTTEEQQLRWQSMAILALQEASEAYLVGLLEHTNLLALHAKRITIMRKDMQLARRIRGQFIX
>SAKL0B11198g Chr2 complement(977330..977902) 573 bp 190 aa
--MDRQEWNASISS-----------QTG------RSLSNTNRL--------------------GAQEPS------QQSINERAISLLQRNRARRK-------------------MLQRQ-E---DRER--------YVRR-------------------------------------NELPEEQPPTAIGTI--------------------RSNIKKSKSQRKR-------------------YKPSDVALQEIRKYQRSTELLISKMPFARLVKEVTEQFSTDEQQLRWQSMAILALQEASEAYLVGLLEHTNLLALHAKRITIMKKDMQLARRIRGQFIX
>KLTH0D08602g Chr4 complement(721268..721804) 537 bp 178 aa
-------MNASIAS----------QTGG------RSLSNTNRL--------------------------------SRDINERAISLLQKNRQHRE-------------------LLQRRGE---DRRR--------YVPS----------------------------------EEPSQIDISAPA--------------------------VTQIRRRKASTKR-------------------YRPSDTALQEIRKYQRSTDLLISKMPFARLVKEVTDQFTTEEQQLRWQSMAIMALQEASEAYLVGLLEHTNLLALHAKRITIMRKDMQLARRIRGQFIX
>Kwal_26.8328 s26 complement(740983..741534) 552 bp 183 aa
-------MNASIAS----------QVGG------RSLSNTNRL--------------------------------AQDINEKALSLLQKNRHRRE-------------------LLQRRGE---DRRR--------YVPS----------------------------------EEPSHIEQVEPETSIVA---------------------VPHLRQRKRNTKR-------------------YRPSDTALQEIRKYQRSTDLLISKMPFARLVKEVTDQYTTEEQQLRWQSMAIMALQEASEAYLVGLLEHTNLLALHAKRVTIMRKDMQLARRIRGQFIX
