# Supplementary material for: Loss of inner kinetochore genes is associated with the transition to an unconventional point centromere in budding yeast
Source: PeerJ. 2020 Sep 29;8:e10085. doi: 10.7717/peerj.10085 (PMC7531349; doi:10.7717/peerj.10085)
Supplement: Supplemental Information 3 — The multiple sequence alignment of open reading frame nucleotide sequences and amino acid sequences generated using MUSCLE, M-coffee, Clustal Omega and Guidance with PRANK are provided along with the commands used for the command line tools. Results of the selection tests from BUSTED, FEL, MEME and RELAX from the HYPHY package are provided as json files that can be visualized using the online hyphy vision website. [file peerj-08-10085-s003.zip › Supplementary_Material_S3/AA/CSE4_AA_PRANK_aln.fasta]

>CAGL0M13145g Chr13 complement(1291976..1292698) [723 bp, 240 aa]
MSTRQAVFERD---VD---------------EDRWPRSA-R------GLAGVN----T-V
---------F----E-----------------------------G---DSEINSKAMRLL
EKTRHRRNLLN-------------------RR-EDRRRYLGGVK------------AKAI
ESDYY---H---------------RNQLPSSYDAGNDDFE-----------PIN--NSH-
--------------------V----------E----SEEE-------NKRLPEKYSLDKY
VKRSRKQR---------------DHRHI--------------------------------
-----------------------------------VAK----------------------
------------P--K-EKRNFAPSKLAMYEIEKYQRSTALLIQKIPFAKLVKEVTEEFA
GESQDLRWQSMAILALQEASEAYLVGLLEHTNLLALHAKRITIMKKDMQLARRIRGQFI
>YKL049C Chr11 complement(346075..346764) [690 bp, 229 aa]
MSSKQQWVSSA---IQ---------------SD---SSG-R------SLSNVN----R-L
---------A----G-----------------------------D---QQSINDRALSLL
QRTRATKNLFP-------------------RR-EERRRYESSKS------------DLDI
ETDYE---D---------------Q--------AGNLEIE-----------TENEEEAE-
--------------------M----------E----TEVP-------APVRTHSYALDRY
VRQKRREK---------------QRKQS--------------------------------
-----------------------------------LKR----------------------
------------V--E-KK--YTPSELALYEIRKYQRSTDLLISKIPFARLVKEVTDEFT
TKDQDLRWQSMAIMALQEASEAYLVGLLEHTNLLALHAKRITIMKKDMQLARRIRGQFI
>Smik_11.199 Chr11 complement(332539..333228) [690 bp, 229 aa]
MSSKQQWANSA---IQ---------------SD---SSG-R------SLSNVN----R-L
---------V----G-----------------------------E---QQSINDRALSLL
QRTRARKNLFP-------------------RR-EERRRYENPKD------------DVDF
ETDYD---G---------------Q--------ADDLEIE-----------TENEEETE-
--------------------V----------A----TEVS-------TSARTHSYALDRY
VRQKRREK---------------QRKQG--------------------------------
-----------------------------------LKR----------------------
------------I--E-KK--YSPSELALYEIRKYQRSTDLLISKIPFARLVKEVTDEFT
TKDQDLRWQSMAIMALQEASEAYLVGLLEHTNLLALHAKRITIMKKDMQLARRIRGQFI
>Skud_11.180 Chr11 complement(325795..326484) [690 bp, 229 aa]
MSSKQQWANSA---IQ---------------SD---SSG-R------SLSNVN----R-L
---------V----E-----------------------------D---QQSINDRALSLL
QRTRARKNLFP-------------------KR-EERRRYEGPQD------------DMIF
EENHE---G---------------Q--------AENLETE-----------TENEDERE-
--------------------M----------E----TEVP-------DATRTHSYALDRY
VRQKRRQK---------------QMKQG--------------------------------
-----------------------------------LKR----------------------
------------V--E-KK--YSPSELALYEIRKYQRSTDLLISKIPFARLVKEVTDEFT
TKDQDLRWQSMAIMALQEASEAYLVGLLEHTNLLALHAKRITIMKKDMQLARRIRGQFI
>Suva_11.177 Chr11 complement(329134..329823) [690 bp, 229 aa]
MSSKQEWANSA---IQ---------------SE---SSG-R------SLSNVN----R-L
---------A----G-----------------------------D---QQSINDRALSLL
QRTRARKNLFP-------------------RR-EERRRYEGSQD------------DVEF
EADYE---D---------------H--------AGNLETE-----------AENENETE-
--------------------V----------E----EELS-------TAKQTHSYALDRY
VRQKRRQK---------------QRKQG--------------------------------
-----------------------------------LKR----------------------
------------V--E-KK--YSPSELALYEIRKYQRSTDLLISKIPFARLVKEVTDEFT
TKDQDLRWQSMAIMALQEASEAYLVGLLEHTNLLALHAKRITIMKKDMQLARRIRGQFI
>TBLA0G01890 Chr7 complement(499736..500431) [696 bp, 231 aa]
M-------------------------------------SQR------TISNIN----R-L
---------N----D-----------------------------E---QTLLNQRAAQFL
QRNIQGRRLFQ-------------------RY-KETKRFENSNS------------NPNS
NPNSN---S--------------------------NPYPY-----------PNP--NTHR
G--DDSNDNGDSNDDSDQEYI----------T----PATT-------KTKL---------
-------KPIPNATYSPPHRSRLQELRA--------------------------------
-----------------------------------IAKTRK-------------------
----N-------V--R-KI--FTPSQLAEYEIKKYQRSTELLMSKIPFARLVKEVTDEFT
LDEQQFRWQSMAILALQEASEAYLVGLLDHTNLLALHARRITIMKKDMQLARRIRGQFI
>TPHA0N01420 Chr14 complement(313550..314269) [720 bp, 239 aa]
MET----------------------------N-----GSNR------TLTNVN----R-I
---------I----E-----------------------------T---EDDINERALSLL
QRNRERRRLLQ-------------------RQ-TDRQQFEKILSRKEIPVAGDVGDDLDS
DREYA---G--------------------------DDGSA-----------SDS--EVER
GLIDDSASDSDSDSDYDT-HM----------R----RNET-------VERV---------
-------K---------------QEMSS--------------------------------
-----------------------------------KKKSKKLRNKN--------------
---AN-------P--K-KK--FTPSELAMYEIRKYQRSTDLLISKIPFARLVKEVTEQFT
TEEQNFRWQSMAILALQEASEAYLVGLLEHTNLLALHARRITVMRKDMQLARRIRGQFI
>ZYRO0F01144g Chr6 (89858..90457) [600 bp, 199 aa]
METRQLD--GA---VH---------------N-----GS-R------LLS-------Q-L
---------S----V-----------------------------E---QERINERASQLL
QRNRERRRLLQ-------------------RQ-QERRRYEG-P-----------------
PRSLI---N--------------------------HDYGA-----------PSK--NVE-
--------------------E----------N----REQE-------RTQI---------
-------R---------------QRRQR--------------------------------
-----------------------------------IRSSHK-------------------
----L-------S--Q-KR--RTPSDQALYEIRKYQRSTELLISKIPFARLVREVTEQFT
TEEQQPRWQSMAVLALQEASEAYLVGLLEHTNLLALHAKRITIMRKDMQLARRIRGQFL
>TDEL0B06850 Chr2 complement(1213522..1214145) [624 bp, 207 aa]
MELKQLDHNAS---IH---------------SD---SGA-R------TLSNVN----R-L
---------S----V-----------------------------E---QQRINERALSLL
QRNRERRELLR-------------------RQ-QDRRRFERIP-----------------
ERQYI---Q---------------P--------AEHRYAL-----------D------E-
--------------------V----------T----RKRD-------ELGR---------
-------Q---------------QRKRK--------------------------------
-----------------------------------VRVNKK-------------------
----VS------S--H-SK--HTPSELALYEIRKYQRSTELLISKIPFARLVKEVTDQFT
TEEQQLRWQSMAILALQEASEAYLVGLLEHTNLLALHAKRITIMRKDMQLARRIRGQFL
>SAKL0B11198g Chr2 complement(977330..977902) [573 bp, 190 aa]
--MDRQEWNAS---IS---------------SQ---T-G-R------SLSNTN----R-L
---------G----A-----------------------------QEPSQQSINERAISLL
QRNRARRKMLQ-------------------RQ-EDRER----------------------
---YV---R---------------RNELPEE--------Q-----------PP-------
--------------------------------------TA---IGTIRSNI---------
-------K---------------KSKSQ--------------------------------
------------------------------------------------------------
---------------R-KR--YKPSDVALQEIRKYQRSTELLISKMPFARLVKEVTEQFS
TDEQQLRWQSMAILALQEASEAYLVGLLEHTNLLALHAKRITIMKKDMQLARRIRGQFI
>KLTH0D08602g Chr4 complement(721268..721804) [537 bp, 178 aa]
-------MNAS---IA---------------SQ---TGG-R------SLSNTN----R-L
---------S---------------------------------------RDINERAISLL
QKNRQHRELLQ-------------------RRGEDRRR----------------------
---YV-----------------------PSE--------E-----------PSQ--I---
-------------------------------------DIS---APAV-TQI---------
-------R---------------RRKAS--------------------------------
------------------------------------------------------------
---------------T-KR--YRPSDTALQEIRKYQRSTDLLISKMPFARLVKEVTDQFT
TEEQQLRWQSMAIMALQEASEAYLVGLLEHTNLLALHAKRITIMRKDMQLARRIRGQFI
>Kwal_26.8328 s26 complement(740983..741534) [552 bp, 183 aa]
-------MNAS---IA---------------SQ---VGG-R------SLSNTN----R-L
---------A---------------------------------------QDINEKALSLL
QKNRHRRELLQ-------------------RRGEDRRR----------------------
---YV-----------------------PSE--------E-----------PSH--IEQ-
--------------------V----------E----PETS---IVAV-PHL---------
-------R---------------QRKRN--------------------------------
------------------------------------------------------------
---------------T-KR--YRPSDTALQEIRKYQRSTDLLISKMPFARLVKEVTDQYT
TEEQQLRWQSMAIMALQEASEAYLVGLLEHTNLLALHAKRVTIMRKDMQLARRIRGQFI
>KLLA0C12529g Chr3 (1064844..1065398) [555 bp, 184 aa]
-------MEQS---IR---------------SI---DGS-R------SLSNVG----A-S
---------L----I-----------------------------D---RESINQRALQLL
QRNRRRRLLLN-------------------RS-EDKAR----------------------
---YI---Q---------------------------PERS-----------ASSQQ----
--------------------I-------HPPE----HHISAHE----R------------
------------------------------------------------------------
-----------------------------------ITK----------------------
------------A--RGTR--YKPTDLALAEIRKYQRSTDLLISRMPFARLVKEVTDQFT
TESEPLRWQSMAIMALQEASEAYLVGLLEHTNLLALHAKRITIMRKDMQLARRIRGQFI
>ABR083C Chr2 complement(539671..540285) [615 bp, 204 aa]
-------MEQS---MS---------------SE---QAE-R------VAGRV-------E
---------QLGGFQ-----------------------------N---NESINQRALLLL
QRNRQRRQLLQ-------------------RQ-EDRTR----------------------
---YI---P---------------------------DDAKRRVVERVAEPAAAESR----
--------------------ADGAREEERPARPARPRETR-------R------------
------------------------------------------------------------
-----------------------------------IAK----------------------
------------K--P-QR--YRPSDVALQEIRRYQRSTELLISRMPFARLVKEVTDQFT
TVDQQMRWQSMAILALQEASEAYIVGLLEHTNLLALHAKRVTVMRKDMQLARRIRGQFI
>Ecym_2307 Chr2 (596313..596924) [612 bp, 203 aa]
-------MEQS---IR---------------NE---LPS-R------NLVRL-------S
---------P----A-----------------------------D---NDSINQRALQLL
QRNRQRRQLLQ-------------------RQ-EDRLR----------------------
---YV---STKSEHKENYERHKAN------------DDAR-----------ASEQRHSE-
--------------------VDGKGILKAKAK----RHKS-------A------------
------------------------------------------------------------
-----------------------------------MTV----------------------
------------K--R-MR--YRPSDVALQEIRKYQRSTELLISRMPFARLVKEVTDQFT
TEEQQLRWQSMAILALQEASEAYLVGLLEHTNLLALHAKRITIMRKDMQLARRIRGQFI
>NDAI0C00590 Chr3 (112583..113512) [930 bp, 309 aa]
--------MQSRKWIPSDRGNESTSHLFSSVNN---SAN-NNYERARSIHNVN----G-L
---------L----PSIIAHRINEEDEDEEEDADFDDLDADLRLE---QDDIDQKALLLL
QRTRERKNLLN---------------GQLPPE-EDRGR----------------------
---YY---Q---------------------------NTM-----------------NDD-
--------------------I----------G----SVISGIS----E------------
----------------------------FNNAEEEYFGDQAGNIDDYNFQHYDGEEDI--
-----SSL------EHP-EPEHKQIRSRK--LNS--RVSKPLRSHDRQHQR--RLEEKAE
QIREDK------E--RRAK--YTPSTLALYEIRKYQRSTELLISKIPFTKLVKEVTDQFT
VEEQQLHWQSMAIVALQEASEAYLVGLLEHANLLALHAKRITLMRKDIQLARRIRGQFI
>NCAS0H03050 Chr8 complement(587791..588618) [828 bp, 275 aa]
--------MSSRKFVEQGHAQNSSSHLFSNILD---NDS-G------SLSNIN----R-L
TLDPDNTEDL----L-----------------------------Q---QEVINERALSLL
QRTRERRNLLH-------------------RF-EDKRR----------------------
---YYNQGQ---------------------------DDG-------------------D-
--------------------L----------E----SVASSHY----R------------
----------------------------SNDVGG-------------NFQFFDQEEDE--
-----DEEGNAIDDDYG-TLDQSNIIDRH--QER--RKGNKHSRQERHHQR--ELKQRVE
KIRTQR------QVGNTKK--FTPSSLALYEIRKYQRSSELLISKIPFTKLVKEVTDEFT
VEDQQLHWQSMAIVALQEASEAYLVGLLEHANLLAIHAKRITLMKKDIQLARRIRGQFI
>Kpol_181.3 s181 (3824..4534) [711 bp, 236 aa]
-------MLSSR--IP---------------NN---SGN-R------ALSNIN----R-L
---------T----I-----------------------------E---QDSINERALSLL
QRNRERRRLLQ-------------------RR-EDRNR----------------------
---YY---R---------------------------ADS-----------------PDQ-
--------------------V----------T----RESIGNE----G------------
----------------------------YNDVEE-------------------GEVNEEI
PHVLPSRM------RYGYDLEEKLRHSRA--GNS--QGASVTRSRNR---------VKSK
NVMRNP------K--TGKA--FNASELAMYEIRKYQRSTELLISKIPFARLVKEVTEQFT
TEEQQLRWQSIAILALQEASEAYLVGLLEHTNLLALHAKRITVMRKDMQLARRIRGQFI
>KAFR0I01590 Chr9 (334234..334881) [648 bp, 215 aa]
--------MQSQQW---------------------------------EQSNVN----RGL
---------L----E-----------------------------E---QELINERANLLL
QRTRERRNLLLQGTGEHGNLLLQGTTDLLPRS-EDRRR----------------------
---YE-------------------------------------------------------
------------------------------------------------------------
------------------------------------------------------------
------HV-------------DMDIIGDEKGMNN--KEKKKKKKKKKRHEK--KIESKIR
KIQKER------S--KEKK--YTPSSLALYEIRKYQGSTDLLISKIPFARLVKEVSDEFT
YRDENLHWQSMAIVALQEASEAYLVGLLEHANLLALHAKRVTLMKKDVQLARRIRGQFI
>KNAG0H00580 Chr8 (93175..93936) [762 bp, 253 aa]
--------MQKQQF---------------------------------DSSDWDLLPTAPL
---------T----T-----------------------------D---QEKINERARELL
ERNRRYGRLLKTGG------------DPLP----ERRR----------------------
---YE---R---------------------------DLD-----------------STD-
--------------------I----------Q----D-----------------------
-----------------------------GDVVS-------------NSGPYENELDI--
-----SHVPDDFDEEFE-DRSESEVLSTVNGTNSIIAPRSVETRRYQRPNKFGQLEKKIK
DIQRKRIDGTAAQ--QGKK--FRPSNLALYEIRKYQQSTDLLISKIPFARLVKEVASDFV
WESEPLTWQSMAILALQEASEAYLVGLLEHANLLALHAKRVTVTKKDIQLARRIRGQFI
