# Supplementary material for: Loss of inner kinetochore genes is associated with the transition to an unconventional point centromere in budding yeast
Source: PeerJ. 2020 Sep 29;8:e10085. doi: 10.7717/peerj.10085 (PMC7531349; doi:10.7717/peerj.10085)
Supplement: Supplemental Information 3 — The multiple sequence alignment of open reading frame nucleotide sequences and amino acid sequences generated using MUSCLE, M-coffee, Clustal Omega and Guidance with PRANK are provided along with the commands used for the command line tools. Results of the selection tests from BUSTED, FEL, MEME and RELAX from the HYPHY package are provided as json files that can be visualized using the online hyphy vision website. [file peerj-08-10085-s003.zip › Supplementary_Material_S3/AA/M-Coffee_result_CSE4_AA.clustalw_aln]

CLUSTAL W (1.83) multiple sequence alignment

YKL049C         MSSKQQWVSSAIQS-----------------DSSGRSLSN-------------------------VNRLA-----GDQQS
Smik_11.199     MSSKQQWANSAIQS-----------------DSSGRSLSN-------------------------VNRLV-----GEQQS
Skud_11.180     MSSKQQWANSAIQS-----------------DSSGRSLSN-------------------------VNRLV-----EDQQS
Suva_11.177     MSSKQEWANSAIQS-----------------ESSGRSLSN-------------------------VNRLA-----GDQQS
CAGL0M13145g    MSTRQAVFERDVDE-----------------DRWPRSARGL-------------------------AGVN-TVF-EGDSE
KAFR0I01590     MQS-QQWEQSN------------VNR----------------GLLE------------------------------EQEL
KNAG0H00580     M-------QKQQFD-----------------SSDWDLLPT-------------------------APL-T-----TDQEK
NCAS0H03050     MSS-RKFVEQGHAQNSSSHLFSNILD------N-------DSGSLSNINRLTLDPDN-------------TEDL-LQQEV
NDAI0C00590     MQS-RKWIPSDRGNESTSHLFSSVNNSANNNYERARSIHNVNGLLPSIIAHRINEEDEDEEEDADFDDLDADLR-LEQDD
TBLA0G01890     ---------------MSQRTISNINR-----------------LND------------------------------EQTL
TPHA0N01420     -----------MET-----------------NGSNRTLTN-------------------------VNRII-----ETEDD
Kpol_181.3      M------LSSRIPN-----------------NSGNRALSN-------------------------INRLT-----IEQDS
ZYRO0F01144g    METR----QLDGAV-----------------HNGSRLLSQ-------------------------LSV--------EQER
TDEL0B06850     MELKQLDHNASIHS-----------------DSGARTLSN-------------------------VNRLS-----VEQQR
KLLA0C12529g    M-------EQSIRSI-----------------DGSRSLSN-------------------------VGASLI-----DRES
ABR083C         M-------EQSMSS-----------------EQAERVAGR-------------------------VEQLG-G-F-QNNES
Ecym_2307       M-------EQSIRN-----------------ELPSRNL---------------------------VRLSP-----ADNDS
SAKL0B11198g    MD-RQ-EWNASISS-----------------QTG-RSLSN-------------------------TNRLG-A-QEPSQQS
KLTH0D08602g    M-------NASIAS-----------------QTGGRSLSN-------------------------TNRL--------SRD
Kwal_26.8328    M-------NASIAS-----------------QVGGRSLSN-------------------------TNRL--------AQD
                                                                                                

YKL049C         INDRALSLLQRTRATKNLFPRR-E---ER-RRYESSKSDLDIET--------DYEDQAG---------N----LEIETEN
Smik_11.199     INDRALSLLQRTRARKNLFPRR-E---ER-RRYENPKDDVDFET--------DYDGQAD---------D----LEIETEN
Skud_11.180     INDRALSLLQRTRARKNLFPKR-E---ER-RRYEGPQDDMIFEE--------NHEGQAE---------N----LETETEN
Suva_11.177     INDRALSLLQRTRARKNLFPRR-E---ER-RRYEGSQDDVEFEA--------DYEDHAG---------N----LETEAEN
CAGL0M13145g    INSKAMRLLEKTRHRRNLLNRRE----DR-RRYLGGVKAKAIES--------DYYHRNQLP------SSYDAGNDDF-EP
KAFR0I01590     INERANLLLQRTRERRNLLLQGTG--EHG-NLLLQGTT--DLLP--------RSEDRRRY-------EH----VDMDIIG
KNAG0H00580     INERARELLERNRRYGRLLKTGGDPLPER-RRYERDLDSTDIQDGDVVSNSGPYENELDI---SHVPDD----FDEEFED
NCAS0H03050     INERALSLLQRTRERRNLLHRFED----KRRYYNQGQDDGDLES--------VASSHYRSNDVGGNFQF----FDQEEDE
NDAI0C00590     IDQKALLLLQRTRERKNLLNGQLPPEEDR-GRYYQNTMNDDIGS--------VISGISEF-------NN----AEEEYFG
TBLA0G01890     LNQRAAQFLQRNIQGRRLFQRY-K---ET-KRFENSNSNPN---------------SNPNSNSNPYPYP----NPNTHRG
TPHA0N01420     INERALSLLQRNRERRRLLQRQ-T---DR-QQFEKILSRKE----------------IPVAGDVGDDLD----SDREYAG
Kpol_181.3      INERALSLLQRNRERRRLLQRR-E---DR-NRYYRADSPDQVTR--------ESIGNEGYNDVEEGEVN----EEIPHVL
ZYRO0F01144g    INERASQLLQRNRERRRLLQRQQ----ER-RRYEGPPRSLI---------------------------------NHDYGA
TDEL0B06850     INERALSLLQRNRERRELLRRQ-Q---DR-RRFERIPERQ----------------YIQPA-------------EHRYAL
KLLA0C12529g    INQRALQLLQRNRRRRLLLNRS-E---DK-ARYIQPER--------------------------------------SASS
ABR083C         INQRALLLLQRNRQRRQLLQRQ-E---DR-TRYIPDDAKRR---------------------------V----VERVAEP
Ecym_2307       INQRALQLLQRNRQRRQLLQRQ-E---DR-LRYVSTKSEHK--------------------------EN----YERHKAN
SAKL0B11198g    INERAISLLQRNRARRKMLQRQ-E---DR-ERYVRRNELPE-------------------------------------EQ
KLTH0D08602g    INERAISLLQKNRQHRELLQRRGE---DR-RRYVPSEEPS----------------------------------QIDISA
Kwal_26.8328    INEKALSLLQKNRHRRELLQRRGE---DR-RRYVPSEEPS----------------------------------HIEQVE
                ::.:*  :*::.     ::                                                             

YKL049C         EEEA--------------------------------EMETEVPAPVRTHSYALDRYVRQKRREKQRKQSLKR--VEKKYT
Smik_11.199     EEET--------------------------------EVATEVSTSARTHSYALDRYVRQKRREKQRKQGLKR--IEKKYS
Skud_11.180     EDER--------------------------------EMETEVPDATRTHSYALDRYVRQKRRQKQMKQGLKR--VEKKYS
Suva_11.177     ENET--------------------------------EVEEELSTAKQTHSYALDRYVRQKRRQKQRKQGLKR--VEKKYS
CAGL0M13145g    INNS--------------------------------HVESEEENKRLPEKYSLDKYVKRSRKQRDHRHIVAKPKEKRNFA
KAFR0I01590     DEKG---------------------------------MNNKEKKKKKKKKKRHEKKIESK-IRKIQKERSK----EKKYT
KNAG0H00580     RSESEVLSTVNGT--------------------NSIIAPRSVETRRYQRPNKFGQLEKKIKDIQRKRIDGTAAQQGKKFR
NCAS0H03050     DEEGNAIDDDYGTLD--------------QSNIIDRHQERRKGNKHSRQERHHQRELKQR-VEKIRTQRQVG--NTKKFT
NDAI0C00590     DQAGNIDDYNFQHYDGEEDISSLEHPEPEHKQIRSRKLNSRVSKPLRSHDRQHQRRLEEK-AEQIREDKER----RAKYT
TBLA0G01890     DDSN-D---NGDS--N-------------DDSDQEYITPATTKTKLKPIPNATYSPPHRSRLQELRAIAKTRKNVRKIFT
TPHA0N01420     DDGSASDSEVERGLI-DDSASD-------SDSDSDYDTHMRRNETVERVKQEMSSKKKSKKLR-NKNANP----KKK-FT
Kpol_181.3      PSRM------------------------------RYGYDLEEKLRHSRAGNSQGASVTRSRNRVKSKNVMRNPKTGKAFN
ZYRO0F01144g    PSKN----------------------------------------V-EENREQERTQIRQRRQRIRSSHKLS----QKRRT
TDEL0B06850     DE-----------------------------------------V--TRKRDELGRQQRKRKVRVNKKVSSHS-----KHT
KLLA0C12529g    QQIHPP--------------------------------------EHHISAHER--ITKARGT---------------RYK
ABR083C         AAAESR--------------------------------------ADGAREEER--PARPARPRETRRIAK----KPQRYR
Ecym_2307       DDARAS--------------------------------------EQRHSEVDGKGILKAKAKRHKSAMTV----KRMRYR
SAKL0B11198g    PP----------------------------------------------------TAIGTIRSNIKKSKSQ----R-KRYK
KLTH0D08602g    P------------------------------------------------------AVTQIRRRKAST---------KRYR
Kwal_26.8328    PE-------------------------------------------------TSIVAVPHLRQRKRNT---------KRYR
                                                                                                

YKL049C         PSELALYEIRKYQRSTDLLISKIPFARLVKEVTDEFTTKDQDLRWQSMAIMALQEASEAYLVGLLEHTNLLALHAKRITI
Smik_11.199     PSELALYEIRKYQRSTDLLISKIPFARLVKEVTDEFTTKDQDLRWQSMAIMALQEASEAYLVGLLEHTNLLALHAKRITI
Skud_11.180     PSELALYEIRKYQRSTDLLISKIPFARLVKEVTDEFTTKDQDLRWQSMAIMALQEASEAYLVGLLEHTNLLALHAKRITI
Suva_11.177     PSELALYEIRKYQRSTDLLISKIPFARLVKEVTDEFTTKDQDLRWQSMAIMALQEASEAYLVGLLEHTNLLALHAKRITI
CAGL0M13145g    PSKLAMYEIEKYQRSTALLIQKIPFAKLVKEVTEEFAGESQDLRWQSMAILALQEASEAYLVGLLEHTNLLALHAKRITI
KAFR0I01590     PSSLALYEIRKYQGSTDLLISKIPFARLVKEVSDEFTYRDENLHWQSMAIVALQEASEAYLVGLLEHANLLALHAKRVTL
KNAG0H00580     PSNLALYEIRKYQQSTDLLISKIPFARLVKEVASDFVWESEPLTWQSMAILALQEASEAYLVGLLEHANLLALHAKRVTV
NCAS0H03050     PSSLALYEIRKYQRSSELLISKIPFTKLVKEVTDEFTVEDQQLHWQSMAIVALQEASEAYLVGLLEHANLLAIHAKRITL
NDAI0C00590     PSTLALYEIRKYQRSTELLISKIPFTKLVKEVTDQFTVEEQQLHWQSMAIVALQEASEAYLVGLLEHANLLALHAKRITL
TBLA0G01890     PSQLAEYEIKKYQRSTELLMSKIPFARLVKEVTDEFTLDEQQFRWQSMAILALQEASEAYLVGLLDHTNLLALHARRITI
TPHA0N01420     PSELAMYEIRKYQRSTDLLISKIPFARLVKEVTEQFTTEEQNFRWQSMAILALQEASEAYLVGLLEHTNLLALHARRITV
Kpol_181.3      ASELAMYEIRKYQRSTELLISKIPFARLVKEVTEQFTTEEQQLRWQSIAILALQEASEAYLVGLLEHTNLLALHAKRITV
ZYRO0F01144g    PSDQALYEIRKYQRSTELLISKIPFARLVREVTEQFTTEEQQPRWQSMAVLALQEASEAYLVGLLEHTNLLALHAKRITI
TDEL0B06850     PSELALYEIRKYQRSTELLISKIPFARLVKEVTDQFTTEEQQLRWQSMAILALQEASEAYLVGLLEHTNLLALHAKRITI
KLLA0C12529g    PTDLALAEIRKYQRSTDLLISRMPFARLVKEVTDQFTTESEPLRWQSMAIMALQEASEAYLVGLLEHTNLLALHAKRITI
ABR083C         PSDVALQEIRRYQRSTELLISRMPFARLVKEVTDQFTTVDQQMRWQSMAILALQEASEAYIVGLLEHTNLLALHAKRVTV
Ecym_2307       PSDVALQEIRKYQRSTELLISRMPFARLVKEVTDQFTTEEQQLRWQSMAILALQEASEAYLVGLLEHTNLLALHAKRITI
SAKL0B11198g    PSDVALQEIRKYQRSTELLISKMPFARLVKEVTEQFSTDEQQLRWQSMAILALQEASEAYLVGLLEHTNLLALHAKRITI
KLTH0D08602g    PSDTALQEIRKYQRSTDLLISKMPFARLVKEVTDQFTTEEQQLRWQSMAIMALQEASEAYLVGLLEHTNLLALHAKRITI
Kwal_26.8328    PSDTALQEIRKYQRSTDLLISKMPFARLVKEVTDQYTTEEQQLRWQSMAIMALQEASEAYLVGLLEHTNLLALHAKRVTI
                .:  *  **.:** *: **:.::**::**:**:.::   .:   ***:*::*********:****:*:****:**:*:*:

YKL049C         MKKDMQLARRIRGQFI
Smik_11.199     MKKDMQLARRIRGQFI
Skud_11.180     MKKDMQLARRIRGQFI
Suva_11.177     MKKDMQLARRIRGQFI
CAGL0M13145g    MKKDMQLARRIRGQFI
KAFR0I01590     MKKDVQLARRIRGQFI
KNAG0H00580     TKKDIQLARRIRGQFI
NCAS0H03050     MKKDIQLARRIRGQFI
NDAI0C00590     MRKDIQLARRIRGQFI
TBLA0G01890     MKKDMQLARRIRGQFI
TPHA0N01420     MRKDMQLARRIRGQFI
Kpol_181.3      MRKDMQLARRIRGQFI
ZYRO0F01144g    MRKDMQLARRIRGQFL
TDEL0B06850     MRKDMQLARRIRGQFL
KLLA0C12529g    MRKDMQLARRIRGQFI
ABR083C         MRKDMQLARRIRGQFI
Ecym_2307       MRKDMQLARRIRGQFI
SAKL0B11198g    MKKDMQLARRIRGQFI
KLTH0D08602g    MRKDMQLARRIRGQFI
Kwal_26.8328    MRKDMQLARRIRGQFI
                 :**:**********:
