# Supplementary material for: Loss of inner kinetochore genes is associated with the transition to an unconventional point centromere in budding yeast
Source: PeerJ. 2020 Sep 29;8:e10085. doi: 10.7717/peerj.10085 (PMC7531349; doi:10.7717/peerj.10085)
Supplement: Supplemental Information 3 — The multiple sequence alignment of open reading frame nucleotide sequences and amino acid sequences generated using MUSCLE, M-coffee, Clustal Omega and Guidance with PRANK are provided along with the commands used for the command line tools. Results of the selection tests from BUSTED, FEL, MEME and RELAX from the HYPHY package are provided as json files that can be visualized using the online hyphy vision website. [file peerj-08-10085-s003.zip › Supplementary_Material_S3/ORFs/CSE4_ORFs.fasta]

>YKL049C Chr11 complement(346075..346764) [690 bp, 229 aa]
ATGTCAAGTAAACAACAATGGGTTAGTTCTGCTATTCAAAGTGATTCGAGTGGAAGATCA
CTCAGTAACGTCAACAGGCTTGCAGGAGACCAACAATCTATTAACGATCGTGCGTTATCG
TTATTGCAGAGAACAAGAGCGACAAAGAACCTGTTTCCAAGAAGAGAGGAAAGAAGACGT
TATGAAAGCTCAAAAAGTGACCTAGATATCGAAACAGACTACGAAGACCAAGCAGGTAAT
CTAGAAATCGAGACAGAAAATGAAGAAGAAGCTGAAATGGAAACTGAAGTACCTGCACCA
GTGCGAACTCATTCATATGCCTTAGACAGATATGTTAGACAGAAAAGGAGGGAAAAACAA
AGAAAGCAGAGCTTAAAGCGCGTCGAAAAGAAATATACTCCTAGTGAATTAGCTCTGTAC
GAAATTCGAAAATACCAACGTTCCACGGATTTATTAATCTCCAAAATTCCATTTGCAAGG
CTAGTGAAAGAAGTTACAGACGAGTTTACAACTAAAGATCAGGATTTACGTTGGCAGTCA
ATGGCGATTATGGCGTTACAGGAAGCAAGCGAAGCGTATCTGGTAGGATTATTGGAACAT
ACAAACCTCTTGGCGCTGCATGCAAAAAGAATTACTATAATGAAGAAAGACATGCAACTA
GCAAGAAGAATCAGGGGACAGTTTATTTAG
>Smik_11.199 Chr11 complement(332539..333228) [690 bp, 229 aa]
ATGTCAAGCAAACAGCAATGGGCTAATTCTGCTATTCAAAGTGATTCAAGTGGAAGATCA
CTCAGCAATGTCAACAGACTTGTTGGAGAGCAACAATCCATTAACGATCGTGCATTATCA
TTATTGCAAAGGACAAGAGCAAGAAAGAATCTATTTCCAAGAAGAGAAGAAAGGAGACGA
TATGAGAACCCAAAGGATGACGTAGATTTTGAAACTGACTATGATGGCCAAGCAGATGAT
TTGGAGATAGAAACTGAGAACGAAGAAGAAACTGAAGTGGCTACTGAAGTATCAACGTCC
GCGCGAACACATTCGTATGCCTTGGACAGATACGTTAGACAGAAAAGAAGAGAAAAGCAA
AGGAAACAGGGCTTAAAGCGTATTGAAAAGAAGTACAGTCCAAGTGAATTAGCTCTATAC
GAAATTCGAAAGTACCAACGTTCCACGGATTTATTGATTTCCAAAATTCCTTTTGCAAGG
CTTGTAAAAGAAGTTACGGATGAGTTCACGACTAAGGATCAAGATTTACGCTGGCAGTCA
ATGGCGATCATGGCACTACAAGAAGCAAGTGAAGCCTATTTGGTGGGTCTATTGGAGCAT
ACCAACCTTTTGGCATTGCACGCGAAAAGGATAACTATAATGAAGAAGGACATGCAACTA
GCAAGGAGAATCAGAGGACAATTCATTTAA
>Skud_11.180 Chr11 complement(325795..326484) [690 bp, 229 aa]
ATGTCAAGCAAACAGCAATGGGCTAATTCGGCCATTCAAAGTGATTCGAGTGGAAGGTCA
CTCAGCAATGTGAACAGGCTAGTAGAAGATCAACAGTCTATTAATGACCGTGCACTATCT
TTGTTACAAAGAACAAGAGCAAGAAAAAATCTTTTTCCAAAAAGAGAAGAAAGAAGACGA
TATGAAGGTCCACAAGATGACATGATTTTTGAAGAAAACCATGAAGGCCAAGCGGAAAAC
TTGGAAACAGAGACAGAAAACGAGGATGAACGTGAAATGGAAACAGAGGTTCCAGACGCT
ACCCGAACACATTCATACGCTCTAGATAGATATGTTAGGCAGAAAAGGAGACAAAAACAA
ATGAAGCAGGGTTTGAAACGCGTAGAAAAGAAATACAGTCCCAGTGAATTAGCTCTGTAC
GAAATCAGAAAATATCAACGTTCTACAGATTTGCTTATCTCTAAAATTCCATTTGCAAGA
CTGGTAAAAGAAGTTACAGACGAGTTTACAACTAAAGACCAAGATTTGCGCTGGCAATCG
ATGGCGATCATGGCGCTACAGGAGGCAAGTGAAGCATACTTGGTGGGGCTATTGGAGCAT
ACCAACCTACTTGCGCTGCATGCGAAGAGAATAACCATAATGAAGAAGGATATGCAACTA
GCAAGGAGAATTAGAGGACAGTTCATTTAA
>Suva_11.177 Chr11 complement(329134..329823) [690 bp, 229 aa]
ATGTCTAGCAAACAAGAATGGGCTAACTCGGCCATTCAAAGTGAATCGAGTGGAAGATCA
CTCAGTAATGTCAATAGGCTTGCAGGAGATCAACAGTCGATTAATGATCGTGCGTTATCC
TTGTTACAAAGAACAAGAGCAAGGAAGAACCTGTTCCCAAGAAGAGAAGAAAGAAGACGG
TATGAAGGTTCACAGGATGACGTAGAATTTGAGGCAGATTACGAAGACCATGCAGGAAAT
CTCGAAACTGAAGCAGAAAACGAAAATGAAACAGAAGTAGAAGAAGAATTATCGACGGCT
AAGCAAACTCACTCGTACGCCTTAGATAGATATGTTAGACAAAAAAGAAGACAAAAACAA
AGGAAGCAGGGCTTGAAGCGTGTGGAAAAGAAATATAGCCCTAGCGAATTAGCTCTTTAC
GAAATTCGAAAATACCAGCGTTCCACAGATTTGCTAATCTCCAAAATCCCATTTGCAAGA
CTAGTCAAGGAAGTCACGGATGAGTTTACAACCAAAGATCAAGACCTGCGTTGGCAGTCA
ATGGCGATCATGGCGCTACAGGAAGCAAGTGAAGCATATTTAGTGGGATTATTAGAGCAT
ACCAACCTCTTAGCATTGCATGCGAAAAGGATAACCATAATGAAAAAAGACATGCAACTG
GCAAGGAGAATTAGAGGACAATTCATTTAG
>CAGL0M13145g Chr13 complement(1291976..1292698) [723 bp, 240 aa]
ATGTCTACTAGGCAAGCGGTGTTTGAAAGAGATGTGGATGAAGATAGATGGCCCAGATCA
GCACGAGGGTTGGCTGGTGTTAACACTGTATTTGAAGGTGATTCAGAGATTAACTCTAAA
GCAATGCGATTATTAGAGAAGACTAGGCATCGCAGGAATTTACTAAATCGTCGAGAGGAT
CGTCGCCGTTATTTGGGAGGGGTTAAGGCAAAAGCAATTGAATCAGATTATTACCATCGC
AATCAACTACCAAGCTCATATGATGCTGGTAACGACGATTTTGAGCCGATCAATAACTCA
CATGTTGAATCAGAAGAAGAAAATAAGAGACTTCCTGAGAAATACTCTTTGGACAAATAC
GTTAAACGTAGCAGAAAGCAAAGAGATCATAGGCACATAGTGGCGAAGCCTAAAGAGAAA
CGAAACTTTGCTCCTAGTAAGCTTGCCATGTATGAGATTGAAAAATATCAAAGATCAACA
GCATTACTGATACAAAAGATCCCATTTGCTAAACTTGTCAAGGAAGTCACAGAAGAATTT
GCCGGTGAATCGCAAGATCTTCGTTGGCAATCAATGGCCATCCTCGCTCTTCAGGAAGCA
AGTGAAGCTTACTTGGTAGGATTACTAGAGCATACAAATTTGTTGGCATTGCATGCTAAA
CGTATCACGATTATGAAGAAGGACATGCAATTAGCTAGGAGAATAAGAGGACAGTTCATC
TGA
>KAFR0I01590 Chr9 (334234..334881) [648 bp, 215 aa]
ATGCAGAGTCAGCAATGGGAGCAGTCGAATGTGAATAGAGGTTTGCTCGAGGAGCAAGAG
TTGATCAATGAGAGGGCGAATTTGTTATTACAGAGGACGAGAGAACGGAGGAATCTGTTG
TTGCAAGGTACGGGAGAGCATGGGAATTTACTGTTACAAGGTACAACAGATTTGTTGCCC
CGTTCAGAGGATAGAAGGCGATATGAGCATGTGGATATGGATATAATTGGTGACGAGAAG
GGGATGAACAACAAGGAGAAGAAGAAGAAGAAGAAGAAGAAGAAGAGACATGAGAAAAAG
ATCGAATCGAAGATTAGGAAAATTCAAAAAGAAAGAAGTAAAGAGAAGAAGTATACCCCA
AGTAGTTTGGCATTGTATGAAATTAGAAAGTATCAGGGATCGACAGACTTACTAATATCA
AAGATACCCTTTGCGAGACTTGTGAAGGAAGTCAGCGATGAGTTTACGTATCGAGACGAG
AACCTTCACTGGCAATCTATGGCGATCGTAGCATTACAAGAGGCGAGCGAAGCTTACTTG
GTGGGGCTATTGGAACATGCAAATTTACTAGCCCTACATGCTAAAAGGGTTACACTCATG
AAAAAAGACGTACAACTGGCACGAAGAATCAGAGGTCAATTTATATAG
>KNAG0H00580 Chr8 (93175..93936) [762 bp, 253 aa]
ATGCAGAAACAACAATTTGATAGTAGCGATTGGGATCTGTTGCCCACCGCGCCGCTGACT
ACTGACCAGGAGAAAATCAATGAGAGAGCGCGGGAACTTCTGGAGAGAAACCGGAGGTAC
GGGAGACTGCTGAAAACGGGCGGCGATCCGCTCCCAGAGCGAAGGCGGTACGAAAGAGAC
CTGGACTCAACAGATATACAGGATGGGGACGTTGTCTCCAATAGTGGTCCGTACGAGAAC
GAGCTCGACATATCGCACGTTCCGGACGATTTCGATGAAGAATTTGAAGACAGATCTGAA
TCAGAGGTCTTAAGTACCGTTAACGGTACAAATTCCATAATAGCGCCGCGGTCCGTCGAG
ACTCGTAGATACCAAAGGCCAAATAAGTTTGGCCAACTGGAGAAGAAGATCAAAGATATA
CAGAGGAAGAGAATTGACGGAACTGCGGCCCAACAGGGGAAGAAATTTAGACCGAGTAAT
TTGGCTTTGTACGAAATCAGGAAGTACCAACAATCCACGGACCTTTTAATATCAAAGATA
CCATTTGCTCGATTGGTCAAAGAGGTTGCCAGTGACTTTGTATGGGAGAGCGAACCCCTA
ACTTGGCAGTCGATGGCGATCTTGGCATTGCAAGAAGCAAGCGAGGCTTATCTGGTGGGC
CTCTTGGAACATGCCAATCTACTGGCTTTGCACGCGAAAAGAGTCACAGTGACCAAAAAG
GACATACAATTGGCTAGACGGATCAGAGGTCAGTTTATCTAG
>NCAS0H03050 Chr8 complement(587791..588618) [828 bp, 275 aa]
ATGTCAAGCAGAAAATTTGTAGAACAAGGCCATGCTCAGAATTCTAGTAGTCATCTGTTC
TCGAATATCCTCGATAATGATAGTGGATCATTGAGCAATATAAATAGATTAACACTGGAC
CCGGATAATACAGAAGATTTATTACAGCAAGAAGTCATCAACGAGCGGGCACTTTCTCTT
TTACAAAGGACTAGAGAACGTAGAAACTTATTACACCGATTTGAAGATAAAAGAAGGTAT
TATAACCAAGGGCAAGACGACGGAGATTTAGAGTCTGTGGCCAGTAGTCATTATCGTTCT
AATGATGTGGGTGGGAACTTTCAATTTTTTGATCAAGAAGAAGATGAGGATGAGGAAGGT
AACGCCATTGATGACGATTATGGAACCCTAGATCAATCCAACATTATCGATCGTCACCAA
GAAAGAAGAAAAGGAAACAAACATTCTCGTCAAGAAAGACACCATCAAAGAGAACTCAAA
CAACGTGTTGAAAAGATTAGAACTCAGAGACAGGTCGGAAATACGAAAAAATTTACTCCA
AGTAGTTTAGCCCTATATGAGATAAGGAAATACCAACGATCTTCAGAACTGTTGATATCG
AAGATTCCCTTTACTAAATTAGTGAAGGAAGTCACTGATGAATTTACCGTGGAAGACCAA
CAACTTCATTGGCAATCGATGGCCATTGTCGCGTTACAGGAAGCCAGTGAAGCTTATTTA
GTGGGTTTATTGGAGCATGCCAATTTATTAGCCATACATGCCAAGAGGATCACATTAATG
AAGAAGGATATACAGTTGGCCAGAAGAATTAGAGGTCAATTCATTTAG
>NDAI0C00590 Chr3 (112583..113512) [930 bp, 309 aa]
ATGCAGAGTAGGAAATGGATCCCATCAGATCGTGGCAACGAATCAACTAGCCATCTTTTC
TCTAGCGTAAACAACAGCGCTAATAATAATTATGAAAGAGCAAGATCGATACATAATGTG
AATGGATTACTCCCGAGTATAATAGCACATAGGATTAACGAAGAGGATGAAGATGAAGAA
GAAGATGCAGATTTTGATGACCTTGATGCAGATTTACGTCTTGAACAAGATGACATTGAT
CAAAAGGCACTTTTATTGTTACAAAGGACAAGAGAACGTAAAAATTTATTGAATGGACAA
TTGCCACCGGAAGAAGATAGAGGAAGATATTATCAAAATACTATGAATGATGATATAGGA
TCTGTCATAAGTGGGATCAGTGAATTCAATAATGCGGAGGAGGAATATTTTGGTGACCAG
GCCGGCAATATCGATGATTATAATTTCCAACATTATGACGGAGAAGAAGATATATCTTCT
CTCGAACATCCTGAACCAGAACATAAACAGATAAGAAGTAGAAAACTGAATAGTAGAGTC
AGTAAACCCTTGAGGAGCCATGATCGACAACATCAAAGAAGGTTAGAAGAAAAAGCCGAG
CAAATCAGAGAAGATAAAGAAAGAAGAGCCAAATATACTCCGAGTACATTAGCATTATAT
GAAATTAGGAAATACCAAAGATCAACAGAATTGCTAATATCAAAGATACCATTTACAAAA
TTAGTTAAAGAGGTGACAGATCAATTTACCGTTGAGGAACAACAGTTACATTGGCAATCG
ATGGCAATTGTCGCGTTACAAGAGGCTAGTGAAGCCTACTTGGTTGGCCTTCTAGAACAT
GCAAATCTACTTGCATTACATGCCAAGAGGATCACTCTAATGAGGAAAGACATACAATTA
GCAAGAAGAATCAGAGGGCAATTCATTTGA
>TBLA0G01890 Chr7 complement(499736..500431) [696 bp, 231 aa]
ATGTCGCAACGCACCATCAGCAATATAAACAGACTTAACGATGAACAGACTCTTTTGAAC
CAAAGAGCTGCCCAGTTCTTACAACGTAACATCCAAGGGAGAAGACTGTTCCAACGATAC
AAGGAAACCAAACGGTTCGAGAACTCAAACTCAAACCCAAACTCAAACCCAAACTCAAAC
TCAAACCCATACCCATACCCAAACCCAAACACACATAGAGGCGACGATTCCAACGACAAC
GGTGATTCTAATGATGATTCAGACCAAGAATATATTACTCCAGCCACCACCAAGACTAAA
CTGAAACCAATACCCAATGCCACATACAGTCCTCCTCATCGTTCACGATTACAAGAGTTA
AGAGCCATTGCCAAGACTCGGAAAAATGTAAGGAAAATCTTCACCCCGTCACAATTGGCA
GAATATGAAATCAAGAAATACCAACGTTCCACGGAACTACTGATGTCGAAAATCCCGTTT
GCCCGATTAGTCAAGGAAGTCACAGACGAGTTCACTCTAGACGAACAACAGTTCCGTTGG
CAATCCATGGCCATTCTCGCATTGCAAGAGGCCAGTGAAGCATATCTGGTGGGTCTACTA
GACCACACCAACTTGTTGGCACTGCATGCAAGACGTATTACCATAATGAAAAAAGATATG
CAATTGGCAAGAAGAATTAGAGGTCAATTTATTTAA
>TPHA0N01420 Chr14 complement(313550..314269) [720 bp, 239 aa]
ATGGAGACAAATGGATCAAATAGGACATTGACTAATGTCAATAGGATCATAGAGACTGAA
GATGATATAAATGAACGAGCTCTATCGTTGTTGCAACGTAATAGAGAGAGGAGGAGGTTG
CTACAGAGACAGACTGATCGGCAACAGTTTGAGAAAATACTGTCGAGAAAAGAGATACCC
GTTGCCGGGGATGTGGGTGATGACTTGGATTCAGATAGAGAGTATGCTGGAGATGATGGC
AGTGCAAGTGACAGTGAGGTGGAGAGAGGTCTAATTGATGACAGTGCAAGTGACAGTGAC
AGCGACAGTGATTACGATACGCACATGAGAAGAAATGAGACGGTAGAGCGAGTCAAACAG
GAGATGTCATCAAAGAAGAAAAGCAAGAAGCTACGAAATAAGAATGCTAATCCTAAGAAG
AAATTCACGCCCAGTGAATTAGCAATGTATGAAATCAGGAAATATCAAAGGTCGACAGAT
TTATTAATATCGAAAATTCCGTTTGCAAGATTAGTCAAGGAAGTCACTGAACAATTCACC
ACAGAAGAACAAAATTTCAGATGGCAAAGCATGGCTATCCTGGCGTTACAAGAAGCAAGT
GAAGCGTACCTGGTAGGGCTACTAGAACACACAAACCTTCTAGCGTTGCATGCAAGAAGA
ATAACAGTAATGAGAAAAGACATGCAACTGGCAAGAAGAATTAGAGGTCAATTTATATAG
>Kpol_181.3 s181 (3824..4534) [711 bp, 236 aa]
ATGTTGAGTAGCAGGATTCCAAACAATTCTGGGAATCGAGCATTGAGTAATATAAATAGG
CTTACTATTGAACAGGACTCTATTAATGAGAGAGCTTTGTCTCTGTTGCAGCGTAATAGA
GAGAGGAGAAGACTTTTGCAAAGAAGGGAAGACAGGAATAGGTACTACCGTGCTGATTCT
CCAGATCAGGTGACGAGAGAATCCATTGGAAATGAAGGGTATAACGATGTTGAAGAAGGA
GAAGTAAATGAGGAGATCCCACATGTATTGCCATCACGGATGAGGTATGGTTATGATTTG
GAAGAGAAACTTCGACACTCTAGGGCTGGGAATTCCCAAGGTGCCTCTGTCACTAGATCG
AGAAATAGGGTAAAATCCAAAAATGTAATGAGGAATCCTAAAACTGGCAAAGCATTCAAC
GCTAGTGAATTGGCTATGTATGAAATTAGAAAGTACCAGAGGTCAACTGAGTTGTTGATA
TCTAAAATACCATTTGCTAGGTTAGTGAAAGAGGTGACAGAGCAATTTACAACTGAGGAA
CAACAACTGCGGTGGCAGTCAATCGCGATCTTGGCCCTACAGGAGGCCAGCGAGGCCTAT
CTTGTTGGATTGTTAGAACACACGAACTTGCTGGCACTTCATGCTAAACGCATAACTGTC
ATGCGCAAGGATATGCAATTGGCAAGAAGAATCAGAGGACAATTCATTTAA
>ZYRO0F01144g Chr6 (89858..90457) [600 bp, 199 aa]
ATGGAGACTCGACAACTGGATGGTGCAGTTCACAATGGCTCAAGACTCTTAAGTCAGTTA
TCTGTAGAGCAAGAGCGAATTAACGAAAGGGCATCTCAGCTGCTGCAGCGTAATAGAGAG
CGTAGGAGGTTATTACAACGTCAACAAGAAAGAAGGCGATACGAGGGCCCACCACGGTCA
TTGATCAATCATGACTATGGTGCTCCTAGCAAGAACGTGGAAGAAAATAGGGAACAGGAA
AGAACTCAAATTAGACAGAGAAGACAAAGGATTAGATCTTCGCATAAGTTATCACAAAAG
AGACGTACACCGAGTGATCAAGCTCTTTATGAGATAAGGAAATACCAGAGATCTACCGAA
TTGCTCATCTCAAAAATTCCATTTGCTAGATTGGTTAGGGAAGTTACTGAACAATTTACC
ACGGAAGAACAACAGCCGCGATGGCAATCAATGGCGGTACTAGCTCTCCAAGAAGCCAGT
GAGGCCTATTTAGTGGGATTGCTAGAACATACGAATTTACTAGCACTTCATGCAAAAAGA
ATTACAATCATGAGGAAAGATATGCAGCTAGCGAGAAGAATAAGAGGGCAGTTTCTTTGA
>TDEL0B06850 Chr2 complement(1213522..1214145) [624 bp, 207 aa]
ATGGAGCTCAAACAGTTGGACCACAACGCCAGCATCCACAGCGACTCTGGTGCTAGGACA
TTGAGCAACGTGAACAGGTTATCTGTAGAACAACAGCGGATTAATGAAAGAGCCCTATCA
CTCCTTCAACGTAATAGAGAACGTAGAGAGTTGCTAAGGAGGCAACAAGATAGACGAAGG
TTTGAACGAATACCTGAACGGCAATATATTCAACCTGCGGAGCACCGGTACGCCTTAGAT
GAAGTAACAAGAAAGCGCGATGAGCTGGGGAGGCAACAGAGGAAGAGGAAAGTACGGGTC
AATAAGAAGGTCAGTTCGCATAGTAAGCATACACCGAGTGAATTGGCTCTATATGAAATA
AGGAAATACCAGCGATCGACCGAGCTGCTAATATCGAAGATCCCTTTCGCGAGGTTAGTC
AAAGAGGTGACCGATCAATTCACTACAGAGGAACAGCAATTGAGGTGGCAATCGATGGCT
ATTCTAGCCCTTCAGGAGGCTAGTGAAGCGTACCTTGTTGGGCTACTAGAGCATACTAAT
CTGCTCGCGTTGCATGCCAAAAGAATTACGATAATGAGGAAAGATATGCAACTGGCGAGA
AGGATACGAGGCCAATTTTTGTAG
>KLLA0C12529g Chr3 (1064844..1065398) [555 bp, 184 aa]
ATGGAACAGTCTATCAGGAGCATAGACGGTTCTAGATCTTTGAGCAATGTTGGCGCTTCA
CTTATAGATCGTGAATCGATCAATCAGAGAGCACTACAATTATTACAGAGAAACAGAAGA
AGACGTTTGTTGTTAAATAGAAGTGAAGACAAAGCAAGATACATCCAGCCCGAGCGTTCT
GCTAGCAGCCAGCAGATTCACCCTCCAGAGCATCATATCAGCGCACATGAAAGAATAACA
AAGGCTCGGGGAACTAGATATAAACCTACTGACCTAGCTTTGGCAGAAATAAGGAAATAT
CAAAGATCCACAGATTTGCTTATATCCAGAATGCCCTTTGCGAGGCTAGTGAAAGAGGTA
ACAGATCAATTCACTACCGAGAGCGAACCTCTTCGATGGCAATCCATGGCAATTATGGCT
CTTCAAGAAGCAAGTGAAGCCTACTTAGTCGGTTTATTAGAGCATACAAATCTATTGGCA
CTTCATGCTAAAAGAATTACAATTATGAGAAAGGACATGCAACTAGCTAGAAGGATACGA
GGTCAATTTATTTGA
>ABR083C Chr2 complement(539671..540285) [615 bp, 204 aa]
ATGGAACAGAGCATGTCAAGCGAGCAGGCTGAGCGGGTGGCCGGGCGGGTGGAGCAGCTT
GGAGGGTTCCAGAACAACGAGTCAATCAACCAGCGGGCGCTGCTGCTGCTGCAGCGCAAC
CGGCAGCGGCGACAGCTGCTACAGAGACAGGAAGACCGCACACGGTACATACCGGACGAC
GCGAAACGACGGGTGGTGGAGAGAGTTGCGGAGCCGGCGGCTGCGGAATCGCGTGCGGAC
GGCGCGCGCGAGGAGGAGCGGCCCGCGCGTCCCGCGCGGCCACGGGAAACGCGTCGGATA
GCCAAGAAGCCGCAGCGATACCGGCCCAGCGACGTGGCGCTCCAGGAGATCCGCAGGTAC
CAGCGGTCGACGGAGCTGCTGATTTCGCGAATGCCGTTTGCGCGGCTGGTGAAGGAGGTG
ACGGACCAGTTCACGACCGTCGACCAGCAGATGCGATGGCAGTCGATGGCCATCCTTGCG
CTGCAAGAGGCGAGCGAAGCGTACATCGTGGGTCTCCTGGAACACACGAACCTGCTGGCG
CTGCATGCGAAGCGTGTGACGGTGATGCGGAAGGATATGCAGCTAGCGCGGCGGATCCGC
GGCCAGTTTATATAG
>Ecym_2307 Chr2 (596313..596924) [612 bp, 203 aa]
ATGGAACAAAGTATACGTAACGAGCTGCCTAGCAGGAATTTAGTTAGGCTTAGTCCTGCC
GATAATGATTCGATAAACCAAAGGGCACTACAACTATTACAGAGAAATCGACAGAGAAGA
CAGTTACTTCAAAGGCAGGAGGACAGGCTACGTTATGTTTCCACCAAGAGTGAGCATAAA
GAGAATTATGAAAGGCATAAGGCGAATGATGATGCTAGAGCTAGTGAGCAAAGACATTCA
GAAGTTGATGGTAAGGGCATTTTAAAAGCTAAGGCAAAAAGACATAAATCTGCAATGACT
GTGAAGAGGATGAGGTACAGACCTAGTGATGTAGCTTTACAAGAGATCAGGAAGTATCAA
CGATCGACGGAGCTTCTAATTTCTCGAATGCCGTTTGCCAGATTGGTGAAGGAAGTTACG
GATCAATTTACCACAGAAGAGCAACAGTTACGGTGGCAGTCGATGGCTATACTTGCGCTT
CAAGAAGCAAGTGAAGCATATCTAGTTGGTCTTTTAGAGCACACAAATCTGCTTGCGTTA
CATGCAAAAAGGATCACGATCATGCGCAAGGACATGCAATTGGCAAGGAGGATACGGGGT
CAGTTTATTTAA
>SAKL0B11198g Chr2 complement(977330..977902) [573 bp, 190 aa]
ATGGATAGACAAGAATGGAATGCTAGTATATCCAGCCAGACAGGCAGATCACTCAGTAAC
ACCAATCGTCTGGGCGCACAAGAGCCCTCTCAACAATCTATCAACGAGAGGGCAATATCG
CTTCTACAGCGTAATAGGGCCAGGAGGAAGATGTTACAAAGGCAAGAGGATAGAGAGCGA
TACGTAAGGCGTAATGAACTACCAGAGGAACAGCCTCCAACTGCGATAGGTACCATCAGA
AGCAATATAAAAAAATCCAAGAGTCAGCGTAAACGATACAAACCAAGTGATGTGGCTTTG
CAAGAGATTAGAAAGTACCAACGAAGCACTGAGCTTTTGATATCGAAAATGCCATTTGCC
CGTCTCGTAAAAGAGGTCACTGAACAATTTAGTACAGACGAACAGCAGCTCCGGTGGCAG
TCTATGGCTATCCTAGCATTACAGGAGGCTAGTGAAGCGTACTTGGTTGGTCTACTGGAG
CACACAAACCTGTTAGCCTTACACGCTAAAAGAATTACCATTATGAAGAAAGATATGCAG
CTGGCAAGGAGAATTAGGGGCCAGTTTATTTGA
>KLTH0D08602g Chr4 complement(721268..721804) [537 bp, 178 aa]
ATGAACGCCAGCATAGCAAGCCAAACAGGTGGCAGATCGTTGAGCAATACGAATCGACTC
TCTAGAGACATCAACGAAAGGGCAATATCGCTTTTACAGAAAAACCGGCAGCACAGGGAG
CTGTTGCAGCGGCGAGGAGAAGACCGCAGAAGATATGTTCCATCAGAAGAACCTTCTCAA
ATTGATATATCTGCACCTGCTGTAACACAAATTCGCCGGCGCAAAGCGAGCACAAAAAGG
TACCGTCCGAGCGATACAGCGTTACAAGAAATACGCAAGTATCAGCGAAGCACAGACCTT
TTAATCTCAAAGATGCCCTTTGCACGCTTGGTCAAAGAGGTCACAGACCAGTTCACCACC
GAGGAACAGCAGTTGAGATGGCAGTCAATGGCTATAATGGCACTACAGGAAGCAAGTGAA
GCATACTTAGTTGGTCTCTTGGAACACACAAACCTATTAGCGTTACATGCAAAGAGAATC
ACTATTATGAGGAAAGACATGCAATTGGCCAGGAGAATTCGAGGCCAGTTTATTTAG
>Kwal_26.8328 s26 complement(740983..741534) [552 bp, 183 aa]
ATGAACGCAAGTATAGCGAGTCAGGTTGGGGGGAGATCACTCAGTAATACCAACAGACTG
GCGCAAGATATCAATGAGAAAGCATTGTCACTACTTCAGAAGAATAGGCATCGTAGGGAG
CTGCTTCAGAGGAGGGGAGAAGATCGCAGGCGGTACGTTCCCTCCGAAGAGCCTTCACAC
ATTGAACAGGTTGAGCCAGAAACTTCAATAGTGGCAGTCCCTCATCTTCGTCAACGGAAA
CGCAACACGAAACGGTATCGCCCCAGTGATACAGCACTTCAGGAAATTCGTAAATACCAA
AGAAGCACGGATCTCCTGATATCTAAGATGCCGTTTGCGCGCCTAGTGAAGGAGGTAACA
GACCAATATACCACGGAGGAGCAACAATTAAGATGGCAGTCAATGGCAATAATGGCATTA
CAAGAAGCGAGCGAAGCATATTTAGTGGGACTTTTAGAGCATACAAACTTATTGGCGCTG
CACGCCAAACGAGTAACGATAATGAGGAAAGACATGCAATTGGCCAGAAGAATTCGCGGC
CAATTTATCTAG
