# Supplementary material for: Loss of inner kinetochore genes is associated with the transition to an unconventional point centromere in budding yeast
Source: PeerJ. 2020 Sep 29;8:e10085. doi: 10.7717/peerj.10085 (PMC7531349; doi:10.7717/peerj.10085)
Supplement: Supplemental Information 3 — The multiple sequence alignment of open reading frame nucleotide sequences and amino acid sequences generated using MUSCLE, M-coffee, Clustal Omega and Guidance with PRANK are provided along with the commands used for the command line tools. Results of the selection tests from BUSTED, FEL, MEME and RELAX from the HYPHY package are provided as json files that can be visualized using the online hyphy vision website. [file peerj-08-10085-s003.zip › Supplementary_Material_S3/ORFs/CSE4_ORFs_ClustalOmega.aln]

CLUSTAL O(1.2.4) multiple sequence alignment
CAGL0M13145g ------------------------------------------------------------	0
Kpol_181.3 ------------------------------------------------------------	0
Ecym_2307 ------------------------------------------------------------	0
KLLA0C12529g ------------------------------------------------------------	0
Skud_11.180 ------------------------------------------------------------	0
Suva_11.177 ------------------------------------------------------------	0
YKL049C ------------------------------------------------------------	0
Smik_11.199 ------------------------------------------------------------	0
KNAG0H00580 ------------------------------------------------------------	0
TBLA0G01890 ------------------------------------------------------------	0
KAFR0I01590 ------------------------------------------------------------	0
NCAS0H03050 ATGTCAAGCAGAAAATTTGTAGAACAAGGCCATGCTCAGAATTCTAGTAGTCATCTGTTC	60
NDAI0C00590 ATGCAGAGTAGGAAATGGATCCCATCAGATCGTGGCAACGAATCAACTAGCCATCTTTTC	60
ABR083C ------------------------------------------------------------	0
SAKL0B11198g ------------------------------------------------------------	0
KLTH0D08602g ------------------------------------------------------------	0
Kwal_26.8328 ------------------------------------------------------------	0
ZYRO0F01144g ------------------------------------------------------------	0
TPHA0N01420 ------------------------------------------------------------	0
TDEL0B06850 ------------------------------------------------------------	0
CAGL0M13145g ------------------------------------------------------------	0
Kpol_181.3 ------------------------------------------------------------	0
Ecym_2307 ------------------------------------------------------------	0
KLLA0C12529g ------------------------------------------------------------	0
Skud_11.180 ------------------------------------------------------------	0
Suva_11.177 ------------------------------------------------------------	0
YKL049C ------------------------------------------------------------	0
Smik_11.199 ------------------------------------------------------------	0
KNAG0H00580 -------------------------------ATG--------------------------	3
TBLA0G01890 ------------------------------------------------------------	0
KAFR0I01590 ------------------------------------------------------------	0
NCAS0H03050 ------------------------------------------------------------	60
NDAI0C00590 TCTAGCGTAAACAACAGCGCTAATAATAATTATGAAAGAGCAAGATCGATACATAATGTG	120
ABR083C ------------------------------------------------------------	0
SAKL0B11198g ------------------------------------------------------------	0
KLTH0D08602g ------------------------------------------------------------	0
Kwal_26.8328 ------------------------------------------------------------	0
ZYRO0F01144g ------------------------------------------------------------	0
TPHA0N01420 ------------------------------------------------------------	0
TDEL0B06850 ------------------------------------------------------------	0
CAGL0M13145g ----------------------------------------------ATG----TCTACTA	10
Kpol_181.3 ----------------------------------------------AT------------	2
Ecym_2307 ------------------------------------------------------------	0
KLLA0C12529g ------------------------------------------------------------	0
Skud_11.180 ----------------------------------------------ATG----TCAAGCA	10
Suva_11.177 ----------------------------------------------ATG----TCTAGCA	10
YKL049C ----------------------------------------------ATG----TCAAGTA	10
Smik_11.199 ----------------------------------------------ATG----TCAAGCA	10
KNAG0H00580 ------------CAGAAACAACAATT---------------------------TGATAGT	24
TBLA0G01890 ------------------------------------------------------------	0
KAFR0I01590 ----------------------------------------------ATG----CAGAGTC	10
NCAS0H03050 ------------TCGAATATCCTCGATAAT-----GATAGTGGATCATTGAGCAATATAA	103
NDAI0C00590 AATGGATTACTCCCGAGTATAATAGCACATAGGATTAACGAAGAGGATGAAGATGAAGAA	180
ABR083C ------------------------------------------------------------	0
SAKL0B11198g ------------------------------------------------------------	0
KLTH0D08602g ------------------------------------------------------------	0
Kwal_26.8328 ------------------------------------------------------------	0
ZYRO0F01144g ------------------------------------------------------------	0
TPHA0N01420 ------------------------------------------------------------	0
TDEL0B06850 ------------------------------------------------------------	0
CAGL0M13145g GGCAAGCGGTGTTTGAAAGAGA--TGT--------GG--ATGAAGATAGATGGCCCAGAT	58
Kpol_181.3 ----------GTTGAGTAGCAG--GAT--------TC--CAAACAATTCTGGGAATCGAG	40
Ecym_2307 --------------------AT--GGA--------AC--AAAGTATACGTAACGAGCTGC	28
KLLA0C12529g ------------------------------------------------------------	0
Skud_11.180 AACAGCAATGGGCTAATTCGGC--CAT--------TC--AAAGTGATTCGAGTGGAAGGT	58
Suva_11.177 AACAAGAATGGGCTAACTCGGC--CAT--------TC--AAAGTGAATCGAGTGGAAGAT	58
YKL049C AACAACAATGGGTTAGTTCTGC--TAT--------TC--AAAGTGATTCGAGTGGAAGAT	58
Smik_11.199 AACAGCAATGGGCTAATTCTGC--TAT--------TC--AAAGTGATTCAAGTGGAAGAT	58
KNAG0H00580 AGCGATTGGGATCTGTTGCCCACCGCG---CCGCTGACTACTGACCAGGAGAAAATCAAT	81
TBLA0G01890 -------------------------AT-------------------------------GT	4
KAFR0I01590 AGCAATGGGAG-CAGTCGAATGTGAATAGAGGTTTGCTCGAGGAGCAAGAGTTGATCAAT	69
NCAS0H03050 ATAGATTAACA-CTGGACCCGGATAATACAGAAGATTTATTACAGCAAGAAGTCATCAAC	162
NDAI0C00590 GAAGATGCAGATTTTGATGACCTTGATGCAGATTTACGTCTTGAACAAGATGACATTGAT	240
ABR083C ------------------------------------------------------------	0
SAKL0B11198g ------------------------------------------------------------	0
KLTH0D08602g ------------------------------------------------------------	0
Kwal_26.8328 ------------------------------------------------------------	0
ZYRO0F01144g ------------------------------------------------------------	0
TPHA0N01420 -------------------------AT-------------------GGAGACAAATGGAT	16
TDEL0B06850 ------------------------------------------------------------	0
CAGL0M13145g CAGCACGAGGGTTGGCTGGTGTTAACACTGTA---TTTGAAGGTGATTCAGAGATTAACT	115
Kpol_181.3 CA---------TTGAGTAATATAAATAGGCTT---ACTATTGAACAGGACTCTATTAATG	88
Ecym_2307 CT---------AGCAGGAATTTAGTTAGGCTTAGTCCTGCCGATAATGATTCGATAAACC	79
KLLA0C12529g -----------------------------------------ATGGAACAGTCTATC----	15
Skud_11.180 CA---------CTCAGCAATGTGAACAGGCTA---GTAGAAGATCAACAGTCTATTAATG	106
Suva_11.177 CA---------CTCAGTAATGTCAATAGGCTT---GCAGGAGATCAACAGTCGATTAATG	106
YKL049C CA---------CTCAGTAACGTCAACAGGCTT---GCAGGAGACCAACAATCTATTAACG	106
Smik_11.199 CA---------CTCAGCAATGTCAACAGACTT---GTTGGAGAGCAACAATCCATTAACG	106
KNAG0H00580 GAGAGAGCGCGGGAACTTCTGGAGAGAAACCG---GAGGTACGGGAGACTGCTGAAAACG	138
TBLA0G01890 CGCAACGCACCATCAGCAATATAAACAGACTT---AACGATGAACAGACTCTTTTGAACC	61
KAFR0I01590 GAGAGGGCGAATTTGTTATTACAGA--GGACG---AGAGAACGGAGGAATCTGTTGTTGC	124
NCAS0H03050 GAGCGGGCACTTTCTCTTTTACAAA--GGACT---AGAGAACGTAGAAACTTATTACACC	217
NDAI0C00590 CAAAAGGCACTTTTATTGTTACAAA--GGACA---AGAGAACGTAAAAATTTATTGAATG	295
ABR083C ------------------------------------------ATGGAACAGAGCATGTCA	18
SAKL0B11198g ------------------------------------------------------------	0
KLTH0D08602g ------------------------------------------------------------	0
Kwal_26.8328 ------------------------------------------------------------	0
ZYRO0F01144g ------------------------------------------------------------	0
TPHA0N01420 CAAATAGGACATTGACTAATGTCAATAGGATC---ATAGAGACTGAAGATGATATAAATG	73
TDEL0B06850 ------------------------------------------ATGGAGCTCAAACAGTTG	18
CAGL0M13145g CTAAAGCAATGCGATTATTAGAGAAGACTAGGCATCGCAGGAATTTACTAAATCG-----	170
Kpol_181.3 AGAGAGCTTTGTCTCTGTTGCAGCGTAATAGAGAGAGGAGAAGACTTTTGCAAAG-----	143
Ecym_2307 AAAGGGCACTACAACTATTACAGAGAAATCGACAGAGAAGACAGTTACTTCAAAG-----	134
KLLA0C12529g ----------------------------AGGAGCATAGACGGTTCTAGATCTT-------	40
Skud_11.180 ACCGTGCACTATCTTTGTTACAAAGAACAAGAGCAAGAAAAAATCTTTTTCCAAA-----	161
Suva_11.177 ATCGTGCGTTATCCTTGTTACAAAGAACAAGAGCAAGGAAGAACCTGTTCCCAAG-----	161
YKL049C ATCGTGCGTTATCGTTATTGCAGAGAACAAGAGCGACAAAGAACCTGTTTCCAAG-----	161
Smik_11.199 ATCGTGCATTATCATTATTGCAAAGGACAAGAGCAAGAAAGAATCTATTTCCAAG-----	161
KNAG0H00580 GGCGGCGATC--CGCTCCCAGAGCGAAGGCGGTACGAAAGAGACCTGGACTCAAC-----	191
TBLA0G01890 AAAGAGCTGCCCAGTTCTTACAACGTAACATCCAAGGGAGAAGACTGTTCCAACGATACA	121
KAFR0I01590 AAGG--------------------------------------------------------	128
NCAS0H03050 GATTTGAAG----------------------ATAAAAGAAGGTATTATAACCAAGGGCAA	255
NDAI0C00590 GACAATTGCC------ACCGGAAG----AAGATAGAGGAAGATATTATCAAAATA---CT	342
ABR083C AGCGAGCAG--------------GCTGAGCGGGTGGCCGGGCGGGTGGA-----------	53
SAKL0B11198g ----------------ATGGATAGACAAGAATGGAATGCTAGTATAT-------------	31
KLTH0D08602g -------------------------------ATGAACGCCAGCATAG-------------	16
Kwal_26.8328 -------------------------------ATGAACGCAAGTATAG-------------	16
ZYRO0F01144g ----------------ATGGAGACTCGACAACTGGATGGTGCAGTTCACAATGGC-----	39
TPHA0N01420 AACGAGCTCTATCGTTGTTGCAACGTAATAGAGAGAGGAGGAGGTTGCTACAGAG-----	128
TDEL0B06850 GACCACAACG---------CCAGCATC-CACAGCGACTCTGGTGCTAGGACATTG-----	63
CAGL0M13145g ---TCGAGAGGATCGTCGCCGTTATTTGGGAGGGGTTAAGG-------------------	208
Kpol_181.3 ---AAGGGAAGACAGGAATAGGTACTACCGTGCTGATTCTCCAGAT------CAGGTGAC	194
Ecym_2307 ---GCAGGAGGACAGGCTACG---------------------------------------	152
KLLA0C12529g ------TGAGCAATGTTGGCG----------------CTTCACTTA------TAGATCGT	72
Skud_11.180 ---AAGAGAAGAAAGAAGACGATATGAAGGTCCACAAGATGACATG------ATTTTTGA	212
Suva_11.177 ---AAGAGAAGAAAGAAGACGGTATGAAGGTTCACAGGATGACGTA------GAATTTGA	212
YKL049C ---AAGAGAGGAAAGAAGACGTTATGAAAGCTCAAAAAGTGACCTA------GATATCGA	212
Smik_11.199 ---AAGAGAAGAAAGGAGACGATATGAGAACCCAAAGGATGACGTA------GATTTTGA	212
KNAG0H00580 AGATATACAGGA-TGGGG-ACGT-TGTCTCCAATAGTGGTCCGTACGAGAACGAGCTCGA	248
TBLA0G01890 AGGAAACCAAAC--------GG--TTCGAGAACTCAAACTCAAACCCA--AACTCAAACC	169
KAFR0I01590 -------------------------TACGGGAGAGCATGGGAATTT----ACTG---TTA	156
NCAS0H03050 GACGACGGAGATTTAGAGTCTGT-GGCCAGTAGTCATTATCGTTCT----AATGATGTGG	310
NDAI0C00590 ATGAATGATGATATAGGATCTGT-CATAAGTGGGATCAGTGAATTC----AATAATGCGG	397
ABR083C --GCAGCTTGGA-------GGG--TTCCAGAACAACGAGTCAATCA----ACCAGCGGGC	98
SAKL0B11198g --CCAGCCAGAC---------A-------GGCAGATCACTCAGTAA----CACCAATCGT	69
KLTH0D08602g --CAAGCCAAAC---------A--G--GTGGCAGATCGTTGAGCAA----TACGAATCG-	56
Kwal_26.8328 --CGAGTCAGGT---------T--G--GGGGGAGATCACTCAGTAA----TACCAACAG-	56
ZYRO0F01144g -TCAAGACTCTTAAGTCAGTTA--TCTGTAGAGCAAGAGCGAATTA----ACGAAAGGGC	92
TPHA0N01420 --ACAGACTGAT-CGGCAACAG--TTTGAGAAAATACTGTCGAGAA----AAGAGATACC	179
TDEL0B06850 -AGCAACGTGAA-CAGGTTATC--T--GTAGAACAACAGCGGATTA----ATGAAAGAGC	113
CAGL0M13145g --CAA---------AAGCAATTGAAT---CAGATTATTACCATCGCAATCAACTACCAAG	254
Kpol_181.3 GAGAG---------AATCCATTGGAAATGAAGGGTATAACGATGTTGAAGAA---GGAGA	242
Ecym_2307 ---------------------------------T--------------------------	153
KLLA0C12529g GAATC---------GATCAATCAGAGAGCACTAC--------------------------	97
Skud_11.180 AGAAA---------ACCATGAAGGCCAAGCGGAA--------------------------	237
Suva_11.177 GGCAG---------ATTACGAAGACCATGCAGGA--------------------------	237
YKL049C AACAG---------ACTACGAAGACCAAGCAGGT--------------------------	237
Smik_11.199 AACTG---------ACTATGATGGCCAAGCAGAT--------------------------	237
KNAG0H00580 CATATCGCACGTTCCGGA---------CGATTTCGATGAAGAATTTGAAGACAGATCTGA	299
TBLA0G01890 CAAACTCAAACTCAAACC-CATACCCATACCCAAACCCAAAC----ACACATAGAGGCGA	224
KAFR0I01590 CAAGGTACA--ACAGATTTGTTGC------CCCGTTCAGAGGATAGAAGGCGAT--ATGA	206
NCAS0H03050 GTGGGAACT--TTCAATTTTTTGA------TCAAGAA-------------GAAG--ATGA	347
NDAI0C00590 AGGAGGAAT-----ATTTTGGTGACCAGGCCGGCAATATCGA--TGATTATAATTTCCAA	450
ABR083C GCTGCTGCTGCTGCAGCG-------------CAACCGGCAGC----------GGCGACAG	135
SAKL0B11198g CTGGGCGCACAAGAGCCC-------TCTCAACAATCTATCAA--CGAGAGGGCAATATCG	120
KLTH0D08602g -----------------A-------CTCTCTAGAGACATCAA--CGAAAGGGCAATATCG	90
Kwal_26.8328 -----------------A-------CTGGCGCAAGATATCAA--TGAGAAAGCATTGTCA	90
ZYRO0F01144g ATCTCAGCTGCTGCAGCG-------------TAATAGAGAGCGTAGGAGGTTAT------	133
TPHA0N01420 CGTTGCCGGGGATGTGGGTGATGACTTGGATTCAGATAGAGAGTATGCTGGAGATGATGG	239
TDEL0B06850 CCTATCACTCCTTCAACG-------------TAATAGAGAACGTAGAGAGTTGC------	154
CAGL0M13145g CTCATATGATGC------TGGTAACGACGATTTTGAGCCGATCAATAACTCACATGTT-G	307
Kpol_181.3 AGTAAATGAGGA------GATCCCACATGTATTGCCATCACGGATGAGGTATGGTTAT-G	295
Ecym_2307 ----TATGTTTC------CAC------------CAAGAGTGAGCATAAAGAGAATTAT-G	190
KLLA0C12529g ----AATTATTA------CAG------------AGAAACAGAAGAAGACGTTTGTTGT-T	134
Skud_11.180 ----AACTTGGA------AAC------------AGAGACAGAAAACGAGGAT-------G	268
Suva_11.177 ----AATCTCGA------AAC------------TGAAGCAGAAAACGAAAAT-------G	268
YKL049C ----AATCTAGA------AAT------------CGAGACAGAAAATGAAGAA-------G	268
Smik_11.199 ----GATTTGGA------GAT------------AGAAACTGAGAACGAAGAA-------G	268
KNAG0H00580 ATCAGAGGTCTT---AAGTACCGTTAACGGTACAAA----------TTCCATAATAGC--	344
TBLA0G01890 CGATTCCAACGA------CAACGGTGATTCTAATGATGATTCAGACCAAGAATATATT--	276
KAFR0I01590 GCATGTGGATATGGATATAATTGGTGACGAGAAGG-------------------------	241
NCAS0H03050 GGATGAGGAAGGTAACGCCATTGATGACGATTATGGAACCCTAGATCAATCCAACATT--	405
NDAI0C00590 CATTATGACGGA------GAAGAAGATATATCTTCTCTCGAACATCCTGAACCAGA----	500
ABR083C CTGCTACAGAGACAGGAAGACCGCACACGGTACATACCGGACGACGCGAAACGACGGG--	193
SAKL0B11198g CTTCTACAGCGT------AATAGGGCCAGGAGGAAGATGTTACAAAGGCAAGAGGATA--	172
KLTH0D08602g CTTTTACAGAAA------AACCGGCAGCACAGGGAGCTGTTGCAGCGGCGAGGAGAAG--	142
Kwal_26.8328 CTACTTCAGAAG------AATAGGCATCGTAGGGAGCTGCTTCAGAGGAGGGGAGAAG--	142
ZYRO0F01144g ----TACAACGTCAACAAGAAAGAAGGCGATACGAGGGCCCAC---CACGGTCATTGA--	184
TPHA0N01420 CAGTGCAAGTGACAGTGAGGTGGAGAGAGGTCTAATTGATGACAGTGCAAGTGACAGTGA	299
TDEL0B06850 ----TAAGGAGGCAACAAGATAGACGAAGGTTTGAACGAATACCTGAACGGCAATATATT	210
CAGL0M13145g AATCAGAAGAAGAAAATAAGA---GAC------TTCCTGAG--AAATACTCTTTGGACAA	356
Kpol_181.3 ATTTGGAAGAGAAACTTCGAC------------ACTCTAGG--GCTGGGAATTCCCAAGG	341
Ecym_2307 AAAGGCATAAGGCGAATGATG---ATGCTAGAGCTAGTGAG--CAAAGACATTCAGAAGT	245
KLLA0C12529g AAATAGAAGTGAAGACAAAGC---AAGATA---CATCCAGC--CCGAGCGTTCTGCTAGC	186
Skud_11.180 AACGTGAAATGGAAACAGAGG---TTCCAG---ACGCTACC--CGAACACATTCATACGC	320
Suva_11.177 AAACAGAAGTAGAAGAAGAAT---TATCGA---CGGCTAAG--CAAACTCACTCGTACGC	320
YKL049C AAGCTGAAATGGAAACTGAAG---TACCTG---CACCAGTG--CGAACTCATTCATATGC	320
Smik_11.199 AAACTGAAGTGGCTACTGAAG---TATCAA---CGTCCGCG--CGAACACATTCGTATGC	320
KNAG0H00580 --GCCGCGGTCCGTCGAG--------ACTCGTAGATACCAA--AGGCCAAATAAGTTTGG	392
TBLA0G01890 --ACTCCAGCCACCACCAAG-ACTAAACTGAAACCAATACCCAATGCCACATACAGTC--	331
KAFR0I01590 ------GGATGAACAACAAGGAGAAGAAGAAGAAGAAGAA-------GAAGAAGAAGA--	286
NCAS0H03050 -ATCGATCGTCACCAAGAAAGAAGAAAAGGAAACAAACATT---CTCGTCAAGAAAGA--	459
NDAI0C00590 --ACATAAACAGATAAGAAGTAGAAAACTGAATAGTAGAGTCAGTAAACCCTTGAGGAGC	558
ABR083C TGGTGGAGAGAGTTGCGGAGCCGGCGGCTGCGGAATCGCGT---GCGGACGGCGCGCG--	248
SAKL0B11198g --G---AGAGCGATACGTAA------GG----------CGT---AATGAACTACCAGAGG	208
KLTH0D08602g --ACCGCAGAAGATATGTTC------CATCAGAAGAA-CCT---TCTCAAATTGATATAT	190
Kwal_26.8328 --ATCGCAGGCGGTACGTTC------CCTCCGAAGAG-CCT---TCACACATTGAACAGG	190
ZYRO0F01144g --TCAATCATGACTATGGTG-------CTCCTAGCAAGAAC---GTGGAAGAAAATAGGG	232
TPHA0N01420 CAGCGACAGTGATTACGATAC-----GCACATGAGAAGAAA---TGAGACGGTAGAGCGA	351
TDEL0B06850 CAACCTGCGGAGCACCGGTA-------CGCCTTAGATGAAG---TAACAAGAAAGCGCGA	260
CAGL0M13145g AT--ACGTT---AAACGTAGCAGAAAGCAAAGAGATCATAGGCACATAGTGGCGAAGCCT	411
Kpol_181.3 TG--CCTCTGTCACTAGATCGAGAAATAGGGTAAAATCCAAAAATGTAATGAGGAATCCT	399
Ecym_2307 TG--ATGGT---AAGGGCATTTTAAAAGCTAAGGCAAAAAGACATAAATCTGCAATGACT	300
KLLA0C12529g AG--CCAGCAGATTCACCCTCCAGAGCATCATATCAGCGCACA-TGAAAGAATAACAAAG	243
Skud_11.180 TC--TAGATAGATATGTTAGGCAGAAAAGGAGACAAAAACAAATGAAGCAGGGTTTGAAA	378
Suva_11.177 CT--TAGATAGATATGTTAGACAAAAAAGAAGACAAAAACAAAGGAAGCAGGGCTTGAAG	378
YKL049C CT--TAGACAGATATGTTAGACAGAAAAGGAGGGAAAAACAAAGAAAGCAGAGCTTAAAG	378
Smik_11.199 CT--TGGACAGATACGTTAGACAGAAAAGAAGAGAAAAGCAAAGGAAACAGGGCTTAAAG	378
KNAG0H00580 CC--AACTGGAGAAGAAGATCAAAGATATACAGAGGAAGAGAATTGACGGAACTGCGGCC	450
TBLA0G01890 -------CTCCTCATCGTTCACGATTACAAGAGTTAAGAGCCATTGCCAAGACTCGGAAA	384
KAFR0I01590 G----ACATGAGAAAAAGATCGAAT------CGAAGATTAGGAAAATTCAAAAAGAAAGA	336
NCAS0H03050 CA---CCATCAAAGAGAACTCAAACAACGTGTTGAAAAGATTAGAACTCAGAGACAGGTC	516
NDAI0C00590 CATGATCGACAACATCAAAGAAGGTTAGAAGAAAAAGCCGAGCAAATCAGAGAAGATAAA	618
ABR083C -----CGAGGAGGAGCGGCCCGCGCGTCCCGCGCGGCCACGGGAAACGCGTCGGATAGCC	303
SAKL0B11198g AA---CAGCCTCCAACT----GCGATAGGTACCATCAGAAGCAATATAAAAAAATCCAAG	261
KLTH0D08602g CT---GCACC-------------------TGCTGTA---ACACAAATTCGCCGGCGCAAA	225
Kwal_26.8328 TT---GAGCCAGAAACT----TCAATAGTGGCAGTC---CCTCATCTTCGTCAACGGAAA	240
ZYRO0F01144g AA---CAGGAAAGAACTCAA-ATTAGACAGAGAAGACAAAGGATTAGATCTTCGCATAAG	288
TPHA0N01420 GT---CAAACAGGAGATGTCATCAAAGAAGAAAAGCAAGAAGCTACGAAATAAGAATGCT	408
TDEL0B06850 -----TGAGCT---GGGGAGGCAACAGAGGAAGAGGAAAGTACGGGTCAATAAGAAGGTC	312
CAGL0M13145g AAAGAGAAACGAAACTTTGCTCCTAGTAAGCTTGCCATGTATGAGATTGAAAAATATCAA	471
Kpol_181.3 AAAACTGGCAAAGCATTCAACGCTAGTGAATTGGCTATGTATGAAATTAGAAAGTACCAG	459
Ecym_2307 GTGAAGAGGATGAGGTACAGACCTAGTGATGTAGCTTTACAAGAGATCAGGAAGTATCAA	360
KLLA0C12529g GCTCGGGGAACTAGATATAAACCTACTGACCTAGCTTTGGCAGAAATAAGGAAATATCAA	303
Skud_11.180 CGCGTAGAAAAGAAATACAGTCCCAGTGAATTAGCTCTGTACGAAATCAGAAAATATCAA	438
Suva_11.177 CGTGTGGAAAAGAAATATAGCCCTAGCGAATTAGCTCTTTACGAAATTCGAAAATACCAG	438
YKL049C CGCGTCGAAAAGAAATATACTCCTAGTGAATTAGCTCTGTACGAAATTCGAAAATACCAA	438
Smik_11.199 CGTATTGAAAAGAAGTACAGTCCAAGTGAATTAGCTCTATACGAAATTCGAAAGTACCAA	438
KNAG0H00580 CAACAGGGGAAGAAATTTAGACCGAGTAATTTGGCTTTGTACGAAATCAGGAAGTACCAA	510
TBLA0G01890 AATGTAAGGAAAATCTTCACCCCGTCACAATTGGCAGAATATGAAATCAAGAAATACCAA	444
KAFR0I01590 AGTAAAGAGAAGAAGTATACCCCAAGTAGTTTGGCATTGTATGAAATTAGAAAGTATCAG	396
NCAS0H03050 GGAAATACGAAAAAATTTACTCCAAGTAGTTTAGCCCTATATGAGATAAGGAAATACCAA	576
NDAI0C00590 GAAAGAAGAGCCAAATATACTCCGAGTACATTAGCATTATATGAAATTAGGAAATACCAA	678
ABR083C AAGAAGCCGCAGCGATACCGGCCCAGCGACGTGGCGCTCCAGGAGATCCGCAGGTACCAG	363
SAKL0B11198g AGTCAGCGTAAACGATACAAACCAAGTGATGTGGCTTTGCAAGAGATTAGAAAGTACCAA	321
KLTH0D08602g GCGAGCACAAAAAGGTACCGTCCGAGCGATACAGCGTTACAAGAAATACGCAAGTATCAG	285
Kwal_26.8328 CGCAACACGAAACGGTATCGCCCCAGTGATACAGCACTTCAGGAAATTCGTAAATACCAA	300
ZYRO0F01144g TTATCACAAAAGAGACGTACACCGAGTGATCAAGCTCTTTATGAGATAAGGAAATACCAG	348
TPHA0N01420 AATCCTAAGAAGAAATTCACGCCCAGTGAATTAGCAATGTATGAAATCAGGAAATATCAA	468
TDEL0B06850 AGTTCGCATAGTAAGCATACACCGAGTGAATTGGCTCTATATGAAATAAGGAAATACCAG	372
* ** ** ** * ** **
CAGL0M13145g AGATCAACAGCATTACTGATACAAAAGATCCCATTTGCTAAACTTGTCAAGGAAGTCACA	531
Kpol_181.3 AGGTCAACTGAGTTGTTGATATCTAAAATACCATTTGCTAGGTTAGTGAAAGAGGTGACA	519
Ecym_2307 CGATCGACGGAGCTTCTAATTTCTCGAATGCCGTTTGCCAGATTGGTGAAGGAAGTTACG	420
KLLA0C12529g AGATCCACAGATTTGCTTATATCCAGAATGCCCTTTGCGAGGCTAGTGAAAGAGGTAACA	363
Skud_11.180 CGTTCTACAGATTTGCTTATCTCTAAAATTCCATTTGCAAGACTGGTAAAAGAAGTTACA	498
Suva_11.177 CGTTCCACAGATTTGCTAATCTCCAAAATCCCATTTGCAAGACTAGTCAAGGAAGTCACG	498
YKL049C CGTTCCACGGATTTATTAATCTCCAAAATTCCATTTGCAAGGCTAGTGAAAGAAGTTACA	498
Smik_11.199 CGTTCCACGGATTTATTGATTTCCAAAATTCCTTTTGCAAGGCTTGTAAAAGAAGTTACG	498
KNAG0H00580 CAATCCACGGACCTTTTAATATCAAAGATACCATTTGCTCGATTGGTCAAAGAGGTTGCC	570
TBLA0G01890 CGTTCCACGGAACTACTGATGTCGAAAATCCCGTTTGCCCGATTAGTCAAGGAAGTCACA	504
KAFR0I01590 GGATCGACAGACTTACTAATATCAAAGATACCCTTTGCGAGACTTGTGAAGGAAGTCAGC	456
NCAS0H03050 CGATCTTCAGAACTGTTGATATCGAAGATTCCCTTTACTAAATTAGTGAAGGAAGTCACT	636
NDAI0C00590 AGATCAACAGAATTGCTAATATCAAAGATACCATTTACAAAATTAGTTAAAGAGGTGACA	738
ABR083C CGGTCGACGGAGCTGCTGATTTCGCGAATGCCGTTTGCGCGGCTGGTGAAGGAGGTGACG	423
SAKL0B11198g CGAAGCACTGAGCTTTTGATATCGAAAATGCCATTTGCCCGTCTCGTAAAAGAGGTCACT	381
KLTH0D08602g CGAAGCACAGACCTTTTAATCTCAAAGATGCCCTTTGCACGCTTGGTCAAAGAGGTCACA	345
Kwal_26.8328 AGAAGCACGGATCTCCTGATATCTAAGATGCCGTTTGCGCGCCTAGTGAAGGAGGTAACA	360
ZYRO0F01144g AGATCTACCGAATTGCTCATCTCAAAAATTCCATTTGCTAGATTGGTTAGGGAAGTTACT	408
TPHA0N01420 AGGTCGACAGATTTATTAATATCGAAAATTCCGTTTGCAAGATTAGTCAAGGAAGTCACT	528
TDEL0B06850 CGATCGACCGAGCTGCTAATATCGAAGATCCCTTTCGCGAGGTTAGTCAAAGAGGTGACC	432
* * * * ** ** ** ** * * ** * ** **
CAGL0M13145g GAAGAATTTGCCGGTGAATCGCAAGATCTTCGTTGGCAATCAATGGCCATCCTCGCTCTT	591
Kpol_181.3 GAGCAATTTACAACTGAGGAACAACAACTGCGGTGGCAGTCAATCGCGATCTTGGCCCTA	579
Ecym_2307 GATCAATTTACCACAGAAGAGCAACAGTTACGGTGGCAGTCGATGGCTATACTTGCGCTT	480
KLLA0C12529g GATCAATTCACTACCGAGAGCGAACCTCTTCGATGGCAATCCATGGCAATTATGGCTCTT	423
Skud_11.180 GACGAGTTTACAACTAAAGACCAAGATTTGCGCTGGCAATCGATGGCGATCATGGCGCTA	558
Suva_11.177 GATGAGTTTACAACCAAAGATCAAGACCTGCGTTGGCAGTCAATGGCGATCATGGCGCTA	558
YKL049C GACGAGTTTACAACTAAAGATCAGGATTTACGTTGGCAGTCAATGGCGATTATGGCGTTA	558
Smik_11.199 GATGAGTTCACGACTAAGGATCAAGATTTACGCTGGCAGTCAATGGCGATCATGGCACTA	558
KNAG0H00580 AGTGACTTTGTATGGGAGAGCGAACCCCTAACTTGGCAGTCGATGGCGATCTTGGCATTG	630
TBLA0G01890 GACGAGTTCACTCTAGACGAACAACAGTTCCGTTGGCAATCCATGGCCATTCTCGCATTG	564
KAFR0I01590 GATGAGTTTACGTATCGAGACGAGAACCTTCACTGGCAATCTATGGCGATCGTAGCATTA	516
NCAS0H03050 GATGAATTTACCGTGGAAGACCAACAACTTCATTGGCAATCGATGGCCATTGTCGCGTTA	696
NDAI0C00590 GATCAATTTACCGTTGAGGAACAACAGTTACATTGGCAATCGATGGCAATTGTCGCGTTA	798
ABR083C GACCAGTTCACGACCGTCGACCAGCAGATGCGATGGCAGTCGATGGCCATCCTTGCGCTG	483
SAKL0B11198g GAACAATTTAGTACAGACGAACAGCAGCTCCGGTGGCAGTCTATGGCTATCCTAGCATTA	441
KLTH0D08602g GACCAGTTCACCACCGAGGAACAGCAGTTGAGATGGCAGTCAATGGCTATAATGGCACTA	405
Kwal_26.8328 GACCAATATACCACGGAGGAGCAACAATTAAGATGGCAGTCAATGGCAATAATGGCATTA	420
ZYRO0F01144g GAACAATTTACCACGGAAGAACAACAGCCGCGATGGCAATCAATGGCGGTACTAGCTCTC	468
TPHA0N01420 GAACAATTCACCACAGAAGAACAAAATTTCAGATGGCAAAGCATGGCTATCCTGGCGTTA	588
TDEL0B06850 GATCAATTCACTACAGAGGAACAGCAATTGAGGTGGCAATCGATGGCTATTCTAGCCCTT	492
* * * ***** ** ** * * ** *
CAGL0M13145g CAGGAAGCAAGTGAAGCTTACTTGGTAGGATTACTAGAGCATACAAATTTGTTGGCATTG	651
Kpol_181.3 CAGGAGGCCAGCGAGGCCTATCTTGTTGGATTGTTAGAACACACGAACTTGCTGGCACTT	639
Ecym_2307 CAAGAAGCAAGTGAAGCATATCTAGTTGGTCTTTTAGAGCACACAAATCTGCTTGCGTTA	540
KLLA0C12529g CAAGAAGCAAGTGAAGCCTACTTAGTCGGTTTATTAGAGCATACAAATCTATTGGCACTT	483
Skud_11.180 CAGGAGGCAAGTGAAGCATACTTGGTGGGGCTATTGGAGCATACCAACCTACTTGCGCTG	618
Suva_11.177 CAGGAAGCAAGTGAAGCATATTTAGTGGGATTATTAGAGCATACCAACCTCTTAGCATTG	618
YKL049C CAGGAAGCAAGCGAAGCGTATCTGGTAGGATTATTGGAACATACAAACCTCTTGGCGCTG	618
Smik_11.199 CAAGAAGCAAGTGAAGCCTATTTGGTGGGTCTATTGGAGCATACCAACCTTTTGGCATTG	618
KNAG0H00580 CAAGAAGCAAGCGAGGCTTATCTGGTGGGCCTCTTGGAACATGCCAATCTACTGGCTTTG	690
TBLA0G01890 CAAGAGGCCAGTGAAGCATATCTGGTGGGTCTACTAGACCACACCAACTTGTTGGCACTG	624
KAFR0I01590 CAAGAGGCGAGCGAAGCTTACTTGGTGGGGCTATTGGAACATGCAAATTTACTAGCCCTA	576
NCAS0H03050 CAGGAAGCCAGTGAAGCTTATTTAGTGGGTTTATTGGAGCATGCCAATTTATTAGCCATA	756
NDAI0C00590 CAAGAGGCTAGTGAAGCCTACTTGGTTGGCCTTCTAGAACATGCAAATCTACTTGCATTA	858
ABR083C CAAGAGGCGAGCGAAGCGTACATCGTGGGTCTCCTGGAACACACGAACCTGCTGGCGCTG	543
SAKL0B11198g CAGGAGGCTAGTGAAGCGTACTTGGTTGGTCTACTGGAGCACACAAACCTGTTAGCCTTA	501
KLTH0D08602g CAGGAAGCAAGTGAAGCATACTTAGTTGGTCTCTTGGAACACACAAACCTATTAGCGTTA	465
Kwal_26.8328 CAAGAAGCGAGCGAAGCATATTTAGTGGGACTTTTAGAGCATACAAACTTATTGGCGCTG	480
ZYRO0F01144g CAAGAAGCCAGTGAGGCCTATTTAGTGGGATTGCTAGAACATACGAATTTACTAGCACTT	528
TPHA0N01420 CAAGAAGCAAGTGAAGCGTACCTGGTAGGGCTACTAGAACACACAAACCTTCTAGCGTTG	648
TDEL0B06850 CAGGAGGCTAGTGAAGCGTACCTTGTTGGGCTACTAGAGCATACTAATCTGCTCGCGTTG	552
** ** ** ** ** ** ** * ** ** * * ** ** * ** * * ** *
CAGL0M13145g CATGCTAAACGTATCACGATTATGAAGAAGGACATGCAATTAGCTAGGAGAATAAGAGGA	711
Kpol_181.3 CATGCTAAACGCATAACTGTCATGCGCAAGGATATGCAATTGGCAAGAAGAATCAGAGGA	699
Ecym_2307 CATGCAAAAAGGATCACGATCATGCGCAAGGACATGCAATTGGCAAGGAGGATACGGGGT	600
KLLA0C12529g CATGCTAAAAGAATTACAATTATGAGAAAGGACATGCAACTAGCTAGAAGGATACGAGGT	543
Skud_11.180 CATGCGAAGAGAATAACCATAATGAAGAAGGATATGCAACTAGCAAGGAGAATTAGAGGA	678
Suva_11.177 CATGCGAAAAGGATAACCATAATGAAAAAAGACATGCAACTGGCAAGGAGAATTAGAGGA	678
YKL049C CATGCAAAAAGAATTACTATAATGAAGAAAGACATGCAACTAGCAAGAAGAATCAGGGGA	678
Smik_11.199 CACGCGAAAAGGATAACTATAATGAAGAAGGACATGCAACTAGCAAGGAGAATCAGAGGA	678
KNAG0H00580 CACGCGAAAAGAGTCACAGTGACCAAAAAGGACATACAATTGGCTAGACGGATCAGAGGT	750
TBLA0G01890 CATGCAAGACGTATTACCATAATGAAAAAAGATATGCAATTGGCAAGAAGAATTAGAGGT	684
KAFR0I01590 CATGCTAAAAGGGTTACACTCATGAAAAAAGACGTACAACTGGCACGAAGAATCAGAGGT	636
NCAS0H03050 CATGCCAAGAGGATCACATTAATGAAGAAGGATATACAGTTGGCCAGAAGAATTAGAGGT	816
NDAI0C00590 CATGCCAAGAGGATCACTCTAATGAGGAAAGACATACAATTAGCAAGAAGAATCAGAGGG	918
ABR083C CATGCGAAGCGTGTGACGGTGATGCGGAAGGATATGCAGCTAGCGCGGCGGATCCGCGGC	603
SAKL0B11198g CACGCTAAAAGAATTACCATTATGAAGAAAGATATGCAGCTGGCAAGGAGAATTAGGGGC	561
KLTH0D08602g CATGCAAAGAGAATCACTATTATGAGGAAAGACATGCAATTGGCCAGGAGAATTCGAGGC	525
Kwal_26.8328 CACGCCAAACGAGTAACGATAATGAGGAAAGACATGCAATTGGCCAGAAGAATTCGCGGC	540
ZYRO0F01144g CATGCAAAAAGAATTACAATCATGAGGAAAGATATGCAGCTAGCGAGAAGAATAAGAGGG	588
TPHA0N01420 CATGCAAGAAGAATAACAGTAATGAGAAAAGACATGCAACTGGCAAGAAGAATTAGAGGT	708
TDEL0B06850 CATGCCAAAAGAATTACGATAATGAGGAAAGATATGCAACTGGCGAGAAGGATACGAGGC	612
** ** * * * ** * * ** ** * ** * ** * * ** * **
CAGL0M13145g CAGTTCATCTGA	723
Kpol_181.3 CAATTCATTTAA	711
Ecym_2307 CAGTTTATTTAA	612
KLLA0C12529g CAATTTATTTGA	555
Skud_11.180 CAGTTCATTTAA	690
Suva_11.177 CAATTCATTTAG	690
YKL049C CAGTTTATTTAG	690
Smik_11.199 CAATTCATTTAA	690
KNAG0H00580 CAGTTTATCTAG	762
TBLA0G01890 CAATTTATTTAA	696
KAFR0I01590 CAATTTATATAG	648
NCAS0H03050 CAATTCATTTAG	828
NDAI0C00590 CAATTCATTTGA	930
ABR083C CAGTTTATATAG	615
SAKL0B11198g CAGTTTATTTGA	573
KLTH0D08602g CAGTTTATTTAG	537
Kwal_26.8328 CAATTTATCTAG	552
ZYRO0F01144g CAGTTTCTTTGA	600
TPHA0N01420 CAATTTATATAG	720
TDEL0B06850 CAATTTTTGTAG	624
** ** * *
