# Supplementary material for: Loss of inner kinetochore genes is associated with the transition to an unconventional point centromere in budding yeast
Source: PeerJ. 2020 Sep 29;8:e10085. doi: 10.7717/peerj.10085 (PMC7531349; doi:10.7717/peerj.10085)
Supplement: Supplemental Information 3 — The multiple sequence alignment of open reading frame nucleotide sequences and amino acid sequences generated using MUSCLE, M-coffee, Clustal Omega and Guidance with PRANK are provided along with the commands used for the command line tools. Results of the selection tests from BUSTED, FEL, MEME and RELAX from the HYPHY package are provided as json files that can be visualized using the online hyphy vision website. [file peerj-08-10085-s003.zip › Supplementary_Material_S3/ORFs/CSE4_ORFs_MUSCLE_aln.fas]

>YKL049C Chr11 complement(346075..346764) 690 bp 229 aa
ATGTCAAGTAAACAACAATGGGTTAGTTCTGCTATTCAAAGT------------------------------GATTCGAGTGGA------------------AGATCACTCAGTAACGTCAACAGGCTT------------------------------------------------------------GCA---------GGAGAC------------------CAACAATCTATTAACGATCGTGCGTTATCGTTATTGCAGAGAACAAGAGCGACAAAGAAC---------------------------------------------------------CTGTTTCCAAGAAGA---GAG---------GAAAGAAGACGT------------------------TATGAAAGCTCAAAAAGTGACCTAGATATCGAAACA------------GACTACGAAGACCAA---------------------GCAGGTAATCTAGAAATCGAGACAGAAAATGAAGAAGAAGCTGAAATGGAAACTGAAGTACCTGCACCAGTGCGAACTCATTCATAT---------------GCCTTAGACAGATATGTTAGACAG------------------AAAAGGAGGGAAAAACAAAGAAAGCAGAGCTTAAAGCGCGTCGAAAAGAAA---------------------------------------------TATACTCCTAGTGAATTAGCTCTGTACGAAATTCGAAAATACCAACGTTCCACGGATTTATTAATCTCCAAAATTCCATTTGCAAGGCTAGTGAAAGAAGTTACAGACGAGTTTACAACTAAAGATCAGGATTTACGTTGGCAGTCAATGGCGATTATGGCGTTACAGGAAGCAAGCGAAGCGTATCTGGTAGGATTATTGGAACATACAAACCTCTTGGCGCTGCATGCAAAAAGAATTACTATAATGAAGAAAGACATGCAACTAGCAAGAAGAATCAGGGGACAGTTTATTTAG
>Smik_11.199 Chr11 complement(332539..333228) 690 bp 229 aa
ATGTCAAGCAAACAGCAATGGGCTAATTCTGCTATTCAAAGT------------------------------GATTCAAGTGGA------------------AGATCACTCAGCAATGTCAACAGACTT------------------------------------------------------------GTT---------GGAGAG------------------CAACAATCCATTAACGATCGTGCATTATCATTATTGCAAAGGACAAGAGCAAGAAAGAAT---------------------------------------------------------CTATTTCCAAGAAGA---GAA---------GAAAGGAGACGA------------------------TATGAGAACCCAAAGGATGACGTAGATTTTGAAACT------------GACTATGATGGCCAA---------------------GCAGATGATTTGGAGATAGAAACTGAGAACGAAGAAGAAACTGAAGTGGCTACTGAAGTATCAACGTCCGCGCGAACACATTCGTAT---------------GCCTTGGACAGATACGTTAGACAG------------------AAAAGAAGAGAAAAGCAAAGGAAACAGGGCTTAAAGCGTATTGAAAAGAAG---------------------------------------------TACAGTCCAAGTGAATTAGCTCTATACGAAATTCGAAAGTACCAACGTTCCACGGATTTATTGATTTCCAAAATTCCTTTTGCAAGGCTTGTAAAAGAAGTTACGGATGAGTTCACGACTAAGGATCAAGATTTACGCTGGCAGTCAATGGCGATCATGGCACTACAAGAAGCAAGTGAAGCCTATTTGGTGGGTCTATTGGAGCATACCAACCTTTTGGCATTGCACGCGAAAAGGATAACTATAATGAAGAAGGACATGCAACTAGCAAGGAGAATCAGAGGACAATTCATTTAA
>Skud_11.180 Chr11 complement(325795..326484) 690 bp 229 aa
ATGTCAAGCAAACAGCAATGGGCTAATTCGGCCATTCAAAGT------------------------------GATTCGAGTGGA------------------AGGTCACTCAGCAATGTGAACAGGCTA------------------------------------------------------------GTA---------GAAGAT------------------CAACAGTCTATTAATGACCGTGCACTATCTTTGTTACAAAGAACAAGAGCAAGAAAAAAT---------------------------------------------------------CTTTTTCCAAAAAGA---GAA---------GAAAGAAGACGA------------------------TATGAAGGTCCACAAGATGACATGATTTTTGAAGAA------------AACCATGAAGGCCAA---------------------GCGGAAAACTTGGAAACAGAGACAGAAAACGAGGATGAACGTGAAATGGAAACAGAGGTTCCAGACGCTACCCGAACACATTCATAC---------------GCTCTAGATAGATATGTTAGGCAG------------------AAAAGGAGACAAAAACAAATGAAGCAGGGTTTGAAACGCGTAGAAAAGAAA---------------------------------------------TACAGTCCCAGTGAATTAGCTCTGTACGAAATCAGAAAATATCAACGTTCTACAGATTTGCTTATCTCTAAAATTCCATTTGCAAGACTGGTAAAAGAAGTTACAGACGAGTTTACAACTAAAGACCAAGATTTGCGCTGGCAATCGATGGCGATCATGGCGCTACAGGAGGCAAGTGAAGCATACTTGGTGGGGCTATTGGAGCATACCAACCTACTTGCGCTGCATGCGAAGAGAATAACCATAATGAAGAAGGATATGCAACTAGCAAGGAGAATTAGAGGACAGTTCATTTAA
>Suva_11.177 Chr11 complement(329134..329823) 690 bp 229 aa
ATGTCTAGCAAACAAGAATGGGCTAACTCGGCCATTCAAAGT------------------------------GAATCGAGTGGA------------------AGATCACTCAGTAATGTCAATAGGCTT------------------------------------------------------------GCA---------GGAGAT------------------CAACAGTCGATTAATGATCGTGCGTTATCCTTGTTACAAAGAACAAGAGCAAGGAAGAAC---------------------------------------------------------CTGTTCCCAAGAAGA---GAA---------GAAAGAAGACGG------------------------TATGAAGGTTCACAGGATGACGTAGAATTTGAGGCA------------GATTACGAAGACCAT---------------------GCAGGAAATCTCGAAACTGAAGCAGAAAACGAAAATGAAACAGAAGTAGAAGAAGAATTATCGACGGCTAAGCAAACTCACTCGTAC---------------GCCTTAGATAGATATGTTAGACAA------------------AAAAGAAGACAAAAACAAAGGAAGCAGGGCTTGAAGCGTGTGGAAAAGAAA---------------------------------------------TATAGCCCTAGCGAATTAGCTCTTTACGAAATTCGAAAATACCAGCGTTCCACAGATTTGCTAATCTCCAAAATCCCATTTGCAAGACTAGTCAAGGAAGTCACGGATGAGTTTACAACCAAAGATCAAGACCTGCGTTGGCAGTCAATGGCGATCATGGCGCTACAGGAAGCAAGTGAAGCATATTTAGTGGGATTATTAGAGCATACCAACCTCTTAGCATTGCATGCGAAAAGGATAACCATAATGAAAAAAGACATGCAACTGGCAAGGAGAATTAGAGGACAATTCATTTAG
>CAGL0M13145g Chr13 complement(1291976..1292698) 723 bp 240 aa
ATGTCTACTAGGCAAGCGGTGTTTGAAAGAGATGTGGATGAA------------------------------GATAGATGGCCC------------------AGATCAGCACGAGGGTTGGCTGGTGTT------------------------------------------------------------AACACTGTATTTGAAGGT------------------GATTCAGAGATTAACTCTAAAGCAATGCGATTATTAGAGAAGACTAGGCATCGCAGGAAT---------------------------------------------------------TTACTAAATCGTCGA---GAG---------GATCGTCGCCGT------------------------TATTTGGGAGGGGTTAAGGCAAAAGCAATTGAATCA------------GATTATTACCATCGCAATCAACTACCAAGCTCATATGATGCTGGTAACGACGATTTTGAGCCG---ATCAATAACTCACATGTTGAATCAGAAGAAGAAAATAAGAGACTTCCTGAGAAATAC---------------TCTTTGGACAAATACGTTAAACGT------------------AGCAGAAAGCAAAGAGATCATAGGCACATAGTGGCGAAGCCTAAAGAGAAACGAAAC---------------------------------------TTTGCTCCTAGTAAGCTTGCCATGTATGAGATTGAAAAATATCAAAGATCAACAGCATTACTGATACAAAAGATCCCATTTGCTAAACTTGTCAAGGAAGTCACAGAAGAATTTGCCGGTGAATCGCAAGATCTTCGTTGGCAATCAATGGCCATCCTCGCTCTTCAGGAAGCAAGTGAAGCTTACTTGGTAGGATTACTAGAGCATACAAATTTGTTGGCATTGCATGCTAAACGTATCACGATTATGAAGAAGGACATGCAATTAGCTAGGAGAATAAGAGGACAGTTCATCTGA
>KAFR0I01590 Chr9 (334234..334881) 648 bp 215 aa
------------------ATGCAGAGTCAGCAATGGGAGCAG------------------------------TCGAATGTGAAT------------------AGAGGTTTGCTC---------------------------------------------------------------------------------------GAGGAG------------------CAAGAGTTGATCAATGAGAGGGCGAATTTGTTATTACAGAGGACGAGAGAACGGAGGAATCTGTTGTTGCAAGGTACGGGAGAGCATGGGAATTTACTGTTACAAGGTACAACAGATTTGTTGCCCCGTTCA---GAG---------GATAGAAGGCGA------------------------TATGAGCATGTG------------------------------------------------------------------------------------------------------------------GATATGGATATAATTGGTGACGAGAAGGGGATGAACAACAAGGAG---------------AAGAAGAAGAAGAAGAAGAAGAAG------------------AAGAGACATGAGAAAAAGATCGAATCGAAGATTAGGAAAATTCAAAAAGAAAGAAGTAAAGAGAAGAAG---------------------------TATACCCCAAGTAGTTTGGCATTGTATGAAATTAGAAAGTATCAGGGATCGACAGACTTACTAATATCAAAGATACCCTTTGCGAGACTTGTGAAGGAAGTCAGCGATGAGTTTACGTATCGAGACGAGAACCTTCACTGGCAATCTATGGCGATCGTAGCATTACAAGAGGCGAGCGAAGCTTACTTGGTGGGGCTATTGGAACATGCAAATTTACTAGCCCTACATGCTAAAAGGGTTACACTCATGAAAAAAGACGTACAACTGGCACGAAGAATCAGAGGTCAATTTATATAG
>KNAG0H00580 Chr8 (93175..93936) 762 bp 253 aa
------------------ATGCAGAAACAACAATTTGATAGT------------------------------AGCGATTGGGAT------------------------CTGTTGCCCACCGCGCCGCTG------------------------------------------------------------ACT---------ACTGAC------------------CAGGAGAAAATCAATGAGAGAGCGCGGGAACTTCTGGAGAGAAACCGGAGGTACGGGAGA---------------------------------------------------------CTGCTGAAAACGGGCGGCGATCCGCTCCCAGAGCGAAGGCGG------------------------TACGAAAGAGACCTGGACTCAACAGATATACAGGATGGGGACGTTGTCTCCAATAGTGGTCCGTACGAGAACGAGCTCGACATATCGCACGTTCCGGACGATTTCGATGAAGAATTTGAAGACAGATCTGAATCAGAGGTCTTAAGTACCGTTAACGGTACAAATTCCATAATAGCGCCGCGGTCCGTCGAGACTCGTAGATACCAAAGG------------------CCAAATAAGTTTGGCCAACTGGAGAAGAAGATCAAAGATATACAGAGGAAGAGAATTGACGGAACTGCGGCCCAACAGGGGAAGAAA---------TTTAGACCGAGTAATTTGGCTTTGTACGAAATCAGGAAGTACCAACAATCCACGGACCTTTTAATATCAAAGATACCATTTGCTCGATTGGTCAAAGAGGTTGCCAGTGACTTTGTATGGGAGAGCGAACCCCTAACTTGGCAGTCGATGGCGATCTTGGCATTGCAAGAAGCAAGCGAGGCTTATCTGGTGGGCCTCTTGGAACATGCCAATCTACTGGCTTTGCACGCGAAAAGAGTCACAGTGACCAAAAAGGACATACAATTGGCTAGACGGATCAGAGGTCAGTTTATCTAG
>NCAS0H03050 Chr8 complement(587791..588618) 828 bp 275 aa
ATGTCAAGCAGAAAATTTGTAGAACAAGGCCATGCTCAGAATTCTAGTAGTCATCTGTTCTCGAATATCCTCGATAATGATAGT------------------GGATCATTGAGCAATATAAATAGATTA------------------------------------------------------------ACACTGGACCCGGATAATACAGAAGATTTATTACAGCAAGAAGTCATCAACGAGCGGGCACTTTCTCTTTTACAAAGGACTAGAGAACGTAGAAAC---------------------------------------------------------TTATTACACCGATTT---GAA---------GATAAAAGAAGGTAT---------------------TATAACCAAGGGCAAGACGACGGAGATTTAGAGTCTGTGGCCAGTAGTCATTATCGTTCTAAT---------------GATGTGGGTGGGAACTTTCAATTTTTTGATCAAGAAGAAGATGAGGATGAGGAAGGTAACGCCATTGATGACGATTATGGAACCCTAGATCAATCCAACATTATCGATCGTCACCAAGAAAGAAGAAAAGGA------------------AACAAACATTCTCGTCAAGAAAGACACCATCAAAGAGAACTCAAACAACGTGTTGAAAAGATTAGAACTCAGAGACAGGTCGGAAATACGAAAAAATTTACTCCAAGTAGTTTAGCCCTATATGAGATAAGGAAATACCAACGATCTTCAGAACTGTTGATATCGAAGATTCCCTTTACTAAATTAGTGAAGGAAGTCACTGATGAATTTACCGTGGAAGACCAACAACTTCATTGGCAATCGATGGCCATTGTCGCGTTACAGGAAGCCAGTGAAGCTTATTTAGTGGGTTTATTGGAGCATGCCAATTTATTAGCCATACATGCCAAGAGGATCACATTAATGAAGAAGGATATACAGTTGGCCAGAAGAATTAGAGGTCAATTCATTTAG
>NDAI0C00590 Chr3 (112583..113512) 930 bp 309 aa
ATGCAGAGTAGGAAATGGATCCCATCAGATCGTGGCAACGAATCAACTAGCCATCTTTTCTCTAGCGTAAACAACAGCGCTAATAATAATTATGAAAGAGCAAGATCGATACATAATGTGAATGGATTACTCCCGAGTATAATAGCACATAGGATTAACGAAGAGGATGAAGATGAAGAAGAAGATGCAGATTTTGATGACCTTGATGCAGATTTACGTCTTGAACAAGATGACATTGATCAAAAGGCACTTTTATTGTTACAAAGGACAAGAGAACGTAAAAATTTATTGAATGGA---------------------------------------------CAATTGCCACCGGAA---GAA---------GATAGAGGAAGA------------------------TATTATCAAAATACTATGAATGATGATATAGGATCT------------GTCATAAGTGGGATCAGTGAATTCAATAATGCGGAGGAGGAATATTTTGGTGACCAGGCCGGCAATATCGATGATTATAATTTCCAACATTATGACGGAGAAGAAGATATATCTTCTCTCGAACATCCTGAACCAGAACATAAACAGATAAGAAGTAGAAAACTGAATAGTAGAGTCAGTAAACCCTTGAGGAGCCATGATCGACAACATCAAAGAAGGTTAGAAGAAAAAGCCGAGCAAATCAGAGAAGATAAAGAAAGAAGAGCCAAA------TATACTCCGAGTACATTAGCATTATATGAAATTAGGAAATACCAAAGATCAACAGAATTGCTAATATCAAAGATACCATTTACAAAATTAGTTAAAGAGGTGACAGATCAATTTACCGTTGAGGAACAACAGTTACATTGGCAATCGATGGCAATTGTCGCGTTACAAGAGGCTAGTGAAGCCTACTTGGTTGGCCTTCTAGAACATGCAAATCTACTTGCATTACATGCCAAGAGGATCACTCTAATGAGGAAAGACATACAATTAGCAAGAAGAATCAGAGGGCAATTCATTTGA
>TBLA0G01890 Chr7 complement(499736..500431) 696 bp 231 aa
---------------------------------------------------------------------------ATGTCGCAA------------------CGCACCATCAGCAATATAAACAGACTT------------------------------------------------------------AAC---------GATGAA------------------CAGACTCTTTTGAACCAAAGAGCTGCCCAGTTCTTACAACGTAACATCCAAGGGAGAAGA---------------------------------------------------------CTGTTCCAACGATAC---AAG---------GAAACCAAACGGTTCGAGAACTCA------------AACTCAAACCCAAACTCAAACCCAAACTCAAACTCA------------AACCCATACCCATACCCAAACCCAAACACACATAGAGGCGACGATTCCAACGACAACGGTGATTCTAATGATGATTCAGACCAAGAATATATTACTCCAGCCACCACCAAGACTAAACTGAAACCAATACCCAATGCCACATACAGTCCTCCTCATCGTTCA------------------CGATTACAAGAGTTAAGAGCCATTGCCAAGACTCGGAAAAATGTAAGGAAAATC------------------------------------------TTCACCCCGTCACAATTGGCAGAATATGAAATCAAGAAATACCAACGTTCCACGGAACTACTGATGTCGAAAATCCCGTTTGCCCGATTAGTCAAGGAAGTCACAGACGAGTTCACTCTAGACGAACAACAGTTCCGTTGGCAATCCATGGCCATTCTCGCATTGCAAGAGGCCAGTGAAGCATATCTGGTGGGTCTACTAGACCACACCAACTTGTTGGCACTGCATGCAAGACGTATTACCATAATGAAAAAAGATATGCAATTGGCAAGAAGAATTAGAGGTCAATTTATTTAA
>TPHA0N01420 Chr14 complement(313550..314269) 720 bp 239 aa
---------------------------------ATGGAGACA------------------------------AATGGATCAAAT------------------AGGACATTGACTAATGTCAATAGGATC------------------------------------------------------------ATA---------GAGACT------------------GAAGATGATATAAATGAACGAGCTCTATCGTTGTTGCAACGTAATAGAGAGAGGAGGAGG---------------------------------------------------------TTGCTACAGAGACAG---ACT---------GATCGGCAACAGTTTGAGAAAATACTGTCGAGAAAAGAGATACCCGTTGCCGGGGATGTGGGTGATGACTTG------------GATTCAGATAGAGAGTATGCTGGAGATGATGGCAGTGCAAGTGACAGTGAGGTGGAGAGAGGTCTAATTGATGACAGTGCAAGTGACAGTGACAGCGACAGTGATTACGATACGCACATGAGA---------------AGAAATGAGACGGTAGAGCGAGTC------------------AAACAGGAGATGTCATCAAAGAAGAAAAGCAAGAAGCTACGAAATAAGAATGCTAATCCTAAGAAGAAA---------------------------TTCACGCCCAGTGAATTAGCAATGTATGAAATCAGGAAATATCAAAGGTCGACAGATTTATTAATATCGAAAATTCCGTTTGCAAGATTAGTCAAGGAAGTCACTGAACAATTCACCACAGAAGAACAAAATTTCAGATGGCAAAGCATGGCTATCCTGGCGTTACAAGAAGCAAGTGAAGCGTACCTGGTAGGGCTACTAGAACACACAAACCTTCTAGCGTTGCATGCAAGAAGAATAACAGTAATGAGAAAAGACATGCAACTGGCAAGAAGAATTAGAGGTCAATTTATATAG
>Kpol_181.3 s181 (3824..4534) 711 bp 236 aa
------------------ATGTTGAGTAGCAGGATTCCAAAC------------------------------AATTCTGGGAAT------------------CGAGCATTGAGTAATATAAATAGGCTT------------------------------------------------------------ACT---------ATTGAA------------------CAGGACTCTATTAATGAGAGAGCTTTGTCTCTGTTGCAGCGTAATAGAGAGAGGAGAAGA---------------------------------------------------------CTTTTGCAAAGAAGG---GAA---------GACAGGAATAGG------------------------TACTACCGTGCTGATTCTCCAGATCAGGTGACGAGA------------GAATCCATTGGAAAT---------------------GAAGGGTATAACGATGTTGAAGAAGGA---GAAGTAAATGAGGAGATCCCACATGTATTGCCATCA---CGGATGAGGTATGGTTAT---------------GATTTGGAAGAGAAACTTCGACAC------------------TCTAGGGCTGGGAATTCCCAAGGTGCCTCTGTCACTAGATCGAGAAATAGGGTAAAATCCAAAAATGTAATGAGGAATCCTAAAACTGGCAAAGCATTCAACGCTAGTGAATTGGCTATGTATGAAATTAGAAAGTACCAGAGGTCAACTGAGTTGTTGATATCTAAAATACCATTTGCTAGGTTAGTGAAAGAGGTGACAGAGCAATTTACAACTGAGGAACAACAACTGCGGTGGCAGTCAATCGCGATCTTGGCCCTACAGGAGGCCAGCGAGGCCTATCTTGTTGGATTGTTAGAACACACGAACTTGCTGGCACTTCATGCTAAACGCATAACTGTCATGCGCAAGGATATGCAATTGGCAAGAAGAATCAGAGGACAATTCATTTAA
>ZYRO0F01144g Chr6 (89858..90457) 600 bp 199 aa
------ATGGAGACTCGACAACTGGATGGTGCAGTTCACAAT------------------------------------GGCTCA------------------AGACTCTTAAGTCAGTTATCT------------------------------------------------------------------------------GTAGAG------------------CAAGAGCGAATTAACGAAAGGGCATCTCAGCTGCTGCAGCGTAATAGAGAGCGTAGGAGG---------------------------------------------------------TTATTACAACGTCAA---CAA---------GAAAGAAGGCGA------------------------TACGAGGGCCCA------------------------------------------------------------------------------------------------------CCACGGTCATTGATCAATCATGACTATGGTGCTCCTAGCAAGAACGTGGAAGAAAAT---------------AGGGAACAGGAAAGAACTCAAATT------------------AGACAGAGAAGACAAAGGATTAGATCTTCGCATAAGTTATCACAAAAGAGA---------------------------------------------CGTACACCGAGTGATCAAGCTCTTTATGAGATAAGGAAATACCAGAGATCTACCGAATTGCTCATCTCAAAAATTCCATTTGCTAGATTGGTTAGGGAAGTTACTGAACAATTTACCACGGAAGAACAACAGCCGCGATGGCAATCAATGGCGGTACTAGCTCTCCAAGAAGCCAGTGAGGCCTATTTAGTGGGATTGCTAGAACATACGAATTTACTAGCACTTCATGCAAAAAGAATTACAATCATGAGGAAAGATATGCAGCTAGCGAGAAGAATAAGAGGGCAGTTTCTTTGA
>TDEL0B06850 Chr2 complement(1213522..1214145) 624 bp 207 aa
ATGGAGCTCAAACAGTTGGACCACAACGCCAGCATCCACAGC------------------------------GACTCTGGTGCT------------------AGGACATTGAGCAACGTGAACAGGTTA------------------------------------------------------------TCT---------GTAGAA------------------CAACAGCGGATTAATGAAAGAGCCCTATCACTCCTTCAACGTAATAGAGAACGTAGAGAG---------------------------------------------------------TTGCTAAGGAGGCAA---CAA---------GATAGACGAAGGTTTGAACGAATACCTGAACGGCAATATATTCAACCT---------------------------------------------------------------------------------------------------GCGGAGCACCGGTACGCCTTAGATGAAGTAACAAGAAAG---------------------------------------CGCGATGAGCTGGGGAGGCAA------------------CAGAGGAAGAGGAAAGTACGGGTCAATAAGAAGGTCAGTTCGCATAGTAAG---------------------------------------------CATACACCGAGTGAATTGGCTCTATATGAAATAAGGAAATACCAGCGATCGACCGAGCTGCTAATATCGAAGATCCCTTTCGCGAGGTTAGTCAAAGAGGTGACCGATCAATTCACTACAGAGGAACAGCAATTGAGGTGGCAATCGATGGCTATTCTAGCCCTTCAGGAGGCTAGTGAAGCGTACCTTGTTGGGCTACTAGAGCATACTAATCTGCTCGCGTTGCATGCCAAAAGAATTACGATAATGAGGAAAGATATGCAACTGGCGAGAAGGATACGAGGCCAATTTTTGTAG
>KLLA0C12529g Chr3 (1064844..1065398) 555 bp 184 aa
---------------------ATGGAACAGTCTATCAGGAGC------------------------------ATAGACGGTTCT------------------AGATCTTTGAGCAATGTTGGCGCTTCA------------------------------------------------------------CTT---------ATAGAT------------------CGTGAATCGATCAATCAGAGAGCACTACAATTATTACAGAGAAACAGAAGAAGACGTTTG---------------------------------------------------------TTGTTAAATAGAAGT---GAA---------GACAAAGCAAGA------------------------TACATCCAGCCC------------------------------------------------------------------------------------------------------GAGCGTTCTGCTAGCAGCCAGCAGATTCACCCTCCA------------------------------------------------------------------------------GAGCATCATATCAGCGCACATGAAAGAATAACAAAGGCTCGGGGAACTAGA---------------------------------------------TATAAACCTACTGACCTAGCTTTGGCAGAAATAAGGAAATATCAAAGATCCACAGATTTGCTTATATCCAGAATGCCCTTTGCGAGGCTAGTGAAAGAGGTAACAGATCAATTCACTACCGAGAGCGAACCTCTTCGATGGCAATCCATGGCAATTATGGCTCTTCAAGAAGCAAGTGAAGCCTACTTAGTCGGTTTATTAGAGCATACAAATCTATTGGCACTTCATGCTAAAAGAATTACAATTATGAGAAAGGACATGCAACTAGCTAGAAGGATACGAGGTCAATTTATTTGA
>ABR083C Chr2 complement(539671..540285) 615 bp 204 aa
---------------------ATGGAACAGAGCATGTCAAGC------------------------------GAGCAGGCTGAG------------------CGGGTGGCCGGGCGGGTGGAGCAGCTT------------------------------------------------------------GGA---GGGTTCCAGAAC------------------AACGAGTCAATCAACCAGCGGGCGCTGCTGCTGCTGCAGCGCAACCGGCAGCGGCGACAG---------------------------------------------------------CTGCTACAGAGACAG---GAA---------GACCGCACACGG------------------------TACATACCGGAC------------------------------------------------------------------------------------------------------GACGCGAAACGACGGGTGGTGGAGAGAGTTGCGGAGCCGGCGGCTGCGGAATCGCGT---------------GCGGACGGCGCGCGCGAGGAGGAG------------------CGGCCCGCGCGTCCCGCGCGGCCACGGGAAACGCGTCGGATAGCCAAGAAGCCGCAGCGA------------------------------------TACCGGCCCAGCGACGTGGCGCTCCAGGAGATCCGCAGGTACCAGCGGTCGACGGAGCTGCTGATTTCGCGAATGCCGTTTGCGCGGCTGGTGAAGGAGGTGACGGACCAGTTCACGACCGTCGACCAGCAGATGCGATGGCAGTCGATGGCCATCCTTGCGCTGCAAGAGGCGAGCGAAGCGTACATCGTGGGTCTCCTGGAACACACGAACCTGCTGGCGCTGCATGCGAAGCGTGTGACGGTGATGCGGAAGGATATGCAGCTAGCGCGGCGGATCCGCGGCCAGTTTATATAG
>Ecym_2307 Chr2 (596313..596924) 612 bp 203 aa
---------------------ATGGAACAAAGTATACGTAAC------------------------------GAGCTGCCTAGC------------------AGGAATTTAGTTAGGCTTAGTCCT---------------------------------------------------------------------------GCCGAT------------------AATGATTCGATAAACCAAAGGGCACTACAACTATTACAGAGAAATCGACAGAGAAGACAG---------------------------------------------------------TTACTTCAAAGGCAG---GAG---------GACAGGCTACGT------------------------TATGTTTCCACCAAGAGTGAGCAT------------------------------------------------------------AAAGAGAATTATGAAAGGCATAAGGCGAATGATGATGCTAGAGCTAGTGAGCAAAGACATTCAGAAGTTGATGGTAAGGGCATTTTA---------------------------------------------------------AAAGCTAAGGCAAAAAGACATAAATCTGCAATGACTGTGAAGAGGATGAGG---------------------------------------------TACAGACCTAGTGATGTAGCTTTACAAGAGATCAGGAAGTATCAACGATCGACGGAGCTTCTAATTTCTCGAATGCCGTTTGCCAGATTGGTGAAGGAAGTTACGGATCAATTTACCACAGAAGAGCAACAGTTACGGTGGCAGTCGATGGCTATACTTGCGCTTCAAGAAGCAAGTGAAGCATATCTAGTTGGTCTTTTAGAGCACACAAATCTGCTTGCGTTACATGCAAAAAGGATCACGATCATGCGCAAGGACATGCAATTGGCAAGGAGGATACGGGGTCAGTTTATTTAA
>SAKL0B11198g Chr2 complement(977330..977902) 573 bp 190 aa
------ATGGATAGACAAGAATGGAATGCTAGTATATCCAGC---------------------------------CAGACAGGC------------------AGATCACTCAGTAACACCAATCGTCTG------------------------------------------------------------GGCGCACAAGAGCCCTCT------------------CAACAATCTATCAACGAGAGGGCAATATCGCTTCTACAGCGTAATAGGGCCAGGAGGAAG---------------------------------------------------------ATGTTACAAAGGCAA---GAG---------GATAGAGAGCGA------------------------TACGTAAGGCGT---------------------------------------------------------------------------------------------------------------AATGAACTACCAGAGGAACAGCCTCCAACTGCGATAGGTACCATC------------------------------------------------------------AGAAGCAATATAAAAAAATCCAAGAGTCAGCGTAAACGA---------------------------------------------------------TACAAACCAAGTGATGTGGCTTTGCAAGAGATTAGAAAGTACCAACGAAGCACTGAGCTTTTGATATCGAAAATGCCATTTGCCCGTCTCGTAAAAGAGGTCACTGAACAATTTAGTACAGACGAACAGCAGCTCCGGTGGCAGTCTATGGCTATCCTAGCATTACAGGAGGCTAGTGAAGCGTACTTGGTTGGTCTACTGGAGCACACAAACCTGTTAGCCTTACACGCTAAAAGAATTACCATTATGAAGAAAGATATGCAGCTGGCAAGGAGAATTAGGGGCCAGTTTATTTGA
>KLTH0D08602g Chr4 complement(721268..721804) 537 bp 178 aa
---------------------ATGAACGCCAGCATAGCAAGC------------------------------CAAACAGGTGGC------------------AGATCGTTGAGCAATACGAATCGACTC------------------------------------------------------------------------------------------------TCTAGAGACATCAACGAAAGGGCAATATCGCTTTTACAGAAAAACCGGCAGCACAGGGAG---------------------------------------------------------CTGTTGCAGCGGCGAGGAGAA---------GACCGCAGAAGA------------------------TATGTTCCATCA------------------------------------------------------------------------------------------------------GAAGAACCTTCTCAAATTGATATATCTGCACCTGCT------------------------------------------------------------------------------GTAACACAAATTCGCCGGCGCAAAGCGAGCACAAAAAGG---------------------------------------------------------TACCGTCCGAGCGATACAGCGTTACAAGAAATACGCAAGTATCAGCGAAGCACAGACCTTTTAATCTCAAAGATGCCCTTTGCACGCTTGGTCAAAGAGGTCACAGACCAGTTCACCACCGAGGAACAGCAGTTGAGATGGCAGTCAATGGCTATAATGGCACTACAGGAAGCAAGTGAAGCATACTTAGTTGGTCTCTTGGAACACACAAACCTATTAGCGTTACATGCAAAGAGAATCACTATTATGAGGAAAGACATGCAATTGGCCAGGAGAATTCGAGGCCAGTTTATTTAG
>Kwal_26.8328 s26 complement(740983..741534) 552 bp 183 aa
---------------------ATGAACGCAAGTATAGCGAGT------------------------------CAGGTTGGGGGG------------------AGATCACTCAGTAATACCAACAGACTG------------------------------------------------------------------------------------------------GCGCAAGATATCAATGAGAAAGCATTGTCACTACTTCAGAAGAATAGGCATCGTAGGGAG---------------------------------------------------------CTGCTTCAGAGGAGGGGAGAA---------GATCGCAGGCGG------------------------TACGTTCCCTCC------------------------------------------------------------------------------------------------------GAAGAGCCTTCACACATTGAACAGGTTGAGCCAGAAACTTCAATAGTGGCA---------------------------------------------------------------GTCCCTCATCTTCGTCAACGGAAACGCAACACGAAACGG---------------------------------------------------------TATCGCCCCAGTGATACAGCACTTCAGGAAATTCGTAAATACCAAAGAAGCACGGATCTCCTGATATCTAAGATGCCGTTTGCGCGCCTAGTGAAGGAGGTAACAGACCAATATACCACGGAGGAGCAACAATTAAGATGGCAGTCAATGGCAATAATGGCATTACAAGAAGCGAGCGAAGCATATTTAGTGGGACTTTTAGAGCATACAAACTTATTGGCGCTGCACGCCAAACGAGTAACGATAATGAGGAAAGACATGCAATTGGCCAGAAGAATTCGCGGCCAATTTATCTAG
