# Supplementary material for: Loss of inner kinetochore genes is associated with the transition to an unconventional point centromere in budding yeast
Source: PeerJ. 2020 Sep 29;8:e10085. doi: 10.7717/peerj.10085 (PMC7531349; doi:10.7717/peerj.10085)
Supplement: Supplemental Information 3 — The multiple sequence alignment of open reading frame nucleotide sequences and amino acid sequences generated using MUSCLE, M-coffee, Clustal Omega and Guidance with PRANK are provided along with the commands used for the command line tools. Results of the selection tests from BUSTED, FEL, MEME and RELAX from the HYPHY package are provided as json files that can be visualized using the online hyphy vision website. [file peerj-08-10085-s003.zip › Supplementary_Material_S3/ORFs/CSE4_ORFs_PRANK_aln.fasta]

>KNAG0H00580 Chr8 (93175..93936) [762 bp, 253 aa]
ATGCAGAAACAACAATTT---GATAGT---------------------------------------------------------------------------------------------------------------------------------------------------------
------------AGCGATTGGGATCTGTTGCCCACCGCGCCGCTGACT------------------------------ACT------------------------------------------------------GAC---------CAGGAG---------------------------
------AAAATCAATGAGAGAGCGCGGGAACTTCTGGAGAGAAACCGG---AGGTACGGGAGACTGCTGAAAACGGGCGGCGAT------------------------------------------CCGCTC---CCAGAGCGAAGGCGGTAC---------------------------
------------------------------------------------------------------------------------------------------------------------------------------------------------------------------------
------------------------------------------------------------------------------------------------------------------------------------------------------------------------------------
---------------------------------------------------GAAAGA---GACCTGGACTCAACAGATATA---------------------------------------------------------------------------------------------------
---CAGGATGGGGACGTTGTCTCCAATAGTGGTCCGTACGAGAAC---------------------GAGCTCGAC---------------------------------------ATATCGCACGTTCCGGACGATTTCGATGAA------------GAATTTGAAGAC------------
------------------AGATCTGAATCAGAGGTCTTAAGTACCGTTAACGGTACAAATTCCATAATAGCG---------------------------------------------CCG------------CGG------------------------------------TCC------
---------------------------------------------------------------------GTCGAGACTCGTAGA---TACCAAAGGCCAAATAAGTTTGGCCAACTGGAGAAGAAGATCAAAGATATACAGAGGAAGAGAATTGACGGAACTGCGGCCCAA------CAG
GGGAAGAAATTTAGACCGAGTAATTTGGCTTTGTACGAAATCAGGAAGTACCAACAATCCACGGACCTTTTAATATCAAAGATACCATTTGCTCGATTGGTCAAAGAGGTTGCCAGTGACTTTGTATGGGAGAGCGAACCCCTAACTTGGCAGTCGATGGCGATCTTGGCATTGCAAGAA
GCAAGCGAGGCTTATCTGGTGGGCCTCTTGGAACATGCCAATCTACTGGCTTTGCACGCGAAAAGAGTCACAGTGACCAAAAAGGACATACAATTGGCTAGACGGATCAGAGGTCAGTTTATC
>NDAI0C00590 Chr3 (112583..113512) [930 bp, 309 aa]
ATGCAGAGTAGGAAATGGATCCCATCA------------------------GATCGTGGCAACGAATCAACTAGCCATCTTTTCTCTAGCGTA------AACAACAGCGCTAATAATAATTATGAAAGAGCAAGATCGATA---------------------------------------
------------CATAATGTGAATGGATTA------------CTCCCGAGTATAATAGCACATAGGATTAACGAAGAGGATGAAGATGAAGAAGAAGATGCAGATTTTGATGACCTTGATGCAGATTTACGTCTTGAA---------CAAGAT---------------------------
------GACATTGATCAAAAGGCACTTTTATTGTTACAAAGGACAAGAGAACGTAAAAATTTATTG------------------AATGGA---------------------------CAATTGCCACCGGAA---GAAGATAGAGGAAGATAT---------------------------
------------------------------------------------------------------------------------------------------------------------------------------------------------------------------------
------------------------------------------------------------------------------------------------------------------------------------------------------------------------------------
---------------------------------------------------TATCAAAATACTATGAATGAT---GATATA---------------------------------------------------------------------------------------------------
---------GGATCTGTCATAAGTGGGATCAGTGAATTCAATAAT---------------------GCGGAGGAGGAATATTTTGGTGACCAGGCCGGCAATATCGATGATTATAATTTCCAACATTATGACGGAGAAGAAGATATATCTTCTCTCGAACATCCTGAA------------
------------------CCAGAACATAAACAGATAAGA------AGTAGAAAACTGAATAGTAGAGTCAGT------------------------------------------AAACCC------------TTG------------------------------------AGG------
---------------------------------------------------------------------AGCCATGATCGACAA---CATCAAAGA---------------AGGTTAGAAGAAAAAGCCGAGCAAATCAGAGAAGATAAA------------------GAA------AGA
AGAGCCAAATATACTCCGAGTACATTAGCATTATATGAAATTAGGAAATACCAAAGATCAACAGAATTGCTAATATCAAAGATACCATTTACAAAATTAGTTAAAGAGGTGACAGATCAATTTACCGTTGAGGAACAACAGTTACATTGGCAATCGATGGCAATTGTCGCGTTACAAGAG
GCTAGTGAAGCCTACTTGGTTGGCCTTCTAGAACATGCAAATCTACTTGCATTACATGCCAAGAGGATCACTCTAATGAGGAAAGACATACAATTAGCAAGAAGAATCAGAGGGCAATTCATT
>NCAS0H03050 Chr8 complement(587791..588618) [828 bp, 275 aa]
ATGTCAAGCAGAAAATTTGTAGAACAA------------------------GGCCATGCTCAGAATTCTAGTAGTCATCTGTTCTCGAATATCCTCGATAATGATAGTGGA------------------------TCATTG---------------------------------------
------------AGCAATATAAATAGATTA------------ACACTG------------------------------GACCCGGATAATACAGAAGAT------------------------------TTATTACAG---------CAAGAA---------------------------
------GTCATCAACGAGCGGGCACTTTCTCTTTTACAAAGGACTAGAGAACGTAGAAACTTATTA------------------CACCGA---------------------------TTT---------------GAAGATAAAAGAAGGTAT---------------------------
------------------------------------------------------------------------------------------------------------------------------------------------------------------------------------
------------------------------------------------------------------------------------------------------------------------------------------------------------------------------------
---------------------------------------------------TATAACCAAGGGCAAGACGACGGAGATTTA---------------------------------------------------------------------------------------------------
---------GAGTCTGTGGCCAGTAGTCATTATCGTTCTAATGAT---------------------GTGGGTGGG---------------------------------------AACTTTCAATTTTTTGATCAAGAAGAAGAT------------GAGGATGAGGAAGGTAACGCCATT
GATGACGATTATGGAACCCTAGATCAATCCAACATTATC------GATCGTCACCAAGAAAGAAGAAAAGGA------------------------------------------AACAAA------------CAT------------------------------------TCT------
---------------------------------------------------------------------CGTCAAGAAAGACAC---CATCAAAGA---------------GAACTCAAACAACGTGTTGAAAAGATTAGAACTCAGAGA------------------CAGGTCGGAAAT
ACGAAAAAATTTACTCCAAGTAGTTTAGCCCTATATGAGATAAGGAAATACCAACGATCTTCAGAACTGTTGATATCGAAGATTCCCTTTACTAAATTAGTGAAGGAAGTCACTGATGAATTTACCGTGGAAGACCAACAACTTCATTGGCAATCGATGGCCATTGTCGCGTTACAGGAA
GCCAGTGAAGCTTATTTAGTGGGTTTATTGGAGCATGCCAATTTATTAGCCATACATGCCAAGAGGATCACATTAATGAAGAAGGATATACAGTTGGCCAGAAGAATTAGAGGTCAATTCATT
>KAFR0I01590 Chr9 (334234..334881) [648 bp, 215 aa]
ATGCAGAGTCAGCAATGG---GAGCAG---------------------------------------------------------------------------------------------------------------------------------------------------------
------------TCGAATGTGAATAGAGGT------------TTGCTC------------------------------GAG------------------------------------------------------GAG---------CAAGAG---------------------------
------TTGATCAATGAGAGGGCGAATTTGTTATTACAGAGGACGAGAGAACGGAGGAATCTGTTGTTGCAAGGTACGGGAGAGCATGGGAATTTACTGTTACAAGGTACAACAGATTTGTTGCCCCGTTCA---GAGGATAGAAGGCGATAT---------------------------
------------------------------------------------------------------------------------------------------------------------------------------------------------------------------------
------------------------------------------------------------------------------------------------------------------------------------------------------------------------------------
---------------------------------------------------GAGCATGTGGATATGGAT---------------------------------------------------------------------------------------------------------------
------------------------------------------------------------------------------------------------------------------------------------------------------------------------------------
---------------------------------ATAATTGGTGACGAGAAGGGGATGAACAACAAGGAGAAG------------------------------------------AAGAAG------------AAG------------------------------------AAG------
---------------------------------------------------------------------AAGAAGAAGAAGAGA---CATGAGAAA---------------AAGATCGAATCGAAGATTAGGAAAATTCAAAAAGAAAGA------------------AGT------AAA
GAGAAGAAGTATACCCCAAGTAGTTTGGCATTGTATGAAATTAGAAAGTATCAGGGATCGACAGACTTACTAATATCAAAGATACCCTTTGCGAGACTTGTGAAGGAAGTCAGCGATGAGTTTACGTATCGAGACGAGAACCTTCACTGGCAATCTATGGCGATCGTAGCATTACAAGAG
GCGAGCGAAGCTTACTTGGTGGGGCTATTGGAACATGCAAATTTACTAGCCCTACATGCTAAAAGGGTTACACTCATGAAAAAAGACGTACAACTGGCACGAAGAATCAGAGGTCAATTTATA
>TPHA0N01420 Chr14 complement(313550..314269) [720 bp, 239 aa]
---------------ATG---GAGACA------------------------------------------------------------------------------------------------------------------AAT---------------------GGATCAAATAGGACA
---------TTGACTAATGTCAATAGG---------------ATCATA------------------------------GAG------------------------------------------------------ACT---------GAAGAT---------------------------
------GATATAAATGAACGAGCTCTATCGTTGTTGCAACGTAATAGAGAGAGGAGGAGGTTGCTA---------------CAG------------------------------------------AGACAG---ACTGATCGGCAACAGTTT---------------------------
------------------------------------------------------------------------------------------------------------------------------------------------GAGAAAATACTGTCGAGAAAAGAGATACCCGTTGCC
GGGGATGTGGGTGATGACTTGGATTCAGATAGAGAGTATGCTGGAGATGATGGCAGTGCAAGTGACAGTGAGGTGGAGAGAGGTCTAATTGATGACAGTGCAAGTGACAGTGACAGCGACAGTGATTACGATACGCACATGAGAAGAAATGAGACGGTAGAGCGAGTC------------
---------------------------------AAACAGGAG------------------------------------------------------------------------------------------------------------------------------------------
------------------------------------------------------------------------------------------------------------------------------------------------------------------------------------
---------------------------------------------------------------ATGTCATCA---------------------------------------------AAG------------AAG------------------------------------AAA------
---------------------------------------------------------------------AGCAAGAAGCTACGA---AATAAGAAT---GCT------------------------------------------AATCCT------------------AAG---------
---AAGAAATTCACGCCCAGTGAATTAGCAATGTATGAAATCAGGAAATATCAAAGGTCGACAGATTTATTAATATCGAAAATTCCGTTTGCAAGATTAGTCAAGGAAGTCACTGAACAATTCACCACAGAAGAACAAAATTTCAGATGGCAAAGCATGGCTATCCTGGCGTTACAAGAA
GCAAGTGAAGCGTACCTGGTAGGGCTACTAGAACACACAAACCTTCTAGCGTTGCATGCAAGAAGAATAACAGTAATGAGAAAAGACATGCAACTGGCAAGAAGAATTAGAGGTCAATTTATA
>ZYRO0F01144g Chr6 (89858..90457) [600 bp, 199 aa]
---------------ATG---GAGACTCGACAACTGGATGGTGCAGTTCAC------------------------------------------------------------------------------------------AAT---------------------GGCTCA---AGACTC
---------TTAAGT---------CAG---------------TTATCT------------------------------GTA------------------------------------------------------GAG---------CAAGAG---------------------------
------CGAATTAACGAAAGGGCATCTCAGCTGCTGCAGCGTAATAGAGAGCGTAGGAGGTTATTA---------------CAA------------------------------------------CGTCAA---CAAGAAAGAAGGCGATAC---------------------------
------------------------------------------------------------------------------------------------------------------------------------------------GAGGGC---CCA------------------------
---------------------------------------------------------------------------CCACGGTCATTGATCAAT---------CATGACTATGGTGCTCCTAGC---------------------AAGAACGTGGAAGAAAATAGGGAA------------
---------------------------------CAGGAAAGA------------------------------------------------------------------------------------------------------------------------------------------
------------------------------------------------------------------------------------------------------------------------------------------------------------------------------------
---------------------------------------------------------------ACTCAAATT---------------------------------------------AGA------------CAG------------------------------------AGA------
---------------------------------------------------------------------AGACAAAGGATTAGATCTTCGCATAAG---TTA---------------------------------------------TCA------------------CAA---------
---AAGAGACGTACACCGAGTGATCAAGCTCTTTATGAGATAAGGAAATACCAGAGATCTACCGAATTGCTCATCTCAAAAATTCCATTTGCTAGATTGGTTAGGGAAGTTACTGAACAATTTACCACGGAAGAACAACAGCCGCGATGGCAATCAATGGCGGTACTAGCTCTCCAAGAA
GCCAGTGAGGCCTATTTAGTGGGATTGCTAGAACATACGAATTTACTAGCACTTCATGCAAAAAGAATTACAATCATGAGGAAAGATATGCAGCTAGCGAGAAGAATAAGAGGGCAGTTTCTT
>TDEL0B06850 Chr2 complement(1213522..1214145) [624 bp, 207 aa]
---------------ATG---GAGCTCAAACAGTTGGAC---------CAC------------------------------------------------------------------------------------------AACGCCAGCATCCACAGCGACTCTGGTGCT---AGGACA
---------TTGAGCAACGTGAACAGG---------------TTATCT------------------------------GTA------------------------------------------------------GAA---------CAACAG---------------------------
------CGGATTAATGAAAGAGCCCTATCACTCCTTCAACGTAATAGAGAACGTAGAGAGTTGCTA---------------AGG------------------------------------------AGGCAA---CAAGATAGACGAAGGTTT---------------------------
------------------------------------------------------------------------------------------------------------------------------------------------GAACGAATACCT------------------------
---------------------------------------------------------------------------GAACGGCAATATATTCAACCTGCGGAGCACCGGTACGCCTTAGAT---------------------------------GAAGTAACAAGAAAG------------
---------------------------------CGCGATGAG------------------------------------------------------------------------------------------------------------------------------------------
------------------------------------------------------------------------------------------------------------------------------------------------------------------------------------
---------------------------------------------------------------CTGGGGAGG---------------------------------------------CAA------------CAG------------------------------------AGG------
---------------------------------------------------------------------AAGAGGAAAGTACGGGTCAATAAGAAG---GTC------------------------------------------AGTTCG------------------CAT---------
---AGTAAGCATACACCGAGTGAATTGGCTCTATATGAAATAAGGAAATACCAGCGATCGACCGAGCTGCTAATATCGAAGATCCCTTTCGCGAGGTTAGTCAAAGAGGTGACCGATCAATTCACTACAGAGGAACAGCAATTGAGGTGGCAATCGATGGCTATTCTAGCCCTTCAGGAG
GCTAGTGAAGCGTACCTTGTTGGGCTACTAGAGCATACTAATCTGCTCGCGTTGCATGCCAAAAGAATTACGATAATGAGGAAAGATATGCAACTGGCGAGAAGGATACGAGGCCAATTTTTG
>Kpol_181.3 s181 (3824..4534) [711 bp, 236 aa]
---------------ATG------TTG------------------------------------------------------------------------------------------------------------------AGTAGCAGGATTCCAAACAATTCTGGGAAT---CGAGCA
---------TTGAGTAATATAAATAGG---------------CTTACT------------------------------ATT------------------------------------------------------GAA---------CAGGAC---------------------------
------TCTATTAATGAGAGAGCTTTGTCTCTGTTGCAGCGTAATAGAGAGAGGAGAAGACTTTTG---------------CAA------------------------------------------AGAAGG---GAAGACAGGAATAGGTAC---------------------------
------------------------------------------------------------------------------------------------------------------------------------------------------------------------------------
------------------------------------------------------------------------------------------------------------TACCGTGCTGATTCT---------------------CCAGAT---CAGGTGACGAGAGAATCCATTGGAAAT
GAAGGGTATAACGATGTTGAAGAAGGAGAAGTAAATGAGGAG------------------------------------ATC---------------------------------------------------------------------------------------------------
---CCA------------------------------------------------------------------------------------------------------------------------------------------------------------------------------
---------------------------------------------------------CATGTATTGCCATCA---------------------------------------------CGG------------ATG------------------------------------AGGTATGGT
TATGATTTGGAAGAGAAACTTCGACACTCTAGGGCTGGGAATTCCCAAGGTGCCTCTGTCACTAGATCGAGAAATAGGGTAAAA---TCCAAAAAT---GTA------------------------ATG------------AGGAATCCT------------------AAA------ACT
GGCAAAGCATTCAACGCTAGTGAATTGGCTATGTATGAAATTAGAAAGTACCAGAGGTCAACTGAGTTGTTGATATCTAAAATACCATTTGCTAGGTTAGTGAAAGAGGTGACAGAGCAATTTACAACTGAGGAACAACAACTGCGGTGGCAGTCAATCGCGATCTTGGCCCTACAGGAG
GCCAGCGAGGCCTATCTTGTTGGATTGTTAGAACACACGAACTTGCTGGCACTTCATGCTAAACGCATAACTGTCATGCGCAAGGATATGCAATTGGCAAGAAGAATCAGAGGACAATTCATT
>SAKL0B11198g Chr2 complement(977330..977902) [573 bp, 190 aa]
------ATGGATAGACAA---GAATGG------------------------------------------------------------------------------------------------------------------AATGCTAGTATATCCAGCCAGACAGGC------AGATCA
---------CTCAGTAACACCAATCGT---------------CTGGGC------------------------------GCA------------------------------------------------------CAAGAGCCCTCTCAACAA---------------------------
------TCTATCAACGAGAGGGCAATATCGCTTCTACAGCGTAATAGGGCCAGGAGGAAGATGTTA---------------CAA------------------------------------------AGGCAA---GAGGATAGAGAGCGATAC---------------------------
------------------------------------------------------------------------------------------------------------------------------------------------------------------------------------
------------------------------------------------------------------------------------------------------------------------------------------------------------------------------------
------------------------------------------------------------------------------GTA---------------------------------------------------------------------------------------AGGCGTAATGAA
CTACCA------------------------------------------------------------------------------------------------------------------------------------------------------------------------------
---------------------------------------------------------GAGGAACAGCCTCCA------------------------ACTGCGATAGGTACCATC---AGA------------AGC------------------------------------AAT------
---------------------------------------------------------------------ATAAAAAAATCCAAG---AGTCAGCGT------------------------------------------------------------------------------------
---AAACGATACAAACCAAGTGATGTGGCTTTGCAAGAGATTAGAAAGTACCAACGAAGCACTGAGCTTTTGATATCGAAAATGCCATTTGCCCGTCTCGTAAAAGAGGTCACTGAACAATTTAGTACAGACGAACAGCAGCTCCGGTGGCAGTCTATGGCTATCCTAGCATTACAGGAG
GCTAGTGAAGCGTACTTGGTTGGTCTACTGGAGCACACAAACCTGTTAGCCTTACACGCTAAAAGAATTACCATTATGAAGAAAGATATGCAGCTGGCAAGGAGAATTAGGGGCCAGTTTATT
>KLTH0D08602g Chr4 complement(721268..721804) [537 bp, 178 aa]
------------------------ATG------------------------------------------------------------------------------------------------------------------AACGCCAGCATAGCAAGCCAAACAGGTGGC---AGATCG
---------TTGAGCAATACGAATCGA---------------CTCTCT------------------------------------------------------------------------------------------------------AGA---------------------------
------GACATCAACGAAAGGGCAATATCGCTTTTACAGAAAAACCGGCAGCACAGGGAGCTGTTG---------------CAG------------------------------------------CGGCGAGGAGAAGACCGCAGAAGATAT---------------------------
------------------------------------------------------------------------------------------------------------------------------------------------------------------------------------
------------------------------------------------------------------------------------------------------------------------------------------------------------------------------------
------------------------------------------------------------------------------GTT---------------------------------------------------------------------------------------------------
---CCA------------------------------------------------------------------------------------------------------------------------------------------------------------------------------
---------------------------------------------------------TCAGAAGAACCTTCTCAAATT---------------GATATATCTGCACCTGCTGTA------------------ACA------------------------------------CAA------
---------------------------------------------------------------------ATTCGCCGGCGCAAA---GCGAGCACA------------------------------------------------------------------------------------
---AAAAGGTACCGTCCGAGCGATACAGCGTTACAAGAAATACGCAAGTATCAGCGAAGCACAGACCTTTTAATCTCAAAGATGCCCTTTGCACGCTTGGTCAAAGAGGTCACAGACCAGTTCACCACCGAGGAACAGCAGTTGAGATGGCAGTCAATGGCTATAATGGCACTACAGGAA
GCAAGTGAAGCATACTTAGTTGGTCTCTTGGAACACACAAACCTATTAGCGTTACATGCAAAGAGAATCACTATTATGAGGAAAGACATGCAATTGGCCAGGAGAATTCGAGGCCAGTTTATT
>Kwal_26.8328 s26 complement(740983..741534) [552 bp, 183 aa]
------------------------ATG------------------------------------------------------------------------------------------------------------------AACGCAAGTATAGCGAGTCAGGTTGGGGGG---AGATCA
---------CTCAGTAATACCAACAGA---------------CTGGCG------------------------------------------------------------------------------------------------------CAA---------------------------
------GATATCAATGAGAAAGCATTGTCACTACTTCAGAAGAATAGGCATCGTAGGGAGCTGCTT---------------CAG------------------------------------------AGGAGGGGAGAAGATCGCAGGCGGTAC---------------------------
------------------------------------------------------------------------------------------------------------------------------------------------------------------------------------
------------------------------------------------------------------------------------------------------------------------------------------------------------------------------------
------------------------------------------------------------------------------GTT---------------------------------------------------------------------------------------------------
---CCC------------------------------------------------------------------------------------------------------------------------------------------------------------------------------
---------------------------------------------------------TCCGAAGAGCCTTCACACATTGAACAGGTTGAGCCAGAAACTTCAATAGTGGCAGTC------------------CCT------------------------------------CAT------
---------------------------------------------------------------------CTTCGTCAACGGAAA---CGCAACACG------------------------------------------------------------------------------------
---AAACGGTATCGCCCCAGTGATACAGCACTTCAGGAAATTCGTAAATACCAAAGAAGCACGGATCTCCTGATATCTAAGATGCCGTTTGCGCGCCTAGTGAAGGAGGTAACAGACCAATATACCACGGAGGAGCAACAATTAAGATGGCAGTCAATGGCAATAATGGCATTACAAGAA
GCGAGCGAAGCATATTTAGTGGGACTTTTAGAGCATACAAACTTATTGGCGCTGCACGCCAAACGAGTAACGATAATGAGGAAAGACATGCAATTGGCCAGAAGAATTCGCGGCCAATTTATC
>ABR083C Chr2 complement(539671..540285) [615 bp, 204 aa]
------------------------ATG------------------------------------------------------------------------------------------------------------------GAACAGAGCATGTCAAGCGAGCAGGCTGAG---CGG---
------------GTG---------GCC------------------GGG------------------------------------------------------------------------------------------------------CGGGTGGAGCAGCTTGGAGGGTTCCAGAAC
AACGAGTCAATCAACCAGCGGGCGCTGCTGCTGCTGCAGCGCAACCGGCAGCGGCGACAGCTGCTA---------------CAG------------------------------------------AGACAG---GAAGACCGCACACGGTAC---------------------------
------------------------------------------------------------------------------------------------------------------------------------------------------------------------------------
------------------------------------------------------------------------------------------------------------------------------------------------------------------------------------
------------------------------------------------------------------------------ATACCGGACGACGCGAAACGACGGGTGGTGGAGAGAGTTGCGGAGCCGGCGGCTGCGGAATCGCGTGCGGACGGCGCGCGCGAGGAGGAG------------
---CGG------------------------------------------------------------------------------------------------------------------------------------------------------------------------------
---------------------------------------------------------CCCGCGCGTCCCGCG---------------------------------------------CGG------------CCA------------------------------------CGG------
---------------------------------------------------------------------GAAACGCGTCGGATA---GCCAAGAAGCCG---------------------------------------------------------------------------------
---CAGCGATACCGGCCCAGCGACGTGGCGCTCCAGGAGATCCGCAGGTACCAGCGGTCGACGGAGCTGCTGATTTCGCGAATGCCGTTTGCGCGGCTGGTGAAGGAGGTGACGGACCAGTTCACGACCGTCGACCAGCAGATGCGATGGCAGTCGATGGCCATCCTTGCGCTGCAAGAG
GCGAGCGAAGCGTACATCGTGGGTCTCCTGGAACACACGAACCTGCTGGCGCTGCATGCGAAGCGTGTGACGGTGATGCGGAAGGATATGCAGCTAGCGCGGCGGATCCGCGGCCAGTTTATA
>Ecym_2307 Chr2 (596313..596924) [612 bp, 203 aa]
------------------------ATG------------------------------------------------------------------------------------------------------------------GAACAAAGTATACGTAACGAGCTGCCTAGC---AGGAAT
---------TTAGTT---------AGG---------------CTTAGT------------------------------------------------------------------------------------------------------CCTGCCGAT---------------------
AATGATTCGATAAACCAAAGGGCACTACAACTATTACAGAGAAATCGACAGAGAAGACAGTTACTT---------------CAA------------------------------------------AGGCAG---GAGGACAGGCTACGTTAT---------------------------
------------------------------------------------------------------------------------------------------------------------------------------------------------------------------------
------------------------------------------------------------------------------------------------------------------------------------------------------------------------------------
------------------------------------------------------------------------------GTT---------------------------------------------------------------------------------------------------
---TCCACCAAGAGTGAGCATAAAGAGAATTATGAAAGGCATAAG---------------------GCGAATGAT---------------------------------------GATGCTAGAGCTAGTGAGCAAAGACAT------------------TCAGAAGTT------------
------------------------------------------GATGGTAAGGGCATTTTAAAAGCTAAGGCA---------------------------------------------AAA------------AGA------------------------------------CAT------
---------------------------------------------------------------------AAATCTGCAATGACT---GTGAAGAGG------------------------------------------------------------------------------------
---ATGAGGTACAGACCTAGTGATGTAGCTTTACAAGAGATCAGGAAGTATCAACGATCGACGGAGCTTCTAATTTCTCGAATGCCGTTTGCCAGATTGGTGAAGGAAGTTACGGATCAATTTACCACAGAAGAGCAACAGTTACGGTGGCAGTCGATGGCTATACTTGCGCTTCAAGAA
GCAAGTGAAGCATATCTAGTTGGTCTTTTAGAGCACACAAATCTGCTTGCGTTACATGCAAAAAGGATCACGATCATGCGCAAGGACATGCAATTGGCAAGGAGGATACGGGGTCAGTTTATT
>KLLA0C12529g Chr3 (1064844..1065398) [555 bp, 184 aa]
------------------------ATG------------------------------------------------------------------------------------------------------------------GAACAGTCTATCAGGAGCATAGACGGTTCT---AGATCT
---------TTGAGCAATGTTGGCGCT------------------TCA------------------------------------------------------------------------------------------------------CTTATAGAT---------------------
CGTGAATCGATCAATCAGAGAGCACTACAATTATTACAGAGAAACAGAAGAAGACGTTTGTTGTTA---------------AAT------------------------------------------AGAAGT---GAAGACAAAGCAAGATAC---------------------------
------------------------------------------------------------------------------------------------------------------------------------------------------------------------------------
------------------------------------------------------------------------------------------------------------------------------------------------------------------------------------
------------------------------------------------------------------------------ATC---------------------------------------------------------------------------------------------------
---CAG------------------------------------------------------------------------------------------------------------------------------------------------------------------------------
---------------------------------------------------------CCCGAGCGTTCTGCT---------------------------------------------AGC------------AGCCAGCAGATTCACCCTCCAGAGCATCATATCAGCGCACAT------
---------------------------------------------------------------------GAAAGAATAACAAAG---GCTCGGGGA------------------------------------------------------------------------------------
---ACTAGATATAAACCTACTGACCTAGCTTTGGCAGAAATAAGGAAATATCAAAGATCCACAGATTTGCTTATATCCAGAATGCCCTTTGCGAGGCTAGTGAAAGAGGTAACAGATCAATTCACTACCGAGAGCGAACCTCTTCGATGGCAATCCATGGCAATTATGGCTCTTCAAGAA
GCAAGTGAAGCCTACTTAGTCGGTTTATTAGAGCATACAAATCTATTGGCACTTCATGCTAAAAGAATTACAATTATGAGAAAGGACATGCAACTAGCTAGAAGGATACGAGGTCAATTTATT
>TBLA0G01890 Chr7 complement(499736..500431) [696 bp, 231 aa]
ATGTCGCAA---------------------------------------------------------------------------------------------------------------------------------------------------------------------CGCACC
---------ATCAGCAATATAAACAGA---------------CTTAAC------------------------------GAT------------------------------------------------------GAA---------CAGACT---------------------------
------CTTTTGAACCAAAGAGCTGCCCAGTTCTTACAACGTAACATCCAAGGGAGAAGACTGTTC---------------CAA------------------------------------------CGATAC---AAGGAAACCAAACGGTTCGAGAACTCAAACTCAAACCCAAACTCA
AACCCAAACTCAAACTCAAACCCATACCCATACCCAAACCCAAACACACATAGAGGCGACGATTCCAACGACAACGGTGATTCTAATGATGATTCAGACCAAGAATATATTACTCCAGCCACCACCAAGACTAAACTGAAACCA------------------------------------
------------------------------------------------------------------------------------------------------------------------------------------------------------------------------------
------------------------------------------------------------------------------ATA---------------------------------------------------------------------------------------------------
---CCC------------------------------------------------------------------------------------------------------------------------------------------------------------------------------
---------------------------------------------------------AATGCCACATACAGT---------------------------------------------CCT------------CCT------------------------------------CAT------
---------------------------------------------------------------------CGTTCACGATTACAA---GAGTTAAGA---GCC------------------------ATTGCCAAGACTCGGAAAAATGTA------------------AGG---------
---AAAATCTTCACCCCGTCACAATTGGCAGAATATGAAATCAAGAAATACCAACGTTCCACGGAACTACTGATGTCGAAAATCCCGTTTGCCCGATTAGTCAAGGAAGTCACAGACGAGTTCACTCTAGACGAACAACAGTTCCGTTGGCAATCCATGGCCATTCTCGCATTGCAAGAG
GCCAGTGAAGCATATCTGGTGGGTCTACTAGACCACACCAACTTGTTGGCACTGCATGCAAGACGTATTACCATAATGAAAAAAGATATGCAATTGGCAAGAAGAATTAGAGGTCAATTTATT
>YKL049C Chr11 complement(346075..346764) [690 bp, 229 aa]
ATGTCAAGTAAACAACAA---TGGGTT------------------------------------------------------------------------------------------------------------------AGTTCTGCTATTCAAAGTGATTCGAGTGGA---AGATCA
---------CTCAGTAACGTCAACAGG---------------CTTGCA------------------------------GGA------------------------------------------------------GAC---------CAACAA---------------------------
------TCTATTAACGATCGTGCGTTATCGTTATTGCAGAGAACAAGAGCGACAAAGAACCTGTTT---------------CCA------------------------------------------AGAAGA---GAGGAAAGAAGACGTTATGAAAGCTCAAAAAGTGACCTAGATATC
GAAACAGAC---------------------------------------TACGAAGACCAAGCAGGTAATCTAGAAATCGAGACAGAAAATGAAGAAGAAGCTGAAATGGAAACTGAAGTACCTGCACCAGTGCGAACTCATTCA------------------------------------
------------------------------------------------------------------------------------------------------------------------------------------------------------------------------------
------------------------------------------------------------------------------TAT---------------------------------------------------------------------------------------------------
---GCC------------------------------------------------------------------------------------------------------------------------------------------------------------------------------
---------------------------------------------------------TTAGACAGATATGTT---------------------------------------------AGA------------CAG------------------------------------AAA------
---------------------------------------------------------------------AGGAGGGAAAAACAA---AGAAAGCAG---AGC------------------------TTA------------AAGCGCGTC------------------GAA---------
---AAGAAATATACTCCTAGTGAATTAGCTCTGTACGAAATTCGAAAATACCAACGTTCCACGGATTTATTAATCTCCAAAATTCCATTTGCAAGGCTAGTGAAAGAAGTTACAGACGAGTTTACAACTAAAGATCAGGATTTACGTTGGCAGTCAATGGCGATTATGGCGTTACAGGAA
GCAAGCGAAGCGTATCTGGTAGGATTATTGGAACATACAAACCTCTTGGCGCTGCATGCAAAAAGAATTACTATAATGAAGAAAGACATGCAACTAGCAAGAAGAATCAGGGGACAGTTTATT
>Smik_11.199 Chr11 complement(332539..333228) [690 bp, 229 aa]
ATGTCAAGCAAACAGCAA---TGGGCT------------------------------------------------------------------------------------------------------------------AATTCTGCTATTCAAAGTGATTCAAGTGGA---AGATCA
---------CTCAGCAATGTCAACAGA---------------CTTGTT------------------------------GGA------------------------------------------------------GAG---------CAACAA---------------------------
------TCCATTAACGATCGTGCATTATCATTATTGCAAAGGACAAGAGCAAGAAAGAATCTATTT---------------CCA------------------------------------------AGAAGA---GAAGAAAGGAGACGATATGAGAACCCAAAGGATGACGTAGATTTT
GAAACTGAC---------------------------------------TATGATGGCCAAGCAGATGATTTGGAGATAGAAACTGAGAACGAAGAAGAAACTGAAGTGGCTACTGAAGTATCAACGTCCGCGCGAACACATTCG------------------------------------
------------------------------------------------------------------------------------------------------------------------------------------------------------------------------------
------------------------------------------------------------------------------TAT---------------------------------------------------------------------------------------------------
---GCC------------------------------------------------------------------------------------------------------------------------------------------------------------------------------
---------------------------------------------------------TTGGACAGATACGTT---------------------------------------------AGA------------CAG------------------------------------AAA------
---------------------------------------------------------------------AGAAGAGAAAAGCAA---AGGAAACAG---GGC------------------------TTA------------AAGCGTATT------------------GAA---------
---AAGAAGTACAGTCCAAGTGAATTAGCTCTATACGAAATTCGAAAGTACCAACGTTCCACGGATTTATTGATTTCCAAAATTCCTTTTGCAAGGCTTGTAAAAGAAGTTACGGATGAGTTCACGACTAAGGATCAAGATTTACGCTGGCAGTCAATGGCGATCATGGCACTACAAGAA
GCAAGTGAAGCCTATTTGGTGGGTCTATTGGAGCATACCAACCTTTTGGCATTGCACGCGAAAAGGATAACTATAATGAAGAAGGACATGCAACTAGCAAGGAGAATCAGAGGACAATTCATT
>Skud_11.180 Chr11 complement(325795..326484) [690 bp, 229 aa]
ATGTCAAGCAAACAGCAA---TGGGCT------------------------------------------------------------------------------------------------------------------AATTCGGCCATTCAAAGTGATTCGAGTGGA---AGGTCA
---------CTCAGCAATGTGAACAGG---------------CTAGTA------------------------------GAA------------------------------------------------------GAT---------CAACAG---------------------------
------TCTATTAATGACCGTGCACTATCTTTGTTACAAAGAACAAGAGCAAGAAAAAATCTTTTT---------------CCA------------------------------------------AAAAGA---GAAGAAAGAAGACGATATGAAGGTCCACAAGATGACATGATTTTT
GAAGAAAAC---------------------------------------CATGAAGGCCAAGCGGAAAACTTGGAAACAGAGACAGAAAACGAGGATGAACGTGAAATGGAAACAGAGGTTCCAGACGCTACCCGAACACATTCA------------------------------------
------------------------------------------------------------------------------------------------------------------------------------------------------------------------------------
------------------------------------------------------------------------------TAC---------------------------------------------------------------------------------------------------
---GCT------------------------------------------------------------------------------------------------------------------------------------------------------------------------------
---------------------------------------------------------CTAGATAGATATGTT---------------------------------------------AGG------------CAG------------------------------------AAA------
---------------------------------------------------------------------AGGAGACAAAAACAA---ATGAAGCAG---GGT------------------------TTG------------AAACGCGTA------------------GAA---------
---AAGAAATACAGTCCCAGTGAATTAGCTCTGTACGAAATCAGAAAATATCAACGTTCTACAGATTTGCTTATCTCTAAAATTCCATTTGCAAGACTGGTAAAAGAAGTTACAGACGAGTTTACAACTAAAGACCAAGATTTGCGCTGGCAATCGATGGCGATCATGGCGCTACAGGAG
GCAAGTGAAGCATACTTGGTGGGGCTATTGGAGCATACCAACCTACTTGCGCTGCATGCGAAGAGAATAACCATAATGAAGAAGGATATGCAACTAGCAAGGAGAATTAGAGGACAGTTCATT
>Suva_11.177 Chr11 complement(329134..329823) [690 bp, 229 aa]
ATGTCTAGCAAACAAGAA---TGGGCT------------------------------------------------------------------------------------------------------------------AACTCGGCCATTCAAAGTGAATCGAGTGGA---AGATCA
---------CTCAGTAATGTCAATAGG---------------CTTGCA------------------------------GGA------------------------------------------------------GAT---------CAACAG---------------------------
------TCGATTAATGATCGTGCGTTATCCTTGTTACAAAGAACAAGAGCAAGGAAGAACCTGTTC---------------CCA------------------------------------------AGAAGA---GAAGAAAGAAGACGGTATGAAGGTTCACAGGATGACGTAGAATTT
GAGGCAGAT---------------------------------------TACGAAGACCATGCAGGAAATCTCGAAACTGAAGCAGAAAACGAAAATGAAACAGAAGTAGAAGAAGAATTATCGACGGCTAAGCAAACTCACTCG------------------------------------
------------------------------------------------------------------------------------------------------------------------------------------------------------------------------------
------------------------------------------------------------------------------TAC---------------------------------------------------------------------------------------------------
---GCC------------------------------------------------------------------------------------------------------------------------------------------------------------------------------
---------------------------------------------------------TTAGATAGATATGTT---------------------------------------------AGA------------CAA------------------------------------AAA------
---------------------------------------------------------------------AGAAGACAAAAACAA---AGGAAGCAG---GGC------------------------TTG------------AAGCGTGTG------------------GAA---------
---AAGAAATATAGCCCTAGCGAATTAGCTCTTTACGAAATTCGAAAATACCAGCGTTCCACAGATTTGCTAATCTCCAAAATCCCATTTGCAAGACTAGTCAAGGAAGTCACGGATGAGTTTACAACCAAAGATCAAGACCTGCGTTGGCAGTCAATGGCGATCATGGCGCTACAGGAA
GCAAGTGAAGCATATTTAGTGGGATTATTAGAGCATACCAACCTCTTAGCATTGCATGCGAAAAGGATAACCATAATGAAAAAAGACATGCAACTGGCAAGGAGAATTAGAGGACAATTCATT
>CAGL0M13145g Chr13 complement(1291976..1292698) [723 bp, 240 aa]
ATGTCTACTAGGCAAGCG---GTGTTT------------------------------------------------------------------------------------------------------------------GAAAGAGATGTGGATGAAGATAGATGGCCC---AGATCA
GCACGAGGGTTGGCTGGTGTTAACACT---------------GTATTT------------------------------GAA------------------------------------------------------GGT---------GATTCA---------------------------
------GAGATTAACTCTAAAGCAATGCGATTATTAGAGAAGACTAGGCATCGCAGGAATTTACTA---------------AAT------------------------------------------CGTCGA---GAGGATCGTCGCCGTTAT---------------------------
------------------------------------------------------------------------------------------------------------------------------------------------------------------------------------
------------------------------------------------------------------------------------------------------------------------------------------------------------------------------------
------------------------------------------TTGGGAGGG---------------------------GTT---------------------------------------------------------------------------------------------------
---AAGGCAAAAGCAATTGAATCAGATTATTACCATCGCAATCAACTACCAAGCTCATATGATGCTGGTAACGAC---------------------------------------GATTTTGAGCCGATCAATAACTCACATGTT------------GAATCAGAAGAA------------
------------------------------------------GAAAATAAGAGACTTCCTGAGAAATACTCT---------------------------------------------TTGGACAAATACGTTAAA------------------------------------CGT------
---------------------------------------------------------------------AGCAGAAAGCAAAGA---GATCATAGGCACATA------------------------GTG------------GCGAAGCCT------------------AAA------GAG
AAACGAAACTTTGCTCCTAGTAAGCTTGCCATGTATGAGATTGAAAAATATCAAAGATCAACAGCATTACTGATACAAAAGATCCCATTTGCTAAACTTGTCAAGGAAGTCACAGAAGAATTTGCCGGTGAATCGCAAGATCTTCGTTGGCAATCAATGGCCATCCTCGCTCTTCAGGAA
GCAAGTGAAGCTTACTTGGTAGGATTACTAGAGCATACAAATTTGTTGGCATTGCATGCTAAACGTATCACGATTATGAAGAAGGACATGCAATTAGCTAGGAGAATAAGAGGACAGTTCATC
