# Supplementary material for: Loss of inner kinetochore genes is associated with the transition to an unconventional point centromere in budding yeast
Source: PeerJ. 2020 Sep 29;8:e10085. doi: 10.7717/peerj.10085 (PMC7531349; doi:10.7717/peerj.10085)
Supplement: Supplemental Information 3 — The multiple sequence alignment of open reading frame nucleotide sequences and amino acid sequences generated using MUSCLE, M-coffee, Clustal Omega and Guidance with PRANK are provided along with the commands used for the command line tools. Results of the selection tests from BUSTED, FEL, MEME and RELAX from the HYPHY package are provided as json files that can be visualized using the online hyphy vision website. [file peerj-08-10085-s003.zip › Supplementary_Material_S3/ORFs/M-Coffee_result_CSE4_ORFs.clustalw_aln]

CLUSTAL W (1.83) multiple sequence alignment

YKL049C         ATGTCAAGTAAACAACAATGGGTTAG-----TTC----------T--------------G-CTATTC--AAA--------
Smik_11.199     ATGTCAAGCAAACAGCAATGGGCTAA-----TTC----------T--------------G-CTATTC--AAA--------
Skud_11.180     ATGTCAAGCAAACAGCAATGGGCTAA-----TTC----------G--------------G-CCATTC--AAA--------
Suva_11.177     ATGTCTAGCAAACAAGAATGGGCTAA-----CTC----------G--------------G-CCATTC--AAA--------
CAGL0M13145g    ATGTCTACTAGGCAAGCGGTG---------------------------------------------TTTGAA--------
KAFR0I01590     ATGCAGAGTCAGCAATG----------------------------------------------------GGA--------
KNAG0H00580     ATGCAGAAACAACAAT------------------------------------------------TTG--ATA--------
NCAS0H03050     ATGTCAAGCAGAAAATTTGTAGAACAAGGCCATGCTCAGAATTCTAGTAGTCATCTGTTCTC------------------
NDAI0C00590     ATGCAGAGTAGGAAATGGATCCCATCAGATCGTGGCAACGAATCAACTAGCCATCTTTTCTCTAGCG--TAA-ACAACAG
TBLA0G01890     ATGTCGC-------------------------------------------------------------------------
TPHA0N01420     ATGGAGACAAATGGATC---------------------------------------------------------------
Kpol_181.3      ATGTTGAG-----------------T------AG----------C---------------AGGATTC--CAA--------
ZYRO0F01144g    ATGGAGACTCGACAACT-----------------GGA----TG-------------------------------------
TDEL0B06850     ATGGAGCTCAAACAGTTGGACCACAA--C---GC----------C--------------A-GCATCC--ACA--------
KLLA0C12529g    ATG------GAACAGT--CTA-------------------------------------------TCA--GGA--------
ABR083C         ATGGAAC-AGAGC--------------------------------------------------ATGT--CAA--------
Ecym_2307       ---------------ATGGAACAAA------------------------------------GTATAC--GTA--------
SAKL0B11198g    ATGGATAGACAAGAATGGA------A-----TGC----------T---------------AGTATAT--CCA--------
KLTH0D08602g    ATGAACGCC-A--------------------------------------------------GCATAG--CAAGC------
Kwal_26.8328    ATGAACGCA-AGTA--------------------------------------------------TAG--CGA--------
                                                                                                

YKL049C         -----------GTG-----------ATTCGAGT--GGA-AGATCA-----------------------------------
Smik_11.199     -----------GTG-----------ATTCAAGT--GGA-AGATCA-----------------------------------
Skud_11.180     -----------GTG-----------ATTCGAGT--GGA-AGGTCA-----------------------------------
Suva_11.177     -----------GTG-----------AATCGAGT--GGA-AGATCA-----------------------------------
CAGL0M13145g    -----------AGAGATGTGGATGAAGATAGATGGCCC-AGATCA-GCA-CG--------------------AGGG----
KAFR0I01590     -------------------------------GC----------AG-----------------------------------
KNAG0H00580     -----------GTA-----------GCGATTGGG--AT-CT-GTT-----------------------------------
NCAS0H03050     -----------------------------------------------------------------------GAATATCCT
NDAI0C00590     CGCTAATAATAATT-----------ATGAAAGA--GCA-AGATCGATACATAATGTGAATGGATTACTCCCGAGTATAAT
TBLA0G01890     --------------------------------------------------------------------------------
TPHA0N01420     --------------------------------A--AAT-AGGACA-----------------------------------
Kpol_181.3      -----------ACA-----------ATTCTGGGA--AT-CGAGCA-----------------------------------
ZYRO0F01144g    --------------------------------------------------------------------------------
TDEL0B06850     -----------GCG-----------ACTCTGGT--GCT-AGGACATTGAGCAACGTGAACA-------------------
KLLA0C12529g    -----------GCA-----------TAGACGGT--TCT-AGATCT-----------------------------------
ABR083C         -----------GCG-----------AGCAGGCTG--AGCGGGTGG-----------------------------------
Ecym_2307       -----------ACG-----------AGCTGCCT--AGC-AGGAAT-----------------------------------
SAKL0B11198g    -----------GCC-----------AGACAGG-C-----AGATCA-----------------------------------
KLTH0D08602g    -------------C-----------AAACAGGT--GGC-AGATCG-----------------------------------
Kwal_26.8328    -----------GTC-----------AGGTTGGGG--GG-AGATCA-----------------------------------
                                                                                                

YKL049C         -------------------CTCAG---T-AACGTCAACAG---------------------------------GCTTG--
Smik_11.199     -------------------CTCAG---C-AATGTCAACAG---------------------------------ACTTG--
Skud_11.180     -------------------CTCAG---C-AATGTGAACAG---------------------------------GCTAG--
Suva_11.177     -------------------CTCAG---T-AATGTCAATAG---------------------------------GCTTG--
CAGL0M13145g    -------------------TTGGC---T-GGTGTTAACA---------------------------------CTGTAT--
KAFR0I01590     -------------------TC------G-AATGTGAATA------------------------------GAGGTTTGC--
KNAG0H00580     -------------------GCCCACCGC-GCCGCTGACTA---------------------------------C------
NCAS0H03050     CGATAATGATAGTGGATCATTGAG---C-AATATAAATAGATTAACACTGGACCCGGATAATACAGA---AG-ATTTA--
NDAI0C00590     AGCACATAGGATTAACGAAGAGGA---TGAAGATGAAGAAGAAGATGC-AGATTTTGATGACCTTGATGCAG-ATTTA--
TBLA0G01890     -----------AACGCACCATCAG---C-AATATAAACAGAC---------------------------------TTA--
TPHA0N01420     -------------------TTGAC---T-AATGTCAATA---------------------------------GGATCA--
Kpol_181.3      -------------------TTGAG---T-AATATAAATAG---------------------------------GCTTA--
ZYRO0F01144g    --GTGCAGTTCACAATGGCTCAAG---A-CTCTTAAGTCAGT---------------------------------TAT--
TDEL0B06850     -----------------------------------------------------------------------G-GTTAT--
KLLA0C12529g    -------------------TTGAG---C-AATGTTGGCG---------------------------------CTTCAC--
ABR083C         -------------------CCGGG---C-GGGTGGAGCAG---------------------------------CTTGGAG
Ecym_2307       -------------------TT--------AG-TTAGGCTT---------------------------------AGT-C--
SAKL0B11198g    -------------------CTCAG---T-AACACCAATCG---------------------------------TCTGG--
KLTH0D08602g    -------------------TTGAGC----AATACGAATCG---------------------------------ACTCT--
Kwal_26.8328    -------------------CTCAG---T-AATACCAACAG---------------------------------A------
                                                                                                

YKL049C         --C-A-GG---------AGACCAACAA---TCTATTAACGATCGTGCGTTATCGTTATTGCAGAGAACAAGAGCGACAAA
Smik_11.199     --T-T-GG---------AGAGCAACAA---TCCATTAACGATCGTGCATTATCATTATTGCAAAGGACAAGAGCAAGAAA
Skud_11.180     --T-A-GA---------AGATCAACAG---TCTATTAATGACCGTGCACTATCTTTGTTACAAAGAACAAGAGCAAGAAA
Suva_11.177     --C-A-GG---------AGATCAACAG---TCGATTAATGATCGTGCGTTATCCTTGTTACAAAGAACAAGAGCAAGGAA
CAGL0M13145g    --T-T-GA---------AGGTGAT---TCAGAGATTAACTCTAAAGCAATGCGATTATTAGAGAAGACTAGGCATCGCAG
KAFR0I01590     --T-C-GA---------GGAGCAAGAGTT---GATCAATGAGAGGGCGAATTTGTTATTACAGAGGACGAGAGAACGGAG
KNAG0H00580     -----------------TGACCAGGAG---AAAATCAATGAGAGAGCGCGGGAACTTCTGGAGAGAAACCGGAGGTACGG
NCAS0H03050     --T-T------------ACAGCAAGAA---GTCATCAACGAGCGGGCACTTTCTCTTTTACAAAGGACTAGAGAACGTAG
NDAI0C00590     --C-GTCT---------TGAACAAGAT---GACATTGATCAAAAGGCACTTTTATTGTTACAAAGGACAAGAGAACGTAA
TBLA0G01890     --A-C-GA---------TGAACAGACT---CTTTTGAACCAAAGAGCTGCCCAGTTCTTACAACGTAACATCCAAGGGAG
TPHA0N01420     --T-A-GA---------GACTGAAGATGA---TATAAATGAACGAGCTCTATCGTTGTTGCAACGTAATAGAGAGAGGAG
Kpol_181.3      --C-T-AT---------TGAACAGGAC---TCTATTAATGAGAGAGCTTTGTCTCTGTTGCAGCGTAATAGAGAGAGGAG
ZYRO0F01144g    --C-T-GT---------AGAGCAAGAG---CGAATTAACGAAAGGGCATCTCAGCTGCTGCAGCGTAATAGAGAGCGTAG
TDEL0B06850     --C-T-GT---------AGAACAACAG---CGGATTAATGAAAGAGCCCTATCACTCCTTCAACGTAATAGAGAACGTAG
KLLA0C12529g    --T-T-AT---------AGATCGTGAATC---GATCAATCAGAGAGCACTACAATTATTACAGAGAAACAGAAGAAGACG
ABR083C         GGTTC-CA---------GAACAACGAG---TCAATCAACCAGCGGGCGCTGCTGCTGCTGCAGCGCAACCGGCAGCGGCG
Ecym_2307       --C-T-GC---------CGATAATGAT---TCGATAAACCAAAGGGCACTACAACTATTACAGAGAAATCGACAGAGAAG
SAKL0B11198g    --G-C-GCACAAGAGCCCTCTCAACAA---TCTATCAACGAGAGGGCAATATCGCTTCTACAGCGTAATAGGGCCAGGAG
KLTH0D08602g    --C-T-A-----------------GAG---A-CATCAACGAAAGGGCAATATCGCTTTTACAGAAAAACCGGCAGCACAG
Kwal_26.8328    -----------------CTGGCGCAAG---A-TATCAATGAGAAAGCATTGTCACTACTTCAGAAGAATAGGCATCGTAG
                                                  *  *       **        *  *  *    *             

YKL049C         GAACCTGTTTCCAAGAA---GA------------GAGGAAAGAAGACGTTATGAAA---GCTCA---AAA----------
Smik_11.199     GAATCTATTTCCAAGAA---GA------------GAAGAAAGGAGACGATATGAGA---ACCCA---AAG----------
Skud_11.180     AAATCTTTTTCCAAAAA---GA------------GAAGAAAGAAGACGATATGAAG---GTCCA---CAA----------
Suva_11.177     GAACCTGTTCCCAAGAA---GA------------GAAGAAAGAAGACGGTATGAAG---GTTCA---CAG----------
CAGL0M13145g    GAATTTACTAAATCGTC---GA------------GAGGATCGTCGCCGTTATTTGG---GAGGG---GTT----------
KAFR0I01590     GAATCTGTTGTTGCAAG---GT------------ACGGGAGAGCATGGGAATTTAC---TGTTA---CAA----------
KNAG0H00580     GAGACTGCTGAAAACGG---GCGGCGATCCGCTCCCAGAGCGAAGGCGGTACGAAAGAGACCTG---GA-----------
NCAS0H03050     AAACTTATTACACCGAT---TT------------GAAGATAAAAGAAGGTATTATA---ACCAAGGGCAA----------
NDAI0C00590     AAATTTATTGAATGGAC---AATTGCCACCGGAAGAAGATAGAGGAAGATATTATC---AAAAT---ACT----------
TBLA0G01890     AAGACTGTTCCAACGAT---AC------------AAGGAAACCAAACGGTTCGAGA---ACTCA---AAC----------
TPHA0N01420     GAGGTTGCTACAGAGAC---AG------------ACTGATCGGCAACAGTTTGAGA---AAATA---CTG----------
Kpol_181.3      AAGACTTTTGCAAAGAA---GG------------GAAGACAGGAATAGGTACTACC---GTGCT---GATTCTCCAGATC
ZYRO0F01144g    GAGGTTATTACAACGTC---AA------------CAAGAAAGAAGGCGATACGAGG---GCCCA---CCA----------
TDEL0B06850     AGAGTTGCTAAGGAGGC---AA------------CAAGATAGACGAAGGTTTGAAC---GAATA---CC-----------
KLLA0C12529g    TTTGTTGTTAAATAGAA---GT------------GAAGACAAAGCAAGATACATCC---AGCCC---G------------
ABR083C         ACAGCTGCTACAGAGACA---G------------GAAGACCGCACACGGTACATAC---CGGAC---GAC----------
Ecym_2307       ACAGTTACTTCAAAGGC---AG------------GAGGACAGGCTACGTTATGTTT---CCACC---AAG----------
SAKL0B11198g    GAAGATGTTACAAAGGC---AA------------GAGGATAGAGAGCGATACGTAA---GGC------------------
KLTH0D08602g    GGAGCTGTTGCAGCGGCGAGGA------------GAAGACCGCAGAAGATATGTTC---CAT-C-----A----------
Kwal_26.8328    GGAGCTGCTTCAGAGGA---GG---------GGAGAAGATCGCAGGCGGTACGTTC---CC-------------------
                     *  *                            *                                          

YKL049C         -AGTGACCTAG--ATATCGAAACAGAC---TA---------------CGAAGACCAAG------------------CAGG
Smik_11.199     -GATGACGTAG--ATTTTGAAACTGAC---TA---------------TGATGGCCAAG------------------CAGA
Skud_11.180     -GATGACATGA--TTTTTGAAGAAAAC---CA---------------TGAAGGCCAAG------------------CGGA
Suva_11.177     -GATGACGTAG--AATTTGAGGCAGAT---TA---------------CGAAGACCATG------------------CAGG
CAGL0M13145g    -AAGGCAAAA--GCAAT--T---------------------------G------AAT-CAG---ATT---ATTACCAT--
KAFR0I01590     -GGTACAACA--GATTTGTTGCCCCGTTCAGAGGATA----------G------AAG-GCG---AT-------AT-----
KNAG0H00580     ---CTCAACA-----GATATAC------AGGATGGGGACGTTGTCTCCAATAGTGGTCCGTACGAGA---ACGAG-CTCG
NCAS0H03050     -GACGACGGAG--ATTTAGAGTCTGTGGCCAGTAGTCATTATCGTTCTAATGATGTGGGTGGGAACTTTCAATTTTTTGA
NDAI0C00590     -ATGAATGATG--ATATAGGATCTGTCATAAGTGGGATCAGTGAATTCAATAATGCGGAGGAGGAAT---ATTTTGGTGA
TBLA0G01890     -TCAAACCCAA--ACTCAAACCCAAACTCAAACTCAAACCCATACCCATACCCAAACCCAAACACA---CATA-GAG--G
TPHA0N01420     -TCGAGAAAAGAGA--TACCCGTTGCCGGGGATGTGGGTGATGACTTGGATTCAGATAGAG---AGT------ATGCTGG
Kpol_181.3      AGGTGACGAGAG---AATCCATTGGAA-----A--------------TGAAGGGTATA------------------ACGA
ZYRO0F01144g    -C-----GGTC--ATTGATCAATCATGACT---------A--------TG--GT---------GCTCC-TA--GCA----
TDEL0B06850     --TGAACGG-----------------------------CAATATATTCAAC-CTGCGGAG------C-------------
KLLA0C12529g    -------A---------------------------------------G--------------------------------
ABR083C         -GCGAAAC----------GA--CGGGT---------------------GG---TGGAG------------------AGAG
Ecym_2307       -AGTGAGC--------ATAAAGAGAAT---TA---------------TGAAAGGCATA------------------AGGC
SAKL0B11198g    --------------------------------------------------------------------------------
KLTH0D08602g    -G------------------------------------------------------------------------------
Kwal_26.8328    --------------------------------------------------------------------------------
                                                                                                

YKL049C         TAA--TC---TAGA---AA-T---CGAGA---C--AGA-AAA----------------------TGAAGAAGAAGCT---
Smik_11.199     TGA--TT---TGGA---GA-T---AGAAA---C--TGA-GAA----------------------CGAAGAAGAAACT---
Skud_11.180     AAA--CT---TGGA---AA-C---AGAGA---C--AGA-AAA----------------------CGAGGATGAACGT---
Suva_11.177     AAA--TC---TCGA---AA-C---TGAAG---C--AGA-AAA----------------------CGAAAATGAAACA---
CAGL0M13145g    CGC--AATCAACTA-CCAA-GCTCAT------A--TGA----------------------TGCTGGTAACGA--CGATT-
KAFR0I01590     GAG--CA-TGTGGA-TATG-GA---T------A--TAA---TT----------G------GTGACGAGA--------AG-
KNAG0H00580     AC---------A-TAT-CGCACGTTCCGGACGA--TTT-CGAT----------------------GAAGAATTTGAA---
NCAS0H03050     TCAAGAAGAAG------AT-GA---GGAT---GAGGAAGGT-A--------ACGCCATTGATGACGATTATGGAACCCTA
NDAI0C00590     C-----CAGGC------CG-GC---AATA---T--CGA-TGATTATAATTTCCAAC-ATTATGACGGAGAAGAAGATATA
TBLA0G01890     CGA--CGATTC------CA-AC---GACA---A--CGG-TGAT----------TCT---AATGATGATTCAGAC--CAAG
TPHA0N01420     AGA--T---GATGG-C------AGTGCAA---G--TGA-CAGT----------G------AGGTGGAGAG----AG-GT-
Kpol_181.3      TGT--TG---AAGA---AG-G---AG-AA---G--TAA-ATG----------------------AGGAGATCCCACA---
ZYRO0F01144g    ------AGA--------AC-GT---GGAA---GA------------------------------AAATAGGGAA--CAGG
TDEL0B06850     ---------AC------CG-G----T-----------A-CG---------C-------------C-----T---------
KLLA0C12529g    ---------------------C--------------GT-----------------------T------------------
ABR083C         TTG--CG---GA--------------------------------------------------------------------
Ecym_2307       GAA--TG---ATG--------------AT---G--CTA-GAG----------------------CTA-------------
SAKL0B11198g    -----------------------------------------G----------------------T---------------
KLTH0D08602g    -------------------------------------A-AGAA----------------------CCTTCTCAAATT---
Kwal_26.8328    ----------------------------TCC-----GA-AGAG----------------------CCTTCACACATT---
                                                                                                

YKL049C         -------------------------------------------------------GAAA--TG---GAAACTG-AAG---
Smik_11.199     -------------------------------------------------------GAAG--TG---GCTACTG-AAG---
Skud_11.180     -------------------------------------------------------GAAA--TG---GAAACAG-AGG---
Suva_11.177     -------------------------------------------------------GAAG--TA---GAAGAAG-AAT---
CAGL0M13145g    TTGAGC--------CGATCAAT---AA--C-TC---------------------ACATG--TT---GAATCAG-AAG---
KAFR0I01590     GG--GA--------TGAACAAC----------------------------------AAGG--A---GAAGAAG-AAG---
KNAG0H00580     -------------------------------------------------------GACA--GATCTGAATCAG-AGG---
NCAS0H03050     GA-T--CA----ATCCAA---CA-T--TATC---GA-TCG--TC---ACCAAGA----------------AAG-AAG---
NDAI0C00590     TC-T-TCT----CTCGAA---CA-T--CCTG---AA-CCA-GAA--CATAAACA----------------GAT-AAG---
TBLA0G01890     AA-T-ATATTACTCCAGC---CA-----------CCACCA-AGA--CTAAACTG-----------------AAACCA---
TPHA0N01420     -----C--------TAATTGATGACAGTGC-AAGTG-ACA-G-T--GACA-GCGACAG----T---GATTACG-A-T---
Kpol_181.3      -------------------------------------------------------TGTA--TT---GCCATCA-CGGATG
ZYRO0F01144g    AA-A-----------GA------------------------------------------------------A--CTC---
TDEL0B06850     ---------------------TA-G--ATGAAG-TA-ACAAGAAAGCG-CGATG----------------A-G-CTG---
KLLA0C12529g    ------------------CTGC----------------------------------TAGCAGC---CA-G-CA-GA----
ABR083C         --------------------------------------------------------------------------------
Ecym_2307       --------------------------------------------------------------------------------
SAKL0B11198g    --------------------------------------------------------------------------------
KLTH0D08602g    -------------------------------------------------------GATA--TATCTGCACCT--------
Kwal_26.8328    -------------------------------------------------------GAAC--AGGTTGAGCCAG-AAA---
                                                                                                

YKL049C         -----TAC-------C---TG---------CACCA--GTG-CGAA-----------CTC-ATTCATATG---CC------
Smik_11.199     -----TAT-------C---AA---------CGTCC--GCG-CGAA-----------CAC-ATTCGTATG---CC------
Skud_11.180     -----TTC-------C---AG---------ACGCT--ACC-CGAA-----------CAC-ATTCATACG---CT------
Suva_11.177     -----TAT-------C---GA---------CGGCT--AAG-CAAA-----------CTC-ACTCGTACG---CC------
CAGL0M13145g    -----AAG-------A---AA---------ATAAG--AGA-CTT-----------CCTG-AGAAATACT---CT------
KAFR0I01590     -----AAG-------A--------------AGAAG--AAG-AAG------------AAG-AG------A---CA------
KNAG0H00580     -----TCTTAAGTACC---GT---------TAACG--GTA-CAAA-----------TTC-CATAATAGC---GCCGCGGT
NCAS0H03050     -----AAA-------AGGAAA--C-----AAACAT---TCTCGTCAAGAAA-GACACCAT--------------------
NDAI0C00590     -----AAG-------TAGAAAACTGAATAGTAGAGTCAGT-AAACCCTTGA-GGAGCCATG-AT---CGACAAC------
TBLA0G01890     -----ATA-------CCCAAT--G-----CCACATACAGTCC-TCCTCA-------TCGTT-C-----A-----------
TPHA0N01420     -----ACG-------C--------------ACATG--AGA-AGAAAT-GAGACG-GTAG-AGC-----G---AG------
Kpol_181.3      AGGTATGG-------T---TA---------TGATT--TGG-AAGA-----------GAA-ACTTCGACA---CT------
ZYRO0F01144g    -----AAA-------TT--A---G-----ACAGAG---------------------------------------------
TDEL0B06850     -----GGG-------AG--------------------------G-------------CAAC-AG---AGG-AAG------
KLLA0C12529g    ------TT-------C---AC---------CCTC----------------------CAG-AG------------------
ABR083C         ------GCC----------GG---------CGGCT--GCG-GAAT-----------CGC-GTGCGGACG---GC------
Ecym_2307       --------------------G---------TGAGC-------AAA-----------GAC-ATTC----------------
SAKL0B11198g    -----AAT-------G---AA---------C--------------------------TA-C-------------------
KLTH0D08602g    -------------------------------------G------CT-----------GT--------------A------
Kwal_26.8328    -----CTTCAA---------------------------------------------------------------------
                                                                                                

YKL049C         ---------------------T--TAGA--CA-GATA-----------T---G------TT-------AG--ACA-GA-A
Smik_11.199     ---------------------T--TGGA--CA-GATA-----------C---G------TT-------AG--ACA-GA-A
Skud_11.180     ---------------------C--TAGA--TA-GATA-----------T---G------TT-------AG--GCA-GA-A
Suva_11.177     ---------------------T--TAGA--TA-GATA-----------T---G------TT-------AG--ACA-AA-A
CAGL0M13145g    ---------------------T--TGGA--CA-AATA-----------C---G------TT-------AAAC--G-TA-G
KAFR0I01590     ---------------------T--GAGA--AA-A-------------------------AG-------ATC---G-AATC
KNAG0H00580     CCGTCGAGACTCGTAGATACCAA-AGGC--CA-AATAAGT---------T------TGGCC-------AAC--TG-GA-G
NCAS0H03050     -------------------------CAA--A-GA-------------------------GA-------A---CTCAAACA
NDAI0C00590     ---------------------A--TCAA--A-GA-------------------------AG-------G---TTA-GAA-
TBLA0G01890     -------------------------CGATTA-CA-------------------------AG-------A---GTT-AAGA
TPHA0N01420     ---------------------T--CAAA--CAGGAG-----------------------AT-------GTCATCA-AA-G
Kpol_181.3      ---------------------CTAGGGC--TG-GGAA--TTCCCAA-GGTGCC------TCTGTCACTAGA--TC-GA-G
ZYRO0F01144g    ---------------------------------A-------------------------AG-------A---CAA-AGGA
TDEL0B06850     ---------------------A--GGAA--------------------------------A-------G---TAC-G---
KLLA0C12529g    ------------------------------CA-TC------------------------AT-------ATCA--G-CG-C
ABR083C         -----------------------GCGCG--CG-AGGA-------------------------------------G-GA-G
Ecym_2307       ---------------------------A---G-AAGT-----------TGATGGTAAGGGC-------AT--TTT-AA-A
SAKL0B11198g    ----------------------------------------CAGAGGAAC----------A-GCCTCCAACT--GC-GA-T
KLTH0D08602g    -------------------------ACA--CA-AATT-----------------------C-------------------
Kwal_26.8328    ------------------------------TA-GTGGCAG---------T--------C---------CC---TC-AT--
                                                                                                

YKL049C         AA------GGAGGG-AAAAA---CAAAG-AA-AGC-AG---AG--------------C-TTAAAG----CGC-GTCGA-A
Smik_11.199     AA------GAAGAG-AAAAG---CAAAG-GA-AAC-AG---GG--------------C-TTAAAG----CGT-ATTGA-A
Skud_11.180     AA------GGAGAC-AAAAA---CAAAT-GA-AGC-AG---GG--------------T-TTGAAA----CGC-GTAGA-A
Suva_11.177     AA------GAAGAC-AAAAA---CAAAG-GA-AGC-AG---GG--------------C-TTGAAG----CGT-GTGGA-A
CAGL0M13145g    CA------GAAAGCAAAGAG-ATCATAG-GC-ACA-TA---GT---G---G------C-GA-AGCC---TAA-AGAGAAA
KAFR0I01590     G--------------AAGA-----TTAG-GA-AAA-TT--CAA---A---A-----------AGAAAGAAGT-AAAGAG-
KNAG0H00580     AA------GAAGAT-CAAAG-A---TAT-AC-AGA-GG---AAGAGAATTGACGGAACTGC-GGCC----CA-ACAGGGG
NCAS0H03050     ------------ACGT---GTTGAAAA-GAT-TAG-AACTCAG---AG--A------C--A-GGT----CGGAAAT-ACG
NDAI0C00590     -------------------GA--AAAA-GCC-GAGCAAATCAG---AG--A------A-GA-TAA----AGA-AAGAAGA
TBLA0G01890     -------------------GC--CATT-GCC-AAG--ACTC-------------------G-GAA----AAATGTA-AGG
TPHA0N01420     --------A----A-GAAAAGCAAG-AAGCT-ACG-AA---AT---A---A------G-AA-TGC----TAA-TCCTAAG
Kpol_181.3      AA------ATAGGG-TAAAATCCA-A---AA-ATG-TA---AT---GA--G------G-AA-TCC----TAA-AACTGGC
ZYRO0F01144g    ------------TTA----GA--TCTT-CGC-ATA--AGTT-------------------A---T----CA------CAA
TDEL0B06850     -------------------GG--T--C-AAT-AAG-AA---------G--G------T-CA-GTT----C------GCAT
KLLA0C12529g    -----------------AC-----AT---GA-AAG-AA---TA---A---C------A-AA-GGCT---CGG-GGA----
ABR083C         CGGCCCGCGCGTCC-CGCGCGG-CCACG-GGAAAC-GC---GT---CG--G--------AT-AGC----CAA-GAAGCCG
Ecym_2307       AG------CTAAGG-CAAAA------AG-AC-ATA-AA---TC---T---G------CAATGACT----GTG--AAGAGG
SAKL0B11198g    AG------GTACCA-TCAGAAGCAATAT-AA-AAA-AA---TC---C---A------A-G--AGT----C-----AGCGT
KLTH0D08602g    ----------------GC---C--GGCG-C--A-A--A------------------------GCG----AGC-ACA----
Kwal_26.8328    --------CT-TC---GT---C----------A----A---C---G-GAAA-----------CGCA----A--CA---CG
                                                                                                

YKL049C         AAGAAATATACTCCTAGTGAATTAGCTCTGTACGAAATTCGAAAATACCAACGTTCCACGGATTTATTAATCTCCAAAAT
Smik_11.199     AAGAAGTACAGTCCAAGTGAATTAGCTCTATACGAAATTCGAAAGTACCAACGTTCCACGGATTTATTGATTTCCAAAAT
Skud_11.180     AAGAAATACAGTCCCAGTGAATTAGCTCTGTACGAAATCAGAAAATATCAACGTTCTACAGATTTGCTTATCTCTAAAAT
Suva_11.177     AAGAAATATAGCCCTAGCGAATTAGCTCTTTACGAAATTCGAAAATACCAGCGTTCCACAGATTTGCTAATCTCCAAAAT
CAGL0M13145g    CGAAACTTTGCTCCTAGTAAGCTTGCCATGTATGAGATTGAAAAATATCAAAGATCAACAGCATTACTGATACAAAAGAT
KAFR0I01590     AAGAAGTATACCCCAAGTAGTTTGGCATTGTATGAAATTAGAAAGTATCAGGGATCGACAGACTTACTAATATCAAAGAT
KNAG0H00580     AAGAAATTTAGACCGAGTAATTTGGCTTTGTACGAAATCAGGAAGTACCAACAATCCACGGACCTTTTAATATCAAAGAT
NCAS0H03050     AAAAAATTTACTCCAAGTAGTTTAGCCCTATATGAGATAAGGAAATACCAACGATCTTCAGAACTGTTGATATCGAAGAT
NDAI0C00590     GCCAAATATACTCCGAGTACATTAGCATTATATGAAATTAGGAAATACCAAAGATCAACAGAATTGCTAATATCAAAGAT
TBLA0G01890     AAAATCTTCACCCCGTCACAATTGGCAGAATATGAAATCAAGAAATACCAACGTTCCACGGAACTACTGATGTCGAAAAT
TPHA0N01420     AAGAAATTCACGCCCAGTGAATTAGCAATGTATGAAATCAGGAAATATCAAAGGTCGACAGATTTATTAATATCGAAAAT
Kpol_181.3      AAAGCATTCAACGCTAGTGAATTGGCTATGTATGAAATTAGAAAGTACCAGAGGTCAACTGAGTTGTTGATATCTAAAAT
ZYRO0F01144g    AAGAGACGTACACCGAGTGATCAAGCTCTTTATGAGATAAGGAAATACCAGAGATCTACCGAATTGCTCATCTCAAAAAT
TDEL0B06850     AGTAAGCATACACCGAGTGAATTGGCTCTATATGAAATAAGGAAATACCAGCGATCGACCGAGCTGCTAATATCGAAGAT
KLLA0C12529g    ACTAGATATAAACCTACTGACCTAGCTTTGGCAGAAATAAGGAAATATCAAAGATCCACAGATTTGCTTATATCCAGAAT
ABR083C         CAGCGATACCGGCCCAGCGACGTGGCGCTCCAGGAGATCCGCAGGTACCAGCGGTCGACGGAGCTGCTGATTTCGCGAAT
Ecym_2307       ATGAGGTACAGACCTAGTGATGTAGCTTTACAAGAGATCAGGAAGTATCAACGATCGACGGAGCTTCTAATTTCTCGAAT
SAKL0B11198g    AAACGATACAAACCAAGTGATGTGGCTTTGCAAGAGATTAGAAAGTACCAACGAAGCACTGAGCTTTTGATATCGAAAAT
KLTH0D08602g    AAAAGGTACCGTCCGAGCGATACAGCGTTACAAGAAATACGCAAGTATCAGCGAAGCACAGACCTTTTAATCTCAAAGAT
Kwal_26.8328    AAACGGTATCGCCCCAGTGATACAGCACTTCAGGAAATTCGTAAATACCAAAGAAGCACGGATCTCCTGATATCTAAGAT
                             *          **       ** **    *  ** **        * *   *  * **       **

YKL049C         TCCATTTGCAAGGCTAGTGAAAGAAGTTACAGACGAGTTTACAACTAAAGATCAGGATTTACGTTGGCAGTCAATGGCGA
Smik_11.199     TCCTTTTGCAAGGCTTGTAAAAGAAGTTACGGATGAGTTCACGACTAAGGATCAAGATTTACGCTGGCAGTCAATGGCGA
Skud_11.180     TCCATTTGCAAGACTGGTAAAAGAAGTTACAGACGAGTTTACAACTAAAGACCAAGATTTGCGCTGGCAATCGATGGCGA
Suva_11.177     CCCATTTGCAAGACTAGTCAAGGAAGTCACGGATGAGTTTACAACCAAAGATCAAGACCTGCGTTGGCAGTCAATGGCGA
CAGL0M13145g    CCCATTTGCTAAACTTGTCAAGGAAGTCACAGAAGAATTTGCCGGTGAATCGCAAGATCTTCGTTGGCAATCAATGGCCA
KAFR0I01590     ACCCTTTGCGAGACTTGTGAAGGAAGTCAGCGATGAGTTTACGTATCGAGACGAGAACCTTCACTGGCAATCTATGGCGA
KNAG0H00580     ACCATTTGCTCGATTGGTCAAAGAGGTTGCCAGTGACTTTGTATGGGAGAGCGAACCCCTAACTTGGCAGTCGATGGCGA
NCAS0H03050     TCCCTTTACTAAATTAGTGAAGGAAGTCACTGATGAATTTACCGTGGAAGACCAACAACTTCATTGGCAATCGATGGCCA
NDAI0C00590     ACCATTTACAAAATTAGTTAAAGAGGTGACAGATCAATTTACCGTTGAGGAACAACAGTTACATTGGCAATCGATGGCAA
TBLA0G01890     CCCGTTTGCCCGATTAGTCAAGGAAGTCACAGACGAGTTCACTCTAGACGAACAACAGTTCCGTTGGCAATCCATGGCCA
TPHA0N01420     TCCGTTTGCAAGATTAGTCAAGGAAGTCACTGAACAATTCACCACAGAAGAACAAAATTTCAGATGGCAAAGCATGGCTA
Kpol_181.3      ACCATTTGCTAGGTTAGTGAAAGAGGTGACAGAGCAATTTACAACTGAGGAACAACAACTGCGGTGGCAGTCAATCGCGA
ZYRO0F01144g    TCCATTTGCTAGATTGGTTAGGGAAGTTACTGAACAATTTACCACGGAAGAACAACAGCCGCGATGGCAATCAATGGCGG
TDEL0B06850     CCCTTTCGCGAGGTTAGTCAAAGAGGTGACCGATCAATTCACTACAGAGGAACAGCAATTGAGGTGGCAATCGATGGCTA
KLLA0C12529g    GCCCTTTGCGAGGCTAGTGAAAGAGGTAACAGATCAATTCACTACCGAGAGCGAACCTCTTCGATGGCAATCCATGGCAA
ABR083C         GCCGTTTGCGCGGCTGGTGAAGGAGGTGACGGACCAGTTCACGACCGTCGACCAGCAGATGCGATGGCAGTCGATGGCCA
Ecym_2307       GCCGTTTGCCAGATTGGTGAAGGAAGTTACGGATCAATTTACCACAGAAGAGCAACAGTTACGGTGGCAGTCGATGGCTA
SAKL0B11198g    GCCATTTGCCCGTCTCGTAAAAGAGGTCACTGAACAATTTAGTACAGACGAACAGCAGCTCCGGTGGCAGTCTATGGCTA
KLTH0D08602g    GCCCTTTGCACGCTTGGTCAAAGAGGTCACAGACCAGTTCACCACCGAGGAACAGCAGTTGAGATGGCAGTCAATGGCTA
Kwal_26.8328    GCCGTTTGCGCGCCTAGTGAAGGAGGTAACAGACCAATATACCACGGAGGAGCAACAATTAAGATGGCAGTCAATGGCAA
                 ** **  *     * ** *  ** **        * *               *          *****    ** **  

YKL049C         TTATGGCGTTACAGGAAGCAAGCGAAGCGTATCTGGTAGGATTATTGGAACATACAAACCTCTTGGCGCTGCATGCAAAA
Smik_11.199     TCATGGCACTACAAGAAGCAAGTGAAGCCTATTTGGTGGGTCTATTGGAGCATACCAACCTTTTGGCATTGCACGCGAAA
Skud_11.180     TCATGGCGCTACAGGAGGCAAGTGAAGCATACTTGGTGGGGCTATTGGAGCATACCAACCTACTTGCGCTGCATGCGAAG
Suva_11.177     TCATGGCGCTACAGGAAGCAAGTGAAGCATATTTAGTGGGATTATTAGAGCATACCAACCTCTTAGCATTGCATGCGAAA
CAGL0M13145g    TCCTCGCTCTTCAGGAAGCAAGTGAAGCTTACTTGGTAGGATTACTAGAGCATACAAATTTGTTGGCATTGCATGCTAAA
KAFR0I01590     TCGTAGCATTACAAGAGGCGAGCGAAGCTTACTTGGTGGGGCTATTGGAACATGCAAATTTACTAGCCCTACATGCTAAA
KNAG0H00580     TCTTGGCATTGCAAGAAGCAAGCGAGGCTTATCTGGTGGGCCTCTTGGAACATGCCAATCTACTGGCTTTGCACGCGAAA
NCAS0H03050     TTGTCGCGTTACAGGAAGCCAGTGAAGCTTATTTAGTGGGTTTATTGGAGCATGCCAATTTATTAGCCATACATGCCAAG
NDAI0C00590     TTGTCGCGTTACAAGAGGCTAGTGAAGCCTACTTGGTTGGCCTTCTAGAACATGCAAATCTACTTGCATTACATGCCAAG
TBLA0G01890     TTCTCGCATTGCAAGAGGCCAGTGAAGCATATCTGGTGGGTCTACTAGACCACACCAACTTGTTGGCACTGCATGCAAGA
TPHA0N01420     TCCTGGCGTTACAAGAAGCAAGTGAAGCGTACCTGGTAGGGCTACTAGAACACACAAACCTTCTAGCGTTGCATGCAAGA
Kpol_181.3      TCTTGGCCCTACAGGAGGCCAGCGAGGCCTATCTTGTTGGATTGTTAGAACACACGAACTTGCTGGCACTTCATGCTAAA
ZYRO0F01144g    TACTAGCTCTCCAAGAAGCCAGTGAGGCCTATTTAGTGGGATTGCTAGAACATACGAATTTACTAGCACTTCATGCAAAA
TDEL0B06850     TTCTAGCCCTTCAGGAGGCTAGTGAAGCGTACCTTGTTGGGCTACTAGAGCATACTAATCTGCTCGCGTTGCATGCCAAA
KLLA0C12529g    TTATGGCTCTTCAAGAAGCAAGTGAAGCCTACTTAGTCGGTTTATTAGAGCATACAAATCTATTGGCACTTCATGCTAAA
ABR083C         TCCTTGCGCTGCAAGAGGCGAGCGAAGCGTACATCGTGGGTCTCCTGGAACACACGAACCTGCTGGCGCTGCATGCGAAG
Ecym_2307       TACTTGCGCTTCAAGAAGCAAGTGAAGCATATCTAGTTGGTCTTTTAGAGCACACAAATCTGCTTGCGTTACATGCAAAA
SAKL0B11198g    TCCTAGCATTACAGGAGGCTAGTGAAGCGTACTTGGTTGGTCTACTGGAGCACACAAACCTGTTAGCCTTACACGCTAAA
KLTH0D08602g    TAATGGCACTACAGGAAGCAAGTGAAGCATACTTAGTTGGTCTCTTGGAACACACAAACCTATTAGCGTTACATGCAAAG
Kwal_26.8328    TAATGGCATTACAAGAAGCGAGCGAAGCATATTTAGTGGGACTTTTAGAGCATACAAACTTATTGGCGCTGCACGCCAAA
                *  * **  * ** ** ** ** ** ** **  * ** **  *  * ** **  * **  *  * **  * ** ** *  

YKL049C         AGAATTACTATAATGAAGAAAGACATGCAACTAGCAAGAAGAATCAGGGGACAGTTTATTTAG
Smik_11.199     AGGATAACTATAATGAAGAAGGACATGCAACTAGCAAGGAGAATCAGAGGACAATTCATTTAA
Skud_11.180     AGAATAACCATAATGAAGAAGGATATGCAACTAGCAAGGAGAATTAGAGGACAGTTCATTTAA
Suva_11.177     AGGATAACCATAATGAAAAAAGACATGCAACTGGCAAGGAGAATTAGAGGACAATTCATTTAG
CAGL0M13145g    CGTATCACGATTATGAAGAAGGACATGCAATTAGCTAGGAGAATAAGAGGACAGTTCATCTGA
KAFR0I01590     AGGGTTACACTCATGAAAAAAGACGTACAACTGGCACGAAGAATCAGAGGTCAATTTATATAG
KNAG0H00580     AGAGTCACAGTGACCAAAAAGGACATACAATTGGCTAGACGGATCAGAGGTCAGTTTATCTAG
NCAS0H03050     AGGATCACATTAATGAAGAAGGATATACAGTTGGCCAGAAGAATTAGAGGTCAATTCATTTAG
NDAI0C00590     AGGATCACTCTAATGAGGAAAGACATACAATTAGCAAGAAGAATCAGAGGGCAATTCATTTGA
TBLA0G01890     CGTATTACCATAATGAAAAAAGATATGCAATTGGCAAGAAGAATTAGAGGTCAATTTATTTAA
TPHA0N01420     AGAATAACAGTAATGAGAAAAGACATGCAACTGGCAAGAAGAATTAGAGGTCAATTTATATAG
Kpol_181.3      CGCATAACTGTCATGCGCAAGGATATGCAATTGGCAAGAAGAATCAGAGGACAATTCATTTAA
ZYRO0F01144g    AGAATTACAATCATGAGGAAAGATATGCAGCTAGCGAGAAGAATAAGAGGGCAGTTTCTTTGA
TDEL0B06850     AGAATTACGATAATGAGGAAAGATATGCAACTGGCGAGAAGGATACGAGGCCAATTTTTGTAG
KLLA0C12529g    AGAATTACAATTATGAGAAAGGACATGCAACTAGCTAGAAGGATACGAGGTCAATTTATTTGA
ABR083C         CGTGTGACGGTGATGCGGAAGGATATGCAGCTAGCGCGGCGGATCCGCGGCCAGTTTATATAG
Ecym_2307       AGGATCACGATCATGCGCAAGGACATGCAATTGGCAAGGAGGATACGGGGTCAGTTTATTTAA
SAKL0B11198g    AGAATTACCATTATGAAGAAAGATATGCAGCTGGCAAGGAGAATTAGGGGCCAGTTTATTTGA
KLTH0D08602g    AGAATCACTATTATGAGGAAAGACATGCAATTGGCCAGGAGAATTCGAGGCCAGTTTATTTAG
Kwal_26.8328    CGAGTAACGATAATGAGGAAAGACATGCAATTGGCCAGAAGAATTCGCGGCCAATTTATCTAG
                 *  * **  * *     ** **  * **  * **  *  * **  * ** ** **  * *  
