# Supplementary material for: Loss of inner kinetochore genes is associated with the transition to an unconventional point centromere in budding yeast
Source: PeerJ. 2020 Sep 29;8:e10085. doi: 10.7717/peerj.10085 (PMC7531349; doi:10.7717/peerj.10085)
Supplement: Supplemental Information 3 — The multiple sequence alignment of open reading frame nucleotide sequences and amino acid sequences generated using MUSCLE, M-coffee, Clustal Omega and Guidance with PRANK are provided along with the commands used for the command line tools. Results of the selection tests from BUSTED, FEL, MEME and RELAX from the HYPHY package are provided as json files that can be visualized using the online hyphy vision website. [file peerj-08-10085-s003.zip › Supplementary_Material_S3/selection_tests/BUSTED/CSE4_ORFs_PRANK_aln.fasta_NCAS.BUSTED.json]

{
 "analysis":{
   "info":"BUSTED (branch-site unrestricted statistical test of episodic diversification) uses a random effects branch-site model fitted jointly to all or a subset of tree branches in order to test for alignment-wide evidence of episodic diversifying selection. Assuming there is evidence of positive selection (i.e. there is an omega > 1), BUSTED will also perform a quick evidence-ratio style analysis to explore which individual sites may have been subject to selection.",
   "version":"1.2",
   "citation":"*Gene-wide identification of episodic selection*, Mol Biol Evol. 32(5):1365-71",
   "authors":"Sergei L Kosakovsky Pond",
   "contact":"spond@temple.edu",
   "requirements":"in-frame codon alignment and a phylogenetic tree (optionally annotated with {})"
  },
 "input":{
   "file name":"/home/nagarjun/CSE4_ORFs_PRANK_aln.fasta",
   "number of sequences":20,
   "number of sites":641,
   "partition count":1,
   "trees":{
     "0":"((((V_polyspora,T_phaffii)Node4,T_blattae)Node3,(((((S_cerevisiae,S_mikatae)Node12,S_kudriavzevii)Node11,S_uvarum)Node10,C_glabrata)Node9,((K_naganishii,K_africana)Node19,(N_castellii,N_dairenensis)Node22)Node18)Node8)Node2,(Z_rouxii,T_delbrueckii)Node25,(((L_waltii,L_thermotolerans)Node30,L_kluyveri)Node29,((E_gossypii,E_cymbalariae)Node35,K_lactis)Node34)Node28)"
    }
  },
 "background":1,
 "fits":{
   "Nucleotide GTR":{
     "Log Likelihood":-12681.99524209785,
     "estimated parameters":45,
     "AIC-c":25454.09825740339,
     "Equilibrium frequencies":[
      [0.2860764430577223],
      [0.2283021320852834],
      [0.2481409256370255],
      [0.2374804992199688]
      ],
     "Rate Distributions":{
       "Substitution rate from nucleotide A to nucleotide C":0.5567265153992373,
       "Substitution rate from nucleotide A to nucleotide G":1,
       "Substitution rate from nucleotide A to nucleotide T":0.3193661445163811,
       "Substitution rate from nucleotide C to nucleotide G":0.4005657273854988,
       "Substitution rate from nucleotide C to nucleotide T":1.058991743154136,
       "Substitution rate from nucleotide G to nucleotide T":0.278537493467498
      },
     "display order":0
    },
   "MG94xREV with separate rates for branch sets":{
     "Log Likelihood":-11388.84430938215,
     "estimated parameters":53,
     "AIC-c":22884.13699726971,
     "Equilibrium frequencies":[
      [0.02821014680471023],
      [0.01837439766067026],
      [0.02356687295235502],
      [0.02090638444279334],
      [0.0186192455071965],
      [0.01212745979165743],
      [0.01555459446469599],
      [0.01379862030860499],
      [0.02034464785085453],
      [0.01325128339337409],
      [0.01699600269649913],
      [0.01507730648364426],
      [0.02031664744612451],
      [0.01323304560912111],
      [0.01697261104294074],
      [0.01505655553789796],
      [0.02392127018696984],
      [0.01558088066703468],
      [0.01998392774266411],
      [0.01772792160036614],
      [0.01578850353167267],
      [0.01028368424900972],
      [0.01318978094706729],
      [0.01170077301953054],
      [0.01725158757478665],
      [0.01123664944289056],
      [0.01441204738904583],
      [0.01278505654663187],
      [0.01722784415893248],
      [0.01122118440586869],
      [0.01439221204154608],
      [0.01276746043189809],
      [0.02615539498405436],
      [0.01703605556312352],
      [0.02185032480954522],
      [0.01938361918408902],
      [0.01726306934583166],
      [0.01124412797990386],
      [0.01442163930791668],
      [0.01279356562392284],
      [0.01886279798663596],
      [0.01228609526914866],
      [0.0157580592101975],
      [0.0139791157098663],
      [0.01883683705667352],
      [0.01226918587643713],
      [0.0157363713422688],
      [0.01395987620763881],
      [0.01889894229226578],
      [0.02150321117573231],
      [0.01915077995287055],
      [0.0124736694495784],
      [0.01599864053215244],
      [0.0141925375591169],
      [0.01362957549818813],
      [0.01748119748425068],
      [0.01550772713312461],
      [0.02089663861354624],
      [0.01361081706928607],
      [0.01745713805553445],
      [0.01548638379804437]
      ],
     "Rate Distributions":{
       "non-synonymous/synonymous rate ratio for *background*":[
        [0.05298867989337203, 1]
        ],
       "non-synonymous/synonymous rate ratio for *test*":[
        [8515.986697092745, 1]
        ]
      },
     "display order":1
    },
   "Unconstrained model":{
     "Log Likelihood":-11175.70031188448,
     "estimated parameters":61,
     "AIC-c":22473.99350666597,
     "Rate Distributions":{
       "Test":{
         "0":{
           "omega":0.1074396875391128,
           "proportion":0.6748044336781294
          },
         "1":{
           "omega":0.3754082845690579,
           "proportion":0.2342925399170237
          },
         "2":{
           "omega":5714.984475464139,
           "proportion":0.09090302640484695
          }
        },
       "Background":{
         "0":{
           "omega":0.00106591430683986,
           "proportion":0.6147089560534198
          },
         "1":{
           "omega":0.03456349160075543,
           "proportion":0.3030821483862981
          },
         "2":{
           "omega":1.183670483560481,
           "proportion":0.08220889556028212
          }
        }
      },
     "display order":2
    },
   "Constrained model":{
     "Log Likelihood":-11175.66904711742,
     "estimated parameters":60,
     "AIC-c":22471.91180690825,
     "Rate Distributions":{
       "Test":{
         "0":{
           "omega":0.01460336458959363,
           "proportion":0.315564683910701
          },
         "1":{
           "omega":0.03701878278443101,
           "proportion":0.5559732009282048
          },
         "2":{
           "omega":1,
           "proportion":0.1284621151610942
          }
        },
       "Background":{
         "0":{
           "omega":0.0009151306887656786,
           "proportion":0.6043269772786566
          },
         "1":{
           "omega":0.03290786155591536,
           "proportion":0.3128262721271633
          },
         "2":{
           "omega":1.164975074355992,
           "proportion":0.08284675059418013
          }
        }
      },
     "display order":3
    }
  },
 "timers":{
   "Overall":{
     "timer":602,
     "order":0
    },
   "Preliminary model fitting":{
     "timer":89,
     "order":1
    },
   "Unconstrained BUSTED model fitting":{
     "timer":414,
     "order":2
    },
   "Constrained BUSTED model fitting":{
     "timer":90,
     "order":3
    }
  },
 "Site Log Likelihood":{
   "unconstrained":[
    [-7.598637543805232, -27.39725557819678, -30.51893548808563, -26.03460357902945, -21.15662257774147, -46.21397483156591, -8.09141455170788, -31.678624085391, -68.1625211290493, -8.779946941040675, -4.793941568497336, -6.132688273823624, -5.023440382034531, -4.27019079812084, -4.059185779134849, -4.271568049334894, -5.234598877872394, -7.961876166881389, -8.312219624990162, -8.921384365896682, -9.482644994650331, -8.806701575405414, -5.847726915201093, -8.572019117254662, -5.508379256934456, -5.189955493051188, -6.615655337360833, -5.519708259480971, -6.018406642596688, -7.540537771331485, -8.139284054777828, -4.489951822438467, -3.943326941549793, -5.120257471931924, -7.446196588901598, -5.508379256934456, -8.502547611838848, -3.867700690927871, -3.867700690927871, -3.867700690927871, -3.83955299799037, -3.643699800608359, -3.894937406557423, -4.059185779134859, -3.894937406557423, -5.681854239459544, -8.923131844459872, -33.94281608676297, -41.35057824104527, -34.69712876902568, -22.22696090785589, -46.60233755147679, -24.79144402752305, -35.64889630728864, -47.66427828838203, -37.92501858333725, -54.31304710478058, -3.867700690927867, -26.32320459309054, -44.41273357292594, -4.05918577913484, -4.059851106418638, -4.15040334869663, -31.46171184336311, -52.42640346993146, -26.12179155402939, -47.36948003953339, -27.41506822680469, -59.17410454780279, -15.70459807377921, -4.577196693179995, -4.412282993318754, -4.239025470652132, -4.328312919891425, -48.19600400582807, -92.96529535403576, -4.19456454749888, -3.896314657771447, -3.896314657771447, -4.059185779134859, -4.032614390789064, -4.07477709807469, -4.195941798712916, -3.996797014792238, -3.643699800608359, -3.823539492125624, -52.09261973724556, -9.558713673450509, -5.093284632207196, -8.806701575405414, -9.158845265539769, -4.762989077218594, -5.093284632207196, -4.059185779134859, -3.943326941549792, -4.167794105775382, -3.943326941549792, -4.072423265414158, -4.360855498574101, -3.943326941549792, -4.059185779134859, -3.943326941549792, -3.868166964833929, -9.907957378783657, -6.256505050712799, -44.90637450979627, -3.823539492125623, -4.577196693179999, -4.255038976516937, -23.54558944306469, -69.05337359517792, -13.75958415184507, -9.408767908344171, -3.912826941364816, -4.360855498574101, -3.970563657179373, -4.150403348696638, -4.296890429639747, -3.912826941364816, -3.996797014792224, -11.20469946245869, -10.13912408437856, -74.80672783238072, -32.11431686490509, -26.15739637343925, -41.54814312225945, -42.63868214266699, -33.19171924270924, -64.98205674159217, -67.93925804697615, -42.18081691769847, -38.01768416930418, -27.93476672506052, -44.88921146978092, -33.46063597804516, -37.76263350093097, -52.70595403178321, -52.46446124322227, -41.30563902562713, -55.93634391196555, -48.50404542814504, -42.92874451076187, -6.401441265056079, -7.725615026998842, -9.241923761230076, -9.368452915684996, -6.210317261114178, -44.79825137868421, -10.41301825488322, -10.47145413660416, -3.867700690927879, -3.868166964833928, -4.241068049149891, -3.868166964833928, -3.732987249847549, -4.270190798120825, -3.98355952851292, -3.98355952851292, -3.943326941549785, -13.82361056209317, -6.12406507060729, -6.340217062815816, -45.16260916652724, -58.91431280921888, -5.250803196732043, -39.18184494564269, -34.42135592574684, -45.46624630959407, -61.19031926620261, -47.98976891308085, -32.82685692989579, -7.81118747809763, -20.52172393210263, -16.22732504445677, -17.87918390334359, -16.30325500679638, -8.582970450862783, -20.13929378658859, -20.09414943407577, -16.145131967497, -10.64457466928909, -21.83870559812645, -14.37065664871344, -3.955411835575469, -3.99679701479223, -3.955411835575469, -3.99679701479223, -4.148473228374163, -3.96864932185473, -4.148473228374163, -3.96864932185473, -4.148473228374163, -3.99679701479223, -4.148473228374163, -3.99679701479223, -3.983559528512926, -15.40045967713242, -14.86437882744865, -16.98667810216631, -15.1468659400725, -11.29717234496741, -22.30699692837407, -12.16328339171186, -17.39072446069798, -10.69858646982492, -20.41533601243759, -10.61777542981492, -17.3692209943818, -10.58190914330585, -10.13293956407098, -9.704653244817953, -20.23066500625291, -8.880061889878593, -24.00871557440093, -6.421390767447426, -19.63669685912707, -18.69080979026136, -17.55724271623404, -11.12213065466612, -18.6265401213659, -22.65456063849473, -21.43180594811865, -23.60376401014975, -24.12756890489485, -13.5879020470895, -15.09648020651731, -11.22318571748061, -11.48459497054268, -5.895875368976903, -13.60395645823765, -5.191005020262841, -10.82144142967002, -4.135251527092734, -3.894937406557435, -3.568073549986382, -3.823539492125625, -3.896314657771456, -4.577196693180001, -4.271568049334893, -4.487909243940685, -4.150403348696635, -3.943326941549786, -4.151780599910686, -4.270190798120841, -3.943326941549786, -4.072423265414148, -4.04800665635119, -3.943326941549786, -3.95541183557547, -3.943326941549786, -3.894937406557435, -3.823539492125625, -3.839552997990371, -4.358812920076319, -3.97056365717937, -3.943326941549786, -3.943326941549786, -4.399287121985207, -4.194564547498893, -4.059185779134848, -4.194564547498893, -4.072423265414148, -4.194564547498893, -3.823539492125625, -4.151780599910686, -11.50578594003157, -8.482777334102781, -15.46321598840869, -12.80207393782164, -7.185437542366067, -13.51148815429231, -9.994471570551047, -9.687480942471279, -8.747500548787949, -10.81412297601288, -12.16729665691666, -12.28493831498316, -19.75999359278916, -19.49763992042605, -12.82715140615832, -12.16487291918118, -3.943326941549786, -3.968649321854735, -3.943326941549786, -4.163399220030189, -4.161710714653425, -4.076154349288682, -3.894937406557435, -13.61994035613628, -9.482608567915534, -8.780914696251976, -15.03764629880388, -12.46137065170653, -17.87258724255155, -9.180636115795743, -15.66205508003084, -4.384135300381308, -4.195941798712927, -3.97056365717937, -3.867700690927869, -3.643699800608359, -4.150403348696636, -3.839552997990369, -3.996797014792233, -3.943326941549783, -4.271568049334893, -3.643699800608359, -3.643699800608359, -3.97056365717937, -3.643699800608359, -3.971940908393422, -18.85018990419198, -15.01882882765957, -11.96163410709655, -4.048006656351197, -3.970563657179366, -4.15040334869663, -12.86176754478323, -17.64727938771028, -14.95282660720659, -16.25120887910184, -15.65081425873497, -10.48545771554266, -10.65941972322561, -8.519564341788726, -6.483828462027081, -43.26166797429704, -4.328312919891425, -4.072423265414169, -4.072423265414169, -4.239025470652124, -3.568073549986386, -4.05985110641864, -4.239690797935904, -4.151780599910682, -4.151780599910682, -3.823539492125614, -3.894937406557425, -4.27156804933489, -4.239025470652124, -3.823539492125614, -4.328312919891425, -4.239025470652124, -4.358812920076331, -4.239025470652124, -3.64369980060835, -4.135251527092725, -4.359478247360107, -4.239025470652124, -4.072423265414169, -4.399287121985208, -4.239025470652124, -4.488574571224475, -3.823539492125614, -3.823539492125614, -3.823539492125614, -4.074777098074696, -4.359478247360115, -3.867700690927867, -3.643699800608357, -4.061228357632626, -45.17078042846109, -12.76055961829308, -17.16775392019593, -21.39688006110368, -17.00480747663282, -23.28408998618108, -19.84932199536897, -20.05554849494974, -22.43047750946196, -18.16085087021381, -22.05384650668792, -21.87233522842016, -15.32836985570472, -18.02113526893667, -4.061228357632631, -4.148473228374155, -4.323660871363254, -3.955411835575462, -3.839552997990376, -3.94332694154979, -4.358812920076311, -20.42714834550808, -21.33905864365178, -16.06671013259894, -3.643699800608359, -3.83955299799037, -4.167794105775382, -4.270190798120839, -4.072423265414158, -3.912826941364825, -4.487909243940697, -4.399287121985203, -3.867700690927871, -4.325038122577284, -3.943326941549792, -3.943326941549792, -3.83955299799037, -15.52142982926149, -16.63331125685285, -16.96777878906558, -24.35964024212161, -23.80921068998587, -14.23998331204179, -20.83322437023367, -20.44491879504342, -15.91027139288024, -13.78899376570228, -3.896314657771447, -4.255038976516935, -4.255038976516935, -4.489951822438468, -7.52390447313805, -20.10995364483535, -14.58064776262266, -15.53461531875733, -4.270190798120834, -3.996797014792236, -4.487909243940697, -4.195941798712921, -3.943326941549793, -4.07242326541416, -3.943326941549793, -3.839552997990371, -3.970563657179364, -4.412282993318761, -13.06641142780565, -13.5197420173172, -11.59053575584371, -12.35741891531817, -13.25927011059534, -11.20805332081065, -16.57651946733423, -8.407606751769688, -14.97339795017794, -26.67474377970305, -20.03480065636439, -23.44942443562956, -26.64029208049175, -62.32018492031965, -55.98560239313777, -72.16870958162319, -76.37949378633334, -74.46031453289184, -8.559109942027431, -5.354458356403898, -3.643699800608355, -3.912826941364812, -4.271568049334892, -3.823539492125621, -4.14847322837416, -8.639390688586216, -12.0135523717474, -11.98736858914864, -11.81709304219578, -16.81598075140834, -10.78769917788104, -10.63101475094087, -9.099321675152856, -64.04853527084032, -4.072423265414158, -3.56807354998637, -3.968649321854745, -4.2715680493349, -79.42297650063198, -3.91282694136481, -3.91282694136481, -4.195941798712919, -4.161710714653428, -4.448100369315632, -4.148473228374161, -3.823539492125621, -4.032614390789061, -4.032614390789061, -4.325038122577288, -4.323660871363254, -4.059185779134856, -67.51556590592115, -3.839552997990369, -4.27019079812084, -3.839552997990369, -3.943326941549783, -4.048006656351189, -3.643699800608359, -3.823539492125625, -3.568073549986381, -4.360855498574093, -4.059851106418651, -4.161710714653424, -4.255038976516937, -4.0747770980747, -4.358812920076321, -4.150403348696636, -3.867700690927869, -4.384135300381308, -3.732987249847533, -4.27019079812084, -4.487909243940687, -4.255038976516937, -4.40066437319926, -4.283186669454395, -3.894937406557433, -4.135251527092734, -71.18786203811123, -70.99615606057044, -74.01069766799905, -76.1200020441226, -57.20719645014292, -10.61060944314752, -82.9116032966453, -63.46971398149064, -58.97926680847613, -11.9138084282987, -44.01041192158662, -3.747913241503629, -4.167794105775387, -4.399287121985182, -16.02575331047507, -15.05216305522687, -9.858497577872345, -17.92801854603469, -12.8990987818237, -33.78801420212733, -18.55750300304276, -16.03262243035723, -12.98424413744294, -15.29693485753357, -32.91572654438256, -41.48690536257521, -50.73613874259287, -4.195941798712925, -4.072423265414161, -3.970563657179343, -4.283186669454388, -4.239025470652132, -4.487909243940705, -42.71643922569721, -4.40066437319926, -3.970563657179364, -26.03579345197742, -25.18833964811007, -49.80889428809677, -48.41709638579423, -47.30519933142944, -64.1358596350367, -40.84550910485565, -31.63476886988094, -46.80125621674717, -49.75482105053941, -32.64105417441518, -50.97782106997141, -31.12331331401282, -20.83932007344093, -30.04839226906722, -42.66386888182185, -25.08167471858241, -21.83771373434373, -21.55289978728177, -43.53714510842129, -39.52103782478765, -36.88452091378953, -45.61638193357803, -38.83513306471264, -43.04975885266038, -29.94097823210589, -37.15124723045663, -27.77360749160324, -27.75965718769062, -35.39379410065951, -19.66587999764969, -36.97821114738299, -40.49080648151138, -40.97003397099709, -36.77605316548543, -25.75973156882436, -21.36956280081527, -35.38196870708806, -40.13853915490137, -42.82655151194062, -33.99717568834268, -26.7211239240818, -44.91721309554001, -54.3010702279603, -43.28037934210513, -48.19497331565015, -29.38327272018878, -50.30920641372295, -53.27154699348932, -47.12659402479408, -8.558966263437378, -21.67951044595237, -37.54386552247317, -14.42478074717256, -34.31098605275702, -33.97965332215999, -52.27785186032799, -33.69439872527297, -39.38353165369573, -21.82907778409317, -21.95399311370728, -32.73888902358317, -23.29740234252865, -20.28523247879237, -36.02638686846194, -21.62583047317115, -43.61434355414305, -34.13264373182636, -36.78990028536271, -40.65654560191317, -36.77477858293317, -25.81390544295208, -21.35481830295664, -38.38418337360318, -20.98151354532886, -40.84927171264808, -42.9873554085663, -34.0386862739299, -44.15133012028197, -22.57905175120231, -34.94238491256286, -27.61057057072577, -36.71833992233213, -42.11454204357573, -34.44381005717011, -44.2097192374587, -14.2647098027897, -44.29046484096278, -22.30389397124841, -22.91813867671647, -20.08782433448367, -20.01898447715563, -38.36604731050699, -32.24748491896126, -32.72327211366018, -29.87847203207395, -29.78930023335172, -36.67540134042417, -34.01304840590464, -22.43122177152038, -22.09178183408007, -34.58484375215762]
    ],
   "constrained":[
    [-7.560410822293798, -28.43754236356526, -30.48281129879906, -25.99383099875885, -21.11149992339155, -48.25025570695156, -7.99276421641423, -31.63920360738338, -68.15142195323851, -8.779946941040683, -4.793941568497344, -6.132688273823632, -5.023440382034539, -4.270190798120847, -4.059185779134858, -4.271568049334901, -5.234598877872402, -7.849564579394957, -8.258903833080298, -8.87563727541527, -9.85365247300896, -9.006972533815654, -5.799350933973657, -8.523125259749373, -5.466589902775954, -5.146741810716157, -6.563361551795226, -5.471213503396693, -5.966574391625732, -7.427399615334638, -8.042891967202305, -4.489951822438476, -3.943326941549799, -5.073427327031315, -7.336996942734572, -5.466589902775954, -8.45810591698354, -3.867700690927879, -3.867700690927879, -3.867700690927879, -3.839552997990377, -3.643699800608367, -3.894937406557431, -4.059185779134867, -3.894937406557431, -5.623408509455664, -9.027638055237208, -33.94281608676298, -41.35057824104528, -34.69712876902569, -22.2269609078559, -46.6023375514768, -24.79144402752306, -35.64889630728864, -47.66427828838204, -37.92501858333726, -54.31304710478059, -3.867700690927874, -26.32320459309055, -44.41273357292595, -4.059185779134848, -4.059851106418646, -4.150403348696638, -31.46171184336312, -52.39181092533472, -26.07512324126129, -47.21036369954442, -27.36839997620352, -59.12826306635985, -15.64515075450136, -4.577196693180003, -4.412282993318761, -4.23902547065214, -4.328312919891433, -49.46644963645772, -92.9137481110932, -4.194564547498888, -3.896314657771455, -3.896314657771455, -4.059185779134867, -4.032614390789072, -4.074777098074698, -4.195941798712924, -3.996797014792247, -3.643699800608367, -3.823539492125632, -52.04775205448446, -9.919367747612501, -5.049269663769478, -9.006972533815654, -9.453886691367627, -4.720494572047921, -5.049269663769478, -4.059185779134867, -3.9433269415498, -4.16779410577539, -3.9433269415498, -4.072423265414166, -4.360855498574109, -3.9433269415498, -4.059185779134867, -3.9433269415498, -3.868166964833938, -10.4525738352901, -6.196096507245205, -44.77792325131595, -3.823539492125631, -4.577196693180008, -4.255038976516945, -23.4953350723632, -69.01007645715494, -13.75958415184508, -9.408767908344178, -3.912826941364825, -4.360855498574109, -3.97056365717938, -4.150403348696646, -4.296890429639755, -3.912826941364825, -3.996797014792232, -11.2046994624587, -10.13912408437857, -74.87567317343539, -32.068368168594, -26.11463718968324, -41.50559241557104, -42.6307899665054, -33.15048259261005, -64.93538781156836, -67.98035417743617, -42.14013315963178, -37.95443108241459, -27.88451992710042, -44.84965576238657, -33.41716158587961, -37.71869615962618, -52.66363662206188, -52.42762316202248, -41.25662252361171, -55.89586341353473, -48.44144947117853, -42.8654364747442, -6.401441265056087, -7.72561502699885, -9.241923761230085, -9.368452915685005, -6.210317261114186, -44.79825137868422, -10.37646469136349, -10.37895706260454, -3.867700690927887, -3.868166964833936, -4.241068049149899, -3.868166964833936, -3.732987249847557, -4.270190798120833, -3.983559528512928, -3.983559528512928, -3.943326941549793, -13.86068605029265, -6.124065070607298, -6.340217062815825, -45.16260916652725, -58.91431280921888, -5.250803196732052, -39.13953799617948, -34.37750828592064, -45.30461410300946, -61.14453752652424, -47.95319455837612, -32.7708549541607, -7.811187478097639, -20.52172393210264, -16.22732504445678, -17.8791839033436, -16.30325500679639, -8.582970450862792, -20.1392937865886, -20.09414943407578, -16.14513196749701, -10.6445746692891, -21.83870559812645, -14.37065664871344, -3.955411835575478, -3.996797014792238, -3.955411835575478, -3.996797014792238, -4.148473228374171, -3.968649321854738, -4.148473228374171, -3.968649321854738, -4.148473228374171, -3.996797014792238, -4.148473228374171, -3.996797014792238, -3.983559528512935, -15.40045967713243, -14.86437882744866, -16.98667810216632, -15.14686594007251, -11.29717234496742, -22.30699692837408, -12.16328339171187, -17.39072446069799, -10.69858646982493, -20.41533601243759, -10.61777542981493, -17.36922099438181, -10.58190914330586, -10.13293956407099, -9.704653244817962, -20.23066500625291, -8.880061889878602, -24.00871557440095, -6.421390767447434, -19.63669685912707, -18.69080979026137, -17.55724271623404, -11.12213065466613, -18.62654012136591, -22.65456063849473, -21.43180594811867, -23.60376401014976, -24.12756890489486, -13.58790204708951, -15.09648020651732, -11.22318571748062, -11.48459497054269, -5.895875368976912, -13.60395645823765, -5.191005020262849, -10.82144142967002, -4.135251527092742, -3.894937406557443, -3.56807354998639, -3.823539492125633, -3.896314657771464, -4.577196693180009, -4.271568049334901, -4.487909243940694, -4.150403348696643, -3.943326941549793, -4.151780599910694, -4.270190798120849, -3.943326941549793, -4.072423265414156, -4.048006656351198, -3.943326941549793, -3.955411835575478, -3.943326941549793, -3.894937406557443, -3.823539492125633, -3.839552997990379, -4.358812920076327, -3.970563657179378, -3.943326941549793, -3.943326941549793, -4.399287121985215, -4.194564547498902, -4.059185779134856, -4.194564547498902, -4.072423265414156, -4.194564547498902, -3.823539492125633, -4.151780599910694, -11.50578594003158, -8.48277733410279, -15.4632159884087, -12.80207393782165, -7.185437542366075, -13.51148815429232, -9.994471570551054, -9.687480942471288, -8.747500548787958, -10.81412297601289, -12.16729665691667, -12.28493831498316, -19.75999359278917, -19.49763992042605, -12.82715140615833, -12.16487291918119, -3.943326941549793, -3.968649321854743, -3.943326941549793, -4.163399220030198, -4.161710714653432, -4.07615434928869, -3.894937406557443, -13.61994035613629, -9.482608567915543, -8.780914696251985, -15.03764629880389, -12.46137065170654, -17.87258724255156, -9.180636115795751, -15.66205508003085, -4.384135300381315, -4.195941798712935, -3.970563657179377, -3.867700690927877, -3.643699800608367, -4.150403348696644, -3.839552997990377, -3.996797014792241, -3.943326941549791, -4.271568049334901, -3.643699800608367, -3.643699800608367, -3.970563657179377, -3.643699800608367, -3.97194090839343, -18.85018990419199, -15.01882882765958, -11.96163410709656, -4.048006656351205, -3.970563657179374, -4.150403348696638, -12.81396010621202, -17.86715042695925, -15.48106493728072, -16.34965310111984, -18.38187506599555, -10.44327926798519, -10.62255897348115, -8.560863467397864, -6.440004865584681, -43.31434964250788, -4.328312919891434, -4.072423265414177, -4.072423265414177, -4.239025470652133, -3.568073549986394, -4.059851106418648, -4.239690797935912, -4.15178059991069, -4.15178059991069, -3.823539492125622, -3.894937406557434, -4.271568049334898, -4.239025470652133, -3.823539492125622, -4.328312919891434, -4.239025470652133, -4.35881292007634, -4.239025470652133, -3.643699800608359, -4.135251527092733, -4.359478247360115, -4.239025470652133, -4.072423265414177, -4.399287121985216, -4.239025470652133, -4.488574571224483, -3.823539492125622, -3.823539492125622, -3.823539492125622, -4.074777098074704, -4.359478247360123, -3.867700690927875, -3.643699800608366, -4.061228357632634, -45.1707804284611, -12.76055961829309, -17.07648586398293, -21.3529075447318, -16.95686271555596, -23.32882134449439, -19.81187609865237, -19.9732151940411, -22.51273133460941, -18.11636555403535, -22.67296533278393, -21.75810020008373, -15.28168019378774, -17.85870949851061, -4.06122835763264, -4.148473228374163, -4.323660871363262, -3.95541183557547, -3.839552997990384, -3.943326941549798, -4.358812920076319, -20.35474529459078, -21.35492807576019, -16.0166770118992, -3.643699800608367, -3.839552997990377, -4.16779410577539, -4.270190798120847, -4.072423265414166, -3.912826941364834, -4.487909243940705, -4.399287121985211, -3.867700690927879, -4.325038122577292, -3.9433269415498, -3.9433269415498, -3.839552997990377, -15.47689761992238, -16.57807895980369, -16.91672854925975, -24.69641915892431, -23.77581384489981, -14.19607168743453, -20.88982251327863, -20.40760439920939, -15.87014491215982, -13.74590386091272, -3.896314657771455, -4.255038976516944, -4.255038976516944, -4.489951822438476, -7.483149919902635, -20.08781099347538, -14.54308817101222, -15.49227919736288, -4.270190798120839, -3.996797014792246, -4.487909243940704, -4.195941798712929, -3.943326941549799, -4.072423265414168, -3.943326941549799, -3.839552997990378, -3.970563657179373, -4.412282993318769, -13.02821139662996, -13.53785608865931, -11.53087461963843, -12.34049364222854, -13.67734163413737, -11.1571753494502, -16.53628408875782, -8.407606751769697, -14.97339795017795, -26.6057929421814, -20.21585408237882, -23.90116660088905, -27.04697094768037, -62.93015098186536, -55.9693517626996, -72.11896248167315, -76.45122358802828, -74.48785135388771, -8.55910994202744, -5.354458356403906, -3.643699800608363, -3.912826941364821, -4.2715680493349, -3.82353949212563, -4.148473228374169, -8.639390688586223, -12.01355237174741, -11.98736858914865, -11.81709304219579, -16.81598075140835, -10.78769917788104, -10.63101475094087, -8.964102635942519, -64.02234141324801, -4.072423265414165, -3.568073549986379, -3.968649321854753, -4.271568049334908, -79.68749454674801, -3.912826941364818, -3.912826941364818, -4.195941798712927, -4.161710714653436, -4.448100369315641, -4.148473228374169, -3.823539492125629, -4.032614390789069, -4.032614390789069, -4.325038122577296, -4.323660871363262, -4.059185779134864, -70.00661732284635, -3.839552997990377, -4.270190798120848, -3.839552997990377, -3.943326941549791, -4.048006656351196, -3.643699800608367, -3.823539492125634, -3.568073549986388, -4.360855498574101, -4.059851106418659, -4.161710714653433, -4.255038976516945, -4.074777098074708, -4.358812920076329, -4.150403348696644, -3.867700690927877, -4.384135300381315, -3.732987249847541, -4.270190798120848, -4.487909243940695, -4.255038976516945, -4.400664373199269, -4.283186669454403, -3.894937406557441, -4.135251527092742, -71.22789196034817, -70.94786203932242, -73.92905832028694, -76.06894474451356, -57.16271736118053, -10.61060944314753, -82.86837825317723, -63.41865915174903, -58.93468958740358, -11.91380842829871, -44.01041192158662, -3.747913241503638, -4.167794105775396, -4.399287121985189, -15.92706237412749, -15.00626885011878, -9.705419783110367, -17.8611193104269, -15.65179703726719, -33.69955426962977, -18.51304475551256, -15.9870202192475, -12.93193983673566, -15.260650614387, -34.36153040357007, -41.52640891885315, -50.68545830740683, -4.195941798712933, -4.072423265414169, -3.970563657179351, -4.283186669454397, -4.23902547065214, -4.487909243940714, -42.64807998852677, -4.40066437319927, -3.970563657179373, -26.14158628592582, -25.22382902651761, -49.76409095552256, -48.36888310174189, -47.21756919571875, -64.09195780326773, -40.80468547983261, -31.59319559664494, -46.75725101358538, -49.69149423787894, -32.60011240366362, -50.92370684044847, -31.06731406261558, -20.79857609916194, -30.0051229979363, -42.62363602437595, -25.03346169136287, -21.78208954708971, -21.50265381560236, -43.49480070166155, -39.47286227319666, -36.95510439569728, -45.57377970342225, -38.78156266569601, -42.98936471246823, -29.89669450764058, -37.0986748963954, -27.72719323099652, -27.7087161603702, -35.35325719337639, -19.61062946653094, -36.92564106559857, -40.43108985699136, -40.90959141975498, -36.72799473548331, -25.71331742269965, -21.32724708776604, -35.33399354019723, -40.09413287216265, -42.78270349303055, -33.95079059011359, -26.6658750467995, -44.87362247369661, -54.26378922626395, -43.23805936117066, -48.15029979109129, -29.33285852117714, -50.25959067725783, -53.22499367346707, -47.08341676521012, -8.501617871555997, -21.62925607218289, -37.49199792723146, -14.38655402900831, -34.27003065899849, -33.92731646683264, -52.23017463357157, -33.6531661932828, -39.32057842620881, -21.78076632425616, -21.91168656487505, -32.69791474923982, -23.25595937969958, -20.24291668136344, -35.98463248977712, -21.56997114999993, -43.55124307677875, -34.08462170282301, -36.75178290840264, -40.59454388867156, -36.71362173543717, -25.77316144077023, -21.31168735112661, -38.34309670981952, -20.93484541846274, -40.78615811056248, -42.92552621196788, -33.99759212128488, -44.15691442848104, -22.53591800123699, -34.90115730935329, -27.5641650016916, -36.67807273937475, -42.06845948553782, -34.39991438842777, -44.14996520173182, -14.22648296466302, -44.24103479272009, -22.25748848637533, -22.87444324972813, -20.03615159672999, -19.97067304114302, -38.30548684547177, -32.20660373318032, -32.68064579309742, -29.83453416911287, -29.73707454933772, -36.6315047276966, -33.97358370649449, -22.38096740003732, -22.04343814457438, -34.53374368385206]
    ],
   "optimized null":[
    [-7.581948951189168, -27.42434188252598, -30.45937053034604, -26.06786699927899, -21.20406086076475, -46.298959262933, -8.133438922720106, -31.70201949583274, -68.1569330319748, -8.784162346854835, -4.794562966854394, -6.133978612166485, -5.023724956185876, -4.270190798120876, -4.05918577913492, -4.271568049334926, -5.235608906389044, -8.156985153399233, -8.343961814818437, -8.941942542968114, -9.45152745051454, -8.729706771948957, -5.840284188943818, -8.584163413448715, -5.512440438328245, -5.19478405903764, -6.613104983678922, -5.513566041749708, -6.012418235543177, -7.567637261188584, -8.128953060179402, -4.489951822438476, -3.943326941549839, -5.124727015571406, -7.463322805323569, -5.512440438328245, -8.513351026964569, -3.867700690927871, -3.867700690927871, -3.867700690927871, -3.839552997990384, -3.643699800608398, -3.89493740655743, -4.05918577913492, -3.89493740655743, -5.695445753726711, -8.780691533383415, -33.94154777621219, -41.31112432739118, -34.6996238358663, -22.20091819355051, -46.58266361242358, -24.8175066597631, -35.64524348432045, -47.68576029683067, -37.92116678014178, -54.26194460361985, -3.867700690927878, -26.30341527879296, -44.42464320806373, -4.059185779134916, -4.059851106418646, -4.150403348696676, -31.48815889940352, -52.41009700955792, -26.14312672581387, -47.32955282047407, -27.43491125826331, -59.24012765409608, -15.63657851190076, -4.577196693180039, -4.412282993318785, -4.23902547065217, -4.328312919891468, -48.00916314847149, -92.98627956300531, -4.194564547498891, -3.896314657771484, -3.896314657771484, -4.05918577913492, -4.032614390789077, -4.074777098074696, -4.195941798712957, -3.996797014792239, -3.643699800608398, -3.823539492125664, -52.268150671626, -9.505109182510889, -5.098836915572195, -8.729706771948957, -9.02376971692269, -4.763274033147301, -5.098836915572195, -4.05918577913492, -3.94332694154984, -4.167794105775408, -3.94332694154984, -4.072423265414206, -4.360855498574105, -3.94332694154984, -4.05918577913492, -3.94332694154984, -3.868166964833941, -9.997097365298753, -6.237625367873538, -44.85330220067456, -3.823539492125656, -4.577196693180047, -4.255038976516929, -23.53437375319583, -69.01849350374211, -13.76102873816838, -9.396460245868045, -3.912826941364891, -4.360855498574113, -3.970563657179402, -4.150403348696666, -4.296890429639781, -3.912826941364891, -3.996797014792245, -11.20591057178805, -10.1415877392836, -74.90759906521994, -32.17331074239493, -26.12334707848383, -41.51432026164182, -42.12937338697685, -33.21599644821281, -65.14909475802968, -67.75548825908126, -42.02315921924142, -38.07171145934354, -27.91946594632729, -44.95994070551516, -33.43308218275969, -37.85855363097346, -52.69138975395719, -52.4519867665156, -41.36963682868477, -55.86204751529407, -48.53524989130816, -42.97959968888517, -6.404181568659897, -7.720387936287922, -9.222386750038122, -9.348847651903521, -6.212794867693965, -44.81135303612058, -10.40483730239221, -10.48378249966242, -3.867700690927872, -3.868166964833931, -4.241068049149897, -3.868166964833931, -3.732987249847634, -4.270190798120877, -3.983559528512945, -3.983559528512945, -3.943326941549837, -13.74638757785147, -6.114267596643876, -6.329395634894953, -45.18317703839162, -58.99449118032619, -5.251215429271826, -39.13661626011382, -34.44192809739397, -45.46375152058688, -61.25807625763376, -48.07301700763094, -32.84388225734514, -7.809301369993941, -20.52251300177513, -16.23029364921845, -17.90708380796681, -16.31691591208396, -8.578324843960456, -20.11911838506754, -20.11795940744278, -16.15757858250869, -10.64124118496173, -21.85540683747125, -14.36199563925875, -3.955411835575459, -3.996797014792246, -3.955411835575459, -3.996797014792246, -4.14847322837422, -3.968649321854751, -4.14847322837422, -3.968649321854751, -4.14847322837422, -3.996797014792246, -4.14847322837422, -3.996797014792246, -3.983559528512937, -15.39396235287793, -14.87730511684446, -17.00270897688962, -15.15569067239711, -11.30232374969427, -22.3217196583447, -12.15563317844166, -17.37934452942427, -10.69560004656974, -20.43887854472941, -10.61028718656552, -17.38271204036324, -10.57933953712769, -10.1261613685865, -9.700671806990069, -20.2524916225301, -8.881506879228853, -24.03054563797847, -6.425362496979999, -19.64415203030927, -18.73754544286692, -17.58970827227832, -11.12438270207531, -18.63020756999599, -22.67311075043501, -21.44651072891602, -23.61340283516798, -24.14937224666987, -13.58586923773061, -15.12186727506241, -11.22893462196227, -11.48228502157869, -5.897946718327312, -13.5993872504085, -5.191337747334019, -10.8219845598758, -4.135251527092724, -3.894937406557436, -3.568073549986399, -3.823539492125656, -3.896314657771487, -4.577196693180051, -4.271568049334928, -4.48790924394076, -4.150403348696675, -3.94332694154983, -4.151780599910722, -4.270190798120877, -3.94332694154983, -4.072423265414196, -4.048006656351201, -3.94332694154983, -3.95541183557546, -3.94332694154983, -3.894937406557436, -3.823539492125656, -3.839552997990392, -4.358812920076391, -3.97056365717941, -3.94332694154983, -3.94332694154983, -4.399287121985247, -4.194564547498888, -4.059185779134923, -4.194564547498888, -4.072423265414196, -4.194564547498888, -3.823539492125656, -4.151780599910722, -11.50353707461945, -8.494529105092594, -15.44777870955421, -12.79113348863499, -7.18477943386779, -13.49888822913431, -9.990524590085801, -9.673597099473737, -8.757905112203085, -10.81636849018756, -12.15208982202832, -12.28451478334797, -19.74889621112471, -19.47794343692815, -12.82631068373445, -12.16495678025677, -3.94332694154983, -3.968649321854753, -3.94332694154983, -4.163399220030208, -4.161710714653441, -4.076154349288733, -3.894937406557436, -13.61685539584257, -9.486556145521076, -8.791135173954881, -15.02357092298167, -12.4764237530733, -17.87841083625342, -9.184074244662765, -15.66214925532045, -4.384135300381295, -4.195941798712957, -3.970563657179409, -3.867700690927878, -3.64369980060839, -4.150403348696674, -3.839552997990388, -3.996797014792246, -3.94332694154983, -4.271568049334928, -3.64369980060839, -3.64369980060839, -3.970563657179409, -3.64369980060839, -3.971940908393456, -18.8512526901918, -15.00035720546162, -11.96344779816769, -4.048006656351197, -3.970563657179412, -4.150403348696676, -12.93713632283623, -17.59139048906963, -14.97589132927186, -16.01624461394414, -15.72873515621002, -10.46126270790887, -10.67776060365028, -8.48695118238658, -6.482435063869581, -43.29686454226008, -4.328312919891466, -4.072423265414208, -4.072423265414208, -4.239025470652191, -3.5680735499864, -4.059851106418644, -4.23969079793591, -4.151780599910712, -4.151780599910712, -3.823539492125655, -3.894937406557434, -4.271568049334919, -4.239025470652191, -3.823539492125655, -4.328312919891466, -4.239025470652191, -4.358812920076396, -4.239025470652191, -3.643699800608387, -4.135251527092723, -4.359478247360117, -4.239025470652191, -4.072423265414208, -4.399287121985243, -4.239025470652191, -4.488574571224483, -3.823539492125655, -3.823539492125655, -3.823539492125655, -4.0747770980747, -4.359478247360113, -3.867700690927879, -3.64369980060839, -4.061228357632637, -45.18802550671684, -12.76144808679389, -17.18169961485049, -21.53446125240586, -17.00471534245499, -23.23676484297341, -19.91973308962781, -20.08184602630415, -22.3966824037019, -18.1576767904521, -22.03193955365703, -21.97703679706454, -15.31073894359881, -18.04150309200202, -4.061228357632632, -4.148473228374203, -4.323660871363262, -3.955411835575455, -3.839552997990386, -3.94332694154984, -4.358812920076387, -20.45445963994792, -21.22336155197334, -15.98049668197319, -3.643699800608398, -3.839552997990384, -4.167794105775408, -4.270190798120876, -4.072423265414206, -3.912826941364898, -4.487909243940758, -4.399287121985243, -3.867700690927871, -4.325038122577323, -3.94332694154984, -3.94332694154984, -3.839552997990384, -15.51954681068123, -16.6295741774839, -16.96824650991512, -24.26164204833589, -23.79816465370826, -14.23133694700448, -20.78436608282485, -20.5191602343336, -15.92333599730968, -13.80633002618175, -3.896314657771484, -4.255038976516929, -4.255038976516929, -4.489951822438474, -7.509443978819896, -20.22782821399203, -14.576903985556, -15.54304690206131, -4.270190798120877, -3.99679701479224, -4.487909243940756, -4.195941798712957, -3.943326941549839, -4.072423265414204, -3.943326941549839, -3.839552997990385, -3.970563657179406, -4.412282993318785, -13.20090097979705, -13.4882123199158, -11.57827021936034, -12.35838702695607, -13.12075913815311, -11.15508986296412, -16.5793286995378, -8.421252707316635, -14.96473501509212, -26.63347767985329, -19.60573055745675, -23.34743690428506, -26.7470061764133, -62.04395864969442, -55.981426522879, -72.22524200715054, -76.4185437634157, -74.30838679156771, -8.563647302517872, -5.352830058550618, -3.643699800608388, -3.912826941364891, -4.271568049334922, -3.823539492125655, -4.148473228374201, -8.646946378233171, -12.00285888337468, -11.97854077734014, -11.78923539071103, -16.79316671459259, -10.7912849246104, -10.62902608680499, -9.229264972727401, -64.0663217578288, -4.07242326541421, -3.568073549986387, -3.968649321854751, -4.27156804933493, -79.48733818638273, -3.912826941364893, -3.912826941364893, -4.195941798712954, -4.161710714653439, -4.44810036931568, -4.148473228374208, -3.823539492125653, -4.032614390789073, -4.032614390789073, -4.32503812257732, -4.323660871363254, -4.059185779134923, -67.9867965715203, -3.839552997990388, -4.270190798120879, -3.839552997990388, -3.94332694154983, -4.048006656351201, -3.64369980060839, -3.823539492125657, -3.568073549986398, -4.360855498574107, -4.059851106418644, -4.161710714653442, -4.255038976516924, -4.074777098074703, -4.358812920076392, -4.150403348696674, -3.867700690927878, -4.384135300381295, -3.732987249847626, -4.270190798120879, -4.487909243940759, -4.255038976516924, -4.400664373199294, -4.283186669454414, -3.894937406557437, -4.135251527092724, -70.68913835880876, -71.01501855542958, -74.02059906140627, -76.20713021105621, -57.3694989514045, -10.60200310716934, -82.89709293206883, -63.51763723738289, -59.03296023984437, -11.93002037790545, -44.01024111195654, -3.747913241503648, -4.167794105775416, -4.39928712198524, -15.97145379970425, -15.05843226887135, -9.852664065857788, -17.93382318523935, -12.92620123004937, -33.86324436254957, -18.57394268111801, -16.02089990061497, -13.02720760897688, -15.30179709141172, -32.84687155463976, -41.43315339783863, -50.80457009512364, -4.195941798712973, -4.072423265414206, -3.970563657179402, -4.283186669454421, -4.23902547065217, -4.487909243940742, -42.67624347891808, -4.400664373199287, -3.970563657179406, -25.87428454044391, -25.24574264872128, -49.83347620257888, -48.441725675457, -47.2026275022742, -64.10036826961813, -40.86740247176633, -31.65868629009642, -46.80388314494139, -49.81650740883382, -32.63990890614814, -51.00634834305595, -31.10531969995919, -20.83575722488921, -29.97475863359535, -42.71533965906548, -25.05573595709562, -21.81034582842018, -21.55046257124693, -43.53405738090304, -39.45747171261171, -36.91259102410753, -45.65346700573068, -38.83017499592749, -43.06860312398933, -29.9944570938173, -37.19932675017114, -27.77040149699367, -27.69696847158947, -35.40674723042707, -19.67675541716259, -37.01042324367645, -40.50684692366679, -40.91303892177883, -36.78647286277095, -25.74322779678331, -21.37387392029579, -35.39039106964329, -40.17171619657636, -42.82088928765482, -33.97991054434072, -26.73993367276705, -44.87684543933126, -54.30898602702324, -43.24910195422067, -48.22588435689031, -29.37094733576736, -50.31295706753243, -53.37076939276078, -47.12282469563738, -8.577360689940535, -21.681422736733, -37.49405826201167, -14.40991799728576, -34.33760287691974, -34.01174455139001, -52.25624230367129, -33.72760981647075, -39.42307453906273, -21.82279978909122, -21.95076672908612, -32.73764503297829, -23.29252578096524, -20.28885853349662, -36.08838569744907, -21.59667774207368, -43.66068570288129, -34.15981477178801, -36.77353841053784, -40.65778113636652, -36.83993303724299, -25.80753021339662, -21.3658478756622, -38.37773227763267, -20.986462633713, -40.90846992677577, -42.97221718673459, -34.05562900012455, -44.07597719523651, -22.58814174100392, -34.97148927956518, -27.58350314028201, -36.78735542923754, -42.13025837005901, -34.45352701700104, -44.10582841685758, -14.25715951008253, -44.27582032503346, -22.28125637360936, -22.91233226574828, -20.17278438185016, -20.01705930167876, -38.39669231600151, -32.2424957775744, -32.74872176682899, -29.91079784557905, -29.81268663144844, -36.76085154607586, -34.09311012220218, -22.4273273061011, -22.06415801408247, -34.54060093904277]
    ]
  },
 "Evidence Ratios":{
   "constrained":[
    [0.9624946978992893, 2.830028508752328, 0.9645205029317897, 0.9600474388517419, 0.9558802317742048, 7.662059986854185, 0.9060594696585329, 0.9613463991320553, 0.9889621927842658, 1.000000000000007, 1.000000000000008, 1.000000000000008, 1.000000000000008, 1.000000000000007, 1.000000000000009, 1.000000000000007, 1.000000000000008, 0.8937657278928274, 0.9480805690302784, 0.9552835319399612, 1.449193910937911, 1.221733752350588, 0.9527754940262797, 0.9522822019429625, 0.9590717837791217, 0.9577067231920751, 0.9490500086890531, 0.9526623349737321, 0.9494881291962257, 0.8930272745196591, 0.9081078884363677, 1.000000000000009, 1.000000000000006, 0.9542494679639668, 0.8965514065775431, 0.9590717837791217, 0.9565313691676745, 1.000000000000008, 1.000000000000008, 1.000000000000008, 1.000000000000008, 1.000000000000008, 1.000000000000008, 1.000000000000008, 1.000000000000008, 0.943229428068078, 1.110162288815588, 1.000000000000007, 1.000000000000007, 1.000000000000007, 1.000000000000007, 1.000000000000007, 1.000000000000007, 1.000000000000007, 1.000000000000007, 1.000000000000007, 1.000000000000007, 1.000000000000007, 1.000000000000011, 1.000000000000007, 1.000000000000009, 1.000000000000008, 1.000000000000008, 1.000000000000011, 0.9659989375675845, 0.9544039086867134, 0.852897127154558, 0.9544039680190756, 0.9551933660643359, 0.9422851725470675, 1.000000000000008, 1.000000000000007, 1.000000000000008, 1.000000000000008, 3.562439740946413, 0.9497587795028344, 1.000000000000008, 1.000000000000008, 1.000000000000008, 1.000000000000008, 1.000000000000008, 1.000000000000008, 1.000000000000008, 1.000000000000008, 1.000000000000008, 1.000000000000008, 0.9561239851493907, 1.43426722496137, 0.95693963347454, 1.221733752350588, 1.343181999960088, 0.9583957317274513, 0.95693963347454, 1.000000000000008, 1.000000000000008, 1.000000000000008, 1.000000000000008, 1.000000000000008, 1.000000000000008, 1.000000000000008, 1.000000000000008, 1.000000000000008, 1.000000000000009, 1.723947046886004, 0.9413798604192457, 0.8794564274165149, 1.000000000000008, 1.000000000000009, 1.000000000000008, 0.9509874903765155, 0.9576268004536888, 1.000000000000007, 1.000000000000007, 1.000000000000009, 1.000000000000008, 1.000000000000008, 1.000000000000008, 1.000000000000008, 1.000000000000009, 1.000000000000008, 1.000000000000009, 1.000000000000009, 1.07137764717565, 0.9550909606233251, 0.9581420984681039, 0.9583418699463079, 0.9921388852928293, 0.9596020131636593, 0.9544033195756282, 1.041952264081724, 0.9601327161683157, 0.938705869474402, 0.9509946919861051, 0.9612164056377286, 0.9574570721792357, 0.9570139208379843, 0.9585654742800793, 0.9638321852660543, 0.9521654169204671, 0.9603278922296242, 0.9393229239104641, 0.9386542898224876, 1.000000000000008, 1.000000000000008, 1.000000000000009, 1.000000000000009, 1.000000000000008, 1.000000000000007, 0.9641064515783266, 0.9116518784543032, 1.000000000000008, 1.000000000000008, 1.000000000000008, 1.000000000000008, 1.000000000000008, 1.000000000000008, 1.000000000000008, 1.000000000000008, 1.000000000000008, 1.037771357372615, 1.000000000000008, 1.000000000000009, 1.000000000000007, 1.000000000000007, 1.000000000000009, 0.9585755011748046, 0.9570997702520769, 0.8507540487429286, 0.9552504327061407, 0.9640864068711033, 0.9455372677573892, 1.000000000000009, 1.000000000000007, 1.000000000000007, 1.000000000000007, 1.000000000000007, 1.000000000000009, 1.000000000000007, 1.000000000000011, 1.000000000000011, 1.000000000000009, 1.000000000000007, 1.000000000000009, 1.000000000000008, 1.000000000000008, 1.000000000000008, 1.000000000000008, 1.000000000000008, 1.000000000000008, 1.000000000000008, 1.000000000000008, 1.000000000000008, 1.000000000000008, 1.000000000000008, 1.000000000000008, 1.000000000000009, 1.000000000000009, 1.000000000000007, 1.000000000000007, 1.000000000000009, 1.000000000000009, 1.000000000000007, 1.000000000000009, 1.000000000000007, 1.000000000000009, 1.000000000000007, 1.000000000000009, 1.000000000000011, 1.000000000000009, 1.000000000000009, 1.000000000000009, 1.000000000000007, 1.000000000000009, 1.000000000000011, 1.000000000000008, 1.000000000000007, 1.000000000000007, 1.000000000000007, 1.000000000000007, 1.000000000000007, 1.000000000000007, 1.000000000000011, 1.000000000000011, 1.000000000000011, 1.000000000000009, 1.000000000000007, 1.000000000000007, 1.000000000000009, 1.000000000000009, 1.000000000000009, 1.000000000000008, 1.000000000000009, 1.000000000000008, 1.000000000000008, 1.000000000000008, 1.000000000000008, 1.000000000000008, 1.000000000000008, 1.000000000000008, 1.000000000000009, 1.000000000000008, 1.000000000000008, 1.000000000000008, 1.000000000000008, 1.000000000000008, 1.000000000000008, 1.000000000000008, 1.000000000000008, 1.000000000000008, 1.000000000000008, 1.000000000000008, 1.000000000000008, 1.000000000000008, 1.000000000000008, 1.000000000000008, 1.000000000000008, 1.000000000000008, 1.000000000000008, 1.000000000000009, 1.000000000000008, 1.000000000000009, 1.000000000000008, 1.000000000000009, 1.000000000000008, 1.000000000000008, 1.000000000000009, 1.000000000000009, 1.000000000000007, 1.000000000000009, 1.000000000000008, 1.000000000000007, 1.000000000000007, 1.000000000000009, 1.000000000000009, 1.000000000000009, 1.000000000000009, 1.000000000000007, 1.000000000000007, 1.000000000000007, 1.000000000000007, 1.000000000000009, 1.000000000000008, 1.000000000000008, 1.000000000000008, 1.000000000000009, 1.000000000000007, 1.000000000000008, 1.000000000000008, 1.000000000000009, 1.000000000000009, 1.000000000000009, 1.000000000000009, 1.000000000000007, 1.000000000000007, 1.000000000000009, 1.000000000000009, 1.000000000000007, 1.000000000000008, 1.000000000000008, 1.000000000000008, 1.000000000000008, 1.000000000000008, 1.000000000000008, 1.000000000000008, 1.000000000000008, 1.000000000000008, 1.000000000000008, 1.000000000000008, 1.000000000000008, 1.000000000000008, 1.000000000000008, 1.000000000000007, 1.000000000000009, 1.000000000000009, 1.000000000000008, 1.000000000000008, 1.000000000000008, 0.9533173415535561, 1.245916045957589, 1.695941985418954, 1.103452854304395, 15.34916088797622, 0.9586986878681995, 0.9638103368407452, 1.042163796806277, 0.9571227824458294, 1.054094040063592, 1.000000000000009, 1.000000000000009, 1.000000000000009, 1.000000000000009, 1.000000000000008, 1.000000000000008, 1.000000000000008, 1.000000000000008, 1.000000000000008, 1.000000000000008, 1.000000000000008, 1.000000000000008, 1.000000000000009, 1.000000000000008, 1.000000000000009, 1.000000000000009, 1.000000000000009, 1.000000000000009, 1.000000000000008, 1.000000000000008, 1.000000000000008, 1.000000000000009, 1.000000000000009, 1.000000000000008, 1.000000000000009, 1.000000000000008, 1.000000000000008, 1.000000000000008, 1.000000000000008, 1.000000000000008, 1.000000000000008, 1.000000000000008, 1.000000000000008, 1.000000000000008, 1.000000000000007, 1.000000000000009, 0.9127730036283912, 0.9569802584011554, 0.9531864386157123, 1.045746890961778, 0.9632465311111084, 0.9209649490815408, 1.085731360779927, 0.9564896449137562, 1.857290724453101, 0.8920482746208576, 0.9543835331930732, 0.8500791888994844, 1.000000000000009, 1.000000000000008, 1.000000000000008, 1.000000000000008, 1.000000000000008, 1.000000000000008, 1.000000000000008, 0.9301559200523093, 1.015996020287155, 0.9511979196382915, 1.000000000000008, 1.000000000000008, 1.000000000000008, 1.000000000000008, 1.000000000000008, 1.000000000000009, 1.000000000000008, 1.000000000000007, 1.000000000000008, 1.000000000000008, 1.000000000000008, 1.000000000000008, 1.000000000000008, 0.9564447931428072, 0.9462653077816485, 0.9502309299157861, 1.400429418097737, 0.9671546728429085, 0.9570385323919919, 1.058230467664289, 0.9633732072089127, 0.9606679254966126, 0.9578252731163083, 1.000000000000008, 1.000000000000009, 1.000000000000009, 1.000000000000008, 0.9600647458166921, 0.9781006977041344, 0.9631370211244989, 0.9585475380840697, 1.000000000000005, 1.000000000000009, 1.000000000000007, 1.000000000000008, 1.000000000000006, 1.000000000000008, 1.000000000000006, 1.000000000000008, 1.000000000000008, 1.000000000000008, 0.9625203875487544, 1.018279126231564, 0.9420837175647315, 0.9832171546699709, 1.51902931687414, 0.950394638821368, 0.9605633165151702, 1.000000000000009, 1.000000000000007, 0.9333725658588238, 1.198479207550229, 1.571046825901862, 1.50182174397618, 1.84036893844465, 0.9838806987005425, 0.9514700208918316, 1.074365013236542, 1.027919463428752, 1.000000000000009, 1.000000000000008, 1.000000000000008, 1.000000000000008, 1.000000000000008, 1.000000000000009, 1.000000000000009, 1.000000000000007, 1.000000000000009, 1.000000000000007, 1.000000000000007, 1.000000000000011, 1.000000000000009, 1.000000000000007, 0.8735245546027965, 0.9741462256611271, 1.000000000000007, 1.000000000000008, 1.000000000000008, 1.000000000000008, 1.302802933512977, 1.000000000000008, 1.000000000000008, 1.000000000000008, 1.000000000000008, 1.000000000000009, 1.000000000000009, 1.000000000000008, 1.000000000000008, 1.000000000000008, 1.000000000000008, 1.000000000000008, 1.000000000000008, 12.07396421936941, 1.000000000000008, 1.000000000000008, 1.000000000000008, 1.000000000000008, 1.000000000000008, 1.000000000000008, 1.000000000000008, 1.000000000000008, 1.000000000000008, 1.000000000000008, 1.000000000000009, 1.000000000000009, 1.000000000000008, 1.000000000000008, 1.000000000000008, 1.000000000000008, 1.000000000000007, 1.000000000000008, 1.000000000000008, 1.000000000000008, 1.000000000000009, 1.000000000000009, 1.000000000000008, 1.000000000000008, 1.000000000000008, 1.040841918044928, 0.9528535866863456, 0.921604277458178, 0.9502242214960939, 0.9564956011999883, 1.000000000000009, 0.9576958426203888, 0.9502265684268503, 0.9564017428736232, 1.000000000000009, 1.000000000000007, 1.000000000000009, 1.000000000000009, 1.000000000000007, 0.9060226834359211, 0.9551430060967451, 0.8580629664105827, 0.9352894404607325, 15.68489669580646, 0.9153397853803491, 0.9565155361459423, 0.9554219428440487, 0.9490400293462217, 0.9643661400557543, 4.24526336552518, 1.040294198453684, 0.9505823946861724, 1.000000000000008, 1.000000000000008, 1.000000000000008, 1.000000000000009, 1.000000000000008, 1.000000000000009, 0.9339249127648048, 1.00000000000001, 1.000000000000008, 1.111591568615108, 1.036126642754689, 0.956185513886196, 0.9529305205184984, 0.9160996466147472, 0.9570479045614699, 0.9599984347185984, 0.9592790432865183, 0.9569489782997359, 0.9386366652116437, 0.9598850217039195, 0.947323887965257, 0.9455398437238623, 0.9600749023535239, 0.9576534869082047, 0.9605657382236982, 0.952930765262349, 0.9458945483295675, 0.9509954777749868, 0.958539596200468, 0.9529664776109112, 1.073134152977717, 0.9582924941222671, 0.9478392117065731, 0.9413934194703185, 0.9566824847366799, 0.9487856890514879, 0.9546464078649581, 0.9503347126644408, 0.9602737227632229, 0.9462480536714766, 0.9487878259818973, 0.9420314443771877, 0.9413478467295843, 0.9530780970953087, 0.9546465171548038, 0.9585671006527592, 0.9531574566467936, 0.9565652425678007, 0.9570994074310523, 0.9546742480299508, 0.9462496186122884, 0.9573457937192291, 0.9634053787635932, 0.958563009607114, 0.956309642486331, 0.9508355077988349, 0.951595017519381, 0.9545136645232647, 0.9577416061409124, 0.9442650377808494, 0.9509874874588901, 0.9494545708237607, 0.9624947011209378, 0.9598719452726475, 0.9490091342115259, 0.9534414828168299, 0.9596059649175005, 0.9389873914621069, 0.9528369704091685, 0.9585758852099384, 0.9598538225000549, 0.9594040554740165, 0.9585670197691586, 0.9591053283556678, 0.9456721606940556, 0.9388491358631498, 0.953112790721376, 0.9625999472043317, 0.9398812765460013, 0.9406756855787337, 0.9600748755646848, 0.9577859580304484, 0.9597459511280791, 0.9544040861123113, 0.9388368138107682, 0.9400434356960017, 0.9597387637506259, 1.005599929512647, 0.9577832780195071, 0.959610694616411, 0.9546547052795268, 0.9605327668793004, 0.9549631190548004, 0.957053802891357, 0.9419962025031768, 0.962494585657737, 0.95177173391324, 0.9546547856243146, 0.9572454642121806, 0.9496395971827266, 0.9528369931099432, 0.9412368553781664, 0.9599431780714403, 0.958269408744139, 0.9570134216057902, 0.9491146426680018, 0.9570528994471313, 0.9613038879859241, 0.9509874896332434, 0.952806261284185, 0.9501835825137794]
    ],
   "optimized null":[
    [0.9834498905126862, 1.0274564728788, 0.9421743300886464, 1.033822833244574, 1.0485814838452, 1.088700116993994, 1.04291989545457, 1.023671229825749, 0.9944274872974558, 1.004224303134795, 1.000621591465014, 1.001291171187559, 1.00028461464641, 1.000000000000036, 1.00000000000007, 1.000000000000032, 1.001010538767227, 1.215443446220278, 1.032251346100516, 1.02077095198038, 0.9693616236047958, 0.9258946650459363, 0.9925849022435144, 1.012218337582352, 1.004069439165932, 1.004840242296909, 0.9974528957070899, 0.9938766071262211, 0.9940294877177988, 1.027470020524106, 0.9897221868296957, 1.000000000000009, 1.000000000000046, 1.004479546947509, 1.01727371087065, 1.004069439165932, 1.01086198273496, 1, 1, 1, 1.000000000000015, 1.00000000000004, 1.000000000000007, 1.000000000000061, 1.000000000000007, 1.013684298781344, 0.8672393173287046, 0.9987324934151132, 0.9613142564310758, 1.00249818211029, 0.9742934724510235, 0.9805183299251509, 1.026405232519208, 0.9963538404737066, 1.021714407944769, 0.9961556054831519, 0.9501812708575581, 1.000000000000011, 0.9804052089090379, 1.011980837225218, 1.000000000000076, 1.000000000000007, 1.000000000000046, 1.026799882971054, 0.9838257702380628, 1.021564393823437, 0.9608593688562419, 1.02004121307827, 1.068251400210982, 0.9342421978661388, 1.000000000000044, 1.000000000000031, 1.000000000000038, 1.000000000000044, 0.8295757467581368, 1.02120592561634, 1.000000000000012, 1.000000000000036, 1.000000000000036, 1.000000000000061, 1.000000000000013, 1.000000000000006, 1.000000000000042, 1.000000000000001, 1.00000000000004, 1.00000000000004, 1.191878858115019, 0.9478068985959639, 1.005567725857418, 0.9258946650459363, 0.873649906152531, 1.000284996532504, 1.005567725857418, 1.000000000000061, 1.000000000000048, 1.000000000000026, 1.000000000000048, 1.000000000000048, 1.000000000000004, 1.000000000000048, 1.000000000000061, 1.000000000000048, 1.000000000000012, 1.093233683588756, 0.9812974220600156, 0.9483114384358361, 1.000000000000033, 1.000000000000048, 0.999999999999992, 0.9888469714984859, 0.9657212075586502, 1.001445630240751, 0.9877677670309231, 1.000000000000075, 1.000000000000012, 1.000000000000029, 1.000000000000028, 1.000000000000034, 1.000000000000075, 1.000000000000021, 1.00121184301842, 1.00246669219655, 1.106134198832415, 1.060768746152852, 0.9665238587126337, 0.9667427376824619, 0.600910811461288, 1.024574296162349, 1.181799192249507, 0.832127347566386, 0.8541421060949418, 1.055513406764459, 0.984815683437789, 1.073290577786336, 0.9728223478898707, 1.100671149925198, 0.9855412682462074, 0.9876030070534439, 1.066090056620526, 0.9283964794306691, 1.031696426237551, 1.052170504941753, 1.002744061667701, 0.9947865467559578, 0.9806525993953989, 0.9805856696001611, 1.002480678383352, 1.013187860205151, 0.991852420431381, 1.012404670585989, 0.9999999999999933, 1.000000000000003, 1.000000000000006, 1.000000000000003, 1.000000000000084, 1.000000000000052, 1.000000000000026, 1.000000000000026, 1.000000000000052, 0.9256834177764146, 0.9902503649237263, 0.9892369130962517, 1.020780848191377, 1.083480312022852, 1.000412317519293, 0.9557788840393914, 1.020785237336698, 0.9975083203926051, 1.07010523213868, 1.086811407090961, 1.017171084348119, 0.9981156694804524, 1.000789381069873, 1.002973015432225, 1.028292751919532, 1.013754641809776, 0.9953651672388195, 0.980026760045886, 1.024095693942763, 1.012524396494717, 0.9966720655629835, 1.016841484711933, 0.9913763890402498, 0.9999999999999893, 1.000000000000016, 0.9999999999999893, 1.000000000000016, 1.000000000000057, 1.000000000000021, 1.000000000000057, 1.000000000000021, 1.000000000000057, 1.000000000000016, 1.000000000000057, 1.000000000000016, 1.000000000000011, 0.9935237377165701, 1.013010195014247, 1.016160058582417, 1.008863785067043, 1.00516469602534, 1.014831643203146, 0.9923789751314185, 0.9886845752191566, 0.997018031670881, 1.023821845310102, 0.9925397237925372, 1.013582460773411, 0.9974336924338166, 0.9932447246675443, 0.9960264775873093, 1.022066559401892, 1.001446033850407, 1.022070082778359, 1.003979627302787, 1.007483030158994, 1.047844977375417, 1.032998311983088, 1.002254585172652, 1.003674181948664, 1.018723234088359, 1.014813427977618, 1.009685428104749, 1.022042771588356, 0.9979692553987344, 1.025712064573723, 1.005765461145381, 0.9976927169150394, 1.002073496076424, 0.9954412151200324, 1.000332782430969, 1.000543277727707, 0.9999999999999902, 1.000000000000001, 1.000000000000016, 1.000000000000031, 1.000000000000032, 1.00000000000005, 1.000000000000036, 1.000000000000075, 1.00000000000004, 1.000000000000045, 1.000000000000036, 1.000000000000036, 1.000000000000045, 1.000000000000048, 1.000000000000011, 1.000000000000045, 0.9999999999999898, 1.000000000000045, 1.000000000000001, 1.000000000000031, 1.000000000000021, 1.000000000000073, 1.00000000000004, 1.000000000000045, 1.000000000000045, 1.00000000000004, 0.9999999999999947, 1.000000000000075, 0.9999999999999947, 1.000000000000048, 0.9999999999999947, 1.000000000000031, 1.000000000000036, 0.9977536613912023, 1.011821094341748, 0.9846812651518569, 0.989119179873212, 0.9993421080076237, 0.9874791215564576, 0.9960607986241472, 0.9862120930504279, 1.010458879098612, 1.002248037229798, 0.9849082051554626, 0.9995765580416752, 0.9889639671287517, 0.9804962249330783, 0.9991596308842084, 1.000083864592033, 1.000000000000045, 1.000000000000018, 1.000000000000045, 1.00000000000002, 1.000000000000016, 1.000000000000051, 1.000000000000001, 0.9969197933068169, 1.003955379552904, 1.01027288517611, 0.9860232191508748, 1.015166969938088, 1.005840583788781, 1.003444046011434, 1.000094179724236, 0.9999999999999867, 1.000000000000029, 1.000000000000039, 1.000000000000009, 1.000000000000031, 1.000000000000038, 1.00000000000002, 1.000000000000013, 1.000000000000048, 1.000000000000035, 1.000000000000031, 1.000000000000031, 1.000000000000039, 1.000000000000031, 1.000000000000035, 1.00106335095698, 0.9816979326261163, 1.001815336803582, 1, 1.000000000000045, 1.000000000000046, 1.0782817242068, 0.9456441924095659, 1.023332769614221, 0.7905991010581512, 1.081037142520319, 0.9760953451536258, 1.018510107379291, 0.9679129151871734, 0.9986075721709756, 1.035823298465214, 1.000000000000042, 1.000000000000039, 1.000000000000039, 1.000000000000067, 1.000000000000014, 1.000000000000004, 1.000000000000005, 1.00000000000003, 1.00000000000003, 1.00000000000004, 1.000000000000008, 1.000000000000028, 1.000000000000067, 1.00000000000004, 1.000000000000042, 1.000000000000067, 1.000000000000065, 1.000000000000067, 1.000000000000037, 0.9999999999999982, 1.00000000000001, 1.000000000000067, 1.000000000000039, 1.000000000000035, 1.000000000000067, 1.000000000000008, 1.00000000000004, 1.00000000000004, 1.00000000000004, 1.000000000000004, 0.9999999999999982, 1.000000000000012, 1.000000000000033, 1.000000000000012, 1.017394633075752, 1.000888863305865, 1.014043389466666, 1.147494868792656, 0.9999078700663928, 0.9537772329802096, 1.072949173848637, 1.026646362518797, 0.9667695698618161, 0.9968309523039863, 0.9783312615749525, 1.110379188938286, 0.9825236030114951, 1.020576662632849, 1.000000000000001, 1.000000000000048, 1.000000000000008, 0.9999999999999933, 1.00000000000001, 1.00000000000005, 1.000000000000076, 1.027687666431461, 0.8907449965089667, 0.9173983910591578, 1.00000000000004, 1.000000000000015, 1.000000000000026, 1.000000000000037, 1.000000000000048, 1.000000000000073, 1.00000000000006, 1.00000000000004, 1, 1.000000000000039, 1.000000000000048, 1.000000000000048, 1.000000000000015, 0.9981187531869601, 0.9962698948217524, 1.000467830247987, 0.9066505413575964, 0.989014747169864, 0.9913909072761682, 0.9523160753151917, 1.077066820354646, 1.013150319243857, 1.017487405610332, 1.000000000000036, 0.9999999999999947, 0.9999999999999947, 1.000000000000006, 0.985643556484002, 1.125102979900825, 0.9962632221295015, 1.008467229215877, 1.000000000000044, 1.000000000000004, 1.000000000000059, 1.000000000000036, 1.000000000000046, 1.000000000000044, 1.000000000000046, 1.000000000000015, 1.000000000000042, 1.000000000000024, 1.143952706912242, 0.9689621803676497, 0.9878093786051855, 1.000968580409231, 0.8706536980193013, 0.9484146689634724, 1.002813181793931, 1.013739486554096, 0.9913744800168391, 0.9595737535398392, 0.6511142851811113, 0.9030408113034604, 1.112616107518847, 0.7586412531085027, 0.9958328365637025, 1.058160925669986, 1.039822449643795, 0.8590503523394566, 1.004547669897151, 0.99837302710443, 1.000000000000033, 1.000000000000079, 1.00000000000003, 1.000000000000034, 1.000000000000042, 1.007584305896406, 0.9893634837164403, 0.9912110389158156, 0.9725267946937781, 0.9774442355156477, 1.003592183210063, 0.9980133119465082, 1.138763810823837, 1.017945608552747, 1.000000000000052, 1.000000000000016, 1.000000000000006, 1.00000000000003, 1.066478058930814, 1.000000000000083, 1.000000000000083, 1.000000000000035, 1.000000000000011, 1.000000000000048, 1.000000000000047, 1.000000000000032, 1.000000000000012, 1.000000000000012, 1.000000000000032, 1, 1.000000000000067, 1.601964463152839, 1.00000000000002, 1.000000000000039, 1.00000000000002, 1.000000000000048, 1.000000000000012, 1.000000000000031, 1.000000000000032, 1.000000000000017, 1.000000000000014, 0.9999999999999929, 1.000000000000019, 0.9999999999999876, 1.000000000000003, 1.000000000000071, 1.000000000000038, 1.000000000000009, 0.9999999999999867, 1.000000000000093, 1.000000000000039, 1.000000000000072, 0.9999999999999876, 1.000000000000035, 1.00000000000002, 1.000000000000004, 0.9999999999999902, 0.6073052815751133, 1.019041515535979, 1.009950574388983, 1.091036505560936, 1.176215994332594, 0.9914305925156931, 0.9855944034108848, 1.049090140748192, 1.055161073279195, 1.016344076306581, 0.9998292049570568, 1.000000000000019, 1.000000000000028, 1.000000000000058, 0.9471483828725363, 1.00628890629531, 0.9941834698792473, 1.005821518766922, 1.027473060163617, 1.078132265707932, 1.016575553142472, 0.9883459114139713, 1.043899762097121, 1.00487407371887, 0.9334620318335946, 0.9476671322200312, 1.070827112856521, 1.000000000000047, 1.000000000000044, 1.000000000000059, 1.000000000000033, 1.000000000000038, 1.000000000000037, 0.9606013861201788, 1.000000000000028, 1.000000000000042, 0.850858948973549, 1.05908253531358, 1.024886540719007, 1.024935096054183, 0.90251332065523, 0.9651310676968218, 1.022134785269228, 1.024205735709324, 1.002630381593375, 1.063628694089662, 0.9988553873023721, 1.028938072766909, 0.9821673044060032, 0.9964434908621523, 0.929011988540338, 1.052818419586414, 0.9743947582679914, 0.9730032020242864, 0.9975657515647819, 0.996917034609719, 0.938412076785478, 1.028467788097471, 1.037781303372376, 0.9950542021494665, 1.019022945171371, 1.054934692017937, 1.049254088392693, 0.9967991391034648, 0.9392357971698626, 1.013037384949352, 1.010934771853092, 1.03273652166638, 1.016169780671289, 0.9445987458571713, 1.010474171368033, 0.9836316690846356, 1.004320425724748, 1.008457930435807, 1.033733536958592, 0.9943537758930205, 0.9828830445389691, 1.018987766412546, 0.9604362638772291, 1.007947211831354, 0.9692066895920111, 1.031393748296603, 0.9877502620197076, 1.003757696313387, 1.104311870405925, 0.9962377658471813, 1.01856464606159, 1.001914120374695, 0.9514127816905233, 0.9852471556072792, 1.026974215656817, 1.032611705378944, 0.9786222570132477, 1.03376873569147, 1.040335113081436, 0.9937416704339906, 0.9967788145646731, 0.9987567828306797, 0.9951353095583322, 1.003632636793869, 1.063961098815163, 0.9712681102933239, 1.047432727440753, 1.027543538741585, 0.9837712535833184, 1.001236298040497, 1.067323864424571, 0.9936450491038921, 1.011090622687878, 0.9935696676756881, 1.004961355350476, 1.060985522218869, 0.9849757850363126, 1.017087068210277, 0.9274161201877203, 1.009131429225051, 1.029532038040846, 0.973295609556702, 1.071452823937107, 1.015840477488874, 1.009764322768729, 0.9013236980289984, 0.9924781391515298, 0.9854621934565733, 0.9776167101870277, 0.994210413656659, 1.088673570453337, 0.9980766764848041, 1.031119397186939, 0.9950232837069264, 1.025776260386135, 1.032853968261706, 1.023662004188999, 1.089207323624856, 1.083353926205061, 0.9961131081762801, 0.9727542286700516, 0.9567216247097213]
    ]
  },
 "tested":{
   "0":{
     "V_polyspora":"background",
     "T_phaffii":"background",
     "Node4":"background",
     "T_blattae":"background",
     "Node3":"background",
     "S_cerevisiae":"background",
     "S_mikatae":"background",
     "Node12":"background",
     "S_kudriavzevii":"background",
     "Node11":"background",
     "S_uvarum":"background",
     "Node10":"background",
     "C_glabrata":"background",
     "Node9":"background",
     "K_naganishii":"background",
     "K_africana":"background",
     "Node19":"background",
     "N_castellii":"test",
     "N_dairenensis":"background",
     "Node22":"background",
     "Node18":"background",
     "Node8":"background",
     "Node2":"background",
     "Z_rouxii":"background",
     "T_delbrueckii":"background",
     "Node25":"background",
     "L_waltii":"background",
     "L_thermotolerans":"background",
     "Node30":"background",
     "L_kluyveri":"background",
     "Node29":"background",
     "E_gossypii":"background",
     "E_cymbalariae":"background",
     "Node35":"background",
     "K_lactis":"background",
     "Node34":"background",
     "Node28":"background"
    }
  },
 "data partitions":{
   "0":{
     "name":"busted.filter.default",
     "coverage":[
      [0, 1, 2, 3, 4, 5, 6, 7, 8, 9, 10, 11, 12, 13, 14, 15, 16, 17, 18, 19, 20, 21, 22, 23, 24, 25, 26, 27, 28, 29, 30, 31, 32, 33, 34, 35, 36, 37, 38, 39, 40, 41, 42, 43, 44, 45, 46, 47, 48, 49, 50, 51, 52, 53, 54, 55, 56, 57, 58, 59, 60, 61, 62, 63, 64, 65, 66, 67, 68, 69, 70, 71, 72, 73, 74, 75, 76, 77, 78, 79, 80, 81, 82, 83, 84, 85, 86, 87, 88, 89, 90, 91, 92, 93, 94, 95, 96, 97, 98, 99, 100, 101, 102, 103, 104, 105, 106, 107, 108, 109, 110, 111, 112, 113, 114, 115, 116, 117, 118, 119, 120, 121, 122, 123, 124, 125, 126, 127, 128, 129, 130, 131, 132, 133, 134, 135, 136, 137, 138, 139, 140, 141, 142, 143, 144, 145, 146, 147, 148, 149, 150, 151, 152, 153, 154, 155, 156, 157, 158, 159, 160, 161, 162, 163, 164, 165, 166, 167, 168, 169, 170, 171, 172, 173, 174, 175, 176, 177, 178, 179, 180, 181, 182, 183, 184, 185, 186, 187, 188, 189, 190, 191, 192, 193, 194, 195, 196, 197, 198, 199, 200, 201, 202, 203, 204, 205, 206, 207, 208, 209, 210, 211, 212, 213, 214, 215, 216, 217, 218, 219, 220, 221, 222, 223, 224, 225, 226, 227, 228, 229, 230, 231, 232, 233, 234, 235, 236, 237, 238, 239, 240, 241, 242, 243, 244, 245, 246, 247, 248, 249, 250, 251, 252, 253, 254, 255, 256, 257, 258, 259, 260, 261, 262, 263, 264, 265, 266, 267, 268, 269, 270, 271, 272, 273, 274, 275, 276, 277, 278, 279, 280, 281, 282, 283, 284, 285, 286, 287, 288, 289, 290, 291, 292, 293, 294, 295, 296, 297, 298, 299, 300, 301, 302, 303, 304, 305, 306, 307, 308, 309, 310, 311, 312, 313, 314, 315, 316, 317, 318, 319, 320, 321, 322, 323, 324, 325, 326, 327, 328, 329, 330, 331, 332, 333, 334, 335, 336, 337, 338, 339, 340, 341, 342, 343, 344, 345, 346, 347, 348, 349, 350, 351, 352, 353, 354, 355, 356, 357, 358, 359, 360, 361, 362, 363, 364, 365, 366, 367, 368, 369, 370, 371, 372, 373, 374, 375, 376, 377, 378, 379, 380, 381, 382, 383, 384, 385, 386, 387, 388, 389, 390, 391, 392, 393, 394, 395, 396, 397, 398, 399, 400, 401, 402, 403, 404, 405, 406, 407, 408, 409, 410, 411, 412, 413, 414, 415, 416, 417, 418, 419, 420, 421, 422, 423, 424, 425, 426, 427, 428, 429, 430, 431, 432, 433, 434, 435, 436, 437, 438, 439, 440, 441, 442, 443, 444, 445, 446, 447, 448, 449, 450, 451, 452, 453, 454, 455, 456, 457, 458, 459, 460, 461, 462, 463, 464, 465, 466, 467, 468, 469, 470, 471, 472, 473, 474, 475, 476, 477, 478, 479, 480, 481, 482, 483, 484, 485, 486, 487, 488, 489, 490, 491, 492, 493, 494, 495, 496, 497, 498, 499, 500, 501, 502, 503, 504, 505, 506, 507, 508, 509, 510, 511, 512, 513, 514, 515, 516, 517, 518, 519, 520, 521, 522, 523, 524, 525, 526, 527, 528, 529, 530, 531, 532, 533, 534, 535, 536, 537, 538, 539, 540, 541, 542, 543, 544, 545, 546, 547, 548, 549, 550, 551, 552, 553, 554, 555, 556, 557, 558, 559, 560, 561, 562, 563, 564, 565, 566, 567, 568, 569, 570, 571, 572, 573, 574, 575, 576, 577, 578, 579, 580, 581, 582, 583, 584, 585, 586, 587, 588, 589, 590, 591, 592, 593, 594, 595, 596, 597, 598, 599, 600, 601, 602, 603, 604, 605, 606, 607, 608, 609, 610, 611, 612, 613, 614, 615, 616, 617, 618, 619, 620, 621, 622, 623, 624, 625, 626, 627, 628, 629, 630, 631, 632, 633, 634, 635, 636, 637, 638, 639, 640]
      ]
    }
  },
 "branch attributes":{
   "0":{
     "K_naganishii":{
       "original name":"K_naganishii",
       "Nucleotide GTR":0.4689699859105607,
       "MG94xREV with separate rates for branch sets":1.747428791750426,
       "unconstrained":14.35833583991071,
       "constrained":14.72758779785656
      },
     "N_dairenensis":{
       "original name":"N_dairenensis",
       "Nucleotide GTR":0.2519261400584817,
       "MG94xREV with separate rates for branch sets":1.021557208955278,
       "unconstrained":2.811625289552088,
       "constrained":2.794738629977847
      },
     "N_castellii":{
       "original name":"N_castellii",
       "Nucleotide GTR":0.2541944649283839,
       "MG94xREV with separate rates for branch sets":0.09105159415015233,
       "unconstrained":154.2619634754825,
       "constrained":0.7603317987953723
      },
     "K_africana":{
       "original name":"K_africana",
       "Nucleotide GTR":0.1943898601931442,
       "MG94xREV with separate rates for branch sets":0.4871529762484134,
       "unconstrained":0.5502071556215472,
       "constrained":0.5591624102711227
      },
     "T_phaffii":{
       "original name":"T_phaffii",
       "Nucleotide GTR":0.2078448637279307,
       "MG94xREV with separate rates for branch sets":0.70675251889117,
       "unconstrained":1.218255668685508,
       "constrained":1.236837556285817
      },
     "Z_rouxii":{
       "original name":"Z_rouxii",
       "Nucleotide GTR":0.2540978240525728,
       "MG94xREV with separate rates for branch sets":0.6471047760547164,
       "unconstrained":1.143478069284004,
       "constrained":1.152709226964915
      },
     "T_delbrueckii":{
       "original name":"T_delbrueckii",
       "Nucleotide GTR":0.2414716182325533,
       "MG94xREV with separate rates for branch sets":0.4871572237748916,
       "unconstrained":0.7374592225165114,
       "constrained":0.755397598345167
      },
     "V_polyspora":{
       "original name":"V_polyspora",
       "Nucleotide GTR":0.2763114223030703,
       "MG94xREV with separate rates for branch sets":0.4833410890509884,
       "unconstrained":1.166172270196184,
       "constrained":1.174041924688257
      },
     "L_kluyveri":{
       "original name":"L_kluyveri",
       "Nucleotide GTR":0.1890327565512886,
       "MG94xREV with separate rates for branch sets":0.4735423092938807,
       "unconstrained":0.8312490558604768,
       "constrained":0.8424616925736496
      },
     "L_thermotolerans":{
       "original name":"L_thermotolerans",
       "Nucleotide GTR":0.1470934054049769,
       "MG94xREV with separate rates for branch sets":0.2456657848923545,
       "unconstrained":0.1441130516590401,
       "constrained":0.148903546583018
      },
     "L_waltii":{
       "original name":"L_waltii",
       "Nucleotide GTR":0.1895957004260863,
       "MG94xREV with separate rates for branch sets":0.3138374399425136,
       "unconstrained":0.8701928500030025,
       "constrained":0.8691774395755315
      },
     "E_gossypii":{
       "original name":"E_gossypii",
       "Nucleotide GTR":0.3132377185358061,
       "MG94xREV with separate rates for branch sets":0.5607562860098055,
       "unconstrained":2.459863930802086,
       "constrained":2.54054252289609
      },
     "E_cymbalariae":{
       "original name":"E_cymbalariae",
       "Nucleotide GTR":0.1775307462882714,
       "MG94xREV with separate rates for branch sets":0.5100418152944471,
       "unconstrained":0.9098949565420287,
       "constrained":0.9217435760128995
      },
     "K_lactis":{
       "original name":"K_lactis",
       "Nucleotide GTR":0.2925434374279323,
       "MG94xREV with separate rates for branch sets":0.7873946235370429,
       "unconstrained":1.225709428332566,
       "constrained":1.221451297248668
      },
     "T_blattae":{
       "original name":"T_blattae",
       "Nucleotide GTR":0.3995175583903414,
       "MG94xREV with separate rates for branch sets":1.386304701806815,
       "unconstrained":7.736139858749188,
       "constrained":7.672217962420266
      },
     "S_cerevisiae":{
       "original name":"S_cerevisiae",
       "Nucleotide GTR":0.09336468565764666,
       "MG94xREV with separate rates for branch sets":0.1208491301036215,
       "unconstrained":0.1161074452637634,
       "constrained":0.1161653440832669
      },
     "S_mikatae":{
       "original name":"S_mikatae",
       "Nucleotide GTR":0.09175801118012622,
       "MG94xREV with separate rates for branch sets":0.1249396767627759,
       "unconstrained":0.1288932644598909,
       "constrained":0.1291709048137085
      },
     "S_kudriavzevii":{
       "original name":"S_kudriavzevii",
       "Nucleotide GTR":0.1113722923908591,
       "MG94xREV with separate rates for branch sets":0.1694497951260356,
       "unconstrained":0.1884178624846828,
       "constrained":0.1889540129069118
      },
     "S_uvarum":{
       "original name":"S_uvarum",
       "Nucleotide GTR":0.05446947750093417,
       "MG94xREV with separate rates for branch sets":0.1225130787222481,
       "unconstrained":0.1269516130911467,
       "constrained":0.1272451721601942
      },
     "C_glabrata":{
       "original name":"C_glabrata",
       "Nucleotide GTR":0.4175511862373903,
       "MG94xREV with separate rates for branch sets":1.501488032235416,
       "unconstrained":8.120856248835054,
       "constrained":8.080505121406441
      },
     "Node10":{
       "Nucleotide GTR":0.2169530512231528,
       "MG94xREV with separate rates for branch sets":0.8298177061917813,
       "unconstrained":2.070887565851343,
       "constrained":2.136973610519665
      },
     "Node11":{
       "Nucleotide GTR":0.0414761360796472,
       "MG94xREV with separate rates for branch sets":0,
       "unconstrained":0.002680362860991584,
       "constrained":0.002650019521787319
      },
     "Node12":{
       "Nucleotide GTR":0.0445146233978034,
       "MG94xREV with separate rates for branch sets":0.06599976407019094,
       "unconstrained":0.06167051944958956,
       "constrained":0.06195476724927988
      },
     "Node18":{
       "Nucleotide GTR":0.127703217935535,
       "MG94xREV with separate rates for branch sets":0.4117180398898015,
       "unconstrained":0.766095612753335,
       "constrained":0.7886235522815986
      },
     "Node19":{
       "Nucleotide GTR":0.07719001175005108,
       "MG94xREV with separate rates for branch sets":0.2160200018700521,
       "unconstrained":0.2437393468713494,
       "constrained":0.2379556554644392
      },
     "Node2":{
       "Nucleotide GTR":0.005165752014927774,
       "MG94xREV with separate rates for branch sets":0,
       "unconstrained":0,
       "constrained":0
      },
     "Node22":{
       "Nucleotide GTR":0.09265692983827417,
       "MG94xREV with separate rates for branch sets":0.4909455248454352,
       "unconstrained":0.6537857939272934,
       "constrained":0.5546408146805076
      },
     "Node25":{
       "Nucleotide GTR":0.07068883999371708,
       "MG94xREV with separate rates for branch sets":0.1334105354819644,
       "unconstrained":0.1724273122394509,
       "constrained":0.1738011122686106
      },
     "Node28":{
       "Nucleotide GTR":0.1267295247954255,
       "MG94xREV with separate rates for branch sets":0.4312757980682569,
       "unconstrained":0.5811423782998372,
       "constrained":0.5935867290513334
      },
     "Node29":{
       "Nucleotide GTR":0.08255687245637666,
       "MG94xREV with separate rates for branch sets":0.1931471401095311,
       "unconstrained":0.2451920649976843,
       "constrained":0.2502823836215786
      },
     "Node3":{
       "Nucleotide GTR":0.09828256867730867,
       "MG94xREV with separate rates for branch sets":0.2638166285593155,
       "unconstrained":0.2155454718111803,
       "constrained":0.2195056398007112
      },
     "Node30":{
       "Nucleotide GTR":0.1250567766320092,
       "MG94xREV with separate rates for branch sets":0.3423789304560315,
       "unconstrained":0.7379058646783814,
       "constrained":0.7533448813765237
      },
     "Node34":{
       "Nucleotide GTR":0.08082427027016947,
       "MG94xREV with separate rates for branch sets":0.2568634247001491,
       "unconstrained":0.3340916393911018,
       "constrained":0.3380269945313559
      },
     "Node35":{
       "Nucleotide GTR":0.08949378007688132,
       "MG94xREV with separate rates for branch sets":0.1581310082764729,
       "unconstrained":0.3012859639470043,
       "constrained":0.3046978098612732
      },
     "Node4":{
       "Nucleotide GTR":0.01973962982855936,
       "MG94xREV with separate rates for branch sets":0.1087331207919552,
       "unconstrained":0.1028585228403487,
       "constrained":0.1036998542144707
      },
     "Node8":{
       "Nucleotide GTR":0.07208015330663389,
       "MG94xREV with separate rates for branch sets":0.3732102976359636,
       "unconstrained":0.3815326450530822,
       "constrained":0.382119458225687
      },
     "Node9":{
       "Nucleotide GTR":0.03057455451723108,
       "MG94xREV with separate rates for branch sets":0.032241773192075,
       "unconstrained":0.09486557579462956,
       "constrained":0.09521600993768402
      }
    },
   "attributes":{
     "original name":{
       "attribute type":"node label",
       "display order":0
      },
     "Nucleotide GTR":{
       "attribute type":"branch length",
       "display order":0
      },
     "MG94xREV with separate rates for branch sets":{
       "attribute type":"branch length",
       "display order":1
      },
     "unconstrained":{
       "attribute type":"branch length",
       "display order":0
      },
     "constrained":{
       "attribute type":"branch length",
       "display order":1
      }
    }
  },
 "test results":{
   "LRT":-0.0625295341196761,
   "p-value":1
  }
}
