# Supplementary material for: Loss of inner kinetochore genes is associated with the transition to an unconventional point centromere in budding yeast
Source: PeerJ. 2020 Sep 29;8:e10085. doi: 10.7717/peerj.10085 (PMC7531349; doi:10.7717/peerj.10085)
Supplement: Supplemental Information 3 — The multiple sequence alignment of open reading frame nucleotide sequences and amino acid sequences generated using MUSCLE, M-coffee, Clustal Omega and Guidance with PRANK are provided along with the commands used for the command line tools. Results of the selection tests from BUSTED, FEL, MEME and RELAX from the HYPHY package are provided as json files that can be visualized using the online hyphy vision website. [file peerj-08-10085-s003.zip › Supplementary_Material_S3/selection_tests/BUSTED/CSE4_ORFs_PRANK_aln.fasta_NCASNDAI.BUSTED.json]

{
 "analysis":{
   "info":"BUSTED (branch-site unrestricted statistical test of episodic diversification) uses a random effects branch-site model fitted jointly to all or a subset of tree branches in order to test for alignment-wide evidence of episodic diversifying selection. Assuming there is evidence of positive selection (i.e. there is an omega > 1), BUSTED will also perform a quick evidence-ratio style analysis to explore which individual sites may have been subject to selection.",
   "version":"1.2",
   "citation":"*Gene-wide identification of episodic selection*, Mol Biol Evol. 32(5):1365-71",
   "authors":"Sergei L Kosakovsky Pond",
   "contact":"spond@temple.edu",
   "requirements":"in-frame codon alignment and a phylogenetic tree (optionally annotated with {})"
  },
 "input":{
   "file name":"/home/nagarjun/CSE4_ORFs_PRANK_aln.fasta",
   "number of sequences":20,
   "number of sites":641,
   "partition count":1,
   "trees":{
     "0":"((((V_polyspora,T_phaffii)Node4,T_blattae)Node3,(((((S_cerevisiae,S_mikatae)Node12,S_kudriavzevii)Node11,S_uvarum)Node10,C_glabrata)Node9,((K_naganishii,K_africana)Node19,(N_castellii,N_dairenensis)Node22)Node18)Node8)Node2,(Z_rouxii,T_delbrueckii)Node25,(((L_waltii,L_thermotolerans)Node30,L_kluyveri)Node29,((E_gossypii,E_cymbalariae)Node35,K_lactis)Node34)Node28)"
    }
  },
 "background":1,
 "fits":{
   "Nucleotide GTR":{
     "Log Likelihood":-12681.99480700514,
     "estimated parameters":45,
     "AIC-c":25454.09738721797,
     "Equilibrium frequencies":[
      [0.2860764430577223],
      [0.2283021320852834],
      [0.2481409256370255],
      [0.2374804992199688]
      ],
     "Rate Distributions":{
       "Substitution rate from nucleotide A to nucleotide C":0.557301892320527,
       "Substitution rate from nucleotide A to nucleotide G":1,
       "Substitution rate from nucleotide A to nucleotide T":0.319293788328632,
       "Substitution rate from nucleotide C to nucleotide G":0.4004927698248896,
       "Substitution rate from nucleotide C to nucleotide T":1.059038270968001,
       "Substitution rate from nucleotide G to nucleotide T":0.2788403316380435
      },
     "display order":0
    },
   "MG94xREV with separate rates for branch sets":{
     "Log Likelihood":-11377.33638471459,
     "estimated parameters":53,
     "AIC-c":22861.12114793458,
     "Equilibrium frequencies":[
      [0.02821014680471023],
      [0.01837439766067026],
      [0.02356687295235502],
      [0.02090638444279334],
      [0.0186192455071965],
      [0.01212745979165743],
      [0.01555459446469599],
      [0.01379862030860499],
      [0.02034464785085453],
      [0.01325128339337409],
      [0.01699600269649913],
      [0.01507730648364426],
      [0.02031664744612451],
      [0.01323304560912111],
      [0.01697261104294074],
      [0.01505655553789796],
      [0.02392127018696984],
      [0.01558088066703468],
      [0.01998392774266411],
      [0.01772792160036614],
      [0.01578850353167267],
      [0.01028368424900972],
      [0.01318978094706729],
      [0.01170077301953054],
      [0.01725158757478665],
      [0.01123664944289056],
      [0.01441204738904583],
      [0.01278505654663187],
      [0.01722784415893248],
      [0.01122118440586869],
      [0.01439221204154608],
      [0.01276746043189809],
      [0.02615539498405436],
      [0.01703605556312352],
      [0.02185032480954522],
      [0.01938361918408902],
      [0.01726306934583166],
      [0.01124412797990386],
      [0.01442163930791668],
      [0.01279356562392284],
      [0.01886279798663596],
      [0.01228609526914866],
      [0.0157580592101975],
      [0.0139791157098663],
      [0.01883683705667352],
      [0.01226918587643713],
      [0.0157363713422688],
      [0.01395987620763881],
      [0.01889894229226578],
      [0.02150321117573231],
      [0.01915077995287055],
      [0.0124736694495784],
      [0.01599864053215244],
      [0.0141925375591169],
      [0.01362957549818813],
      [0.01748119748425068],
      [0.01550772713312461],
      [0.02089663861354624],
      [0.01361081706928607],
      [0.01745713805553445],
      [0.01548638379804437]
      ],
     "Rate Distributions":{
       "non-synonymous/synonymous rate ratio for *background*":[
        [0.05585990350281749, 1]
        ],
       "non-synonymous/synonymous rate ratio for *test*":[
        [9657.476503016895, 1]
        ]
      },
     "display order":1
    },
   "Unconstrained model":{
     "Log Likelihood":-11175.82064791687,
     "estimated parameters":61,
     "AIC-c":22474.23417873075,
     "Rate Distributions":{
       "Test":{
         "0":{
           "omega":1,
           "proportion":0.1722788071658079
          },
         "1":{
           "omega":1,
           "proportion":0.7662933959670847
          },
         "2":{
           "omega":9999999171.596359,
           "proportion":0.06142779686710741
          }
        },
       "Background":{
         "0":{
           "omega":0.0009572756994348597,
           "proportion":0.6000817785014061
          },
         "1":{
           "omega":0.0355879606916835,
           "proportion":0.3183141031100206
          },
         "2":{
           "omega":1.169082153156414,
           "proportion":0.08160411838857336
          }
        }
      },
     "display order":2
    },
   "Constrained model":{
     "Log Likelihood":-11177.63265794627,
     "estimated parameters":60,
     "AIC-c":22475.83902856595,
     "Rate Distributions":{
       "Test":{
         "0":{
           "omega":0,
           "proportion":0.78541297648626
          },
         "1":{
           "omega":0.9994181502710722,
           "proportion":0
          },
         "2":{
           "omega":1,
           "proportion":0.21458702351374
          }
        },
       "Background":{
         "0":{
           "omega":0.0008175829408298932,
           "proportion":0.5990830852147061
          },
         "1":{
           "omega":0.03405338965696633,
           "proportion":0.3201658925718702
          },
         "2":{
           "omega":1.177426789283314,
           "proportion":0.08075102221342367
          }
        }
      },
     "display order":3
    }
  },
 "timers":{
   "Overall":{
     "timer":447,
     "order":0
    },
   "Preliminary model fitting":{
     "timer":58,
     "order":1
    },
   "Unconstrained BUSTED model fitting":{
     "timer":270,
     "order":2
    },
   "Constrained BUSTED model fitting":{
     "timer":101,
     "order":3
    }
  },
 "Site Log Likelihood":{
   "unconstrained":[
    [-7.588716913910231, -27.58526260644209, -30.45974144820758, -26.26289552239727, -21.16384147538738, -46.24956735779864, -8.187587356402988, -31.68502041132394, -68.16248361559019, -8.755921645653574, -4.79867691827861, -6.134444858732612, -5.03095848943542, -4.270190798120844, -4.059185779134908, -4.271568049334896, -5.240473684475091, -8.313986369484489, -8.37840083477904, -9.00134724679104, -9.511156867460299, -8.745650949589942, -5.807181281277545, -8.63717941267211, -5.482668851127932, -5.166856482595329, -6.591681334730194, -5.482111357424031, -5.988880452419428, -7.632727677755757, -8.18710965670806, -4.48995182243851, -3.943326941549822, -5.100887047043002, -7.532251950226248, -5.482668851127932, -8.572443925864041, -3.867700690927889, -3.867700690927889, -3.867700690927889, -3.839552997990335, -3.64369980060834, -3.894937406557408, -4.059185779134904, -3.894937406557408, -5.681277848292621, -8.80710892150308, -33.95417204124854, -41.41726622323103, -34.69767486670118, -22.1956694133988, -46.61408155192346, -24.78633987724402, -35.62107767933183, -47.71229473830831, -37.92471110449934, -54.42932391096599, -3.867700690927887, -26.3739757725828, -44.41984614045465, -4.059185779134906, -4.059851106418609, -4.150403348696642, -31.45218850801642, -52.42501141253932, -26.15398439826091, -47.61606463736743, -27.46033400617147, -59.33112514936474, -15.60689493401448, -4.577196693180011, -4.412282993318751, -4.23902547065218, -4.328312919891437, -48.25726224850774, -93.01105344957919, -4.194564547498879, -3.896314657771458, -3.896314657771458, -4.059185779134904, -4.032614390789057, -4.074777098074673, -4.195941798712927, -3.996797014792254, -3.64369980060834, -3.823539492125606, -51.87743099512176, -9.610321547686359, -5.071166900823918, -8.745650949589942, -9.201135341119466, -4.734179104659017, -5.071166900823918, -4.059185779134904, -3.943326941549823, -4.167794105775428, -3.943326941549823, -4.072423265414187, -4.360855498574137, -3.943326941549823, -4.059185779134904, -3.943326941549823, -3.868166964833974, -9.894739228583079, -6.216369833040918, -45.1329693971282, -3.823539492125611, -4.577196693179998, -4.255038976516905, -23.54072960924699, -68.93303368749129, -13.73701714277622, -9.406057913814251, -3.912826941364846, -4.360855498574137, -3.970563657179374, -4.15040334869664, -4.2968904296398, -3.912826941364846, -3.996797014792242, -11.20329562890888, -10.13670452937084, -75.08258184988212, -32.20638893313556, -26.09764601473026, -41.51808476413811, -41.67023324609731, -33.1998973251421, -65.32942125551649, -67.70719952308006, -41.87375819686767, -38.10921452874974, -27.94548506353977, -45.03067887416849, -33.42256490709077, -37.99429322402022, -52.63507108351599, -52.5317981483535, -41.47406698995337, -55.79680941156077, -48.53910118415872, -43.03490621783916, -6.403304927734393, -7.707873198775295, -9.222850116639842, -9.349223771455891, -6.213347054175057, -44.8054100337197, -10.30587253935199, -10.67439176739485, -3.867700690927897, -3.868166964833976, -4.24106804914994, -3.868166964833976, -3.732987249847559, -4.270190798120841, -3.983559528512918, -3.983559528512918, -3.943326941549818, -13.74908805296723, -6.116719802318661, -6.353176946666166, -45.03836739836917, -59.02863777198172, -5.249364576303532, -39.1848412052153, -34.43005722458318, -45.74527352949746, -61.31954430890679, -48.10134679825148, -32.7818012628912, -7.815909466028431, -20.50049877361461, -16.23652104279878, -17.8658333362322, -16.32243800438577, -8.566194431917888, -20.1385071432842, -20.09358205801046, -16.14109884950088, -10.64007475119921, -21.82806684739569, -14.34101369976562, -3.955411835575433, -3.996797014792257, -3.955411835575433, -3.996797014792257, -4.148473228374159, -3.968649321854699, -4.148473228374159, -3.968649321854699, -4.148473228374159, -3.996797014792257, -4.148473228374159, -3.996797014792257, -3.983559528512928, -15.40264831126269, -14.858301650547, -16.95619317115468, -15.16269542623173, -11.29105619272348, -22.29794716930892, -12.16277110180191, -17.40777728345056, -10.69589116782904, -20.41203117986362, -10.60448125807522, -17.36662678521334, -10.58081163364439, -10.12202345047705, -9.697019972651935, -20.24342056851518, -8.877275578865357, -24.01844280043028, -6.432188310175109, -19.63093502720163, -18.70963544700537, -17.5673274853265, -11.12656172878428, -18.63989354168315, -22.6476686705052, -21.43423600568608, -23.61237772166976, -24.12786553268135, -13.58845740800152, -15.10925351718939, -11.2321704081099, -11.47010098351635, -5.904236485432865, -13.56723825634879, -5.192329206549537, -10.82385566978845, -4.135251527092697, -3.894937406557404, -3.568073549986384, -3.823539492125609, -3.896314657771458, -4.577196693180001, -4.271568049334894, -4.487909243940747, -4.150403348696637, -3.943326941549826, -4.15178059991069, -4.270190798120842, -3.943326941549826, -4.072423265414191, -4.048006656351234, -3.943326941549826, -3.95541183557543, -3.943326941549826, -3.894937406557404, -3.823539492125609, -3.839552997990331, -4.358812920076381, -3.97056365717937, -3.943326941549826, -3.943326941549826, -4.399287121985211, -4.194564547498877, -4.059185779134907, -4.194564547498877, -4.072423265414191, -4.194564547498877, -3.823539492125609, -4.15178059991069, -11.51382640117855, -8.491674500167901, -15.49104272405566, -12.81662962261105, -7.186986368444513, -13.49827366579644, -10.00151001909331, -9.690708536851815, -8.730462850077059, -10.8200312942237, -12.17408431812725, -12.28151966486645, -19.69795146788889, -19.51522941787622, -12.83088953355865, -12.17816196899597, -3.943326941549826, -3.968649321854696, -3.943326941549826, -4.163399220030192, -4.161710714653421, -4.076154349288695, -3.894937406557404, -13.6096803537111, -9.46515375575081, -8.774450876912255, -15.04237118549258, -12.44363034694689, -17.85998453580722, -9.191364786415892, -15.62501492249555, -4.384135300381269, -4.195941798712929, -3.970563657179372, -3.867700690927889, -3.643699800608343, -4.150403348696639, -3.839552997990329, -3.996797014792255, -3.943326941549821, -4.271568049334895, -3.643699800608343, -3.643699800608343, -3.970563657179372, -3.643699800608343, -3.971940908393425, -18.81522418541899, -14.97094502091516, -11.94457992766062, -4.048006656351236, -3.970563657179375, -4.150403348696642, -12.59642494054455, -17.70759792232867, -15.02291513857531, -15.83528790070365, -15.72444362616243, -10.38499141952745, -10.59984998863114, -8.540835332088369, -6.468947849517621, -43.54849273281535, -4.328312919891421, -4.072423265414185, -4.072423265414185, -4.239025470652175, -3.56807354998638, -4.05985110641862, -4.239690797935886, -4.151780599910684, -4.151780599910684, -3.823539492125613, -3.894937406557406, -4.271568049334895, -4.239025470652175, -3.823539492125613, -4.328312919891421, -4.239025470652175, -4.358812920076377, -4.239025470652175, -3.643699800608347, -4.135251527092699, -4.359478247360093, -4.239025470652175, -4.072423265414185, -4.39928712198521, -4.239025470652175, -4.48857457122446, -3.823539492125613, -3.823539492125613, -3.823539492125613, -4.074777098074668, -4.359478247360092, -3.867700690927881, -3.643699800608345, -4.061228357632666, -45.15227782989119, -12.74839430164456, -17.24017899456888, -21.41594265351319, -16.95631025285282, -23.32497100832475, -19.74127058667372, -20.09586808440036, -22.49624113219544, -18.15733577856378, -22.01099351699292, -22.18178508011995, -15.30776765370446, -18.20992609535062, -4.061228357632667, -4.148473228374158, -4.323660871363246, -3.95541183557543, -3.83955299799034, -3.94332694154983, -4.358812920076375, -20.64143269918118, -21.30013528545239, -15.80987265959895, -3.64369980060834, -3.839552997990335, -4.167794105775428, -4.270190798120842, -4.072423265414187, -3.912826941364834, -4.487909243940742, -4.399287121985208, -3.867700690927889, -4.325038122577294, -3.943326941549823, -3.943326941549823, -3.839552997990335, -15.37117445752678, -16.65245402610119, -16.9100639406961, -24.39240534252634, -23.86237589202092, -14.19033767962594, -20.81326508443365, -20.2861696243236, -15.79952726057203, -13.69857000774203, -3.896314657771458, -4.255038976516903, -4.255038976516903, -4.489951822438506, -7.497717287656008, -20.22097146129275, -14.54920792138756, -15.53183613994888, -4.27019079812084, -3.996797014792253, -4.487909243940742, -4.195941798712928, -3.943326941549822, -4.072423265414188, -3.943326941549822, -3.839552997990335, -3.970563657179369, -4.412282993318763, -13.3453993468284, -13.41321528713671, -11.56647872829591, -12.32313496818855, -13.30998914211485, -11.09607417386525, -16.54714591160548, -8.404670970713623, -14.96059362388343, -26.66264644661796, -18.77035373911968, -23.54359487506209, -26.80744501091175, -62.29066940325635, -56.05767365754676, -72.29999321840555, -76.42054629485995, -74.35090415411162, -8.530661646569998, -5.347272732287879, -3.643699800608346, -3.912826941364841, -4.271568049334896, -3.823539492125613, -4.148473228374157, -8.620840928637397, -12.02035541080352, -12.01656251759965, -11.80947458622577, -16.83078031810325, -10.76852633539402, -10.60577466555947, -9.53236311092634, -63.9806371780108, -4.072423265414195, -3.568073549986396, -3.968649321854707, -4.27156804933489, -79.25529791375956, -3.912826941364843, -3.912826941364843, -4.195941798712923, -4.16171071465342, -4.44810036931563, -4.148473228374157, -3.823539492125611, -4.032614390789052, -4.032614390789052, -4.32503812257729, -4.323660871363245, -4.059185779134908, -67.50196263643659, -3.839552997990329, -4.270190798120841, -3.839552997990329, -3.943326941549821, -4.048006656351232, -3.643699800608343, -3.823539492125607, -3.568073549986384, -4.360855498574137, -4.059851106418615, -4.161710714653419, -4.255038976516899, -4.074777098074668, -4.358812920076378, -4.150403348696639, -3.867700690927889, -4.384135300381269, -3.732987249847572, -4.270190798120841, -4.487909243940746, -4.255038976516899, -4.400664373199261, -4.283186669454401, -3.894937406557401, -4.135251527092697, -69.97857657101717, -71.20743384568482, -73.80738511286866, -76.10928608347108, -57.5397091615133, -10.62607993742536, -82.96206748024269, -63.35210021477169, -59.08664953765116, -11.90276346112698, -43.98771215852418, -3.747913241503633, -4.167794105775426, -4.3992871219852, -16.06540247585054, -15.03228362577001, -10.07321227782215, -17.98736305597264, -12.47657930990243, -33.87625385233586, -18.58804277535265, -15.93989784786488, -13.03701264618879, -15.45580374295345, -32.57419775161424, -41.51987300207909, -50.86755660766885, -4.195941798712928, -4.072423265414181, -3.970563657179364, -4.283186669454385, -4.23902547065218, -4.487909243940752, -42.66942537090518, -4.400664373199267, -3.970563657179369, -25.8381528108178, -25.42883641204413, -49.79867792087416, -48.34350749332138, -47.42495012584451, -64.09541809366397, -40.87646507789469, -31.66895913722849, -46.73140850364961, -49.78544757148193, -32.61464928384898, -50.97624136665805, -31.12604183219183, -20.852418294899, -29.9548600781856, -42.87872508960748, -25.07316301517444, -21.82281105492161, -21.55776924820187, -43.34506582589898, -39.45831532290355, -37.11691365608333, -45.41789381032964, -38.76073428559891, -43.08342221279643, -30.07848980873915, -37.19789606695146, -27.7696551351873, -27.65221148958922, -35.41902274117344, -19.65856981789501, -36.65321985582232, -40.19001748298012, -40.87993563673204, -36.77963433341831, -25.72548928804203, -21.39235589885227, -35.39726737214581, -40.21338463231153, -42.76268694052591, -33.95947765459299, -26.71981711375822, -44.84090466313053, -54.29203282162826, -43.23592439629709, -48.15606919423518, -29.43934721253009, -50.47515683959131, -53.40341559641681, -47.03715960566612, -8.535463005680572, -21.68635653939625, -37.50485658313409, -14.42671172749624, -34.3134603964123, -34.03970916699519, -52.10702949888962, -33.71846853271531, -39.46805205459032, -21.82754544964441, -21.96983207092357, -32.74895823721307, -23.32431675706976, -20.30813238037305, -36.11237474232696, -21.60888345101757, -43.68639986770641, -34.13801292319939, -36.72852382652511, -40.67170663284329, -36.81984309427236, -25.81496936223008, -21.39219958413427, -38.2675525959173, -21.00954931043624, -40.95246076821732, -42.97793328200724, -34.03042416160842, -44.47276231172386, -22.62284899722368, -34.98037507891049, -27.56233802415328, -37.02227379735537, -42.18435841450793, -34.49497187225729, -44.08052982261192, -14.29489630861515, -44.21747270928616, -22.30219719225848, -22.9349741906878, -20.10746517651641, -20.02104694857211, -38.37727291535929, -32.2306447622835, -32.92506284713343, -30.10154470325353, -29.86301883601815, -36.85445848824602, -34.12409263007894, -22.43337404504194, -22.03232482790202, -34.54035612199855]
    ],
   "constrained":[
    [-7.52656524508344, -27.53077068436434, -30.39848549983394, -26.29343510673435, -21.60460697758727, -46.19326214724695, -8.187587356402995, -31.62949414404872, -68.11759555678752, -8.755921645653581, -4.798676918278617, -6.134444858732619, -5.030958489435426, -4.27019079812085, -4.059185779134914, -4.271568049334902, -5.240473684475098, -8.313986369484494, -8.378400834779047, -9.001347246791045, -9.511156867460306, -8.745650949589949, -5.807181281277551, -8.637179412672117, -5.482668851127938, -5.166856482595334, -6.591681334730201, -5.482111357424039, -5.988880452419433, -7.632727677755765, -8.187109656708067, -4.489951822438518, -3.943326941549827, -5.100887047043011, -7.532251950226256, -5.482668851127938, -8.572443925864047, -3.867700690927898, -3.867700690927898, -3.867700690927898, -3.83955299799034, -3.643699800608346, -3.894937406557414, -4.059185779134912, -3.894937406557414, -5.681277848292626, -8.807108921503087, -33.95417204124855, -41.41726622323104, -34.69767486670118, -22.19566941339881, -46.61408155192346, -24.78633987724403, -35.62107767933184, -47.71229473830832, -37.92471110449934, -54.429323910966, -3.867700690927892, -26.3739757725828, -44.41984614045466, -4.059185779134912, -4.059851106418615, -4.150403348696648, -31.45218850801642, -52.3664655892188, -26.09342034201985, -47.56232170957826, -27.3997684376137, -59.27517679172041, -15.61071296285819, -4.577196693180017, -4.412282993318757, -4.239025470652185, -4.328312919891443, -48.21017226291382, -92.96842790982791, -4.194564547498886, -3.896314657771466, -3.896314657771466, -4.059185779134912, -4.032614390789062, -4.074777098074678, -4.195941798712935, -3.996797014792262, -3.643699800608346, -3.823539492125612, -51.98126064818808, -9.610321547686366, -5.071166900823924, -8.745650949589949, -9.201135341119471, -4.734179104659022, -5.071166900823924, -4.059185779134912, -3.94332694154983, -4.167794105775435, -3.94332694154983, -4.072423265414193, -4.360855498574145, -3.94332694154983, -4.059185779134912, -3.94332694154983, -3.86816696483398, -9.894739228583086, -6.216369833040926, -45.07854510471032, -3.823539492125617, -4.577196693180004, -4.255038976516911, -23.48043007896694, -68.87976296706275, -13.73701714277623, -9.406057913814259, -3.912826941364852, -4.360855498574144, -3.970563657179381, -4.150403348696647, -4.296890429639807, -3.912826941364852, -3.996797014792248, -11.20329562890889, -10.13670452937085, -75.67130042661178, -32.14627194104239, -26.03917442743273, -41.46096740977473, -41.61522228456597, -33.1404828532317, -65.2858353046921, -67.65310215393183, -41.81722784282649, -38.05189345875744, -27.88520717251998, -44.97196045084891, -33.36386486133281, -37.93459648663871, -52.57518454435371, -52.47456734182616, -41.41779278837734, -55.73626452313496, -48.4820688823972, -42.97757818436304, -6.403304927734399, -7.707873198775301, -9.222850116639849, -9.349223771455897, -6.213347054175063, -44.80541003371971, -10.24810459701343, -10.6230386417602, -3.867700690927904, -3.868166964833982, -4.241068049149947, -3.868166964833982, -3.732987249847565, -4.270190798120847, -3.983559528512925, -3.983559528512925, -3.943326941549824, -13.75149212039418, -6.06184781622259, -6.295525940817597, -45.06607605228699, -59.19018925966567, -5.249364576303538, -39.12492041298809, -34.36930451155693, -45.69137505005959, -61.26359750051223, -48.04705372110084, -32.72121634692579, -7.815909466028438, -20.50049877361461, -16.23652104279879, -17.8658333362322, -16.32243800438578, -8.566194431917895, -20.1385071432842, -20.09358205801047, -16.14109884950089, -10.64007475119922, -21.82806684739569, -14.34101369976562, -3.955411835575439, -3.996797014792264, -3.955411835575439, -3.996797014792264, -4.148473228374166, -3.968649321854706, -4.148473228374166, -3.968649321854706, -4.148473228374166, -3.996797014792264, -4.148473228374166, -3.996797014792264, -3.983559528512933, -15.40264831126269, -14.85830165054701, -16.95619317115469, -15.16269542623174, -11.29105619272349, -22.29794716930893, -12.16277110180192, -17.40777728345057, -10.69589116782904, -20.41203117986362, -10.60448125807523, -17.36662678521335, -10.58081163364439, -10.12202345047705, -9.697019972651942, -20.24342056851518, -8.877275578865364, -24.01844280043029, -6.432188310175115, -19.63093502720163, -18.70963544700538, -17.56732748532651, -11.12656172878428, -18.63989354168316, -22.64766867050521, -21.43423600568609, -23.61237772166976, -24.12786553268136, -13.58845740800152, -15.1092535171894, -11.23217040810991, -11.47010098351636, -5.904236485432872, -13.5672382563488, -5.192329206549543, -10.82385566978845, -4.135251527092704, -3.89493740655741, -3.568073549986391, -3.823539492125616, -3.896314657771465, -4.577196693180007, -4.2715680493349, -4.487909243940753, -4.150403348696643, -3.943326941549833, -4.151780599910697, -4.270190798120848, -3.943326941549833, -4.072423265414197, -4.04800665635124, -3.943326941549833, -3.955411835575437, -3.943326941549833, -3.89493740655741, -3.823539492125616, -3.839552997990339, -4.358812920076387, -3.970563657179377, -3.943326941549833, -3.943326941549833, -4.399287121985216, -4.194564547498883, -4.059185779134914, -4.194564547498883, -4.072423265414197, -4.194564547498883, -3.823539492125616, -4.151780599910697, -11.51382640117855, -8.491674500167909, -15.49104272405567, -12.81662962261105, -7.186986368444519, -13.49827366579645, -10.00151001909332, -9.690708536851821, -8.730462850077066, -10.82003129422371, -12.17408431812726, -12.28151966486645, -19.6979514678889, -19.51522941787623, -12.83088953355865, -12.17816196899597, -3.943326941549833, -3.968649321854703, -3.943326941549833, -4.163399220030199, -4.161710714653427, -4.0761543492887, -3.89493740655741, -13.6096803537111, -9.465153755750816, -8.77445087691226, -15.04237118549258, -12.4436303469469, -17.85998453580723, -9.1913647864159, -15.62501492249555, -4.384135300381275, -4.195941798712936, -3.970563657179378, -3.867700690927895, -3.64369980060835, -4.150403348696645, -3.839552997990336, -3.996797014792262, -3.943326941549828, -4.271568049334901, -3.64369980060835, -3.64369980060835, -3.970563657179378, -3.64369980060835, -3.971940908393432, -18.81522418541899, -14.97094502091517, -11.94457992766063, -4.048006656351242, -3.970563657179381, -4.150403348696648, -14.71628382218895, -17.70846908940197, -15.34291398393592, -15.9111197155221, -15.66592434463252, -10.3265719470663, -10.83622759783449, -8.59448085150898, -6.410381796698143, -43.49506242419436, -4.328312919891428, -4.072423265414191, -4.072423265414191, -4.239025470652181, -3.568073549986387, -4.059851106418626, -4.239690797935892, -4.15178059991069, -4.15178059991069, -3.82353949212562, -3.894937406557412, -4.271568049334901, -4.239025470652181, -3.82353949212562, -4.328312919891428, -4.239025470652181, -4.358812920076383, -4.239025470652181, -3.643699800608354, -4.135251527092706, -4.359478247360099, -4.239025470652181, -4.072423265414191, -4.399287121985216, -4.239025470652181, -4.488574571224467, -3.82353949212562, -3.82353949212562, -3.82353949212562, -4.074777098074675, -4.359478247360098, -3.867700690927888, -3.643699800608351, -4.061228357632672, -45.1522778298912, -12.74839430164457, -17.21752295099749, -22.24967914652973, -16.90079491890788, -23.34755924953616, -20.77922011246935, -20.12506322991631, -22.54526789037211, -18.1019964407617, -21.98669292545941, -22.48174997965101, -15.25328659091891, -18.16763934543043, -4.061228357632674, -4.148473228374164, -4.323660871363252, -3.955411835575436, -3.839552997990346, -3.943326941549837, -4.358812920076381, -20.62452091977118, -21.56620990348174, -15.85947334942244, -3.643699800608346, -3.83955299799034, -4.167794105775435, -4.270190798120848, -4.072423265414193, -3.912826941364838, -4.487909243940749, -4.399287121985213, -3.867700690927898, -4.325038122577303, -3.94332694154983, -3.94332694154983, -3.83955299799034, -15.35623349110788, -16.59546824453727, -16.89044319836917, -24.67403116014572, -24.01468727689629, -14.13168563068571, -20.80041718331923, -21.01369509749185, -16.09205487064869, -13.72120365541059, -3.896314657771466, -4.255038976516909, -4.255038976516909, -4.489951822438513, -7.43795233773405, -21.41960325507191, -14.49393581144495, -15.47973851612788, -4.270190798120846, -3.996797014792262, -4.48790924394075, -4.195941798712936, -3.943326941549827, -4.072423265414194, -3.943326941549827, -3.83955299799034, -3.970563657179375, -4.412282993318768, -13.42647231910509, -13.64085914836988, -11.57403713410096, -12.27462481091529, -13.30868025360096, -11.03749428812181, -16.49321183354397, -8.40467097071363, -14.96059362388344, -26.65498214853526, -19.00359644696573, -23.83267623634248, -26.94219740170061, -62.2371064767803, -56.14222118961678, -72.2793730945051, -76.43910119240226, -74.5664929848795, -8.530661646570005, -5.347272732287887, -3.643699800608353, -3.912826941364848, -4.271568049334902, -3.82353949212562, -4.148473228374163, -8.620840928637405, -12.02035541080353, -12.01656251759965, -11.80947458622578, -16.83078031810325, -10.76852633539403, -10.60577466555948, -9.478143723118924, -63.93651374911139, -4.072423265414202, -3.568073549986402, -3.968649321854714, -4.271568049334897, -79.73327865499451, -3.912826941364849, -3.912826941364849, -4.19594179871293, -4.161710714653427, -4.448100369315637, -4.148473228374163, -3.823539492125618, -4.032614390789059, -4.032614390789059, -4.325038122577297, -4.323660871363252, -4.059185779134914, -67.47521949337569, -3.839552997990336, -4.270190798120847, -3.839552997990336, -3.943326941549828, -4.048006656351239, -3.64369980060835, -3.823539492125613, -3.568073549986391, -4.360855498574144, -4.059851106418622, -4.161710714653427, -4.255038976516906, -4.074777098074675, -4.358812920076383, -4.150403348696645, -3.867700690927895, -4.384135300381275, -3.732987249847578, -4.270190798120847, -4.487909243940752, -4.255038976516906, -4.400664373199267, -4.283186669454408, -3.894937406557407, -4.135251527092702, -69.94897372964057, -71.5799309163806, -73.8990091095615, -76.14507971887458, -57.8879080657611, -10.62607993742537, -82.90342808661967, -63.34402733051577, -59.03204787113597, -11.90276346112699, -43.98771215852418, -3.747913241503639, -4.167794105775432, -4.399287121985206, -16.03693737934347, -15.01176545006181, -10.01822147902082, -18.15924212549762, -12.42769746707591, -33.92734578008876, -18.66655321686383, -15.88375475365437, -12.97740207459925, -15.49410688324923, -32.59025154639144, -41.56642467886974, -50.81816840803253, -4.195941798712934, -4.072423265414187, -3.97056365717937, -4.283186669454391, -4.239025470652185, -4.487909243940759, -42.62543638139912, -4.400664373199274, -3.970563657179375, -25.83324406852413, -25.61864818089865, -49.74358554459407, -48.2837884480546, -47.36787623095525, -64.03632516684756, -40.81670867156114, -31.60762112433417, -46.67778739200267, -49.72810071468914, -32.55526285075619, -50.91913434033837, -31.06545697677246, -20.79248617909082, -29.8949881928153, -42.81908081873946, -25.0134406332137, -21.76223377471779, -21.49747060464146, -43.29179465390919, -39.39925597929712, -37.06387207416822, -45.43251286938381, -38.70363916508965, -43.02639122674929, -30.01834388074694, -37.13875593394744, -27.70993290774699, -27.59234525059516, -35.35928507189922, -19.5972070844787, -36.72602548244862, -40.22941691505979, -40.82365419811642, -36.72051231488152, -25.66576696427033, -21.33242365738067, -35.33815565408742, -40.15628301214335, -42.70192910440247, -33.9023963076143, -26.65845453688139, -44.78181456163588, -55.64939795302276, -43.17618371577113, -48.09785990439353, -29.38349153743259, -50.50702640646823, -53.34590876086973, -46.98153003376836, -8.47328144430473, -21.6260569011199, -37.44582809205242, -14.36456003348618, -34.25407453954153, -33.97962634465728, -52.08164854098334, -33.65905420937925, -39.41083594960907, -21.76724599898006, -21.90990091765502, -32.68958208150198, -23.26299275403345, -20.24820006685727, -36.05290021442942, -21.5483058716534, -43.62913163819425, -34.07889309936335, -36.66959570666587, -40.61473269736054, -36.76256075676497, -25.75503724835693, -21.33120689023144, -38.21085639846336, -20.9489633105248, -40.89520969690726, -42.92098025117359, -33.97103023463711, -44.42389426101533, -22.56185601593857, -34.92095948937012, -27.50261479892369, -36.96258761256123, -42.12827025179562, -34.43583877440608, -44.04458586554455, -14.23274739399888, -44.15988962162863, -22.24247386581071, -22.87422279910022, -20.0637437703825, -19.9607474960007, -38.32022082777755, -32.17126144921104, -32.86745405923296, -30.04184719739924, -29.80295894542454, -36.79481557260485, -34.06501953512583, -22.37307440690243, -21.97096914094465, -34.48057297705001]
    ],
   "optimized null":[
    [-7.593825712994607, -27.38347068653863, -30.44778818152369, -25.88827662334363, -21.07927638261063, -46.18147534095744, -8.180092786799753, -31.73279067102065, -68.15409402790412, -8.780798026663531, -4.795293656070593, -6.133614270610859, -5.026039707805904, -4.270190798120858, -4.059185779134933, -4.271568049334888, -5.237718099673634, -8.315195294547586, -8.385845658401946, -8.987001712876744, -9.516998272265758, -8.733943381900483, -5.809841636182687, -8.626021527969813, -5.486457526738904, -5.170305567553481, -6.593036297902529, -5.484985923600724, -5.991570993246617, -7.626684619734372, -8.179647539972839, -4.489951822438514, -3.943326941549825, -5.102515314335445, -7.526052987354185, -5.486457526738904, -8.558129940335009, -3.867700690927878, -3.867700690927878, -3.867700690927878, -3.839552997990353, -3.643699800608401, -3.89493740655742, -4.059185779134936, -3.89493740655742, -5.684601829321557, -8.813111746490012, -33.91159951145005, -41.33143223148797, -34.68859029236396, -22.18791083070367, -46.59461976821582, -24.74920567912325, -35.65294208185446, -47.68625017124073, -37.90093790252604, -54.35887235751255, -3.867700690927877, -26.32182023486119, -44.44056064753182, -4.059185779134934, -4.059851106418642, -4.150403348696649, -31.4797983344635, -52.34485862608577, -26.15635268593754, -47.53416003993708, -27.50290833464739, -59.34544323003772, -15.63525028088403, -4.577196693180026, -4.412282993318788, -4.239025470652198, -4.328312919891453, -48.27094208813244, -92.96189956097436, -4.194564547498873, -3.896314657771458, -3.896314657771458, -4.059185779134936, -4.032614390789077, -4.074777098074684, -4.195941798712926, -3.996797014792247, -3.643699800608401, -3.823539492125667, -52.05248148390058, -9.615353119718449, -5.074976358887215, -8.733943381900483, -9.211622538449765, -4.737535597564792, -5.074976358887215, -4.059185779134936, -3.943326941549825, -4.167794105775426, -3.943326941549825, -4.072423265414194, -4.360855498574145, -3.943326941549825, -4.059185779134936, -3.943326941549825, -3.86816696483398, -9.885864578599374, -6.216228522400574, -45.12482478116686, -3.823539492125671, -4.57719669318003, -4.255038976516937, -23.48676343107536, -68.87818215175781, -13.75268401796724, -9.397467976237701, -3.9128269413649, -4.360855498574153, -3.970563657179395, -4.150403348696658, -4.296890429639803, -3.9128269413649, -3.996797014792249, -11.21707449214336, -10.14489250806625, -75.21999556191818, -32.25848227316884, -26.07701135187794, -41.47932968090365, -41.71658369721055, -33.22611197492829, -64.92514412575515, -67.54349000024794, -41.86794373614509, -38.14276464090553, -27.9548997198344, -45.11187760514476, -33.43367944118247, -38.06304291019163, -52.65259110976488, -52.59404875590054, -41.47469529517419, -55.8285831941577, -48.5389278562484, -43.07548062873514, -6.406333471669347, -7.723046981968299, -9.214503702743938, -9.341004167379756, -6.210879559906961, -44.7935512412229, -10.34842712429103, -10.67200016312729, -3.867700690927878, -3.868166964833978, -4.241068049149942, -3.868166964833978, -3.732987249847629, -4.27019079812087, -3.983559528512955, -3.983559528512955, -3.943326941549826, -13.68446947573004, -6.128337105343723, -6.370861425797785, -45.06990046223932, -58.76387114844616, -5.250893274389932, -39.17329098305187, -34.48407557946896, -45.72514041329006, -61.43925524748313, -48.12508187605989, -32.8270870721908, -7.804936931931369, -20.52381684547738, -16.24864385045261, -17.91396989437254, -16.33062418912231, -8.575152764203981, -20.14354121431084, -20.12214668199343, -16.15697681243483, -10.63481922949117, -21.86690313404173, -14.36119446992751, -3.955411835575465, -3.996797014792248, -3.955411835575465, -3.996797014792248, -4.148473228374192, -3.968649321854713, -4.148473228374192, -3.968649321854713, -4.148473228374192, -3.996797014792248, -4.148473228374192, -3.996797014792248, -3.983559528512956, -15.40328392891343, -14.87370003452015, -17.00300734618224, -15.15598823278016, -11.30290442777682, -22.32927064779137, -12.16129375939528, -17.38738272062916, -10.68931059865007, -20.44142929902042, -10.60513366206372, -17.37680845532925, -10.57357027062209, -10.12333561725861, -9.699779199832046, -20.26672621850786, -8.88469291873575, -24.05005547897776, -6.426192269649531, -19.66228006970013, -18.74168810022292, -17.58529768429457, -11.12654544891337, -18.63643200071692, -22.67637236314415, -21.45439121606122, -23.62866349711309, -24.177493603138, -13.59797080245487, -15.10851602126211, -11.23004283993285, -11.47460520690145, -5.899985255772111, -13.58525626253094, -5.191147878036427, -10.81883246395349, -4.135251527092729, -3.894937406557425, -3.568073549986437, -3.823539492125671, -3.896314657771447, -4.577196693180033, -4.271568049334888, -4.48790924394077, -4.150403348696653, -3.943326941549829, -4.151780599910682, -4.270190798120858, -3.943326941549829, -4.072423265414195, -4.048006656351249, -3.943326941549829, -3.955411835575465, -3.943326941549829, -3.894937406557425, -3.823539492125671, -3.839552997990347, -4.358812920076406, -3.970563657179388, -3.943326941549829, -3.943326941549829, -4.399287121985224, -4.194564547498884, -4.059185779134932, -4.194564547498884, -4.072423265414195, -4.194564547498884, -3.823539492125671, -4.151780599910682, -11.52349801989462, -8.500129997430916, -15.47826317496647, -12.80841218300804, -7.186115786841597, -13.50792881545569, -10.00680946536164, -9.682537347631969, -8.759744653467813, -10.82794062723803, -12.17439700621879, -12.29448196093587, -19.72993749426192, -19.50655194795477, -12.84659576662984, -12.18385091804509, -3.943326941549829, -3.968649321854712, -3.943326941549829, -4.163399220030216, -4.161710714653454, -4.076154349288699, -3.894937406557425, -13.61990591708481, -9.467100847539813, -8.783643175316609, -15.04746752397042, -12.45906635457383, -17.89506444151843, -9.188154767035517, -15.6382868190783, -4.384135300381303, -4.19594179871292, -3.970563657179386, -3.867700690927878, -3.643699800608408, -4.150403348696651, -3.839552997990348, -3.996797014792244, -3.943326941549828, -4.271568049334888, -3.643699800608408, -3.643699800608408, -3.970563657179386, -3.643699800608408, -3.971940908393417, -18.83807386442486, -14.97262465738572, -11.96496745176437, -4.048006656351249, -3.970563657179384, -4.150403348696649, -13.24699967200729, -17.69024335453248, -15.04649252508907, -15.78032772777528, -15.7529175337753, -10.4031516908371, -10.67350238605071, -8.48795703221468, -6.491174277478293, -43.6030846650248, -4.328312919891459, -4.072423265414196, -4.072423265414196, -4.239025470652201, -3.568073549986428, -4.059851106418639, -4.239690797935907, -4.151780599910689, -4.151780599910689, -3.823539492125669, -3.894937406557423, -4.271568049334893, -4.239025470652201, -3.823539492125669, -4.328312919891459, -4.239025470652201, -4.358812920076405, -4.239025470652201, -3.643699800608404, -4.13525152709273, -4.359478247360115, -4.239025470652201, -4.072423265414196, -4.399287121985229, -4.239025470652201, -4.488574571224479, -3.823539492125669, -3.823539492125669, -3.823539492125669, -4.074777098074692, -4.359478247360106, -3.867700690927877, -3.643699800608405, -4.06122835763268, -45.12938324714307, -12.73488265336526, -17.22905005445574, -21.74872253394894, -16.99084454097293, -23.3197835389694, -20.13287860052318, -20.0548519529344, -22.47303765202708, -18.0404160905273, -21.89001787328913, -22.2876248326238, -15.27674446071791, -18.19802546649347, -4.061228357632682, -4.148473228374193, -4.323660871363246, -3.955411835575468, -3.839552997990343, -3.943326941549824, -4.358812920076405, -20.59768157940081, -21.1294633502346, -15.83849602448218, -3.643699800608401, -3.839552997990353, -4.167794105775426, -4.270190798120868, -4.072423265414194, -3.9128269413649, -4.487909243940773, -4.399287121985233, -3.867700690927878, -4.325038122577292, -3.943326941549825, -3.943326941549825, -3.839552997990353, -15.32563201996684, -16.62643383178865, -16.91019594559851, -24.44193911796213, -23.83501241436915, -14.23546532885833, -20.71985086224602, -20.65817246379443, -15.82387527895841, -13.73587581757863, -3.896314657771458, -4.255038976516942, -4.255038976516942, -4.489951822438514, -7.521447949219427, -20.82615457337842, -14.57404520177, -15.54022469176387, -4.270190798120865, -3.996797014792243, -4.487909243940777, -4.19594179871293, -3.943326941549825, -4.072423265414193, -3.943326941549825, -3.839552997990352, -3.970563657179397, -4.412282993318794, -13.33953369513524, -13.47727383325346, -11.5278526280538, -12.35202936532143, -13.28386606841831, -11.12902745237176, -16.57109214986015, -8.434046402416509, -14.96140109006933, -26.55539708460704, -18.78722048377404, -23.41238557049586, -26.73335692021846, -62.29935250078479, -56.01149580540753, -72.27958096266133, -76.4669666648437, -74.26175469513088, -8.550803022284876, -5.35251898238926, -3.643699800608402, -3.912826941364902, -4.271568049334893, -3.823539492125668, -4.148473228374189, -8.634750981311734, -12.00152122747902, -11.99047345426986, -11.78065832860047, -16.81802667814803, -10.76764312196004, -10.61082283402254, -9.529390166445879, -64.00536788539183, -4.072423265414193, -3.568073549986446, -3.96864932185471, -4.271568049334898, -79.5170824186898, -3.912826941364904, -3.912826941364904, -4.195941798712917, -4.16171071465345, -4.448100369315665, -4.148473228374193, -3.823539492125671, -4.032614390789085, -4.032614390789085, -4.325038122577283, -4.32366087136325, -4.059185779134933, -67.43874327079575, -3.839552997990348, -4.270190798120859, -3.839552997990348, -3.943326941549828, -4.048006656351249, -3.643699800608408, -3.823539492125673, -3.568073549986435, -4.360855498574154, -4.059851106418634, -4.161710714653457, -4.255038976516936, -4.074777098074694, -4.358812920076405, -4.150403348696651, -3.867700690927878, -4.384135300381303, -3.73298724984764, -4.270190798120859, -4.487909243940772, -4.255038976516936, -4.400664373199256, -4.283186669454423, -3.89493740655743, -4.135251527092731, -69.86810175407685, -71.14631255827634, -73.83994468465798, -76.13947410204841, -57.62080602405038, -10.6221361594753, -83.03865817662714, -63.41996977558993, -59.13983950848561, -11.93075701801071, -43.95756689144329, -3.74791324150372, -4.167794105775428, -4.399287121985246, -16.05174065943676, -15.05395149466388, -10.06268574065757, -18.04389257613155, -12.43928827210284, -33.76103236702688, -18.42018552892914, -15.95418689023957, -13.07571065088033, -15.15498574888185, -32.53838016423779, -41.50387442300771, -50.97418572945706, -4.19594179871293, -4.072423265414203, -3.970563657179409, -4.283186669454424, -4.239025470652198, -4.487909243940771, -42.67632393101674, -4.400664373199253, -3.970563657179397, -25.81889959531728, -25.36970239909819, -49.84809496115233, -48.42570608670552, -47.46238463795324, -64.1262669405719, -40.87200674948412, -31.66589260840993, -46.79326544021215, -49.88662012628582, -32.64229578405043, -50.98317479665, -31.13481490313096, -20.85411427953778, -29.92950662813165, -42.91283836563813, -25.05593862413694, -21.81395875537899, -21.55601577915922, -43.41131572001284, -39.44147284565472, -37.09353934045686, -45.4026202050855, -38.81095689405157, -43.08874902429843, -30.11256377604554, -37.17421510118422, -27.80269206388343, -27.63520009758237, -35.41121437933041, -19.69306375215585, -36.62319075760202, -40.12463053219752, -40.83214281525772, -36.80354275951623, -25.7237088389464, -21.39504831271525, -35.40685453877633, -40.18737564427592, -42.77718837922232, -33.98188792653944, -26.74746169909839, -44.83703522434269, -54.11198359824172, -43.2627198140971, -48.17400216913467, -29.24819078896533, -50.22668840760312, -53.45432124579276, -47.08271001086357, -8.571792812719103, -21.68850220155043, -37.49288231304318, -14.41545112800118, -34.3423495970734, -34.05207332619807, -52.20862904780525, -33.74103688273318, -39.48181103844554, -21.82587869778042, -21.96760923929525, -32.74375941598453, -23.31467033435895, -20.31013939966728, -36.13783530501949, -21.60290693314061, -43.72582446375895, -34.175239671457, -36.7523664057552, -40.67160667500865, -36.90140555686585, -25.82808206306108, -21.39090305977359, -38.34405865271543, -21.011998615962, -40.97923351137716, -42.97948995228467, -34.0561356905969, -44.44727221600393, -22.61234989363939, -34.98918518364038, -27.56555686208546, -37.02850656045778, -42.08931196909696, -34.47639357838495, -44.06315537487907, -14.30255018400072, -44.24029648239382, -22.2886262779426, -22.92849999445012, -20.18262615144081, -20.02467282984816, -38.42613343986326, -32.24456847763979, -32.81164064436091, -30.10522731234729, -29.87437761010017, -36.94461038379528, -34.15622732920416, -22.4299636265333, -22.05891464220663, -34.55253676730289]
    ]
  },
 "Evidence Ratios":{
   "constrained":[
    [0.9397403466660489, 0.9469661583459313, 0.9405824684117385, 1.031010701116163, 1.553896274357262, 0.9452505914047358, 1.000000000000007, 0.9459871748386052, 0.9561045033258063, 1.000000000000007, 1.000000000000007, 1.000000000000006, 1.000000000000006, 1.000000000000006, 1.000000000000006, 1.000000000000006, 1.000000000000007, 1.000000000000005, 1.000000000000007, 1.000000000000005, 1.000000000000007, 1.000000000000007, 1.000000000000005, 1.000000000000007, 1.000000000000006, 1.000000000000005, 1.000000000000007, 1.000000000000008, 1.000000000000004, 1.000000000000008, 1.000000000000007, 1.000000000000008, 1.000000000000006, 1.000000000000009, 1.000000000000008, 1.000000000000006, 1.000000000000005, 1.000000000000009, 1.000000000000009, 1.000000000000009, 1.000000000000004, 1.000000000000005, 1.000000000000007, 1.000000000000007, 1.000000000000007, 1.000000000000005, 1.000000000000007, 1.000000000000007, 1.000000000000007, 1.000000000000007, 1.000000000000007, 1.000000000000007, 1.000000000000007, 1.000000000000007, 1.000000000000007, 1, 1.000000000000007, 1.000000000000006, 1.000000000000007, 1.000000000000007, 1.000000000000005, 1.000000000000006, 1.000000000000006, 1.000000000000007, 0.9431350218310646, 0.9412334752089512, 0.9476756962767645, 0.9412320517669107, 0.9455879670196157, 1.00382532680081, 1.000000000000006, 1.000000000000006, 1.000000000000005, 1.000000000000006, 0.954001547331941, 0.9582701569721824, 1.000000000000007, 1.000000000000007, 1.000000000000007, 1.000000000000007, 1.000000000000005, 1.000000000000005, 1.000000000000008, 1.000000000000008, 1.000000000000005, 1.000000000000005, 1.1094114539788, 1.000000000000007, 1.000000000000006, 1.000000000000007, 1.000000000000005, 1.000000000000005, 1.000000000000006, 1.000000000000007, 1.000000000000006, 1.000000000000007, 1.000000000000006, 1.000000000000006, 1.000000000000008, 1.000000000000006, 1.000000000000007, 1.000000000000006, 1.000000000000007, 1.000000000000007, 1.000000000000008, 0.9470302035107812, 1.000000000000006, 1.000000000000006, 1.000000000000006, 0.9414824888323488, 0.9481233013889339, 1.000000000000007, 1.000000000000007, 1.000000000000006, 1.000000000000007, 1.000000000000007, 1.000000000000006, 1.000000000000007, 1.000000000000006, 1.000000000000006, 1.000000000000007, 1.000000000000007, 1.80167822314612, 0.941654361024982, 0.9432050390230973, 0.944483223635105, 0.9464747730837365, 0.9423161246427207, 0.9573502655100778, 0.9473398603356132, 0.9450377983435321, 0.9442908372379205, 0.9415028620373855, 0.9429722507747281, 0.9429895804646142, 0.9420501788732867, 0.9418713930392331, 0.9443760760477388, 0.9452799031117789, 0.9412515167712157, 0.9445635578069559, 0.9442842617068419, 1.000000000000006, 1.000000000000006, 1.000000000000007, 1.000000000000005, 1.000000000000006, 1.000000000000007, 0.9438689540469124, 0.9499431620156196, 1.000000000000008, 1.000000000000006, 1.000000000000006, 1.000000000000006, 1.000000000000007, 1.000000000000006, 1.000000000000007, 1.000000000000007, 1.000000000000007, 1.002406959514175, 0.9466063189679061, 0.9439793332229649, 1.028096109010026, 1.175332971773089, 1.000000000000006, 0.9418391316097793, 0.9410559218762511, 0.9475282952243151, 0.9455894319727012, 0.9471544764850883, 0.9412138415428852, 1.000000000000006, 1.000000000000004, 1.000000000000007, 1.000000000000007, 1.000000000000007, 1.000000000000007, 1.000000000000007, 1.000000000000007, 1.000000000000007, 1.000000000000007, 1.000000000000007, 1.000000000000005, 1.000000000000006, 1.000000000000007, 1.000000000000006, 1.000000000000007, 1.000000000000007, 1.000000000000007, 1.000000000000007, 1.000000000000007, 1.000000000000007, 1.000000000000007, 1.000000000000007, 1.000000000000007, 1.000000000000006, 1.000000000000007, 1.000000000000007, 1.000000000000007, 1.000000000000005, 1.000000000000007, 1.000000000000007, 1.000000000000007, 1.000000000000007, 1.000000000000005, 1.000000000000004, 1.000000000000005, 1.000000000000007, 1.000000000000005, 1.000000000000007, 1.000000000000007, 1.000000000000007, 1.000000000000007, 1.000000000000007, 1.000000000000006, 1.000000000000004, 1.000000000000007, 1.000000000000007, 1.000000000000007, 1.000000000000007, 1.000000000000004, 1.000000000000007, 1.000000000000007, 1.000000000000007, 1.000000000000005, 1.000000000000007, 1.000000000000007, 1.000000000000007, 1.000000000000006, 1.000000000000007, 1.000000000000006, 1.000000000000005, 1.000000000000007, 1.000000000000006, 1.000000000000007, 1.000000000000007, 1.000000000000007, 1.000000000000006, 1.000000000000006, 1.000000000000006, 1.000000000000006, 1.000000000000007, 1.000000000000006, 1.000000000000006, 1.000000000000007, 1.000000000000006, 1.000000000000006, 1.000000000000007, 1.000000000000006, 1.000000000000007, 1.000000000000006, 1.000000000000007, 1.000000000000008, 1.000000000000006, 1.000000000000006, 1.000000000000007, 1.000000000000007, 1.000000000000005, 1.000000000000006, 1.000000000000007, 1.000000000000006, 1.000000000000006, 1.000000000000006, 1.000000000000007, 1.000000000000006, 1.000000000000005, 1.000000000000007, 1.000000000000005, 1.000000000000005, 1.000000000000006, 1.000000000000007, 1.000000000000007, 1.000000000000005, 1.000000000000007, 1.000000000000007, 1.000000000000007, 1.000000000000007, 1.000000000000004, 1.000000000000007, 1.000000000000007, 1.000000000000005, 1.000000000000007, 1.000000000000007, 1.000000000000007, 1.000000000000007, 1.000000000000006, 1.000000000000005, 1.000000000000006, 1.000000000000007, 1.000000000000005, 1.000000000000005, 1.000000000000007, 1.000000000000007, 1.000000000000007, 1.000000000000007, 1.000000000000005, 1.000000000000006, 1.000000000000007, 1.000000000000006, 1.000000000000007, 1.000000000000006, 1.000000000000006, 1.000000000000007, 1.000000000000006, 1.000000000000007, 1.000000000000006, 1.000000000000006, 1.000000000000006, 1.000000000000006, 1.000000000000006, 1.000000000000007, 1.000000000000007, 1.000000000000007, 1.000000000000007, 1.000000000000006, 1.000000000000006, 1.000000000000006, 8.329961894216064, 1.000871546649544, 1.377126174250916, 1.078781123899919, 0.9431600546555464, 0.943254195280255, 1.266652519521887, 1.055110519668177, 0.9431159428751046, 0.9479720041779947, 1.000000000000007, 1.000000000000006, 1.000000000000006, 1.000000000000006, 1.000000000000007, 1.000000000000006, 1.000000000000006, 1.000000000000006, 1.000000000000006, 1.000000000000007, 1.000000000000006, 1.000000000000006, 1.000000000000006, 1.000000000000007, 1.000000000000007, 1.000000000000006, 1.000000000000006, 1.000000000000006, 1.000000000000007, 1.000000000000006, 1.000000000000006, 1.000000000000006, 1.000000000000006, 1.000000000000006, 1.000000000000006, 1.000000000000006, 1.000000000000007, 1.000000000000007, 1.000000000000007, 1.000000000000006, 1.000000000000006, 1.000000000000007, 1.000000000000007, 1.000000000000006, 1.000000000000007, 1.000000000000005, 0.9775986773016641, 2.301903738626899, 0.9459975176853693, 1.022845287289603, 2.823421721424908, 1.029625501671182, 1.050248453097694, 0.9461640242514651, 0.9759922906411328, 1.349811427730375, 0.9469764417839868, 0.9585948641574391, 1.000000000000006, 1.000000000000006, 1.000000000000006, 1.000000000000006, 1.000000000000006, 1.000000000000007, 1.000000000000005, 0.9832304219767711, 1.304832419078211, 1.050851396929674, 1.000000000000005, 1.000000000000004, 1.000000000000007, 1.000000000000006, 1.000000000000006, 1.000000000000004, 1.000000000000007, 1.000000000000005, 1.000000000000009, 1.000000000000009, 1.000000000000006, 1.000000000000006, 1.000000000000004, 0.985170096005219, 0.9446075001124018, 0.9805704916777732, 1.325282729750366, 1.164522794766895, 0.9430348420498273, 0.9872342808354111, 2.069952112948219, 1.339809728302522, 1.02289173212475, 1.000000000000007, 1.000000000000006, 1.000000000000006, 1.000000000000007, 0.9419859214289603, 3.315577424302077, 0.9462276349717015, 0.9492361942551156, 1.000000000000006, 1.000000000000009, 1.000000000000008, 1.000000000000008, 1.000000000000006, 1.000000000000006, 1.000000000000006, 1.000000000000004, 1.000000000000006, 1.000000000000005, 1.084450028467047, 1.255638064401744, 1.007587042658393, 0.9526476629540579, 0.9986919677070779, 0.94310289691422, 0.9474945651215214, 1.000000000000007, 1.000000000000007, 0.9923649977580625, 1.262687906401625, 1.335200357720022, 1.144253421584086, 0.94784629450001, 1.088224568569094, 0.9795910171127929, 1.018728109304001, 1.240592180784614, 1.000000000000007, 1.000000000000007, 1.000000000000007, 1.000000000000007, 1.000000000000006, 1.000000000000007, 1.000000000000006, 1.000000000000007, 1.000000000000005, 1.000000000000007, 1.000000000000007, 1.000000000000004, 1.000000000000007, 1.000000000000007, 0.947224274248042, 0.9568358489884389, 1.000000000000007, 1.000000000000006, 1.000000000000007, 1.000000000000007, 1.612814422270487, 1.000000000000006, 1.000000000000006, 1.000000000000007, 1.000000000000007, 1.000000000000007, 1.000000000000006, 1.000000000000007, 1.000000000000007, 1.000000000000007, 1.000000000000007, 1.000000000000007, 1.000000000000006, 0.9736112882252156, 1.000000000000007, 1.000000000000006, 1.000000000000007, 1.000000000000007, 1.000000000000007, 1.000000000000006, 1.000000000000006, 1.000000000000007, 1.000000000000007, 1.000000000000007, 1.000000000000008, 1.000000000000007, 1.000000000000007, 1.000000000000005, 1.000000000000006, 1.000000000000007, 1.000000000000006, 1.000000000000006, 1.000000000000006, 1.000000000000006, 1.000000000000007, 1.000000000000006, 1.000000000000007, 1.000000000000006, 1.000000000000005, 0.9708310309074291, 1.451354227678872, 1.095952662773354, 1.036441939497635, 1.416513972367356, 1.000000000000007, 0.9430467765304043, 0.9919596139639317, 0.9468622397799541, 1.000000000000005, 1, 1.000000000000006, 1.000000000000006, 1.000000000000006, 0.9719362175230115, 0.9796908897369491, 0.9464938567914367, 1.187534215453422, 0.952293643376443, 1.052419635408683, 1.081674649421254, 0.9454038443941905, 0.9421313548702682, 1.039046161903099, 1.016183349292642, 1.047652216973975, 0.9518115650673152, 1.000000000000006, 1.000000000000006, 1.000000000000006, 1.000000000000006, 1.000000000000005, 1.000000000000007, 0.9569644940668012, 1.000000000000007, 1.000000000000006, 0.9951032858926506, 1.209022000641407, 0.9463977192145919, 0.9420291639603739, 0.9445242712712612, 0.9426191704884346, 0.9419939694033403, 0.9405052831294421, 0.9477911455058199, 0.9442664873124487, 0.942342546443081, 0.9444929783494795, 0.9412138985296471, 0.9418284666784905, 0.9418851951278271, 0.9420996062583324, 0.9420260207026054, 0.9412210284548141, 0.9414833236637258, 0.9481228732532885, 0.9426508271975222, 0.9483405778450165, 1.014726440129983, 0.9445042233707676, 0.9445648005836277, 0.9416271138036754, 0.9425746740812826, 0.9420261662648676, 0.9418905133810226, 0.9420116197655892, 0.9404820336352778, 1.075521463860825, 1.040185884293477, 0.9452730621084576, 0.9425917484739754, 0.9420260755181812, 0.9418283483251091, 0.942601457669926, 0.9444980844354148, 0.9410511007676524, 0.9445172326181517, 0.9404821808578563, 0.9426218336946486, 3.885940857237005, 0.9420087831357357, 0.9434524717542753, 0.9456756105821076, 1.032382839604892, 0.9441154368188409, 0.9458894550381197, 0.9397122558514951, 0.9414823871557224, 0.9426799108041631, 0.9397403230003113, 0.9423430894417709, 0.941686537673762, 0.9749384307701272, 0.9423162646467312, 0.9443899599381997, 0.9414825637891348, 0.9418293732261576, 0.9423522313069016, 0.9405184595672226, 0.9418282804718668, 0.9422595346169647, 0.9412207468788457, 0.9443407353374642, 0.9425938171830611, 0.9427745334877889, 0.9446186900757989, 0.9443274126768487, 0.9418284685009685, 0.9408301135471236, 0.9448810830453208, 0.9412128213184298, 0.9443569386656536, 0.9446384372044557, 0.9423354846689801, 0.9523067776133229, 0.9408298431692647, 0.9423150714825664, 0.9420252263217342, 0.942060119992551, 0.945455778270155, 0.9425813052614774, 0.96469435626901, 0.9397429349123713, 0.9440434487689405, 0.9420251309716563, 0.9410571654247556, 0.9572205961159513, 0.9414825619936733, 0.9445448690271006, 0.9423454865755847, 0.9440191869347334, 0.9420494549336412, 0.9417081324362572, 0.942100883017886, 0.9426378645683346, 0.9414823872845614, 0.940488660726667, 0.9419687821260061]
    ],
   "optimized null":[
    [1.005121871249961, 0.8172649668239621, 0.9881178898086203, 0.6875512553021221, 0.9189118389068669, 0.9341745098346949, 0.9925334446549108, 1.048929646225731, 0.9916455066936682, 1.025188379938687, 0.9966224545746254, 0.9991697567210797, 0.9950932957667046, 1.000000000000014, 1.000000000000025, 0.9999999999999929, 0.9972482083374371, 1.001209656107563, 1.007472605222537, 0.9857568729786453, 1.005858499079158, 0.9883606992083157, 1.002663896789445, 0.9889041336144918, 1.00379586171482, 1.003455039896071, 1.001355881549676, 1.00287870170371, 1.002694163580487, 0.99397516452862, 0.9925656557344581, 1.000000000000004, 1.000000000000003, 1.001629593639416, 0.9938202110583289, 1.00379586171482, 0.9857879725068183, 0.9999999999999893, 0.9999999999999893, 0.9999999999999893, 1.000000000000018, 1.000000000000061, 1.000000000000012, 1.000000000000032, 1.000000000000012, 1.003329511579995, 1.006020878045885, 0.9583209561743868, 0.9177465720836263, 0.9909565657339611, 0.9922714374195684, 0.9807263741983551, 0.9635468204997564, 1.032377508027904, 0.9742916673185751, 0.9765071545410428, 0.9319728893000921, 0.9999999999999907, 0.9491812218763638, 1.020930541583153, 1.000000000000028, 1.000000000000033, 1.000000000000007, 1.027994509892365, 0.9229753174877882, 1.002371094285069, 0.9213598546012338, 1.043493614781265, 1.014421075365083, 1.028761186544712, 1.000000000000015, 1.000000000000037, 1.000000000000018, 1.000000000000016, 1.013773836763639, 0.9520346111469626, 0.9999999999999938, 0.9999999999999996, 0.9999999999999996, 1.000000000000032, 1.00000000000002, 1.000000000000012, 0.9999999999999991, 0.9999999999999929, 1.000000000000061, 1.000000000000061, 1.19130636269745, 1.005044251647861, 1.003816723271237, 0.9883606992083157, 1.010542380721889, 1.00336213223578, 1.003816723271237, 1.000000000000032, 1.000000000000002, 0.9999999999999982, 1.000000000000002, 1.000000000000007, 1.000000000000009, 1.000000000000002, 1.000000000000032, 1.000000000000002, 1.000000000000007, 0.9911646134867612, 0.9998586993435336, 0.9918884615610882, 1.00000000000006, 1.000000000000032, 1.000000000000032, 0.9474641509297964, 0.9466256776083082, 1.015790244106589, 0.9914468505260401, 1.000000000000054, 1.000000000000016, 1.00000000000002, 1.000000000000018, 1.000000000000004, 1.000000000000054, 1.000000000000007, 1.013874229278986, 1.008221591871658, 1.147302703286479, 1.053474069229074, 0.979576774989669, 0.9619862868665997, 1.047441423656152, 1.026561275984371, 0.6674591228484097, 0.8489885978695958, 0.9942024105392373, 1.034119264373531, 1.009459113578366, 1.084586416068156, 1.011176529998044, 1.071168047412445, 1.017674402147566, 1.064229015134812, 1.000628502645885, 1.032283958293645, 0.9998266871100967, 1.04140879898127, 1.003033134607318, 1.015289489534746, 0.9916883207129067, 0.991814084503996, 0.997535547493528, 0.9882112458528046, 1.043473012729973, 0.9976112533393861, 0.9999999999999813, 1.000000000000003, 1.000000000000002, 1.000000000000003, 1.000000000000071, 1.000000000000029, 1.000000000000037, 1.000000000000037, 1.000000000000009, 0.937424950410742, 1.01168504596578, 1.017841775398802, 1.032035498119231, 0.7673850186823531, 1.001529867140954, 0.9885162255778089, 1.05550397563219, 0.9800682016610002, 1.127170982834604, 1.024018996595885, 1.046326867126205, 0.98908744458205, 1.023592063608841, 1.012196586721589, 1.049313937901046, 1.008219783165212, 1.008998578233855, 1.005046763251105, 1.028976505246089, 1.016004687608915, 0.9947582643845599, 1.039600273270169, 1.020385778658149, 1.000000000000032, 0.9999999999999907, 1.000000000000032, 0.9999999999999907, 1.000000000000033, 1.000000000000014, 1.000000000000033, 1.000000000000014, 1.000000000000033, 0.9999999999999907, 1.000000000000033, 0.9999999999999907, 1.000000000000028, 1.000635819698445, 1.015517549956484, 1.047927259931396, 0.9933152495658444, 1.011918703423879, 1.031819221224263, 0.9985237483264695, 0.979811999641224, 0.9934410353503832, 1.029834509718816, 1.000652616850263, 1.010233679683969, 0.9927847924750202, 1.001313028049062, 1.002763037350996, 1.02357934876017, 1.007444916475289, 1.03211766656327, 0.9940218998504307, 1.031841471630423, 1.032571872105228, 1.018132634534538, 0.9999837202616143, 0.9965444432598264, 1.029119613576415, 1.02035969814855, 1.016419111528, 1.050880170300192, 1.009558790633421, 0.9992627759559973, 0.9978746934918808, 1.004514382646717, 0.9957577940242784, 1.018181309782859, 0.9988193689807345, 0.9949893893652163, 1.000000000000032, 1.000000000000021, 1.000000000000054, 1.000000000000062, 0.9999999999999885, 1.000000000000032, 0.9999999999999938, 1.000000000000023, 1.000000000000016, 1.000000000000003, 0.9999999999999911, 1.000000000000016, 1.000000000000003, 1.000000000000004, 1.000000000000015, 1.000000000000003, 1.000000000000034, 1.000000000000003, 1.000000000000021, 1.000000000000062, 1.000000000000016, 1.000000000000025, 1.000000000000017, 1.000000000000003, 1.000000000000003, 1.000000000000013, 1.000000000000007, 1.000000000000025, 1.000000000000007, 1.000000000000004, 1.000000000000007, 1.000000000000062, 0.9999999999999911, 1.009718539966525, 1.008491345948249, 0.9873017626041116, 0.9918162312612557, 0.9991297972433009, 1.009701910991437, 1.00531351317166, 0.9918621042027871, 1.029714730695145, 1.007940694416766, 1.00031273698355, 1.013046670798385, 1.032503077391461, 0.9913600706564433, 1.015830224244069, 1.005705161849785, 1.000000000000003, 1.000000000000016, 1.000000000000003, 1.000000000000024, 1.000000000000033, 1.000000000000004, 1.000000000000021, 1.0102780231045, 1.001948988603111, 1.009234677333053, 1.005109346899832, 1.015555758155965, 1.035702464035259, 0.9967951272234634, 1.013360359124226, 1.000000000000034, 0.9999999999999911, 1.000000000000014, 0.9999999999999893, 1.000000000000065, 1.000000000000012, 1.000000000000019, 0.9999999999999889, 1.000000000000007, 0.9999999999999938, 1.000000000000065, 1.000000000000065, 1.000000000000014, 1.000000000000065, 0.9999999999999916, 1.023112732664231, 1.001681047849987, 1.020596769250927, 1.000000000000013, 1.000000000000009, 1.000000000000007, 1.91664206702426, 0.9827951553375877, 1.023857530445807, 0.9465228444359319, 1.028883164466449, 1.018326171780877, 1.076432569718432, 0.9484954374730843, 1.022475275252869, 1.056109562436491, 1.000000000000038, 1.000000000000012, 1.000000000000012, 1.000000000000026, 1.000000000000048, 1.00000000000002, 1.000000000000021, 1.000000000000004, 1.000000000000004, 1.000000000000056, 1.000000000000018, 0.9999999999999982, 1.000000000000026, 1.000000000000056, 1.000000000000038, 1.000000000000026, 1.000000000000028, 1.000000000000026, 1.000000000000057, 1.00000000000003, 1.000000000000022, 1.000000000000026, 1.000000000000012, 1.00000000000002, 1.000000000000026, 1.000000000000019, 1.000000000000056, 1.000000000000056, 1.000000000000056, 1.000000000000023, 1.000000000000014, 0.9999999999999956, 1.00000000000006, 1.000000000000014, 0.9773655095289369, 0.9865792243004421, 0.988932757452606, 1.394840233051195, 1.035137520687272, 0.9948259623282921, 1.479357709999453, 0.9598136466217475, 0.9770636504685477, 0.8896566403659911, 0.8860555403612631, 1.111643724109272, 0.969453088302844, 0.9881699035558335, 1.000000000000015, 1.000000000000035, 1, 1.000000000000038, 1.000000000000003, 0.9999999999999933, 1.000000000000029, 0.9571921540241263, 0.8430981189074916, 1.029036950027622, 1.000000000000061, 1.000000000000018, 0.9999999999999982, 1.000000000000026, 1.000000000000007, 1.000000000000066, 1.000000000000031, 1.000000000000025, 0.9999999999999893, 0.9999999999999982, 1.000000000000002, 1.000000000000002, 1.000000000000018, 0.9554790535119579, 0.9743154137801049, 1.000132013615442, 1.050781082204441, 0.9730075107564473, 1.046161393084609, 0.9108161418915953, 1.450637100329038, 1.024646851790807, 1.038010406098599, 0.9999999999999996, 1.000000000000039, 1.000000000000039, 1.000000000000008, 1.024014474287106, 1.831587563999972, 1.025148295213379, 1.008423834303082, 1.000000000000025, 0.9999999999999902, 1.000000000000035, 1.000000000000002, 1.000000000000003, 1.000000000000005, 1.000000000000003, 1.000000000000017, 1.000000000000028, 1.000000000000031, 0.9941515176555291, 1.066154816158683, 0.9621103747389138, 1.029315890026323, 0.9742151819664866, 1.033502251344574, 1.024235251735639, 1.029811145660873, 1.000807792274477, 0.8983016427551058, 1.017009791304063, 0.8770341879186958, 0.9285898901110637, 1.008720904969129, 0.954872121038438, 0.9797946640564977, 1.047514662137764, 0.9147088519048843, 1.020345581916432, 1.005260035768587, 1.000000000000056, 1.000000000000061, 0.9999999999999973, 1.000000000000055, 1.000000000000032, 1.014007247596322, 0.981342071632314, 0.9742483159455687, 0.9715949712337318, 0.9873273430691344, 0.9991171764842048, 1.005060931933826, 0.9970314703428884, 1.025039047904183, 0.9999999999999973, 1.00000000000005, 1.000000000000003, 1.000000000000008, 1.299246531038078, 1.000000000000061, 1.000000000000061, 0.9999999999999938, 1.00000000000003, 1.000000000000036, 1.000000000000036, 1.00000000000006, 1.000000000000033, 1.000000000000033, 0.9999999999999929, 1.000000000000005, 1.000000000000025, 0.9387375243422523, 1.000000000000019, 1.000000000000018, 1.000000000000019, 1.000000000000007, 1.000000000000017, 1.000000000000065, 1.000000000000066, 1.000000000000051, 1.000000000000018, 1.000000000000019, 1.000000000000037, 1.000000000000036, 1.000000000000027, 1.000000000000027, 1.000000000000012, 0.9999999999999893, 1.000000000000034, 1.000000000000068, 1.000000000000018, 1.000000000000026, 1.000000000000036, 0.9999999999999956, 1.000000000000022, 1.000000000000029, 1.000000000000035, 0.8954088790407946, 0.940709136683191, 1.033095434654467, 1.030648296763932, 1.084475936570076, 0.9960639885290909, 1.079600101722864, 1.070225700009163, 1.054629975026728, 1.028389058369806, 0.9703045699976235, 1.000000000000087, 1.000000000000003, 1.000000000000046, 0.9864310826621776, 1.021904321887726, 0.989528672934226, 1.05815785132709, 0.9633957099762744, 0.8911687412627284, 0.8454745205819243, 1.014391618730994, 1.03945652525159, 0.7402124835475372, 0.9648162720997124, 0.9841287184309544, 1.112521567946128, 1.000000000000002, 1.000000000000022, 1.000000000000044, 1.000000000000039, 1.000000000000018, 1.000000000000019, 1.006922409989093, 0.9999999999999858, 1.000000000000028, 0.9809309438725146, 0.9425804427106831, 1.050658426268464, 1.085671395578403, 1.038144008993669, 1.031329603445898, 0.9955515951825209, 0.9969381681785544, 1.063810141505289, 1.106467551583119, 1.028032211001819, 1.006957521865259, 1.008811667112399, 1.001697423634109, 0.9749652496013779, 1.034701807003608, 0.9829231007529499, 0.9911867667006288, 0.9982480673860294, 1.068493694091472, 0.9832985643311201, 0.9768967476090895, 0.9848424446796089, 1.051505144257663, 1.005341024187283, 1.034661134994978, 0.9765972280101335, 1.033588707619855, 0.9831324847191144, 0.9922220442223204, 1.035095749736245, 0.9704172957214243, 0.9367049345340377, 0.9533312763873555, 1.02419652392396, 0.9982211349636092, 1.002696041664295, 1.009633270730635, 0.9743263322896271, 1.01460709466193, 1.022663268463018, 1.028030242464629, 0.9961380378438635, 0.8352290975946794, 1.027157643096404, 1.018094736200891, 0.8260033716533102, 0.7799944833215532, 1.052223610645282, 1.046603757553481, 1.036997799271748, 1.002147965734498, 0.9880971361843454, 0.9888025637477976, 1.02931054122925, 1.012440911418624, 1.106940107594623, 1.022824941878385, 1.013854074289004, 0.9983346363955035, 0.9977796370324334, 0.9948146692542233, 0.9903999547793242, 1.002009034705554, 1.025787451177626, 0.9940413059801225, 1.04021205983219, 1.037928342600957, 1.024129086011119, 0.9999000471609756, 1.084980986193767, 1.013199049300318, 0.9987043157639062, 1.079508728683815, 1.002452307524978, 1.02713435293049, 1.001557882517552, 1.026044921561517, 0.9748320339274194, 0.98955581962088, 1.008849027924402, 1.003224023953819, 1.006252227187681, 0.9093306992493932, 0.9815932188489996, 0.9827756176263629, 1.007683241162636, 1.023086228353232, 0.986520755392682, 0.9935467162160017, 1.078057677170653, 1.003632462735698, 1.050073880950381, 1.014021101749487, 0.8927736490242021, 1.003689398229977, 1.011423529906339, 1.094340496532197, 1.032656593877197, 0.9965953903631282, 1.026946477603584, 1.012255131487048]
    ]
  },
 "tested":{
   "0":{
     "V_polyspora":"background",
     "T_phaffii":"background",
     "Node4":"background",
     "T_blattae":"background",
     "Node3":"background",
     "S_cerevisiae":"background",
     "S_mikatae":"background",
     "Node12":"background",
     "S_kudriavzevii":"background",
     "Node11":"background",
     "S_uvarum":"background",
     "Node10":"background",
     "C_glabrata":"background",
     "Node9":"background",
     "K_naganishii":"background",
     "K_africana":"background",
     "Node19":"background",
     "N_castellii":"background",
     "N_dairenensis":"background",
     "Node22":"test",
     "Node18":"background",
     "Node8":"background",
     "Node2":"background",
     "Z_rouxii":"background",
     "T_delbrueckii":"background",
     "Node25":"background",
     "L_waltii":"background",
     "L_thermotolerans":"background",
     "Node30":"background",
     "L_kluyveri":"background",
     "Node29":"background",
     "E_gossypii":"background",
     "E_cymbalariae":"background",
     "Node35":"background",
     "K_lactis":"background",
     "Node34":"background",
     "Node28":"background"
    }
  },
 "data partitions":{
   "0":{
     "name":"busted.filter.default",
     "coverage":[
      [0, 1, 2, 3, 4, 5, 6, 7, 8, 9, 10, 11, 12, 13, 14, 15, 16, 17, 18, 19, 20, 21, 22, 23, 24, 25, 26, 27, 28, 29, 30, 31, 32, 33, 34, 35, 36, 37, 38, 39, 40, 41, 42, 43, 44, 45, 46, 47, 48, 49, 50, 51, 52, 53, 54, 55, 56, 57, 58, 59, 60, 61, 62, 63, 64, 65, 66, 67, 68, 69, 70, 71, 72, 73, 74, 75, 76, 77, 78, 79, 80, 81, 82, 83, 84, 85, 86, 87, 88, 89, 90, 91, 92, 93, 94, 95, 96, 97, 98, 99, 100, 101, 102, 103, 104, 105, 106, 107, 108, 109, 110, 111, 112, 113, 114, 115, 116, 117, 118, 119, 120, 121, 122, 123, 124, 125, 126, 127, 128, 129, 130, 131, 132, 133, 134, 135, 136, 137, 138, 139, 140, 141, 142, 143, 144, 145, 146, 147, 148, 149, 150, 151, 152, 153, 154, 155, 156, 157, 158, 159, 160, 161, 162, 163, 164, 165, 166, 167, 168, 169, 170, 171, 172, 173, 174, 175, 176, 177, 178, 179, 180, 181, 182, 183, 184, 185, 186, 187, 188, 189, 190, 191, 192, 193, 194, 195, 196, 197, 198, 199, 200, 201, 202, 203, 204, 205, 206, 207, 208, 209, 210, 211, 212, 213, 214, 215, 216, 217, 218, 219, 220, 221, 222, 223, 224, 225, 226, 227, 228, 229, 230, 231, 232, 233, 234, 235, 236, 237, 238, 239, 240, 241, 242, 243, 244, 245, 246, 247, 248, 249, 250, 251, 252, 253, 254, 255, 256, 257, 258, 259, 260, 261, 262, 263, 264, 265, 266, 267, 268, 269, 270, 271, 272, 273, 274, 275, 276, 277, 278, 279, 280, 281, 282, 283, 284, 285, 286, 287, 288, 289, 290, 291, 292, 293, 294, 295, 296, 297, 298, 299, 300, 301, 302, 303, 304, 305, 306, 307, 308, 309, 310, 311, 312, 313, 314, 315, 316, 317, 318, 319, 320, 321, 322, 323, 324, 325, 326, 327, 328, 329, 330, 331, 332, 333, 334, 335, 336, 337, 338, 339, 340, 341, 342, 343, 344, 345, 346, 347, 348, 349, 350, 351, 352, 353, 354, 355, 356, 357, 358, 359, 360, 361, 362, 363, 364, 365, 366, 367, 368, 369, 370, 371, 372, 373, 374, 375, 376, 377, 378, 379, 380, 381, 382, 383, 384, 385, 386, 387, 388, 389, 390, 391, 392, 393, 394, 395, 396, 397, 398, 399, 400, 401, 402, 403, 404, 405, 406, 407, 408, 409, 410, 411, 412, 413, 414, 415, 416, 417, 418, 419, 420, 421, 422, 423, 424, 425, 426, 427, 428, 429, 430, 431, 432, 433, 434, 435, 436, 437, 438, 439, 440, 441, 442, 443, 444, 445, 446, 447, 448, 449, 450, 451, 452, 453, 454, 455, 456, 457, 458, 459, 460, 461, 462, 463, 464, 465, 466, 467, 468, 469, 470, 471, 472, 473, 474, 475, 476, 477, 478, 479, 480, 481, 482, 483, 484, 485, 486, 487, 488, 489, 490, 491, 492, 493, 494, 495, 496, 497, 498, 499, 500, 501, 502, 503, 504, 505, 506, 507, 508, 509, 510, 511, 512, 513, 514, 515, 516, 517, 518, 519, 520, 521, 522, 523, 524, 525, 526, 527, 528, 529, 530, 531, 532, 533, 534, 535, 536, 537, 538, 539, 540, 541, 542, 543, 544, 545, 546, 547, 548, 549, 550, 551, 552, 553, 554, 555, 556, 557, 558, 559, 560, 561, 562, 563, 564, 565, 566, 567, 568, 569, 570, 571, 572, 573, 574, 575, 576, 577, 578, 579, 580, 581, 582, 583, 584, 585, 586, 587, 588, 589, 590, 591, 592, 593, 594, 595, 596, 597, 598, 599, 600, 601, 602, 603, 604, 605, 606, 607, 608, 609, 610, 611, 612, 613, 614, 615, 616, 617, 618, 619, 620, 621, 622, 623, 624, 625, 626, 627, 628, 629, 630, 631, 632, 633, 634, 635, 636, 637, 638, 639, 640]
      ]
    }
  },
 "branch attributes":{
   "0":{
     "K_naganishii":{
       "original name":"K_naganishii",
       "Nucleotide GTR":0.4684813565081213,
       "MG94xREV with separate rates for branch sets":1.717413087178922,
       "unconstrained":13.26781120541662,
       "constrained":14.64076400489045
      },
     "N_dairenensis":{
       "original name":"N_dairenensis",
       "Nucleotide GTR":0.2520760004405466,
       "MG94xREV with separate rates for branch sets":0.8558486973136409,
       "unconstrained":2.759945202956814,
       "constrained":2.898783802045822
      },
     "N_castellii":{
       "original name":"N_castellii",
       "Nucleotide GTR":0.2542904738396339,
       "MG94xREV with separate rates for branch sets":0.6935921583219384,
       "unconstrained":1.796202591471201,
       "constrained":1.959901044935402
      },
     "K_africana":{
       "original name":"K_africana",
       "Nucleotide GTR":0.1945259802766346,
       "MG94xREV with separate rates for branch sets":0.4408728825604826,
       "unconstrained":0.5633939561865535,
       "constrained":0.5514572780260957
      },
     "T_phaffii":{
       "original name":"T_phaffii",
       "Nucleotide GTR":0.2078283894968955,
       "MG94xREV with separate rates for branch sets":0.6793992074149142,
       "unconstrained":1.164460208744561,
       "constrained":1.221964001341172
      },
     "Z_rouxii":{
       "original name":"Z_rouxii",
       "Nucleotide GTR":0.2541710892159226,
       "MG94xREV with separate rates for branch sets":0.6264128352711612,
       "unconstrained":1.112656025351048,
       "constrained":1.152471559395437
      },
     "T_delbrueckii":{
       "original name":"T_delbrueckii",
       "Nucleotide GTR":0.2414322362906946,
       "MG94xREV with separate rates for branch sets":0.4723919899772519,
       "unconstrained":0.7353378275933485,
       "constrained":0.7511164185489433
      },
     "V_polyspora":{
       "original name":"V_polyspora",
       "Nucleotide GTR":0.2760971422049155,
       "MG94xREV with separate rates for branch sets":0.4669253032677347,
       "unconstrained":1.097439793808166,
       "constrained":1.151070350876745
      },
     "L_kluyveri":{
       "original name":"L_kluyveri",
       "Nucleotide GTR":0.1889191879854639,
       "MG94xREV with separate rates for branch sets":0.456180943714953,
       "unconstrained":0.8088512311602981,
       "constrained":0.8492475292651614
      },
     "L_thermotolerans":{
       "original name":"L_thermotolerans",
       "Nucleotide GTR":0.147148127465041,
       "MG94xREV with separate rates for branch sets":0.2367587425639141,
       "unconstrained":0.1469944906430032,
       "constrained":0.1523450698833651
      },
     "L_waltii":{
       "original name":"L_waltii",
       "Nucleotide GTR":0.1896049087838027,
       "MG94xREV with separate rates for branch sets":0.3121308179500056,
       "unconstrained":0.8434855491655928,
       "constrained":0.8580898558063806
      },
     "E_gossypii":{
       "original name":"E_gossypii",
       "Nucleotide GTR":0.3130152539879874,
       "MG94xREV with separate rates for branch sets":0.5455152430631232,
       "unconstrained":2.298661227742486,
       "constrained":2.439794842881263
      },
     "E_cymbalariae":{
       "original name":"E_cymbalariae",
       "Nucleotide GTR":0.1774849440912393,
       "MG94xREV with separate rates for branch sets":0.4868490075487517,
       "unconstrained":0.8665798765344196,
       "constrained":0.8895241251063523
      },
     "K_lactis":{
       "original name":"K_lactis",
       "Nucleotide GTR":0.2926572282593868,
       "MG94xREV with separate rates for branch sets":0.7610597157111334,
       "unconstrained":1.186054186025335,
       "constrained":1.230430230706314
      },
     "T_blattae":{
       "original name":"T_blattae",
       "Nucleotide GTR":0.3993945169822163,
       "MG94xREV with separate rates for branch sets":1.336048014795282,
       "unconstrained":7.064953972704966,
       "constrained":7.41494913026706
      },
     "S_cerevisiae":{
       "original name":"S_cerevisiae",
       "Nucleotide GTR":0.09333002765550533,
       "MG94xREV with separate rates for branch sets":0.1201394883485074,
       "unconstrained":0.1161916673531912,
       "constrained":0.116185358808396
      },
     "S_mikatae":{
       "original name":"S_mikatae",
       "Nucleotide GTR":0.09182900258675389,
       "MG94xREV with separate rates for branch sets":0.1243341872170135,
       "unconstrained":0.1285045959736512,
       "constrained":0.129130961366257
      },
     "S_kudriavzevii":{
       "original name":"S_kudriavzevii",
       "Nucleotide GTR":0.1114430940752487,
       "MG94xREV with separate rates for branch sets":0.1679250360346336,
       "unconstrained":0.1881897236355819,
       "constrained":0.1888332723989259
      },
     "S_uvarum":{
       "original name":"S_uvarum",
       "Nucleotide GTR":0.05441798925388915,
       "MG94xREV with separate rates for branch sets":0.1219536104198882,
       "unconstrained":0.127251433594831,
       "constrained":0.1271068145725606
      },
     "C_glabrata":{
       "original name":"C_glabrata",
       "Nucleotide GTR":0.4172023223262578,
       "MG94xREV with separate rates for branch sets":1.457287019262228,
       "unconstrained":7.435231131412256,
       "constrained":8.222266372253301
      },
     "Node10":{
       "Nucleotide GTR":0.2172217212507975,
       "MG94xREV with separate rates for branch sets":0.7993141259223887,
       "unconstrained":1.987888304940467,
       "constrained":2.046715559559871
      },
     "Node11":{
       "Nucleotide GTR":0.0415293126304099,
       "MG94xREV with separate rates for branch sets":0,
       "unconstrained":0.002342190614006228,
       "constrained":0.002765665962855527
      },
     "Node12":{
       "Nucleotide GTR":0.0445090448918568,
       "MG94xREV with separate rates for branch sets":0.06554488600100362,
       "unconstrained":0.06179180090436142,
       "constrained":0.06202741924986429
      },
     "Node18":{
       "Nucleotide GTR":0.1276823668195485,
       "MG94xREV with separate rates for branch sets":0.4067614190506327,
       "unconstrained":0.7952361572057026,
       "constrained":0.7819552464642214
      },
     "Node19":{
       "Nucleotide GTR":0.07720612881586737,
       "MG94xREV with separate rates for branch sets":0.1629784379858707,
       "unconstrained":0.1710311388355875,
       "constrained":0.3806165152299732
      },
     "Node2":{
       "Nucleotide GTR":0.005198723569054372,
       "MG94xREV with separate rates for branch sets":0,
       "unconstrained":0,
       "constrained":0
      },
     "Node22":{
       "Nucleotide GTR":0.09266913571589318,
       "MG94xREV with separate rates for branch sets":0.05984312960172589,
       "unconstrained":16151691.48575395,
       "constrained":0.1832712531589974
      },
     "Node25":{
       "Nucleotide GTR":0.07063714670283484,
       "MG94xREV with separate rates for branch sets":0.1272197927897625,
       "unconstrained":0.1729308718814979,
       "constrained":0.1709432915261882
      },
     "Node28":{
       "Nucleotide GTR":0.1266738679845845,
       "MG94xREV with separate rates for branch sets":0.4189303754092666,
       "unconstrained":0.5886458606308568,
       "constrained":0.6155327858187647
      },
     "Node29":{
       "Nucleotide GTR":0.08260350352134616,
       "MG94xREV with separate rates for branch sets":0.1861799044342793,
       "unconstrained":0.2424663507950654,
       "constrained":0.2482328118516538
      },
     "Node3":{
       "Nucleotide GTR":0.09839398228654468,
       "MG94xREV with separate rates for branch sets":0.2498057851616096,
       "unconstrained":0.2132309443462705,
       "constrained":0.2198811747100366
      },
     "Node30":{
       "Nucleotide GTR":0.1250955414633433,
       "MG94xREV with separate rates for branch sets":0.3280708110349587,
       "unconstrained":0.7058543309877091,
       "constrained":0.7455747067357211
      },
     "Node34":{
       "Nucleotide GTR":0.08090186923575321,
       "MG94xREV with separate rates for branch sets":0.2443914550988412,
       "unconstrained":0.3284708044412599,
       "constrained":0.3334140990108989
      },
     "Node35":{
       "Nucleotide GTR":0.08949749608718967,
       "MG94xREV with separate rates for branch sets":0.1506422139215248,
       "unconstrained":0.2959599799438633,
       "constrained":0.3066074250017697
      },
     "Node4":{
       "Nucleotide GTR":0.01973182306215274,
       "MG94xREV with separate rates for branch sets":0.1043557959597893,
       "unconstrained":0.101567082380221,
       "constrained":0.1067597394045413
      },
     "Node8":{
       "Nucleotide GTR":0.07196716181736482,
       "MG94xREV with separate rates for branch sets":0.3537135166073812,
       "unconstrained":0.3964324792749268,
       "constrained":0.3955187614029427
      },
     "Node9":{
       "Nucleotide GTR":0.03060046344937051,
       "MG94xREV with separate rates for branch sets":0.02763452319011239,
       "unconstrained":0.0905724727449521,
       "constrained":0.09713580733382017
      }
    },
   "attributes":{
     "original name":{
       "attribute type":"node label",
       "display order":0
      },
     "Nucleotide GTR":{
       "attribute type":"branch length",
       "display order":0
      },
     "MG94xREV with separate rates for branch sets":{
       "attribute type":"branch length",
       "display order":1
      },
     "unconstrained":{
       "attribute type":"branch length",
       "display order":0
      },
     "constrained":{
       "attribute type":"branch length",
       "display order":1
      }
    }
  },
 "test results":{
   "LRT":3.62402005880358,
   "p-value":0.1633255175103373
  }
}
