# Supplementary material for: Loss of inner kinetochore genes is associated with the transition to an unconventional point centromere in budding yeast
Source: PeerJ. 2020 Sep 29;8:e10085. doi: 10.7717/peerj.10085 (PMC7531349; doi:10.7717/peerj.10085)
Supplement: Supplemental Information 3 — The multiple sequence alignment of open reading frame nucleotide sequences and amino acid sequences generated using MUSCLE, M-coffee, Clustal Omega and Guidance with PRANK are provided along with the commands used for the command line tools. Results of the selection tests from BUSTED, FEL, MEME and RELAX from the HYPHY package are provided as json files that can be visualized using the online hyphy vision website. [file peerj-08-10085-s003.zip › Supplementary_Material_S3/selection_tests/BUSTED/CSE4_ORFs_PRANK_aln.fasta_NDAI.BUSTED.json]

{
 "analysis":{
   "info":"BUSTED (branch-site unrestricted statistical test of episodic diversification) uses a random effects branch-site model fitted jointly to all or a subset of tree branches in order to test for alignment-wide evidence of episodic diversifying selection. Assuming there is evidence of positive selection (i.e. there is an omega > 1), BUSTED will also perform a quick evidence-ratio style analysis to explore which individual sites may have been subject to selection.",
   "version":"1.2",
   "citation":"*Gene-wide identification of episodic selection*, Mol Biol Evol. 32(5):1365-71",
   "authors":"Sergei L Kosakovsky Pond",
   "contact":"spond@temple.edu",
   "requirements":"in-frame codon alignment and a phylogenetic tree (optionally annotated with {})"
  },
 "input":{
   "file name":"/home/nagarjun/CSE4_ORFs_PRANK_aln.fasta",
   "number of sequences":20,
   "number of sites":641,
   "partition count":1,
   "trees":{
     "0":"((((V_polyspora,T_phaffii)Node4,T_blattae)Node3,(((((S_cerevisiae,S_mikatae)Node12,S_kudriavzevii)Node11,S_uvarum)Node10,C_glabrata)Node9,((K_naganishii,K_africana)Node19,(N_castellii,N_dairenensis)Node22)Node18)Node8)Node2,(Z_rouxii,T_delbrueckii)Node25,(((L_waltii,L_thermotolerans)Node30,L_kluyveri)Node29,((E_gossypii,E_cymbalariae)Node35,K_lactis)Node34)Node28)"
    }
  },
 "background":1,
 "fits":{
   "Nucleotide GTR":{
     "Log Likelihood":-12681.99493260789,
     "estimated parameters":45,
     "AIC-c":25454.09763842347,
     "Equilibrium frequencies":[
      [0.2860764430577223],
      [0.2283021320852834],
      [0.2481409256370255],
      [0.2374804992199688]
      ],
     "Rate Distributions":{
       "Substitution rate from nucleotide A to nucleotide C":0.557697047631452,
       "Substitution rate from nucleotide A to nucleotide G":1,
       "Substitution rate from nucleotide A to nucleotide T":0.31944748245163,
       "Substitution rate from nucleotide C to nucleotide G":0.4004876207753441,
       "Substitution rate from nucleotide C to nucleotide T":1.059119539062712,
       "Substitution rate from nucleotide G to nucleotide T":0.2788647239325113
      },
     "display order":0
    },
   "MG94xREV with separate rates for branch sets":{
     "Log Likelihood":-11380.05179441212,
     "estimated parameters":53,
     "AIC-c":22866.55196732964,
     "Equilibrium frequencies":[
      [0.02821014680471023],
      [0.01837439766067026],
      [0.02356687295235502],
      [0.02090638444279334],
      [0.0186192455071965],
      [0.01212745979165743],
      [0.01555459446469599],
      [0.01379862030860499],
      [0.02034464785085453],
      [0.01325128339337409],
      [0.01699600269649913],
      [0.01507730648364426],
      [0.02031664744612451],
      [0.01323304560912111],
      [0.01697261104294074],
      [0.01505655553789796],
      [0.02392127018696984],
      [0.01558088066703468],
      [0.01998392774266411],
      [0.01772792160036614],
      [0.01578850353167267],
      [0.01028368424900972],
      [0.01318978094706729],
      [0.01170077301953054],
      [0.01725158757478665],
      [0.01123664944289056],
      [0.01441204738904583],
      [0.01278505654663187],
      [0.01722784415893248],
      [0.01122118440586869],
      [0.01439221204154608],
      [0.01276746043189809],
      [0.02615539498405436],
      [0.01703605556312352],
      [0.02185032480954522],
      [0.01938361918408902],
      [0.01726306934583166],
      [0.01124412797990386],
      [0.01442163930791668],
      [0.01279356562392284],
      [0.01886279798663596],
      [0.01228609526914866],
      [0.0157580592101975],
      [0.0139791157098663],
      [0.01883683705667352],
      [0.01226918587643713],
      [0.0157363713422688],
      [0.01395987620763881],
      [0.01889894229226578],
      [0.02150321117573231],
      [0.01915077995287055],
      [0.0124736694495784],
      [0.01599864053215244],
      [0.0141925375591169],
      [0.01362957549818813],
      [0.01748119748425068],
      [0.01550772713312461],
      [0.02089663861354624],
      [0.01361081706928607],
      [0.01745713805553445],
      [0.01548638379804437]
      ],
     "Rate Distributions":{
       "non-synonymous/synonymous rate ratio for *background*":[
        [0.05396406443116532, 1]
        ],
       "non-synonymous/synonymous rate ratio for *test*":[
        [9999.999999998339, 1]
        ]
      },
     "display order":1
    },
   "Unconstrained model":{
     "Log Likelihood":-11167.05129516175,
     "estimated parameters":61,
     "AIC-c":22456.6954732205,
     "Rate Distributions":{
       "Test":{
         "0":{
           "omega":0.2820498072125021,
           "proportion":0.2428274419162045
          },
         "1":{
           "omega":0.2913714567056214,
           "proportion":0.6196091902471459
          },
         "2":{
           "omega":10.22643441485576,
           "proportion":0.1375633678366496
          }
        },
       "Background":{
         "0":{
           "omega":0.0009622242322785458,
           "proportion":0.615265778376932
          },
         "1":{
           "omega":0.0319796271355722,
           "proportion":0.3008507137123166
          },
         "2":{
           "omega":1.138524402864755,
           "proportion":0.08388350791075146
          }
        }
      },
     "display order":2
    },
   "Constrained model":{
     "Log Likelihood":-11168.18782275104,
     "estimated parameters":60,
     "AIC-c":22456.94935817549,
     "Rate Distributions":{
       "Test":{
         "0":{
           "omega":0.05025297306115906,
           "proportion":0.3205609721219029
          },
         "1":{
           "omega":0.05310862768999484,
           "proportion":0.4765317933801593
          },
         "2":{
           "omega":1,
           "proportion":0.2029072344979378
          }
        },
       "Background":{
         "0":{
           "omega":0.0009269532197845213,
           "proportion":0.6128996857374952
          },
         "1":{
           "omega":0.03153041958441612,
           "proportion":0.302697460865084
          },
         "2":{
           "omega":1.124878017568559,
           "proportion":0.08440285339742076
          }
        }
      },
     "display order":3
    }
  },
 "timers":{
   "Overall":{
     "timer":755,
     "order":0
    },
   "Preliminary model fitting":{
     "timer":159,
     "order":1
    },
   "Unconstrained BUSTED model fitting":{
     "timer":508,
     "order":2
    },
   "Constrained BUSTED model fitting":{
     "timer":77,
     "order":3
    }
  },
 "Site Log Likelihood":{
   "unconstrained":[
    [-7.607469447145679, -27.36081056488959, -30.4407094603536, -25.92654457891493, -21.32696559791864, -46.1631229629082, -8.119379301312419, -31.00545820341637, -67.68714281425146, -8.790811027841857, -4.789976687815789, -6.134094240684015, -5.018716431216175, -4.270190798120835, -4.059185779134912, -4.271568049334934, -5.22749367916057, -8.215773774955567, -7.684914167829135, -8.880168325534258, -9.305153878093765, -8.77647048367845, -5.852754653081945, -8.0727695641908, -5.589960706829781, -5.215818349120466, -6.699380113267914, -5.553118863786954, -6.090238828262733, -7.538295600520364, -8.081438119492427, -4.489951822438522, -3.943326941549902, -5.196634353841883, -7.447351462734825, -5.589960706829781, -8.495742613510117, -3.867700690927838, -3.867700690927838, -3.867700690927838, -3.839552997990342, -3.643699800608348, -3.894937406557417, -4.059185779134919, -3.894937406557417, -5.723238353826829, -8.512383601961186, -33.95755005745681, -41.14060819460062, -34.72781926211939, -22.22199444384019, -46.54330003955713, -24.82717704590928, -35.68081977002671, -47.66767285069377, -37.91694041786565, -54.17771942221921, -3.867700690927832, -26.35854583951846, -44.46271289986436, -4.059185779134907, -4.059851106418625, -4.150403348696642, -31.43212638427953, -51.97890300153751, -26.10862598060979, -47.6308835497362, -27.41039137577784, -58.5824804052095, -15.84705532243688, -4.577196693179988, -4.412282993318852, -4.239025470652189, -4.328312919891412, -48.58571299469836, -92.717188108157, -4.194564547498901, -3.896314657771417, -3.896314657771417, -4.059185779134919, -4.032614390789085, -4.074777098074682, -4.195941798712882, -3.99679701479221, -3.643699800608348, -3.823539492125615, -52.69057254935112, -9.46223336840637, -5.122944327524084, -8.77647048367845, -9.028598421648391, -4.796805994245244, -5.122944327524084, -4.059185779134919, -3.94332694154989, -4.167794105775435, -3.94332694154989, -4.072423265414256, -4.360855498574151, -3.94332694154989, -4.059185779134919, -3.94332694154989, -3.868166964833984, -9.902348381617989, -6.472648230907374, -45.19073879681319, -3.823539492125623, -4.577196693179991, -4.255038976516899, -23.59658805003998, -69.2236547587417, -13.80376330199342, -9.406112838160576, -3.912826941364862, -4.360855498574153, -3.970563657179374, -4.150403348696639, -4.296890429639797, -3.912826941364862, -3.996797014792216, -11.21093082053922, -10.13837006412753, -74.86694304570547, -32.03979445819881, -25.65830770869566, -41.12480836122324, -41.228661490709, -33.15597053159898, -64.65775987409451, -66.76714642419346, -41.84079716803757, -37.86546140955483, -27.94018429617812, -44.68313573712997, -33.46988716530983, -37.53651426849697, -52.71676438132879, -52.29056499654362, -40.98978089396956, -55.95785221005935, -48.31675144860805, -42.81862741189573, -6.402088449817011, -7.729666027878081, -9.24154389414919, -9.368374358830971, -6.209152068180176, -44.770197083776, -9.933331454671153, -10.67713389151008, -3.867700690927823, -3.868166964833994, -4.241068049149958, -3.868166964833994, -3.732987249847593, -4.270190798120839, -3.983559528513013, -3.983559528513013, -3.943326941549916, -13.83697532259268, -5.973733056335212, -6.434814582589709, -45.02998379483746, -58.70878933260846, -5.249869777757509, -39.13214962275197, -34.42344835746015, -45.39742455697769, -60.72766366717456, -47.82617374408777, -32.87958054320843, -7.802228012798421, -20.55123250645387, -16.26376869949311, -17.88077850613598, -16.29405774143953, -8.57226859399138, -20.16473209112855, -20.14680825127992, -16.17855449271926, -10.63403888657876, -21.86011453207097, -14.38577147657533, -3.955411835575429, -3.996797014792203, -3.955411835575429, -3.996797014792203, -4.148473228374152, -3.968649321854711, -4.148473228374152, -3.968649321854711, -4.148473228374152, -3.996797014792203, -4.148473228374152, -3.996797014792203, -3.983559528512984, -15.456281946198, -14.88071355234882, -16.99358419870155, -15.15172339912675, -11.29980824296739, -22.30568524702076, -12.17700495966623, -17.40535595090661, -10.68184611525408, -20.44735305129839, -10.60571601115458, -17.36574118668115, -10.56383468383184, -10.13473842285314, -9.701253982402159, -20.24434018659813, -8.882385127239123, -24.0609925769589, -6.42350067158648, -19.64214917443438, -18.71518529110013, -17.61190343021387, -11.11981263476041, -18.50604948019122, -22.66873650986681, -21.48042252849359, -23.59367579621967, -24.20163399399315, -13.5878210868289, -15.10790908752235, -11.22042315763525, -11.48872028376317, -5.886220591079024, -13.64243125124747, -5.18839346998357, -10.83148950514559, -4.135251527092691, -3.89493740655741, -3.568073549986454, -3.823539492125623, -3.896314657771411, -4.577196693179993, -4.271568049334936, -4.487909243940749, -4.150403348696628, -3.943326941549898, -4.151780599910728, -4.270190798120832, -3.943326941549898, -4.072423265414265, -4.048006656351251, -3.943326941549898, -3.955411835575428, -3.943326941549898, -3.89493740655741, -3.823539492125623, -3.839552997990336, -4.358812920076383, -3.970563657179361, -3.943326941549898, -3.943326941549898, -4.399287121985201, -4.194564547498924, -4.059185779134912, -4.194564547498924, -4.072423265414265, -4.194564547498924, -3.823539492125623, -4.151780599910728, -11.4939558826806, -8.474042366366195, -15.44822889122509, -12.77409492908019, -7.180128922850787, -13.51345810697977, -9.999126707548795, -9.68231971818757, -8.760525802567336, -10.81290902837302, -12.13455336043923, -12.28478469657593, -19.84181302470271, -19.4609742196562, -12.81726608407177, -12.16035000610186, -3.943326941549898, -3.968649321854705, -3.943326941549898, -4.163399220030255, -4.16171071465344, -4.076154349288743, -3.89493740655741, -13.65004700857307, -9.520853349114333, -8.805314907900932, -15.04696948954626, -12.50009204754458, -17.87138330609224, -9.173745389332634, -15.70616180132295, -4.384135300381265, -4.195941798712878, -3.970563657179359, -3.867700690927837, -3.643699800608359, -4.150403348696626, -3.839552997990339, -3.996797014792201, -3.943326941549901, -4.271568049334935, -3.643699800608359, -3.643699800608359, -3.970563657179359, -3.643699800608359, -3.971940908393464, -18.89122403285502, -15.06297856412182, -11.95998287876327, -4.048006656351238, -3.970563657179375, -4.150403348696642, -13.24237456533197, -17.71215225407024, -15.10884767533515, -15.40704962584618, -15.77347458488977, -10.01096586683191, -10.70094751677114, -8.534025901660709, -6.497033509676258, -43.64880991209927, -4.328312919891417, -4.072423265414254, -4.072423265414254, -4.239025470652183, -3.568073549986443, -4.059851106418623, -4.239690797935889, -4.151780599910718, -4.151780599910718, -3.823539492125628, -3.894937406557407, -4.271568049334923, -4.239025470652183, -3.823539492125628, -4.328312919891417, -4.239025470652183, -4.358812920076388, -4.239025470652183, -3.643699800608361, -4.135251527092699, -4.359478247360095, -4.239025470652183, -4.072423265414254, -4.399287121985211, -4.239025470652183, -4.488574571224461, -3.823539492125628, -3.823539492125628, -3.823539492125628, -4.074777098074675, -4.359478247360089, -3.86770069092784, -3.643699800608357, -4.061228357632682, -45.20171243856089, -12.75653662672112, -16.94728474984073, -21.53233708523673, -17.06426284389442, -23.26053750915258, -20.14127417705062, -20.77632808344674, -22.24423555266596, -17.56407274745321, -21.9565625987399, -22.17884682702499, -15.32266356153269, -18.31085502315605, -4.061228357632674, -4.148473228374162, -4.323660871363284, -3.955411835575431, -3.839552997990328, -3.943326941549894, -4.358812920076374, -20.67452568306653, -21.15756020973717, -15.906160171511, -3.643699800608348, -3.839552997990342, -4.167794105775435, -4.270190798120849, -4.072423265414256, -3.912826941364865, -4.487909243940756, -4.399287121985215, -3.867700690927838, -4.325038122577251, -3.94332694154989, -3.94332694154989, -3.839552997990342, -15.53552042569067, -16.69369652718058, -17.01456731733331, -24.1535085997596, -23.5992570123996, -14.31980916959517, -20.46444822003373, -20.6612715703411, -16.08764258173659, -13.87717966862876, -3.896314657771417, -4.255038976516898, -4.255038976516898, -4.489951822438521, -7.527768850897126, -20.47403852587715, -15.03277947883159, -15.55622062773767, -4.27019079812084, -3.9967970147922, -4.487909243940752, -4.195941798712877, -3.943326941549902, -4.072423265414269, -3.943326941549902, -3.83955299799034, -3.970563657179369, -4.412282993318835, -13.26460978334578, -13.46080787770562, -11.81743613434196, -12.23349404079948, -13.21830159695613, -11.00094640332669, -16.24281465676028, -8.428675257376096, -14.95837787171692, -26.52092196162893, -18.80245355614991, -23.44893103999701, -26.53232639925614, -62.36362627571184, -56.32302138572952, -72.06978174600475, -76.73934723264117, -74.19022471819984, -8.583831714998885, -5.349291209751656, -3.643699800608359, -3.912826941364865, -4.271568049334927, -3.823539492125627, -4.148473228374153, -8.653601731056691, -12.00410457996346, -11.88612470252565, -11.80556679636108, -16.78726355011391, -10.80008048466159, -10.64209626341498, -9.641592879690092, -64.13434480297873, -4.072423265414258, -3.56807354998644, -3.968649321854692, -4.271568049334939, -79.84069024921719, -3.912826941364865, -3.912826941364865, -4.195941798712884, -4.161710714653442, -4.448100369315623, -4.148473228374153, -3.823539492125623, -4.032614390789073, -4.032614390789073, -4.32503812257725, -4.323660871363284, -4.059185779134913, -67.17938590705353, -3.839552997990339, -4.270190798120833, -3.839552997990339, -3.943326941549901, -4.048006656351253, -3.643699800608359, -3.823539492125623, -3.568073549986452, -4.360855498574155, -4.059851106418621, -4.161710714653442, -4.255038976516897, -4.074777098074677, -4.358812920076384, -4.150403348696626, -3.867700690927837, -4.384135300381265, -3.732987249847599, -4.270190798120833, -4.487909243940749, -4.255038976516897, -4.400664373199302, -4.283186669454465, -3.894937406557409, -4.135251527092693, -69.462093723159, -71.60554596400212, -74.4722902557841, -77.33435891907251, -57.54234282778373, -10.587133017054, -82.77280197842607, -63.55348524949281, -58.79027835900639, -11.90797131949415, -44.03435612876632, -3.747913241503737, -4.167794105775435, -4.399287121985208, -15.79244640313758, -15.25595227521194, -10.16171128093612, -18.00177851273101, -12.48218245464084, -33.71883413225058, -18.62669923432062, -15.67450167506477, -12.99989178548343, -15.25452826669135, -32.46420972857835, -41.84395518741952, -50.44736654683016, -4.195941798712867, -4.072423265414275, -3.97056365717937, -4.283186669454485, -4.239025470652189, -4.487909243940764, -42.58518958399911, -4.400664373199294, -3.970563657179369, -25.5200271923282, -25.20966202982387, -49.55761137842752, -48.43435040392024, -47.60138501150118, -64.11670322635621, -40.84133224915131, -31.66148160382301, -47.79463847692693, -49.6788375792899, -32.61188124316249, -50.69879688504025, -31.04928166634128, -20.80927234830217, -29.82452199973445, -42.43750931794109, -25.08941128106509, -21.862202717239, -21.53792816606781, -43.35147397642239, -39.32012912745625, -37.07383590100856, -45.76502270557872, -38.64477617267956, -43.08956228407292, -29.77163752504932, -37.05856223431929, -27.76511787054378, -27.57187463526057, -35.39837093566615, -19.62899674960362, -37.03145535553875, -40.55066924173933, -40.96676978622623, -36.94250380128542, -25.79237686006649, -21.37142875862396, -35.45258643830256, -40.36649535729829, -42.86020743151575, -33.6637450885389, -26.73839694276528, -44.9197416076267, -54.04439658827445, -43.27319265977059, -48.12389192960826, -29.38375278759154, -50.20594802396261, -54.0992173879261, -47.18396597373776, -8.585960013757688, -21.66386895893516, -37.5529121695885, -14.45584539454832, -34.2991890757704, -33.92961769631406, -52.39543767033968, -33.66355495119258, -39.26849616552776, -21.795129557291, -21.94261345638486, -32.7941345651023, -23.30531546184541, -20.26543362892597, -36.07522907429095, -21.58925188423466, -43.51856947683739, -34.30052280061348, -36.75627219641656, -41.09704488611106, -36.93800810742752, -25.77828976902659, -21.28425534110351, -38.3229628450901, -20.91917298221007, -40.98558178956844, -43.2674974847046, -34.07983655177817, -44.40293775171226, -22.51966271956268, -34.90581909432607, -27.67570664980457, -36.4999609878229, -42.07911202537934, -34.59269165145817, -44.11517647298751, -14.26074533246638, -43.71744172403465, -22.27241242473655, -22.91105178495285, -20.02781982482101, -19.99466791435137, -38.29742916056154, -32.1566236097922, -32.60297864307125, -29.73685016021304, -29.68330553207232, -36.45938673047656, -34.29405701294804, -22.40374150923732, -22.12280805032121, -34.56640030957517]
    ],
   "constrained":[
    [-7.529772187585407, -27.65133711118402, -30.36025704333298, -25.85522454257459, -21.25442278208704, -46.19949616340833, -8.028480723193509, -32.78914494190958, -69.64508849138655, -8.790811027841857, -4.789976687815789, -6.134094240684015, -5.018716431216175, -4.270190798120835, -4.059185779134912, -4.271568049334934, -5.22749367916057, -8.142177011947807, -7.564495087433478, -8.826647170050284, -9.897830981011074, -9.089352809812121, -5.759891167603892, -7.985097239894279, -5.513879283598986, -5.134074882382189, -6.615677303479323, -5.464418471798921, -6.001768779418195, -7.411403639247887, -7.984066372983517, -4.489951822438522, -3.943326941549902, -5.115215785402086, -7.33141767601435, -5.513879283598986, -8.443817590464032, -3.867700690927837, -3.867700690927837, -3.867700690927837, -3.839552997990339, -3.643699800608346, -3.894937406557418, -4.059185779134919, -3.894937406557418, -5.633741418192865, -8.623513451568277, -33.95755005745681, -41.14060819460062, -34.72781926211939, -22.22199444384019, -46.54330003955713, -24.82717704590928, -35.68081977002671, -47.66767285069377, -37.91694041786565, -54.17771942221921, -3.867700690927832, -26.35854583951846, -44.46271289986436, -4.059185779134907, -4.059851106418625, -4.150403348696642, -31.43212638427953, -53.46605744513668, -26.02283663339185, -47.54602425363509, -27.32460187126485, -58.46626852762854, -15.7631892704067, -4.577196693179988, -4.412282993318852, -4.239025470652189, -4.328312919891412, -48.51767333454129, -92.7521838775413, -4.194564547498903, -3.896314657771415, -3.896314657771415, -4.059185779134919, -4.032614390789086, -4.074777098074684, -4.19594179871288, -3.996797014792209, -3.643699800608346, -3.823539492125613, -52.61184729749281, -10.08530023887158, -5.041229655191706, -9.089352809812121, -9.639899085812605, -4.717427241308526, -5.041229655191706, -4.059185779134919, -3.943326941549894, -4.167794105775435, -3.943326941549894, -4.072423265414259, -4.360855498574154, -3.943326941549894, -4.059185779134919, -3.943326941549894, -3.868166964833986, -10.3089676206945, -6.390556270408009, -45.11131644177931, -3.823539492125623, -4.577196693179991, -4.255038976516899, -23.50667624292738, -69.18808991265693, -13.80376330199342, -9.406112838160576, -3.912826941364863, -4.360855498574153, -3.970563657179374, -4.150403348696639, -4.296890429639797, -3.912826941364863, -3.996797014792216, -11.21093082053923, -10.13837006412753, -75.43084571792104, -31.94802784052123, -25.53618914587016, -41.06132387835058, -41.13685036090438, -33.07448335002782, -64.56936096394386, -66.82838997839778, -41.75115824897733, -37.77440234485028, -27.85028457373096, -44.60535826394992, -33.38540993170652, -37.45359558889034, -52.63667836124716, -52.21266099439309, -40.87374018379011, -55.87210624605992, -48.22703087290285, -42.72611210544196, -6.402088449817011, -7.729666027878081, -9.24154389414919, -9.368374358830971, -6.209152068180176, -44.770197083776, -10.1463340649622, -10.59979277127633, -3.867700690927823, -3.868166964833994, -4.241068049149958, -3.868166964833994, -3.732987249847593, -4.270190798120839, -3.983559528513013, -3.983559528513013, -3.943326941549916, -14.48515877106532, -5.88418108518225, -6.355313237356281, -45.01848372732755, -58.89867616005576, -5.249869777757509, -39.05208091288857, -34.34122380842363, -45.31258420807532, -60.61167249573997, -47.74939964229709, -32.78783985703804, -7.802228012798421, -20.55123250645387, -16.26376869949311, -17.88077850613598, -16.29405774143953, -8.57226859399138, -20.16473209112855, -20.14680825127992, -16.17855449271926, -10.63403888657876, -21.86011453207097, -14.38577147657533, -3.95541183557543, -3.996797014792203, -3.95541183557543, -3.996797014792203, -4.148473228374152, -3.968649321854711, -4.148473228374152, -3.968649321854711, -4.148473228374152, -3.996797014792203, -4.148473228374152, -3.996797014792203, -3.983559528512984, -15.456281946198, -14.88071355234882, -16.99358419870155, -15.15172339912675, -11.29980824296739, -22.30568524702076, -12.17700495966623, -17.40535595090661, -10.68184611525408, -20.44735305129839, -10.60571601115458, -17.36574118668115, -10.56383468383184, -10.13473842285314, -9.701253982402159, -20.24434018659813, -8.882385127239123, -24.0609925769589, -6.42350067158648, -19.64214917443438, -18.71518529110013, -17.61190343021387, -11.11981263476041, -18.50604948019122, -22.66873650986681, -21.48042252849359, -23.59367579621967, -24.20163399399315, -13.5878210868289, -15.10790908752235, -11.22042315763525, -11.48872028376317, -5.886220591079024, -13.64243125124747, -5.18839346998357, -10.83148950514559, -4.135251527092692, -3.89493740655741, -3.568073549986454, -3.823539492125623, -3.896314657771411, -4.577196693179992, -4.271568049334936, -4.48790924394075, -4.150403348696628, -3.943326941549898, -4.151780599910728, -4.270190798120832, -3.943326941549898, -4.072423265414265, -4.048006656351251, -3.943326941549898, -3.955411835575428, -3.943326941549898, -3.89493740655741, -3.823539492125623, -3.839552997990337, -4.358812920076383, -3.970563657179361, -3.943326941549898, -3.943326941549898, -4.3992871219852, -4.194564547498924, -4.059185779134912, -4.194564547498924, -4.072423265414265, -4.194564547498924, -3.823539492125623, -4.151780599910728, -11.4939558826806, -8.474042366366195, -15.44822889122509, -12.77409492908019, -7.180128922850787, -13.51345810697977, -9.999126707548795, -9.68231971818757, -8.760525802567336, -10.81290902837302, -12.13455336043923, -12.28478469657594, -19.84181302470271, -19.4609742196562, -12.81726608407177, -12.16035000610186, -3.943326941549898, -3.968649321854706, -3.943326941549898, -4.163399220030255, -4.161710714653441, -4.076154349288743, -3.89493740655741, -13.65004700857307, -9.520853349114333, -8.805314907900932, -15.04696948954626, -12.50009204754458, -17.87138330609224, -9.173745389332634, -15.70616180132295, -4.384135300381266, -4.195941798712878, -3.970563657179359, -3.867700690927837, -3.643699800608359, -4.150403348696626, -3.83955299799034, -3.996797014792201, -3.943326941549901, -4.271568049334935, -3.643699800608359, -3.643699800608359, -3.970563657179359, -3.643699800608359, -3.971940908393464, -18.89122403285502, -15.06297856412182, -11.95998287876327, -4.048006656351238, -3.970563657179375, -4.150403348696642, -13.1596263856919, -17.80985347235276, -15.87250828632921, -16.2215316802351, -15.70227140926618, -9.88935325093937, -10.62118957810864, -8.534025901660709, -6.414867925021801, -43.56938024938172, -4.328312919891417, -4.072423265414253, -4.072423265414253, -4.239025470652183, -3.568073549986443, -4.059851106418623, -4.239690797935888, -4.151780599910718, -4.151780599910718, -3.823539492125628, -3.894937406557407, -4.271568049334923, -4.239025470652183, -3.823539492125628, -4.328312919891417, -4.239025470652183, -4.358812920076388, -4.239025470652183, -3.643699800608361, -4.135251527092699, -4.359478247360095, -4.239025470652183, -4.072423265414253, -4.399287121985211, -4.239025470652183, -4.488574571224461, -3.823539492125628, -3.823539492125628, -3.823539492125628, -4.074777098074675, -4.359478247360089, -3.86770069092784, -3.643699800608357, -4.061228357632682, -45.20171243856089, -12.75653662672112, -16.88056101279532, -21.45567332441885, -16.97633284117038, -23.48152148222539, -20.06785152469905, -20.91302258241105, -22.86275522625773, -18.83541049003573, -22.13808227310368, -22.21052402993465, -15.23700645768244, -18.22131133035483, -4.061228357632674, -4.148473228374162, -4.323660871363284, -3.955411835575431, -3.839552997990329, -3.943326941549894, -4.358812920076374, -20.60538781072835, -21.15957777733277, -15.82275716189698, -3.643699800608346, -3.839552997990339, -4.167794105775435, -4.270190798120848, -4.072423265414259, -3.912826941364864, -4.487909243940757, -4.399287121985214, -3.867700690927837, -4.325038122577248, -3.943326941549894, -3.943326941549894, -3.839552997990339, -15.4484832858037, -16.60460194461815, -16.92508803519123, -24.86705473199439, -23.74866605025165, -14.24152698271843, -21.05524934917968, -20.58906385067142, -16.0120834412511, -13.79604670106676, -3.896314657771415, -4.255038976516895, -4.255038976516895, -4.489951822438524, -7.447691947786712, -20.53039024886239, -18.21758383895592, -15.47623018797386, -4.27019079812084, -3.9967970147922, -4.487909243940752, -4.195941798712877, -3.943326941549902, -4.072423265414269, -3.943326941549902, -3.839552997990341, -3.970563657179369, -4.412282993318835, -13.2738895493742, -13.44295130571767, -11.76710963815473, -14.9744170846074, -13.44691322220665, -10.91675349054729, -17.33082963025052, -8.428675257376096, -14.95837787171692, -26.7633873900745, -18.71849806297028, -23.95355792739235, -26.52095409152606, -62.28689050335916, -56.27743857663736, -71.98538287411567, -77.57060848070266, -74.19282961511588, -8.583831714998885, -5.349291209751656, -3.643699800608359, -3.912826941364865, -4.271568049334927, -3.823539492125627, -4.148473228374153, -8.653601731056691, -12.00410457996346, -11.88612470252565, -11.80556679636108, -16.78726355011391, -10.80008048466159, -10.64209626341498, -9.557380444246075, -66.8158516298336, -4.072423265414258, -3.56807354998644, -3.968649321854693, -4.271568049334939, -81.27246313678087, -3.912826941364866, -3.912826941364866, -4.195941798712884, -4.161710714653442, -4.448100369315623, -4.148473228374153, -3.823539492125623, -4.032614390789073, -4.032614390789073, -4.32503812257725, -4.323660871363284, -4.059185779134913, -67.10981454878288, -3.83955299799034, -4.270190798120833, -3.83955299799034, -3.943326941549901, -4.048006656351253, -3.643699800608359, -3.823539492125623, -3.568073549986452, -4.360855498574155, -4.059851106418621, -4.161710714653442, -4.255038976516898, -4.074777098074677, -4.358812920076384, -4.150403348696626, -3.867700690927837, -4.384135300381266, -3.732987249847599, -4.270190798120833, -4.487909243940749, -4.255038976516898, -4.400664373199302, -4.283186669454465, -3.894937406557409, -4.135251527092694, -69.37115194361846, -71.67554819427393, -74.64759674202693, -77.36767740494655, -57.53071959717401, -10.587133017054, -82.69052151706413, -63.4648888805063, -58.70735182786699, -11.90797131949415, -44.03435612876632, -3.747913241503737, -4.167794105775435, -4.399287121985208, -15.80340909142144, -15.17286917028005, -10.0805322827456, -17.96231071210685, -12.40047910514301, -33.76100016960361, -18.54938839939476, -15.95847054976006, -12.91250713662653, -15.18608062920844, -32.45098223255309, -42.04035910080188, -50.3578043881014, -4.195941798712867, -4.072423265414275, -3.97056365717937, -4.283186669454485, -4.239025470652189, -4.487909243940764, -42.5183230536182, -4.400664373199294, -3.970563657179369, -25.46663753370457, -25.16061295546247, -52.43568458867389, -48.34756492226238, -47.5339612782691, -64.03096388529154, -40.75927997339748, -31.58100274896555, -48.25116771147913, -49.5876292476877, -32.53046383891426, -50.60817585909562, -30.95754058176523, -20.72918658305526, -29.73309930316506, -42.35853646772944, -25.00262579933102, -21.76619309151205, -21.4480282970392, -43.2778376638996, -39.2257622816681, -36.99210539804074, -45.68564075319796, -38.55297532511715, -43.00010055630295, -29.68704447867306, -36.96395380949161, -27.67983447758496, -27.48777956806845, -35.31732074698579, -19.53420458367325, -36.94276637927387, -40.46000826496998, -40.88148592852039, -36.85463069940805, -25.70559250672236, -21.29263012101454, -35.36562256217754, -40.28263045756101, -42.77798453209468, -33.59994787457899, -26.64360706890344, -44.83451661329673, -53.96967834529799, -43.19439754597713, -48.06346247336906, -29.29390036952258, -50.11757722743094, -54.02183997701095, -47.10167286979286, -8.488146286918722, -21.57395714015203, -37.4628580644768, -14.37814813786784, -34.21777657093726, -33.83787276870921, -52.30881028781148, -33.58166116654481, -39.17804517656548, -21.70521828752723, -21.86379872596603, -32.71205890226371, -23.22494090207394, -20.18534709321494, -35.9926429794042, -21.49317169127737, -43.42652329484944, -34.21261182792993, -36.67907593081623, -41.01533335591589, -36.84960800607632, -25.69820406860542, -21.20194794225299, -38.24141986768674, -20.83338165762235, -40.89700590396554, -43.18493040238558, -33.99859568954394, -44.31969606647902, -22.43735303023676, -34.82326332863645, -27.5904465591953, -36.42094305237323, -41.99155310621555, -34.50759581612898, -44.02538050574569, -14.18304800423592, -43.58943988380089, -22.18560345147961, -22.83283531287193, -19.93807482592309, -19.90475659931893, -38.20780297764911, -32.07513320218501, -32.52215855099868, -29.65393054503834, -29.59582241637314, -36.37653990950812, -34.2179238875716, -22.31382969479732, -22.0336809355774, -34.47550418688185]
    ],
   "optimized null":[
    [-7.592473028964243, -27.46368441599012, -30.44287711647633, -25.92950991143475, -21.31315791950026, -46.18639755508688, -8.075504570732345, -31.12379992921064, -67.91251734604033, -8.78623124055428, -4.791866117260783, -6.1329375119735, -5.018885385221425, -4.270190798120823, -4.059185779134934, -4.271568049334918, -5.231119641762215, -8.234470451241505, -7.841005281636489, -8.893159010645586, -9.299304226303217, -8.624800112012899, -5.854520200259236, -8.181685423379657, -5.569595179745663, -5.221744289922968, -6.685697609512865, -5.546430111877926, -6.075093863347236, -7.572455414644738, -8.100494016281701, -4.489951822438515, -3.943326941549889, -5.179948200119029, -7.470264207407798, -5.569595179745663, -8.496215318354967, -3.867700690927856, -3.867700690927856, -3.867700690927856, -3.839552997990342, -3.643699800608395, -3.894937406557392, -4.059185779134932, -3.894937406557392, -5.718667494307168, -8.490344501843433, -33.94926908523045, -41.24479400412389, -34.69591018324295, -22.22511184990384, -46.55492301346453, -24.83938662024899, -35.65057386935978, -47.65958369104976, -37.92021203645421, -54.23807845226075, -3.867700690927856, -26.34471904192069, -44.47842167402064, -4.059185779134947, -4.059851106418603, -4.150403348696618, -31.46732623921324, -51.76122453192004, -26.13364089857254, -47.68390830523005, -27.42184569752066, -58.71036841726401, -15.76080972190735, -4.577196693179974, -4.412282993318804, -4.239025470652182, -4.3283129198914, -48.47507484397261, -92.72850266275229, -4.194564547498906, -3.89631465777143, -3.89631465777143, -4.059185779134932, -4.032614390789146, -4.074777098074657, -4.195941798712903, -3.996797014792221, -3.643699800608395, -3.823539492125661, -52.57648913432018, -9.504859707775493, -5.124688825097894, -8.624800112012899, -9.017159437661027, -4.794752598929747, -5.124688825097894, -4.059185779134932, -3.943326941549885, -4.167794105775482, -3.943326941549885, -4.072423265414251, -4.360855498574147, -3.943326941549885, -4.059185779134932, -3.943326941549885, -3.868166964833977, -9.971435447866618, -6.418770280291722, -45.19843756420492, -3.823539492125658, -4.577196693179995, -4.255038976516955, -23.57413469536673, -69.00680693059337, -13.79260327418839, -9.413658364857898, -3.912826941364902, -4.36085549857415, -3.970563657179369, -4.150403348696635, -4.296890429639843, -3.912826941364902, -3.996797014792224, -11.1932858055061, -10.15025044967092, -75.10263323451045, -32.0925908231409, -25.66693961729676, -41.0569169900909, -41.28735963143836, -33.19896671147504, -64.80249428910356, -66.80066779416865, -41.86022504285342, -37.95347482927438, -27.92359297406843, -44.73794508899491, -33.44270535631141, -37.63395110097751, -52.68277766606946, -52.26133809166496, -41.01045996311004, -55.91018536511604, -48.44157290531838, -42.87977713863777, -6.402436562387182, -7.724830021642664, -9.229947097654195, -9.356812352483631, -6.20997788639572, -44.74929028508467, -9.886993676930105, -10.74530275373571, -3.867700690927844, -3.868166964833978, -4.24106804914994, -3.868166964833978, -3.732987249847644, -4.270190798120814, -3.983559528512966, -3.983559528512966, -3.943326941549902, -13.95918550069525, -6.030809352290897, -6.42527412472448, -45.0272867793999, -58.742635429918, -5.250929249748013, -39.11840654715244, -34.45945882996526, -45.52767299887439, -60.80236637751117, -47.88238536860451, -32.88584973987349, -7.806884754335475, -20.54054165504729, -16.25541018063437, -17.88224622547046, -16.3211723967433, -8.586857063742485, -20.12177600360869, -20.16600454557313, -16.1716066074558, -10.63383092473159, -21.87542829624646, -14.3767500564863, -3.95541183557549, -3.996797014792237, -3.95541183557549, -3.996797014792237, -4.14847322837415, -3.968649321854701, -4.14847322837415, -3.968649321854701, -4.14847322837415, -3.996797014792237, -4.14847322837415, -3.996797014792237, -3.983559528512954, -15.41064926306848, -14.89207866614237, -17.02495366877388, -15.16808001381407, -11.29610221057685, -22.32279288392383, -12.16110184304392, -17.35883426820917, -10.68856226179366, -20.42947062001126, -10.60948729652315, -17.4016400915647, -10.5710979316075, -10.13295055234379, -9.701797611655572, -20.26210497882522, -8.884522004482879, -24.0362492441864, -6.42451269113232, -19.64477199805421, -18.74460685453303, -17.61640862557693, -11.10874535824226, -18.64326743080102, -22.69161565263182, -21.47974268150776, -23.60603570634213, -24.17084363611507, -13.59628358753466, -15.11901263709748, -11.20871251263658, -11.49200434174951, -5.888752448726801, -13.62490860468104, -5.187673556629571, -10.8333700358457, -4.135251527092751, -3.894937406557393, -3.568073549986436, -3.82353949212566, -3.896314657771418, -4.577196693179991, -4.271568049334917, -4.487909243940772, -4.15040334869662, -3.943326941549893, -4.15178059991071, -4.270190798120828, -3.943326941549893, -4.072423265414257, -4.04800665635124, -3.943326941549893, -3.955411835575485, -3.943326941549893, -3.894937406557393, -3.82353949212566, -3.839552997990333, -4.358812920076405, -3.970563657179356, -3.943326941549893, -3.943326941549893, -4.399287121985194, -4.194564547498916, -4.059185779134936, -4.194564547498916, -4.072423265414257, -4.194564547498916, -3.82353949212566, -4.15178059991071, -11.48686073778914, -8.479300672588696, -15.44327537429707, -12.77213425770944, -7.179491387504827, -13.50077757339543, -9.987841263649299, -9.672520865614292, -8.757961057869972, -10.81122881022319, -12.12512394741047, -12.27531764100706, -19.79653141517917, -19.46076652816458, -12.80581945750821, -12.15272185126873, -3.943326941549893, -3.968649321854698, -3.943326941549893, -4.163399220030226, -4.161710714653501, -4.07615434928863, -3.894937406557393, -13.63727961262955, -9.523106085876865, -8.809311121626733, -15.01697995435751, -12.49975101833505, -17.86683629528935, -9.177578414129469, -15.705180312152, -4.384135300381325, -4.195941798712891, -3.970563657179355, -3.867700690927856, -3.643699800608395, -4.150403348696621, -3.839552997990333, -3.996797014792223, -3.943326941549893, -4.271568049334917, -3.643699800608395, -3.643699800608395, -3.970563657179355, -3.643699800608395, -3.971940908393444, -18.89101265450909, -15.04406405419884, -11.95526071526779, -4.048006656351245, -3.970563657179352, -4.150403348696618, -13.18236975277557, -17.6824295997746, -15.07354624220154, -15.37640772174283, -15.77858891466142, -10.04207723918643, -10.71206827746448, -8.529216662855136, -6.499519568783594, -43.65808144227034, -4.328312919891426, -4.072423265414245, -4.072423265414245, -4.239025470652199, -3.568073549986427, -4.059851106418614, -4.23969079793588, -4.151780599910705, -4.151780599910705, -3.823539492125656, -3.894937406557398, -4.271568049334911, -4.239025470652199, -3.823539492125656, -4.328312919891426, -4.239025470652199, -4.358812920076407, -4.239025470652199, -3.643699800608391, -4.135251527092746, -4.359478247360088, -4.239025470652199, -4.072423265414245, -4.399287121985206, -4.239025470652199, -4.488574571224452, -3.823539492125656, -3.823539492125656, -3.823539492125656, -4.07477709807466, -4.359478247360078, -3.867700690927856, -3.643699800608391, -4.061228357632674, -45.19787066752173, -12.75951528570374, -17.04641216865088, -21.62128577541974, -17.04970627614215, -23.14205163442266, -20.10539648334491, -20.47525802653691, -22.41376250994272, -17.57420887824895, -21.87943056329139, -22.12260953437987, -15.31750542012503, -18.3396778295328, -4.061228357632681, -4.148473228374185, -4.323660871363286, -3.955411835575469, -3.839552997990339, -3.943326941549873, -4.358812920076419, -20.71132730701557, -21.13378567345691, -15.97770693603635, -3.643699800608395, -3.839552997990342, -4.167794105775482, -4.270190798120835, -4.072423265414251, -3.912826941364901, -4.487909243940768, -4.399287121985197, -3.867700690927856, -4.325038122577267, -3.943326941549885, -3.943326941549885, -3.839552997990342, -15.55592138774381, -16.67459045517792, -16.99906030155601, -24.21755355291299, -23.62257701851711, -14.29851330046053, -20.22419799451335, -20.65269897824295, -16.03617659406934, -13.86411237625302, -3.89631465777143, -4.255038976516953, -4.255038976516953, -4.489951822438515, -7.528673744645102, -20.48130436850334, -14.98806362884688, -15.56246180840581, -4.270190798120822, -3.996797014792218, -4.48790924394077, -4.195941798712896, -3.943326941549889, -4.072423265414258, -3.943326941549889, -3.839552997990334, -3.970563657179351, -4.4122829933188, -13.29396030473293, -13.45337567841836, -11.66065978795874, -12.85982579660361, -13.19614691593897, -11.05865726247818, -16.33536581686232, -8.428049332959493, -14.95769099231081, -26.29189824687877, -18.92856212277346, -23.28267676074567, -26.6637509184197, -62.35135300480876, -56.25368643034574, -72.08965612121978, -76.6904493325279, -74.21131339000934, -8.581874784851255, -5.351962387254483, -3.643699800608389, -3.912826941364902, -4.271568049334911, -3.823539492125654, -4.148473228374158, -8.666153777494516, -12.00050532359049, -11.96092634703989, -11.80438317004627, -16.78234052043761, -10.81344079947737, -10.63987924862919, -9.657666112739014, -64.51737606994729, -4.072423265414234, -3.568073549986419, -3.968649321854705, -4.271568049334914, -80.00380355234699, -3.912826941364902, -3.912826941364902, -4.195941798712897, -4.161710714653493, -4.448100369315627, -4.148473228374159, -3.823539492125657, -4.032614390789128, -4.032614390789128, -4.325038122577261, -4.323660871363278, -4.059185779134936, -67.32359225704414, -3.839552997990333, -4.270190798120829, -3.839552997990333, -3.943326941549893, -4.048006656351243, -3.643699800608395, -3.82353949212566, -3.568073549986434, -4.360855498574145, -4.059851106418602, -4.161710714653503, -4.255038976516958, -4.07477709807466, -4.358812920076407, -4.150403348696621, -3.867700690927856, -4.384135300381325, -3.732987249847637, -4.270190798120829, -4.487909243940774, -4.255038976516958, -4.400664373199286, -4.283186669454432, -3.894937406557393, -4.135251527092752, -69.67453067509305, -71.40062903909602, -74.2483615769536, -77.0244370807094, -57.54407115621376, -10.59223169667296, -82.88010658920449, -63.52161686458295, -58.88809029171084, -11.92245858859946, -44.06917418871818, -3.74791324150369, -4.167794105775487, -4.399287121985183, -15.73998550531652, -15.17514362520867, -10.21430673987885, -17.97086690825498, -12.56037096229801, -33.66673975361125, -18.60564837680096, -15.59537732379947, -13.00750741894884, -15.23788330054103, -32.49629737077484, -41.6416574186335, -50.43194670568518, -4.195941798712907, -4.072423265414272, -3.970563657179341, -4.283186669454438, -4.239025470652182, -4.487909243940755, -42.53040608382167, -4.400664373199288, -3.970563657179351, -25.52979217854104, -25.2348715129862, -49.6005458086513, -48.4376212256693, -47.62094686441468, -64.09584238983709, -40.88642618675433, -31.63776770796087, -47.1018988100253, -49.74006583251033, -32.63069155698078, -50.83361298188621, -31.05941333556482, -20.82106573074901, -29.85855776736208, -42.49707958525187, -25.09225133713754, -21.81079968532523, -21.550914473728, -43.3810791046002, -39.37788915417125, -37.17986707836184, -45.76339011872362, -38.69621011839633, -43.09000629146153, -29.84902603583554, -37.13654801139834, -27.75362474437647, -27.5906756545999, -35.43054295743071, -19.65387650846013, -37.07599144191278, -40.57350553654613, -40.92503875516005, -36.84828644054343, -25.78120512054036, -21.36964062499452, -35.40124190222939, -40.29441418840408, -42.86142103713806, -33.58634634403801, -26.73806060792914, -44.93297414368134, -54.160704939628, -43.28387018835705, -48.03111834272878, -29.36059720228174, -50.18337254113048, -53.87390759447746, -47.14331695630454, -8.582585191465375, -21.6831993770311, -37.51578117503579, -14.43088588439381, -34.33006415607892, -33.96585602747498, -52.32986067482454, -33.71232603984978, -39.32846070488658, -21.81998839773086, -21.94419201728689, -32.77222313191275, -23.27600307420464, -20.2772485170421, -36.09226692604701, -21.57922519722806, -43.57969595501194, -34.23570092399503, -36.75650221817622, -40.94640948470197, -36.91097426045025, -25.79330314259181, -21.3387388300662, -38.39510630166376, -20.96191494907135, -40.96030704332668, -43.20434732563035, -34.075680937795, -44.4476455236275, -22.56090127766379, -34.95033138207927, -27.65999014541007, -36.55758637790149, -42.08873953304013, -34.54193987563144, -44.08839566894883, -14.23878065365681, -43.73249415383315, -22.27133617628758, -22.90972278773427, -20.09961992033897, -20.01595415160727, -38.33146789739312, -32.21245111143776, -32.6380029739562, -29.79023618597237, -29.72264211693976, -36.52343469987714, -34.22096375346129, -22.42593300609516, -22.07478056717901, -34.53754324322723]
    ]
  },
 "Evidence Ratios":{
   "constrained":[
    [0.9252444930723571, 1.337131364262525, 0.9226988072975384, 0.931163838169057, 0.9300259259743766, 1.03704279917228, 0.913110315568964, 5.951758597503895, 7.08475772542889, 1, 1.000000000000001, 1, 1, 1, 1, 1, 1, 0.9290462441330812, 0.8865488236229424, 0.9478858878069776, 1.808824348304343, 1.36736061894952, 0.9113178999322201, 0.9160609984814435, 0.9267407452616843, 0.9215083259135767, 0.9197045426715363, 0.9151197097026467, 0.9153305255323122, 0.880828831082739, 0.9072186880586456, 1, 0.9999999999999996, 0.9218077710426735, 0.8905341865343963, 0.9267407452616843, 0.9494000472980028, 0.9999999999999987, 0.9999999999999987, 0.9999999999999987, 0.9999999999999969, 0.9999999999999978, 1.000000000000001, 1, 1.000000000000001, 0.9143910671489415, 1.117540009564639, 1, 1, 1, 1, 1, 1, 1, 1, 1, 1, 1, 1, 1, 1, 1, 1, 1, 4.424487460426866, 0.9177875453581255, 0.9186415317536364, 0.9177874009946942, 0.8902865715475005, 0.9195544202938793, 1, 1, 1, 1, 0.9342234213948405, 1.035615327499887, 1.000000000000002, 0.9999999999999982, 0.9999999999999982, 1, 1.000000000000001, 1.000000000000002, 0.9999999999999982, 0.9999999999999991, 0.9999999999999978, 0.9999999999999987, 0.9242938375766533, 1.86463788455339, 0.921534860580376, 1.36736061894952, 1.842826739377875, 0.9236900078802045, 0.921534860580376, 1, 1.000000000000004, 1, 1.000000000000004, 1.000000000000004, 1.000000000000004, 1.000000000000004, 1, 1.000000000000004, 1.000000000000002, 1.501732195850683, 0.9211872419623326, 0.9236497339367504, 0.9999999999999996, 1, 1, 0.9140117910557186, 0.9650601518284994, 1, 1, 1, 1, 1, 1, 1, 1, 1, 1.000000000000002, 1.000000000000002, 1.757518150697636, 0.9123180436050664, 0.8850434290321549, 0.9384886818360626, 0.9122774352922027, 0.9217445250947618, 0.9153956432665477, 1.063157819213941, 0.914261247988572, 0.9129637853704838, 0.9140228366491684, 0.925170278838918, 0.9189925772882434, 0.9204259935806834, 0.9230369432583462, 0.9250532254015096, 0.8904389726292291, 0.9178273627994505, 0.9141865955304217, 0.9116352569547534, 1, 1, 1, 1, 1, 1, 1.237387881181887, 0.9255740677067479, 1, 1, 1, 1, 1, 1, 1, 1, 0.9999999999999996, 1.912064308990112, 0.9143407445467708, 0.9235767775414161, 0.9885658055099183, 1.209112751537195, 1, 0.923052921367563, 0.9210651111902194, 0.9186589376022112, 0.8904830849509339, 0.926099034092309, 0.9123417016937225, 1, 1, 1, 1, 1, 1, 1, 1, 1, 1, 1, 1, 1, 1, 1, 1, 1, 1, 1, 1, 1, 1, 1, 1, 1, 1, 1, 1, 1, 1, 1, 1, 1, 1, 1, 1, 1, 0.9999999999999982, 1, 1, 1, 1, 1, 1, 1, 1, 1, 1, 1, 1, 1, 1, 1, 1, 1, 1, 1, 1, 1, 1, 1, 1.000000000000001, 1, 1, 1, 1, 0.9999999999999991, 1, 1.000000000000001, 1, 1, 1, 1, 1, 1, 1, 1, 1, 1, 1, 1, 1.000000000000001, 1, 0.9999999999999996, 1, 1, 0.9999999999999991, 1, 1, 1, 1, 1, 1, 1, 1, 1, 1, 1, 1, 1, 1, 1, 1, 1, 0.9999999999999982, 1.000000000000002, 1, 1, 1, 1, 1, 1.000000000000001, 1, 1, 1.000000000000001, 1, 1, 1, 1, 1, 1, 1, 1, 1, 1, 1.000000000000001, 1, 1, 1, 1, 1, 1.000000000000001, 1, 1, 1, 1, 1, 1, 1, 1, 1, 1, 0.9999999999999982, 1, 1, 1, 0.9205829395610632, 1.102633289219378, 2.146117961963764, 2.258005845205111, 0.93127266100103, 0.8854913273374434, 0.9233398242106851, 1, 0.9211194228265559, 0.9236429842213446, 1, 0.9999999999999991, 0.9999999999999991, 1, 1, 1, 0.9999999999999991, 1, 1, 1, 1, 1, 1, 1, 1, 1, 1, 1, 1, 1, 1, 1, 0.9999999999999991, 1, 1, 1, 1, 1, 1, 1, 1, 1, 1, 1, 1, 1, 0.9354535968171213, 0.9262012263985351, 0.9158249797336127, 1.247303439962453, 0.9292080150668907, 1.146477844845055, 1.856178257366438, 3.565619254050661, 1.199038126789942, 1.032184265446002, 0.9179089246995799, 0.9143483138123958, 1, 1, 1, 1, 1, 1, 1, 0.9331980090168195, 1.002019604254575, 0.9199803115897016, 0.9999999999999978, 0.9999999999999969, 1, 0.9999999999999991, 1.000000000000004, 0.9999999999999987, 1.000000000000001, 0.9999999999999991, 0.9999999999999987, 0.9999999999999973, 1.000000000000004, 1.000000000000004, 0.9999999999999969, 0.9166430509816437, 0.9147590492277861, 0.9144072094867084, 2.041216864519412, 1.161147845506002, 0.9247034505446456, 1.805434222158012, 0.9303376263145329, 0.9272248923821418, 0.9220710777497704, 0.9999999999999982, 0.9999999999999964, 0.9999999999999964, 1.000000000000003, 0.9230453585979504, 1.057969730576, 24.16256078301708, 0.9231251716391173, 1, 1, 1, 1, 0.9999999999999996, 1, 0.9999999999999996, 1.000000000000001, 0.9999999999999996, 1, 1.009322956553128, 0.9823019118654838, 0.9509189024153271, 15.50128686159895, 1.256853813923716, 0.9192539031634189, 2.968375915617393, 1, 0.9999999999999982, 1.274387190855702, 0.9194721779675201, 1.656367393600059, 0.9886921125278906, 0.9261345316281128, 0.9554404801371982, 0.9190645939436021, 2.296213008891407, 1.002608292607847, 1, 1, 1, 1, 1, 0.9999999999999996, 1, 1, 1, 1, 1, 1, 1, 1, 0.9192359570529463, 14.60708707238491, 1, 1, 1, 1, 4.186114126733654, 1, 1, 1, 1, 1, 1, 1, 1, 1, 1, 1, 1, 0.9327935684736858, 1.000000000000001, 1, 1.000000000000001, 1, 1, 1, 1, 1, 1, 1, 1, 1.000000000000001, 1, 1, 1, 1, 1.000000000000001, 1, 1, 1, 1.000000000000001, 1, 1, 1, 1.000000000000001, 0.913070868757309, 1.072510573241648, 1.191611373144444, 1.033879762911915, 0.988444058178491, 1, 0.9210136137376722, 0.9152149081529335, 0.9204187668542015, 1, 1, 1, 1, 1, 1.011022998737821, 0.920274664678803, 0.9220286352153577, 0.961300906781459, 0.9215452950262056, 1.043067652565772, 0.9256020994268391, 1.328391583516507, 0.9163245646408397, 0.933842357159713, 0.9868596028440317, 1.217018376080499, 0.9143314296785785, 1, 1, 1, 1, 1, 1, 0.9353200298142965, 1, 0.9999999999999996, 0.9480105400206901, 0.9521344031641689, 17.77998186726492, 0.9168737607773688, 0.9347990119967152, 0.917833441530327, 0.9212237997690007, 0.9226744134594763, 1.578585565758093, 0.9128275202687678, 0.9218088442041342, 0.9133637864964923, 0.9123413382116967, 0.9230371784802375, 0.9126318629991081, 0.9240650122740331, 0.9168737607074978, 0.9084552714842303, 0.9140227026703764, 0.9290095015312628, 0.909948890086953, 0.9215202722134143, 0.9236870525904364, 0.9122868155979784, 0.9144232614720184, 0.9188861523723447, 0.90972909205843, 0.9182520213675742, 0.9193438525019334, 0.9221474089216327, 0.9095619527875611, 0.9151301565155304, 0.9133272975888305, 0.9182515946127751, 0.915877092432981, 0.9168747952992026, 0.924226010067955, 0.9167102101600622, 0.9195554798905156, 0.9210666305947158, 0.9381952331378783, 0.9095640375682684, 0.9183056475923864, 0.9280049214007245, 0.9242292668760606, 0.9413601737630772, 0.9140660749537821, 0.9154213787126231, 0.9255404786026304, 0.9210019698202587, 0.9068178038414592, 0.9140117803887107, 0.9138817382600519, 0.9252444957368618, 0.9218133605393581, 0.9123378320643957, 0.9170187291803397, 0.9213698171188843, 0.913519105323118, 0.9140122821990158, 0.9242111367946029, 0.9212022552818454, 0.9227706488851289, 0.9230364673134848, 0.9207321641129186, 0.908391166573715, 0.9120630276887048, 0.9158424080858935, 0.9257081511100975, 0.9215377561739042, 0.9153945528474003, 0.9230372383168054, 0.9209888042781261, 0.9216930970266676, 0.9177857305545656, 0.91523365504298, 0.9207496697619663, 0.9219715965599011, 0.9201287388159421, 0.9209866947783483, 0.9207600896037117, 0.9182734190464488, 0.9240233515221441, 0.9161648903913923, 0.9184242626921709, 0.9141176761962281, 0.9252444295356422, 0.8798517600102375, 0.9168522221995623, 0.9247642192397815, 0.9141642684476644, 0.9140122408228958, 0.9142728922291139, 0.9217415515185178, 0.9223596163254771, 0.9204251324599116, 0.9162343414965262, 0.9204921365155823, 0.9266928320153133, 0.9140117843583878, 0.9147292906045343, 0.913112557646156]
    ],
   "optimized null":[
    [0.9851154681016155, 1.108351582924323, 1.00217000718773, 1.002969733467306, 0.9862872103400536, 1.023547559116804, 0.9570738420489745, 1.125628702013576, 1.252791838704169, 0.9954306839467818, 1.001891215541532, 0.9988439400422598, 1.000168968278782, 0.9999999999999885, 1.000000000000022, 0.999999999999984, 1.003632544356701, 1.018872553534749, 1.168932704147153, 1.013075430631005, 0.9941674241102381, 0.85927147428916, 1.001767106673361, 1.115068523624117, 0.9798404496180642, 1.005943533924464, 0.9864106762368038, 0.9933335680001846, 0.9849691432844612, 1.034749961173769, 1.019238619191474, 0.9999999999999929, 0.9999999999999867, 0.9834522890448714, 1.023177257985876, 0.9798404496180642, 1.000472816587391, 1.000000000000018, 1.000000000000018, 1.000000000000018, 1, 1.000000000000048, 0.9999999999999747, 1.000000000000013, 0.9999999999999747, 0.995439570960576, 0.9782019864905948, 0.9917532205758366, 1.109806648402897, 0.9685946437890911, 1.003122270227149, 1.011690783128906, 1.012284415475127, 0.9702069296822198, 0.9919434695676219, 1.003276976173723, 1.062217846209695, 1.000000000000024, 0.9862683535182254, 1.01583280555838, 1.00000000000004, 0.9999999999999778, 0.999999999999976, 1.035826703191612, 0.8043840339978346, 1.025330416251298, 1.054455748369043, 1.011520173675674, 1.136425729588011, 0.9173688972632735, 0.9999999999999858, 0.999999999999952, 0.9999999999999929, 0.9999999999999876, 0.8952626404622549, 1.01137880626582, 1.000000000000005, 1.000000000000013, 1.000000000000013, 1.000000000000013, 1.00000000000006, 0.9999999999999751, 1.000000000000021, 1.000000000000011, 1.000000000000048, 1.000000000000046, 0.8921835312615209, 1.043547889227638, 1.001746020094919, 0.85927147428916, 0.988626192435895, 0.9979487114584031, 1.001746020094919, 1.000000000000013, 0.9999999999999942, 1.000000000000047, 0.9999999999999942, 0.9999999999999956, 0.9999999999999964, 0.9999999999999942, 1.000000000000013, 0.9999999999999942, 0.9999999999999929, 1.071529499140868, 0.9475477470638946, 1.007728479100301, 1.000000000000035, 1.000000000000004, 1.000000000000056, 0.9777968457829745, 0.8050524663089554, 0.9889020142936108, 1.00757406591989, 1.000000000000039, 0.9999999999999973, 0.9999999999999947, 0.9999999999999956, 1.000000000000046, 1.000000000000039, 1.000000000000008, 0.9825097466503405, 1.011951237629077, 1.265782095950059, 1.05421494813816, 1.008669270949559, 0.9343619667470017, 1.060455084223208, 1.043933906886082, 1.15573258427646, 1.034089541958015, 1.019617824085226, 1.092002776300869, 0.9835455558341649, 1.056339206377359, 0.9731842917779291, 1.102341807166477, 0.9665843453745762, 0.9711960703368087, 1.020894362552323, 0.9534513813195001, 1.132946155074342, 1.063058070493412, 1.000348173168383, 0.9951756684155942, 0.9884701871674725, 0.9885045767894433, 1.000826159297291, 0.9793102333115506, 0.9547194247501706, 1.070546068008298, 1.000000000000021, 0.999999999999984, 0.9999999999999813, 0.999999999999984, 1.000000000000051, 0.9999999999999751, 0.9999999999999525, 0.9999999999999525, 0.9999999999999858, 1.129991576308902, 1.058736584633631, 0.9905049079181673, 0.9973066182411434, 1.034425393625606, 1.001060033429211, 0.986350929332238, 1.036666702931422, 1.139111351157264, 1.077563754695838, 1.057821521019232, 1.006288889209107, 1.004667601007965, 0.9893660926378874, 0.9916763164352931, 1.001468796961654, 1.027485602684062, 1.014695400830117, 0.9579534552555111, 1.019381727795337, 0.9930761954889825, 0.9997920597753974, 1.015431620702596, 0.9910191508270938, 1.000000000000061, 1.000000000000035, 1.000000000000061, 1.000000000000035, 0.9999999999999982, 0.9999999999999902, 0.9999999999999982, 0.9999999999999902, 0.9999999999999982, 1.000000000000035, 0.9999999999999982, 1.000000000000035, 0.9999999999999702, 0.9553928296512654, 1.011429942060092, 1.031866677322008, 1.01649111643979, 0.996300826471836, 1.017254810590091, 0.9842226702529758, 0.9545438632598057, 1.006738750427093, 0.9822765105548805, 1.003778405613249, 1.036551050944659, 1.007289689137744, 0.9982137267790668, 1.000543777046575, 1.017923524705211, 1.002139161993052, 0.9755602742479182, 1.001012531810413, 1.002626266230823, 1.029858653726413, 1.00451535901304, 0.9889937404818214, 1.147078127655274, 1.023142877855446, 0.9993203840577686, 1.012436609484908, 0.9696788372979399, 1.008498408884381, 1.011165422773705, 0.9883576577215137, 1.003289456412726, 1.00253506550606, 0.98262998221792, 0.9992803457214455, 1.001882300006871, 1.00000000000006, 0.9999999999999827, 0.9999999999999813, 1.000000000000037, 1.000000000000007, 0.9999999999999973, 0.9999999999999805, 1.000000000000023, 0.999999999999992, 0.9999999999999951, 0.9999999999999822, 0.9999999999999964, 0.9999999999999951, 0.999999999999992, 0.9999999999999893, 0.9999999999999951, 1.000000000000057, 0.9999999999999951, 0.9999999999999827, 1.000000000000037, 0.9999999999999969, 1.000000000000022, 0.9999999999999942, 0.9999999999999951, 0.9999999999999951, 0.9999999999999929, 0.999999999999992, 1.000000000000024, 0.999999999999992, 0.999999999999992, 0.999999999999992, 1.000000000000037, 0.9999999999999822, 0.9929299662249524, 1.005272155378393, 0.9950587315043392, 0.9980412494897635, 0.9993626678365179, 0.9873995256265345, 0.9887779978421605, 0.9902489997557469, 0.9974385414503397, 0.998321192626433, 0.9906149044808511, 0.9905776159213973, 0.9557283017413546, 0.999792330074771, 0.9886186368137579, 0.9924008657020205, 0.9999999999999951, 0.9999999999999929, 0.9999999999999951, 0.9999999999999716, 1.000000000000061, 0.9999999999998872, 0.9999999999999827, 0.9873137614991703, 1.00225527608044, 1.004004209234912, 0.9704556891309774, 0.9996590289343144, 0.99546331120005, 1.003840380231233, 0.9990189923320032, 1.00000000000006, 1.000000000000012, 0.999999999999996, 1.000000000000019, 1.000000000000037, 0.9999999999999947, 0.9999999999999942, 1.000000000000022, 0.999999999999992, 0.9999999999999822, 1.000000000000037, 1.000000000000037, 0.999999999999996, 1.000000000000037, 0.9999999999999809, 0.9997886439929013, 0.9812632469276568, 0.9952889683894711, 1.000000000000007, 0.9999999999999765, 0.999999999999976, 0.9417600013002161, 0.9707147197756432, 0.9653143946550941, 0.9698228004672853, 1.005127430280067, 1.031600389253152, 1.011182826211091, 0.9952023070670037, 1.002489151914715, 1.009314643947482, 1.000000000000009, 0.9999999999999911, 0.9999999999999911, 1.000000000000016, 0.9999999999999836, 0.9999999999999911, 0.9999999999999902, 0.9999999999999867, 0.9999999999999867, 1.000000000000028, 0.9999999999999907, 0.9999999999999876, 1.000000000000016, 1.000000000000028, 1.000000000000009, 1.000000000000016, 1.000000000000019, 1.000000000000016, 1.00000000000003, 1.000000000000046, 0.9999999999999929, 1.000000000000016, 0.9999999999999911, 0.9999999999999947, 1.000000000000016, 0.9999999999999902, 1.000000000000028, 1.000000000000028, 1.000000000000028, 0.9999999999999858, 0.9999999999999893, 1.000000000000015, 1.000000000000034, 0.9999999999999911, 0.9961655991220179, 1.002983099595209, 1.104206987336045, 1.093024571996745, 0.9855488668713613, 0.8882643625422164, 0.96475828227798, 0.7400259270010134, 1.184744284082214, 1.010187675376498, 0.92576761139473, 0.9453147930262865, 0.994855138959914, 1.029242203161137, 1.000000000000007, 1.000000000000022, 1.000000000000002, 1.000000000000039, 1.000000000000011, 0.9999999999999782, 1.000000000000045, 1.03748718781142, 0.976505851581621, 1.074168382501326, 1.000000000000048, 1, 1.000000000000047, 0.9999999999999858, 0.9999999999999956, 1.000000000000036, 1.000000000000012, 0.9999999999999822, 1.000000000000018, 1.000000000000016, 0.9999999999999942, 0.9999999999999942, 1, 1.020610484070805, 0.9810752921024488, 0.9846125989047814, 1.066140324053825, 1.023594043498557, 0.978929286757259, 0.7864310513251062, 0.991464047795117, 0.9498359555493806, 0.9870177140186209, 1.000000000000013, 1.000000000000054, 1.000000000000054, 0.9999999999999938, 1.000905303287845, 1.007292302907322, 0.9562691671300475, 1.006260697417601, 0.9999999999999822, 1.000000000000018, 1.000000000000018, 1.00000000000002, 0.9999999999999867, 0.9999999999999893, 0.9999999999999867, 0.9999999999999938, 0.9999999999999813, 0.9999999999999645, 1.029785493059586, 0.9925953512100206, 0.8548952378498605, 1.870735662301042, 0.9780889315588166, 1.059408633110358, 1.096969261184086, 0.99937427143322, 0.999313356441546, 0.795309672711265, 1.134405320153151, 0.8468308752889355, 1.140451822216048, 0.9878017385023906, 0.9330141096333828, 1.020073185502645, 0.9522783522471236, 1.021312609259637, 0.998044983391747, 1.002674748276135, 1.00000000000003, 1.000000000000036, 0.999999999999984, 1.000000000000027, 1.000000000000005, 1.012631154013532, 0.9964072131860577, 1.077670367853515, 0.9988170738945211, 0.9950890685728097, 1.013449962617819, 0.9977854409763326, 1.016203102332679, 1.466723889361186, 0.999999999999976, 0.9999999999999782, 1.000000000000013, 0.9999999999999751, 1.177170059184752, 1.000000000000037, 1.000000000000037, 1.000000000000013, 1.000000000000051, 1.000000000000004, 1.000000000000006, 1.000000000000034, 1.000000000000055, 1.000000000000055, 1.000000000000012, 0.9999999999999938, 1.000000000000022, 1.155122443439223, 0.9999999999999942, 0.9999999999999964, 0.9999999999999942, 0.999999999999992, 0.9999999999999893, 1.000000000000037, 1.000000000000038, 0.9999999999999818, 0.9999999999999893, 0.9999999999999813, 1.000000000000061, 1.00000000000006, 0.9999999999999822, 1.000000000000023, 0.9999999999999947, 1.000000000000019, 1.00000000000006, 1.000000000000038, 0.9999999999999964, 1.000000000000025, 1.00000000000006, 0.9999999999999831, 0.9999999999999671, 0.999999999999984, 1.000000000000059, 1.236688140311851, 0.8147149961249304, 0.7993721444925346, 0.7335042858794206, 1.00172982285044, 1.005111700005408, 1.113273317887468, 0.9686340605491639, 1.102755373384715, 1.014592718196134, 1.035431305239546, 0.9999999999999525, 1.000000000000052, 0.9999999999999751, 0.9488914240526537, 0.9223701700885124, 1.054003171304802, 0.9695612741650266, 1.081326477779709, 0.9492392747040239, 0.979169165188067, 0.9239250260553146, 1.007644706157413, 0.9834927958915437, 1.032608001372774, 0.8168516587982526, 0.9846984358874142, 1.00000000000004, 0.9999999999999973, 0.9999999999999707, 0.9999999999999529, 0.9999999999999929, 0.9999999999999911, 0.9466900840035773, 0.9999999999999938, 0.9999999999999813, 1.009812819260274, 1.025529929276886, 1.043869446320562, 1.003276176723309, 1.019754439693166, 0.9793552455715625, 1.046126125873925, 0.9765650691002337, 0.5002037983516431, 1.063141551977723, 1.018988342276366, 1.144326319779907, 1.010183168361307, 1.011863198567738, 1.034621612026873, 1.061380338701436, 1.002844092852347, 0.9498957550699815, 1.013070995952507, 1.030047716819604, 1.059460722932155, 1.111856540710318, 0.9983687450898804, 1.052779643390608, 1.00044410597448, 1.080461765910529, 1.081107282057322, 0.9885726675076809, 1.018978871354667, 1.03269513606606, 1.025191842873575, 1.045542705874846, 1.023099039211378, 0.9591277214425182, 0.9100849240060608, 0.9888904326168375, 0.9982134641290253, 0.9499513216458492, 0.9304553687126336, 1.001214342339605, 0.925520733716094, 0.999663721718075, 1.013320473510286, 1.123342202823485, 1.01073473682772, 0.9113998298169129, 0.9771104479145616, 0.977677436546209, 0.7982688819798038, 0.9601660723664921, 0.9966308660196258, 1.019518460318434, 0.9635499072925258, 0.9753494029754565, 1.031356659083404, 1.036902943326557, 0.9365269356096922, 1.049979970903195, 1.061798893808186, 1.025170397707754, 1.001579807485139, 0.9783268785054849, 0.9711130533624769, 1.011884959597042, 1.017183823790526, 0.9900234126352749, 1.063033356203404, 0.9372343918692172, 1.000230048216689, 0.8601612550761801, 0.973328296746058, 1.01512664038727, 1.05599504069627, 1.07480952149596, 1.043668559029259, 0.9750419861029614, 0.9388024933913539, 0.9958530086323936, 1.045722225850215, 1.042100677453662, 1.045517823696509, 0.984406355376551, 1.059318090306022, 1.009674001198521, 0.9505145819480334, 0.9735746217625805, 0.9782747882710663, 1.015166288184391, 0.9989243304986787, 0.9986718855071383, 1.074440537115036, 1.021514405274502, 1.034624684034009, 1.057415265610372, 1.035644906650161, 1.054836760697268, 1.040120513564653, 1.066143539801425, 0.9295141399718962, 1.022439559687689, 0.9531075923260581, 0.9715553224930561]
    ]
  },
 "tested":{
   "0":{
     "V_polyspora":"background",
     "T_phaffii":"background",
     "Node4":"background",
     "T_blattae":"background",
     "Node3":"background",
     "S_cerevisiae":"background",
     "S_mikatae":"background",
     "Node12":"background",
     "S_kudriavzevii":"background",
     "Node11":"background",
     "S_uvarum":"background",
     "Node10":"background",
     "C_glabrata":"background",
     "Node9":"background",
     "K_naganishii":"background",
     "K_africana":"background",
     "Node19":"background",
     "N_castellii":"background",
     "N_dairenensis":"test",
     "Node22":"background",
     "Node18":"background",
     "Node8":"background",
     "Node2":"background",
     "Z_rouxii":"background",
     "T_delbrueckii":"background",
     "Node25":"background",
     "L_waltii":"background",
     "L_thermotolerans":"background",
     "Node30":"background",
     "L_kluyveri":"background",
     "Node29":"background",
     "E_gossypii":"background",
     "E_cymbalariae":"background",
     "Node35":"background",
     "K_lactis":"background",
     "Node34":"background",
     "Node28":"background"
    }
  },
 "data partitions":{
   "0":{
     "name":"busted.filter.default",
     "coverage":[
      [0, 1, 2, 3, 4, 5, 6, 7, 8, 9, 10, 11, 12, 13, 14, 15, 16, 17, 18, 19, 20, 21, 22, 23, 24, 25, 26, 27, 28, 29, 30, 31, 32, 33, 34, 35, 36, 37, 38, 39, 40, 41, 42, 43, 44, 45, 46, 47, 48, 49, 50, 51, 52, 53, 54, 55, 56, 57, 58, 59, 60, 61, 62, 63, 64, 65, 66, 67, 68, 69, 70, 71, 72, 73, 74, 75, 76, 77, 78, 79, 80, 81, 82, 83, 84, 85, 86, 87, 88, 89, 90, 91, 92, 93, 94, 95, 96, 97, 98, 99, 100, 101, 102, 103, 104, 105, 106, 107, 108, 109, 110, 111, 112, 113, 114, 115, 116, 117, 118, 119, 120, 121, 122, 123, 124, 125, 126, 127, 128, 129, 130, 131, 132, 133, 134, 135, 136, 137, 138, 139, 140, 141, 142, 143, 144, 145, 146, 147, 148, 149, 150, 151, 152, 153, 154, 155, 156, 157, 158, 159, 160, 161, 162, 163, 164, 165, 166, 167, 168, 169, 170, 171, 172, 173, 174, 175, 176, 177, 178, 179, 180, 181, 182, 183, 184, 185, 186, 187, 188, 189, 190, 191, 192, 193, 194, 195, 196, 197, 198, 199, 200, 201, 202, 203, 204, 205, 206, 207, 208, 209, 210, 211, 212, 213, 214, 215, 216, 217, 218, 219, 220, 221, 222, 223, 224, 225, 226, 227, 228, 229, 230, 231, 232, 233, 234, 235, 236, 237, 238, 239, 240, 241, 242, 243, 244, 245, 246, 247, 248, 249, 250, 251, 252, 253, 254, 255, 256, 257, 258, 259, 260, 261, 262, 263, 264, 265, 266, 267, 268, 269, 270, 271, 272, 273, 274, 275, 276, 277, 278, 279, 280, 281, 282, 283, 284, 285, 286, 287, 288, 289, 290, 291, 292, 293, 294, 295, 296, 297, 298, 299, 300, 301, 302, 303, 304, 305, 306, 307, 308, 309, 310, 311, 312, 313, 314, 315, 316, 317, 318, 319, 320, 321, 322, 323, 324, 325, 326, 327, 328, 329, 330, 331, 332, 333, 334, 335, 336, 337, 338, 339, 340, 341, 342, 343, 344, 345, 346, 347, 348, 349, 350, 351, 352, 353, 354, 355, 356, 357, 358, 359, 360, 361, 362, 363, 364, 365, 366, 367, 368, 369, 370, 371, 372, 373, 374, 375, 376, 377, 378, 379, 380, 381, 382, 383, 384, 385, 386, 387, 388, 389, 390, 391, 392, 393, 394, 395, 396, 397, 398, 399, 400, 401, 402, 403, 404, 405, 406, 407, 408, 409, 410, 411, 412, 413, 414, 415, 416, 417, 418, 419, 420, 421, 422, 423, 424, 425, 426, 427, 428, 429, 430, 431, 432, 433, 434, 435, 436, 437, 438, 439, 440, 441, 442, 443, 444, 445, 446, 447, 448, 449, 450, 451, 452, 453, 454, 455, 456, 457, 458, 459, 460, 461, 462, 463, 464, 465, 466, 467, 468, 469, 470, 471, 472, 473, 474, 475, 476, 477, 478, 479, 480, 481, 482, 483, 484, 485, 486, 487, 488, 489, 490, 491, 492, 493, 494, 495, 496, 497, 498, 499, 500, 501, 502, 503, 504, 505, 506, 507, 508, 509, 510, 511, 512, 513, 514, 515, 516, 517, 518, 519, 520, 521, 522, 523, 524, 525, 526, 527, 528, 529, 530, 531, 532, 533, 534, 535, 536, 537, 538, 539, 540, 541, 542, 543, 544, 545, 546, 547, 548, 549, 550, 551, 552, 553, 554, 555, 556, 557, 558, 559, 560, 561, 562, 563, 564, 565, 566, 567, 568, 569, 570, 571, 572, 573, 574, 575, 576, 577, 578, 579, 580, 581, 582, 583, 584, 585, 586, 587, 588, 589, 590, 591, 592, 593, 594, 595, 596, 597, 598, 599, 600, 601, 602, 603, 604, 605, 606, 607, 608, 609, 610, 611, 612, 613, 614, 615, 616, 617, 618, 619, 620, 621, 622, 623, 624, 625, 626, 627, 628, 629, 630, 631, 632, 633, 634, 635, 636, 637, 638, 639, 640]
      ]
    }
  },
 "branch attributes":{
   "0":{
     "K_naganishii":{
       "original name":"K_naganishii",
       "Nucleotide GTR":0.4684463530741232,
       "MG94xREV with separate rates for branch sets":1.744892161321038,
       "unconstrained":15.89646583373628,
       "constrained":15.99241970333262
      },
     "N_dairenensis":{
       "original name":"N_dairenensis",
       "Nucleotide GTR":0.2521075707013129,
       "MG94xREV with separate rates for branch sets":0.1378813490950464,
       "unconstrained":0.4609598273873175,
       "constrained":0.598134462404602
      },
     "N_castellii":{
       "original name":"N_castellii",
       "Nucleotide GTR":0.254432508192418,
       "MG94xREV with separate rates for branch sets":0.7596915796788615,
       "unconstrained":1.878090634856101,
       "constrained":1.748083290810776
      },
     "K_africana":{
       "original name":"K_africana",
       "Nucleotide GTR":0.1945877700129183,
       "MG94xREV with separate rates for branch sets":0.4488279083441054,
       "unconstrained":0.5058412288066384,
       "constrained":0.5264840410745536
      },
     "T_phaffii":{
       "original name":"T_phaffii",
       "Nucleotide GTR":0.2076974281842181,
       "MG94xREV with separate rates for branch sets":0.6922210654062534,
       "unconstrained":1.222932176710808,
       "constrained":1.227039067963048
      },
     "Z_rouxii":{
       "original name":"Z_rouxii",
       "Nucleotide GTR":0.2542216839827834,
       "MG94xREV with separate rates for branch sets":0.641255798538906,
       "unconstrained":1.138534693878696,
       "constrained":1.14926125999589
      },
     "T_delbrueckii":{
       "original name":"T_delbrueckii",
       "Nucleotide GTR":0.2411933676812906,
       "MG94xREV with separate rates for branch sets":0.4739362047420228,
       "unconstrained":0.7578268662514945,
       "constrained":0.771137296906424
      },
     "V_polyspora":{
       "original name":"V_polyspora",
       "Nucleotide GTR":0.2762648598534613,
       "MG94xREV with separate rates for branch sets":0.4760958192209224,
       "unconstrained":1.167472286217161,
       "constrained":1.172626187159256
      },
     "L_kluyveri":{
       "original name":"L_kluyveri",
       "Nucleotide GTR":0.1889874046531619,
       "MG94xREV with separate rates for branch sets":0.4698532321857841,
       "unconstrained":0.8864279748896777,
       "constrained":0.87263392459301
      },
     "L_thermotolerans":{
       "original name":"L_thermotolerans",
       "Nucleotide GTR":0.1471646620416289,
       "MG94xREV with separate rates for branch sets":0.2395184058273349,
       "unconstrained":0.150915826985877,
       "constrained":0.1506517168480506
      },
     "L_waltii":{
       "original name":"L_waltii",
       "Nucleotide GTR":0.1895647180035311,
       "MG94xREV with separate rates for branch sets":0.313253154449544,
       "unconstrained":0.860984145363485,
       "constrained":0.8709124125613878
      },
     "E_gossypii":{
       "original name":"E_gossypii",
       "Nucleotide GTR":0.313087297310188,
       "MG94xREV with separate rates for branch sets":0.5538580775926958,
       "unconstrained":2.609433164520371,
       "constrained":2.595145385251312
      },
     "E_cymbalariae":{
       "original name":"E_cymbalariae",
       "Nucleotide GTR":0.1775269147327094,
       "MG94xREV with separate rates for branch sets":0.4978186414508743,
       "unconstrained":0.9401710730952542,
       "constrained":0.9425059344990928
      },
     "K_lactis":{
       "original name":"K_lactis",
       "Nucleotide GTR":0.2926530269169766,
       "MG94xREV with separate rates for branch sets":0.7778625855865483,
       "unconstrained":1.22271447658428,
       "constrained":1.228116652838644
      },
     "T_blattae":{
       "original name":"T_blattae",
       "Nucleotide GTR":0.399540012161697,
       "MG94xREV with separate rates for branch sets":1.362477269828942,
       "unconstrained":8.333768421509758,
       "constrained":8.359833526629368
      },
     "S_cerevisiae":{
       "original name":"S_cerevisiae",
       "Nucleotide GTR":0.09335295738735558,
       "MG94xREV with separate rates for branch sets":0.12120135383902,
       "unconstrained":0.116254590421238,
       "constrained":0.116226069515092
      },
     "S_mikatae":{
       "original name":"S_mikatae",
       "Nucleotide GTR":0.09183559298274403,
       "MG94xREV with separate rates for branch sets":0.1240792867799165,
       "unconstrained":0.1289388385213014,
       "constrained":0.1288743046893987
      },
     "S_kudriavzevii":{
       "original name":"S_kudriavzevii",
       "Nucleotide GTR":0.1114531065106905,
       "MG94xREV with separate rates for branch sets":0.1679485794536479,
       "unconstrained":0.1871463048072812,
       "constrained":0.188449690866326
      },
     "S_uvarum":{
       "original name":"S_uvarum",
       "Nucleotide GTR":0.05447763991260302,
       "MG94xREV with separate rates for branch sets":0.1226400261001931,
       "unconstrained":0.1256336957832842,
       "constrained":0.1272315221024563
      },
     "C_glabrata":{
       "original name":"C_glabrata",
       "Nucleotide GTR":0.4168216634280795,
       "MG94xREV with separate rates for branch sets":1.484153151353625,
       "unconstrained":8.637172734111992,
       "constrained":8.704475180463502
      },
     "Node10":{
       "Nucleotide GTR":0.2171560672583977,
       "MG94xREV with separate rates for branch sets":0.8252665725145073,
       "unconstrained":2.262250706989851,
       "constrained":2.230316865424933
      },
     "Node11":{
       "Nucleotide GTR":0.04145855264639808,
       "MG94xREV with separate rates for branch sets":0,
       "unconstrained":0.002901169567783207,
       "constrained":0.002467592888522599
      },
     "Node12":{
       "Nucleotide GTR":0.04451385468153253,
       "MG94xREV with separate rates for branch sets":0.06548289660746216,
       "unconstrained":0.06165378061139285,
       "constrained":0.06214625767309431
      },
     "Node18":{
       "Nucleotide GTR":0.1276002593849917,
       "MG94xREV with separate rates for branch sets":0.4084277962152216,
       "unconstrained":0.74959112261544,
       "constrained":0.7634724883983183
      },
     "Node19":{
       "Nucleotide GTR":0.07722545148915105,
       "MG94xREV with separate rates for branch sets":0.2060845006464086,
       "unconstrained":0.3116776931231595,
       "constrained":0.2978556336637097
      },
     "Node2":{
       "Nucleotide GTR":0.005191297141999884,
       "MG94xREV with separate rates for branch sets":0,
       "unconstrained":2.703391837998119e-13,
       "constrained":0
      },
     "Node22":{
       "Nucleotide GTR":0.09255056000643294,
       "MG94xREV with separate rates for branch sets":0.3397240567158247,
       "unconstrained":0.3561044189074989,
       "constrained":0.3793676809607678
      },
     "Node25":{
       "Nucleotide GTR":0.07068488411025019,
       "MG94xREV with separate rates for branch sets":0.1386129979013661,
       "unconstrained":0.1794082034346885,
       "constrained":0.1744839795267792
      },
     "Node28":{
       "Nucleotide GTR":0.1266420446159938,
       "MG94xREV with separate rates for branch sets":0.424806580748254,
       "unconstrained":0.5994603231029735,
       "constrained":0.6109515683584759
      },
     "Node29":{
       "Nucleotide GTR":0.08260384210264859,
       "MG94xREV with separate rates for branch sets":0.1898317152056131,
       "unconstrained":0.2556671463920008,
       "constrained":0.2575796630738258
      },
     "Node3":{
       "Nucleotide GTR":0.09840348933527782,
       "MG94xREV with separate rates for branch sets":0.2525695111577083,
       "unconstrained":0.2122394428698194,
       "constrained":0.2161433793492935
      },
     "Node30":{
       "Nucleotide GTR":0.1250700285195137,
       "MG94xREV with separate rates for branch sets":0.3301603698556016,
       "unconstrained":0.7452725390411675,
       "constrained":0.751882778803653
      },
     "Node34":{
       "Nucleotide GTR":0.08084888050234923,
       "MG94xREV with separate rates for branch sets":0.2514630634580069,
       "unconstrained":0.3400625866178353,
       "constrained":0.3430260006994552
      },
     "Node35":{
       "Nucleotide GTR":0.08942091832457547,
       "MG94xREV with separate rates for branch sets":0.1537952155538889,
       "unconstrained":0.2971258701387449,
       "constrained":0.306728965227186
      },
     "Node4":{
       "Nucleotide GTR":0.01972579377745021,
       "MG94xREV with separate rates for branch sets":0.1005952836474198,
       "unconstrained":0.1048841438380028,
       "constrained":0.1075549936658851
      },
     "Node8":{
       "Nucleotide GTR":0.07204928716866633,
       "MG94xREV with separate rates for branch sets":0.3622214012307387,
       "unconstrained":0.3537321656241931,
       "constrained":0.3674447708340624
      },
     "Node9":{
       "Nucleotide GTR":0.03060341166313083,
       "MG94xREV with separate rates for branch sets":0.02025726611610401,
       "unconstrained":0.1050297897421632,
       "constrained":0.1053506032630104
      }
    },
   "attributes":{
     "original name":{
       "attribute type":"node label",
       "display order":0
      },
     "Nucleotide GTR":{
       "attribute type":"branch length",
       "display order":0
      },
     "MG94xREV with separate rates for branch sets":{
       "attribute type":"branch length",
       "display order":1
      },
     "unconstrained":{
       "attribute type":"branch length",
       "display order":0
      },
     "constrained":{
       "attribute type":"branch length",
       "display order":1
      }
    }
  },
 "test results":{
   "LRT":2.273055178589857,
   "p-value":0.3209314951404347
  }
}
