# Supplementary material for: Loss of inner kinetochore genes is associated with the transition to an unconventional point centromere in budding yeast
Source: PeerJ. 2020 Sep 29;8:e10085. doi: 10.7717/peerj.10085 (PMC7531349; doi:10.7717/peerj.10085)
Supplement: Supplemental Information 3 — The multiple sequence alignment of open reading frame nucleotide sequences and amino acid sequences generated using MUSCLE, M-coffee, Clustal Omega and Guidance with PRANK are provided along with the commands used for the command line tools. Results of the selection tests from BUSTED, FEL, MEME and RELAX from the HYPHY package are provided as json files that can be visualized using the online hyphy vision website. [file peerj-08-10085-s003.zip › Supplementary_Material_S3/selection_tests/CSE4_ORFs_PRANK_aln.fasta]

>K_naganishii
ATGCAGAAACAACAATTT---GATAGT---------------------------------------------------------------------------------------------------------------------------------------------------------
------------AGCGATTGGGATCTGTTGCCCACCGCGCCGCTGACT------------------------------ACT------------------------------------------------------GAC---------CAGGAG---------------------------
------AAAATCAATGAGAGAGCGCGGGAACTTCTGGAGAGAAACCGG---AGGTACGGGAGACTGCTGAAAACGGGCGGCGAT------------------------------------------CCGCTC---CCAGAGCGAAGGCGGTAC---------------------------
------------------------------------------------------------------------------------------------------------------------------------------------------------------------------------
------------------------------------------------------------------------------------------------------------------------------------------------------------------------------------
---------------------------------------------------GAAAGA---GACCTGGACTCAACAGATATA---------------------------------------------------------------------------------------------------
---CAGGATGGGGACGTTGTCTCCAATAGTGGTCCGTACGAGAAC---------------------GAGCTCGAC---------------------------------------ATATCGCACGTTCCGGACGATTTCGATGAA------------GAATTTGAAGAC------------
------------------AGATCTGAATCAGAGGTCTTAAGTACCGTTAACGGTACAAATTCCATAATAGCG---------------------------------------------CCG------------CGG------------------------------------TCC------
---------------------------------------------------------------------GTCGAGACTCGTAGA---TACCAAAGGCCAAATAAGTTTGGCCAACTGGAGAAGAAGATCAAAGATATACAGAGGAAGAGAATTGACGGAACTGCGGCCCAA------CAG
GGGAAGAAATTTAGACCGAGTAATTTGGCTTTGTACGAAATCAGGAAGTACCAACAATCCACGGACCTTTTAATATCAAAGATACCATTTGCTCGATTGGTCAAAGAGGTTGCCAGTGACTTTGTATGGGAGAGCGAACCCCTAACTTGGCAGTCGATGGCGATCTTGGCATTGCAAGAA
GCAAGCGAGGCTTATCTGGTGGGCCTCTTGGAACATGCCAATCTACTGGCTTTGCACGCGAAAAGAGTCACAGTGACCAAAAAGGACATACAATTGGCTAGACGGATCAGAGGTCAGTTTATC
>N_dairenensis
ATGCAGAGTAGGAAATGGATCCCATCA------------------------GATCGTGGCAACGAATCAACTAGCCATCTTTTCTCTAGCGTA------AACAACAGCGCTAATAATAATTATGAAAGAGCAAGATCGATA---------------------------------------
------------CATAATGTGAATGGATTA------------CTCCCGAGTATAATAGCACATAGGATTAACGAAGAGGATGAAGATGAAGAAGAAGATGCAGATTTTGATGACCTTGATGCAGATTTACGTCTTGAA---------CAAGAT---------------------------
------GACATTGATCAAAAGGCACTTTTATTGTTACAAAGGACAAGAGAACGTAAAAATTTATTG------------------AATGGA---------------------------CAATTGCCACCGGAA---GAAGATAGAGGAAGATAT---------------------------
------------------------------------------------------------------------------------------------------------------------------------------------------------------------------------
------------------------------------------------------------------------------------------------------------------------------------------------------------------------------------
---------------------------------------------------TATCAAAATACTATGAATGAT---GATATA---------------------------------------------------------------------------------------------------
---------GGATCTGTCATAAGTGGGATCAGTGAATTCAATAAT---------------------GCGGAGGAGGAATATTTTGGTGACCAGGCCGGCAATATCGATGATTATAATTTCCAACATTATGACGGAGAAGAAGATATATCTTCTCTCGAACATCCTGAA------------
------------------CCAGAACATAAACAGATAAGA------AGTAGAAAACTGAATAGTAGAGTCAGT------------------------------------------AAACCC------------TTG------------------------------------AGG------
---------------------------------------------------------------------AGCCATGATCGACAA---CATCAAAGA---------------AGGTTAGAAGAAAAAGCCGAGCAAATCAGAGAAGATAAA------------------GAA------AGA
AGAGCCAAATATACTCCGAGTACATTAGCATTATATGAAATTAGGAAATACCAAAGATCAACAGAATTGCTAATATCAAAGATACCATTTACAAAATTAGTTAAAGAGGTGACAGATCAATTTACCGTTGAGGAACAACAGTTACATTGGCAATCGATGGCAATTGTCGCGTTACAAGAG
GCTAGTGAAGCCTACTTGGTTGGCCTTCTAGAACATGCAAATCTACTTGCATTACATGCCAAGAGGATCACTCTAATGAGGAAAGACATACAATTAGCAAGAAGAATCAGAGGGCAATTCATT
>N_castellii
ATGTCAAGCAGAAAATTTGTAGAACAA------------------------GGCCATGCTCAGAATTCTAGTAGTCATCTGTTCTCGAATATCCTCGATAATGATAGTGGA------------------------TCATTG---------------------------------------
------------AGCAATATAAATAGATTA------------ACACTG------------------------------GACCCGGATAATACAGAAGAT------------------------------TTATTACAG---------CAAGAA---------------------------
------GTCATCAACGAGCGGGCACTTTCTCTTTTACAAAGGACTAGAGAACGTAGAAACTTATTA------------------CACCGA---------------------------TTT---------------GAAGATAAAAGAAGGTAT---------------------------
------------------------------------------------------------------------------------------------------------------------------------------------------------------------------------
------------------------------------------------------------------------------------------------------------------------------------------------------------------------------------
---------------------------------------------------TATAACCAAGGGCAAGACGACGGAGATTTA---------------------------------------------------------------------------------------------------
---------GAGTCTGTGGCCAGTAGTCATTATCGTTCTAATGAT---------------------GTGGGTGGG---------------------------------------AACTTTCAATTTTTTGATCAAGAAGAAGAT------------GAGGATGAGGAAGGTAACGCCATT
GATGACGATTATGGAACCCTAGATCAATCCAACATTATC------GATCGTCACCAAGAAAGAAGAAAAGGA------------------------------------------AACAAA------------CAT------------------------------------TCT------
---------------------------------------------------------------------CGTCAAGAAAGACAC---CATCAAAGA---------------GAACTCAAACAACGTGTTGAAAAGATTAGAACTCAGAGA------------------CAGGTCGGAAAT
ACGAAAAAATTTACTCCAAGTAGTTTAGCCCTATATGAGATAAGGAAATACCAACGATCTTCAGAACTGTTGATATCGAAGATTCCCTTTACTAAATTAGTGAAGGAAGTCACTGATGAATTTACCGTGGAAGACCAACAACTTCATTGGCAATCGATGGCCATTGTCGCGTTACAGGAA
GCCAGTGAAGCTTATTTAGTGGGTTTATTGGAGCATGCCAATTTATTAGCCATACATGCCAAGAGGATCACATTAATGAAGAAGGATATACAGTTGGCCAGAAGAATTAGAGGTCAATTCATT
>K_africana
ATGCAGAGTCAGCAATGG---GAGCAG---------------------------------------------------------------------------------------------------------------------------------------------------------
------------TCGAATGTGAATAGAGGT------------TTGCTC------------------------------GAG------------------------------------------------------GAG---------CAAGAG---------------------------
------TTGATCAATGAGAGGGCGAATTTGTTATTACAGAGGACGAGAGAACGGAGGAATCTGTTGTTGCAAGGTACGGGAGAGCATGGGAATTTACTGTTACAAGGTACAACAGATTTGTTGCCCCGTTCA---GAGGATAGAAGGCGATAT---------------------------
------------------------------------------------------------------------------------------------------------------------------------------------------------------------------------
------------------------------------------------------------------------------------------------------------------------------------------------------------------------------------
---------------------------------------------------GAGCATGTGGATATGGAT---------------------------------------------------------------------------------------------------------------
------------------------------------------------------------------------------------------------------------------------------------------------------------------------------------
---------------------------------ATAATTGGTGACGAGAAGGGGATGAACAACAAGGAGAAG------------------------------------------AAGAAG------------AAG------------------------------------AAG------
---------------------------------------------------------------------AAGAAGAAGAAGAGA---CATGAGAAA---------------AAGATCGAATCGAAGATTAGGAAAATTCAAAAAGAAAGA------------------AGT------AAA
GAGAAGAAGTATACCCCAAGTAGTTTGGCATTGTATGAAATTAGAAAGTATCAGGGATCGACAGACTTACTAATATCAAAGATACCCTTTGCGAGACTTGTGAAGGAAGTCAGCGATGAGTTTACGTATCGAGACGAGAACCTTCACTGGCAATCTATGGCGATCGTAGCATTACAAGAG
GCGAGCGAAGCTTACTTGGTGGGGCTATTGGAACATGCAAATTTACTAGCCCTACATGCTAAAAGGGTTACACTCATGAAAAAAGACGTACAACTGGCACGAAGAATCAGAGGTCAATTTATA
>T_phaffii
---------------ATG---GAGACA------------------------------------------------------------------------------------------------------------------AAT---------------------GGATCAAATAGGACA
---------TTGACTAATGTCAATAGG---------------ATCATA------------------------------GAG------------------------------------------------------ACT---------GAAGAT---------------------------
------GATATAAATGAACGAGCTCTATCGTTGTTGCAACGTAATAGAGAGAGGAGGAGGTTGCTA---------------CAG------------------------------------------AGACAG---ACTGATCGGCAACAGTTT---------------------------
------------------------------------------------------------------------------------------------------------------------------------------------GAGAAAATACTGTCGAGAAAAGAGATACCCGTTGCC
GGGGATGTGGGTGATGACTTGGATTCAGATAGAGAGTATGCTGGAGATGATGGCAGTGCAAGTGACAGTGAGGTGGAGAGAGGTCTAATTGATGACAGTGCAAGTGACAGTGACAGCGACAGTGATTACGATACGCACATGAGAAGAAATGAGACGGTAGAGCGAGTC------------
---------------------------------AAACAGGAG------------------------------------------------------------------------------------------------------------------------------------------
------------------------------------------------------------------------------------------------------------------------------------------------------------------------------------
---------------------------------------------------------------ATGTCATCA---------------------------------------------AAG------------AAG------------------------------------AAA------
---------------------------------------------------------------------AGCAAGAAGCTACGA---AATAAGAAT---GCT------------------------------------------AATCCT------------------AAG---------
---AAGAAATTCACGCCCAGTGAATTAGCAATGTATGAAATCAGGAAATATCAAAGGTCGACAGATTTATTAATATCGAAAATTCCGTTTGCAAGATTAGTCAAGGAAGTCACTGAACAATTCACCACAGAAGAACAAAATTTCAGATGGCAAAGCATGGCTATCCTGGCGTTACAAGAA
GCAAGTGAAGCGTACCTGGTAGGGCTACTAGAACACACAAACCTTCTAGCGTTGCATGCAAGAAGAATAACAGTAATGAGAAAAGACATGCAACTGGCAAGAAGAATTAGAGGTCAATTTATA
>Z_rouxii
---------------ATG---GAGACTCGACAACTGGATGGTGCAGTTCAC------------------------------------------------------------------------------------------AAT---------------------GGCTCA---AGACTC
---------TTAAGT---------CAG---------------TTATCT------------------------------GTA------------------------------------------------------GAG---------CAAGAG---------------------------
------CGAATTAACGAAAGGGCATCTCAGCTGCTGCAGCGTAATAGAGAGCGTAGGAGGTTATTA---------------CAA------------------------------------------CGTCAA---CAAGAAAGAAGGCGATAC---------------------------
------------------------------------------------------------------------------------------------------------------------------------------------GAGGGC---CCA------------------------
---------------------------------------------------------------------------CCACGGTCATTGATCAAT---------CATGACTATGGTGCTCCTAGC---------------------AAGAACGTGGAAGAAAATAGGGAA------------
---------------------------------CAGGAAAGA------------------------------------------------------------------------------------------------------------------------------------------
------------------------------------------------------------------------------------------------------------------------------------------------------------------------------------
---------------------------------------------------------------ACTCAAATT---------------------------------------------AGA------------CAG------------------------------------AGA------
---------------------------------------------------------------------AGACAAAGGATTAGATCTTCGCATAAG---TTA---------------------------------------------TCA------------------CAA---------
---AAGAGACGTACACCGAGTGATCAAGCTCTTTATGAGATAAGGAAATACCAGAGATCTACCGAATTGCTCATCTCAAAAATTCCATTTGCTAGATTGGTTAGGGAAGTTACTGAACAATTTACCACGGAAGAACAACAGCCGCGATGGCAATCAATGGCGGTACTAGCTCTCCAAGAA
GCCAGTGAGGCCTATTTAGTGGGATTGCTAGAACATACGAATTTACTAGCACTTCATGCAAAAAGAATTACAATCATGAGGAAAGATATGCAGCTAGCGAGAAGAATAAGAGGGCAGTTTCTT
>T_delbrueckii
---------------ATG---GAGCTCAAACAGTTGGAC---------CAC------------------------------------------------------------------------------------------AACGCCAGCATCCACAGCGACTCTGGTGCT---AGGACA
---------TTGAGCAACGTGAACAGG---------------TTATCT------------------------------GTA------------------------------------------------------GAA---------CAACAG---------------------------
------CGGATTAATGAAAGAGCCCTATCACTCCTTCAACGTAATAGAGAACGTAGAGAGTTGCTA---------------AGG------------------------------------------AGGCAA---CAAGATAGACGAAGGTTT---------------------------
------------------------------------------------------------------------------------------------------------------------------------------------GAACGAATACCT------------------------
---------------------------------------------------------------------------GAACGGCAATATATTCAACCTGCGGAGCACCGGTACGCCTTAGAT---------------------------------GAAGTAACAAGAAAG------------
---------------------------------CGCGATGAG------------------------------------------------------------------------------------------------------------------------------------------
------------------------------------------------------------------------------------------------------------------------------------------------------------------------------------
---------------------------------------------------------------CTGGGGAGG---------------------------------------------CAA------------CAG------------------------------------AGG------
---------------------------------------------------------------------AAGAGGAAAGTACGGGTCAATAAGAAG---GTC------------------------------------------AGTTCG------------------CAT---------
---AGTAAGCATACACCGAGTGAATTGGCTCTATATGAAATAAGGAAATACCAGCGATCGACCGAGCTGCTAATATCGAAGATCCCTTTCGCGAGGTTAGTCAAAGAGGTGACCGATCAATTCACTACAGAGGAACAGCAATTGAGGTGGCAATCGATGGCTATTCTAGCCCTTCAGGAG
GCTAGTGAAGCGTACCTTGTTGGGCTACTAGAGCATACTAATCTGCTCGCGTTGCATGCCAAAAGAATTACGATAATGAGGAAAGATATGCAACTGGCGAGAAGGATACGAGGCCAATTTTTG
>V_polyspora
---------------ATG------TTG------------------------------------------------------------------------------------------------------------------AGTAGCAGGATTCCAAACAATTCTGGGAAT---CGAGCA
---------TTGAGTAATATAAATAGG---------------CTTACT------------------------------ATT------------------------------------------------------GAA---------CAGGAC---------------------------
------TCTATTAATGAGAGAGCTTTGTCTCTGTTGCAGCGTAATAGAGAGAGGAGAAGACTTTTG---------------CAA------------------------------------------AGAAGG---GAAGACAGGAATAGGTAC---------------------------
------------------------------------------------------------------------------------------------------------------------------------------------------------------------------------
------------------------------------------------------------------------------------------------------------TACCGTGCTGATTCT---------------------CCAGAT---CAGGTGACGAGAGAATCCATTGGAAAT
GAAGGGTATAACGATGTTGAAGAAGGAGAAGTAAATGAGGAG------------------------------------ATC---------------------------------------------------------------------------------------------------
---CCA------------------------------------------------------------------------------------------------------------------------------------------------------------------------------
---------------------------------------------------------CATGTATTGCCATCA---------------------------------------------CGG------------ATG------------------------------------AGGTATGGT
TATGATTTGGAAGAGAAACTTCGACACTCTAGGGCTGGGAATTCCCAAGGTGCCTCTGTCACTAGATCGAGAAATAGGGTAAAA---TCCAAAAAT---GTA------------------------ATG------------AGGAATCCT------------------AAA------ACT
GGCAAAGCATTCAACGCTAGTGAATTGGCTATGTATGAAATTAGAAAGTACCAGAGGTCAACTGAGTTGTTGATATCTAAAATACCATTTGCTAGGTTAGTGAAAGAGGTGACAGAGCAATTTACAACTGAGGAACAACAACTGCGGTGGCAGTCAATCGCGATCTTGGCCCTACAGGAG
GCCAGCGAGGCCTATCTTGTTGGATTGTTAGAACACACGAACTTGCTGGCACTTCATGCTAAACGCATAACTGTCATGCGCAAGGATATGCAATTGGCAAGAAGAATCAGAGGACAATTCATT
>L_kluyveri
------ATGGATAGACAA---GAATGG------------------------------------------------------------------------------------------------------------------AATGCTAGTATATCCAGCCAGACAGGC------AGATCA
---------CTCAGTAACACCAATCGT---------------CTGGGC------------------------------GCA------------------------------------------------------CAAGAGCCCTCTCAACAA---------------------------
------TCTATCAACGAGAGGGCAATATCGCTTCTACAGCGTAATAGGGCCAGGAGGAAGATGTTA---------------CAA------------------------------------------AGGCAA---GAGGATAGAGAGCGATAC---------------------------
------------------------------------------------------------------------------------------------------------------------------------------------------------------------------------
------------------------------------------------------------------------------------------------------------------------------------------------------------------------------------
------------------------------------------------------------------------------GTA---------------------------------------------------------------------------------------AGGCGTAATGAA
CTACCA------------------------------------------------------------------------------------------------------------------------------------------------------------------------------
---------------------------------------------------------GAGGAACAGCCTCCA------------------------ACTGCGATAGGTACCATC---AGA------------AGC------------------------------------AAT------
---------------------------------------------------------------------ATAAAAAAATCCAAG---AGTCAGCGT------------------------------------------------------------------------------------
---AAACGATACAAACCAAGTGATGTGGCTTTGCAAGAGATTAGAAAGTACCAACGAAGCACTGAGCTTTTGATATCGAAAATGCCATTTGCCCGTCTCGTAAAAGAGGTCACTGAACAATTTAGTACAGACGAACAGCAGCTCCGGTGGCAGTCTATGGCTATCCTAGCATTACAGGAG
GCTAGTGAAGCGTACTTGGTTGGTCTACTGGAGCACACAAACCTGTTAGCCTTACACGCTAAAAGAATTACCATTATGAAGAAAGATATGCAGCTGGCAAGGAGAATTAGGGGCCAGTTTATT
>L_thermotolerans
------------------------ATG------------------------------------------------------------------------------------------------------------------AACGCCAGCATAGCAAGCCAAACAGGTGGC---AGATCG
---------TTGAGCAATACGAATCGA---------------CTCTCT------------------------------------------------------------------------------------------------------AGA---------------------------
------GACATCAACGAAAGGGCAATATCGCTTTTACAGAAAAACCGGCAGCACAGGGAGCTGTTG---------------CAG------------------------------------------CGGCGAGGAGAAGACCGCAGAAGATAT---------------------------
------------------------------------------------------------------------------------------------------------------------------------------------------------------------------------
------------------------------------------------------------------------------------------------------------------------------------------------------------------------------------
------------------------------------------------------------------------------GTT---------------------------------------------------------------------------------------------------
---CCA------------------------------------------------------------------------------------------------------------------------------------------------------------------------------
---------------------------------------------------------TCAGAAGAACCTTCTCAAATT---------------GATATATCTGCACCTGCTGTA------------------ACA------------------------------------CAA------
---------------------------------------------------------------------ATTCGCCGGCGCAAA---GCGAGCACA------------------------------------------------------------------------------------
---AAAAGGTACCGTCCGAGCGATACAGCGTTACAAGAAATACGCAAGTATCAGCGAAGCACAGACCTTTTAATCTCAAAGATGCCCTTTGCACGCTTGGTCAAAGAGGTCACAGACCAGTTCACCACCGAGGAACAGCAGTTGAGATGGCAGTCAATGGCTATAATGGCACTACAGGAA
GCAAGTGAAGCATACTTAGTTGGTCTCTTGGAACACACAAACCTATTAGCGTTACATGCAAAGAGAATCACTATTATGAGGAAAGACATGCAATTGGCCAGGAGAATTCGAGGCCAGTTTATT
>L_waltii
------------------------ATG------------------------------------------------------------------------------------------------------------------AACGCAAGTATAGCGAGTCAGGTTGGGGGG---AGATCA
---------CTCAGTAATACCAACAGA---------------CTGGCG------------------------------------------------------------------------------------------------------CAA---------------------------
------GATATCAATGAGAAAGCATTGTCACTACTTCAGAAGAATAGGCATCGTAGGGAGCTGCTT---------------CAG------------------------------------------AGGAGGGGAGAAGATCGCAGGCGGTAC---------------------------
------------------------------------------------------------------------------------------------------------------------------------------------------------------------------------
------------------------------------------------------------------------------------------------------------------------------------------------------------------------------------
------------------------------------------------------------------------------GTT---------------------------------------------------------------------------------------------------
---CCC------------------------------------------------------------------------------------------------------------------------------------------------------------------------------
---------------------------------------------------------TCCGAAGAGCCTTCACACATTGAACAGGTTGAGCCAGAAACTTCAATAGTGGCAGTC------------------CCT------------------------------------CAT------
---------------------------------------------------------------------CTTCGTCAACGGAAA---CGCAACACG------------------------------------------------------------------------------------
---AAACGGTATCGCCCCAGTGATACAGCACTTCAGGAAATTCGTAAATACCAAAGAAGCACGGATCTCCTGATATCTAAGATGCCGTTTGCGCGCCTAGTGAAGGAGGTAACAGACCAATATACCACGGAGGAGCAACAATTAAGATGGCAGTCAATGGCAATAATGGCATTACAAGAA
GCGAGCGAAGCATATTTAGTGGGACTTTTAGAGCATACAAACTTATTGGCGCTGCACGCCAAACGAGTAACGATAATGAGGAAAGACATGCAATTGGCCAGAAGAATTCGCGGCCAATTTATC
>E_gossypii
------------------------ATG------------------------------------------------------------------------------------------------------------------GAACAGAGCATGTCAAGCGAGCAGGCTGAG---CGG---
------------GTG---------GCC------------------GGG------------------------------------------------------------------------------------------------------CGGGTGGAGCAGCTTGGAGGGTTCCAGAAC
AACGAGTCAATCAACCAGCGGGCGCTGCTGCTGCTGCAGCGCAACCGGCAGCGGCGACAGCTGCTA---------------CAG------------------------------------------AGACAG---GAAGACCGCACACGGTAC---------------------------
------------------------------------------------------------------------------------------------------------------------------------------------------------------------------------
------------------------------------------------------------------------------------------------------------------------------------------------------------------------------------
------------------------------------------------------------------------------ATACCGGACGACGCGAAACGACGGGTGGTGGAGAGAGTTGCGGAGCCGGCGGCTGCGGAATCGCGTGCGGACGGCGCGCGCGAGGAGGAG------------
---CGG------------------------------------------------------------------------------------------------------------------------------------------------------------------------------
---------------------------------------------------------CCCGCGCGTCCCGCG---------------------------------------------CGG------------CCA------------------------------------CGG------
---------------------------------------------------------------------GAAACGCGTCGGATA---GCCAAGAAGCCG---------------------------------------------------------------------------------
---CAGCGATACCGGCCCAGCGACGTGGCGCTCCAGGAGATCCGCAGGTACCAGCGGTCGACGGAGCTGCTGATTTCGCGAATGCCGTTTGCGCGGCTGGTGAAGGAGGTGACGGACCAGTTCACGACCGTCGACCAGCAGATGCGATGGCAGTCGATGGCCATCCTTGCGCTGCAAGAG
GCGAGCGAAGCGTACATCGTGGGTCTCCTGGAACACACGAACCTGCTGGCGCTGCATGCGAAGCGTGTGACGGTGATGCGGAAGGATATGCAGCTAGCGCGGCGGATCCGCGGCCAGTTTATA
>E_cymbalariae
------------------------ATG------------------------------------------------------------------------------------------------------------------GAACAAAGTATACGTAACGAGCTGCCTAGC---AGGAAT
---------TTAGTT---------AGG---------------CTTAGT------------------------------------------------------------------------------------------------------CCTGCCGAT---------------------
AATGATTCGATAAACCAAAGGGCACTACAACTATTACAGAGAAATCGACAGAGAAGACAGTTACTT---------------CAA------------------------------------------AGGCAG---GAGGACAGGCTACGTTAT---------------------------
------------------------------------------------------------------------------------------------------------------------------------------------------------------------------------
------------------------------------------------------------------------------------------------------------------------------------------------------------------------------------
------------------------------------------------------------------------------GTT---------------------------------------------------------------------------------------------------
---TCCACCAAGAGTGAGCATAAAGAGAATTATGAAAGGCATAAG---------------------GCGAATGAT---------------------------------------GATGCTAGAGCTAGTGAGCAAAGACAT------------------TCAGAAGTT------------
------------------------------------------GATGGTAAGGGCATTTTAAAAGCTAAGGCA---------------------------------------------AAA------------AGA------------------------------------CAT------
---------------------------------------------------------------------AAATCTGCAATGACT---GTGAAGAGG------------------------------------------------------------------------------------
---ATGAGGTACAGACCTAGTGATGTAGCTTTACAAGAGATCAGGAAGTATCAACGATCGACGGAGCTTCTAATTTCTCGAATGCCGTTTGCCAGATTGGTGAAGGAAGTTACGGATCAATTTACCACAGAAGAGCAACAGTTACGGTGGCAGTCGATGGCTATACTTGCGCTTCAAGAA
GCAAGTGAAGCATATCTAGTTGGTCTTTTAGAGCACACAAATCTGCTTGCGTTACATGCAAAAAGGATCACGATCATGCGCAAGGACATGCAATTGGCAAGGAGGATACGGGGTCAGTTTATT
>K_lactis
------------------------ATG------------------------------------------------------------------------------------------------------------------GAACAGTCTATCAGGAGCATAGACGGTTCT---AGATCT
---------TTGAGCAATGTTGGCGCT------------------TCA------------------------------------------------------------------------------------------------------CTTATAGAT---------------------
CGTGAATCGATCAATCAGAGAGCACTACAATTATTACAGAGAAACAGAAGAAGACGTTTGTTGTTA---------------AAT------------------------------------------AGAAGT---GAAGACAAAGCAAGATAC---------------------------
------------------------------------------------------------------------------------------------------------------------------------------------------------------------------------
------------------------------------------------------------------------------------------------------------------------------------------------------------------------------------
------------------------------------------------------------------------------ATC---------------------------------------------------------------------------------------------------
---CAG------------------------------------------------------------------------------------------------------------------------------------------------------------------------------
---------------------------------------------------------CCCGAGCGTTCTGCT---------------------------------------------AGC------------AGCCAGCAGATTCACCCTCCAGAGCATCATATCAGCGCACAT------
---------------------------------------------------------------------GAAAGAATAACAAAG---GCTCGGGGA------------------------------------------------------------------------------------
---ACTAGATATAAACCTACTGACCTAGCTTTGGCAGAAATAAGGAAATATCAAAGATCCACAGATTTGCTTATATCCAGAATGCCCTTTGCGAGGCTAGTGAAAGAGGTAACAGATCAATTCACTACCGAGAGCGAACCTCTTCGATGGCAATCCATGGCAATTATGGCTCTTCAAGAA
GCAAGTGAAGCCTACTTAGTCGGTTTATTAGAGCATACAAATCTATTGGCACTTCATGCTAAAAGAATTACAATTATGAGAAAGGACATGCAACTAGCTAGAAGGATACGAGGTCAATTTATT
>T_blattae
ATGTCGCAA---------------------------------------------------------------------------------------------------------------------------------------------------------------------CGCACC
---------ATCAGCAATATAAACAGA---------------CTTAAC------------------------------GAT------------------------------------------------------GAA---------CAGACT---------------------------
------CTTTTGAACCAAAGAGCTGCCCAGTTCTTACAACGTAACATCCAAGGGAGAAGACTGTTC---------------CAA------------------------------------------CGATAC---AAGGAAACCAAACGGTTCGAGAACTCAAACTCAAACCCAAACTCA
AACCCAAACTCAAACTCAAACCCATACCCATACCCAAACCCAAACACACATAGAGGCGACGATTCCAACGACAACGGTGATTCTAATGATGATTCAGACCAAGAATATATTACTCCAGCCACCACCAAGACTAAACTGAAACCA------------------------------------
------------------------------------------------------------------------------------------------------------------------------------------------------------------------------------
------------------------------------------------------------------------------ATA---------------------------------------------------------------------------------------------------
---CCC------------------------------------------------------------------------------------------------------------------------------------------------------------------------------
---------------------------------------------------------AATGCCACATACAGT---------------------------------------------CCT------------CCT------------------------------------CAT------
---------------------------------------------------------------------CGTTCACGATTACAA---GAGTTAAGA---GCC------------------------ATTGCCAAGACTCGGAAAAATGTA------------------AGG---------
---AAAATCTTCACCCCGTCACAATTGGCAGAATATGAAATCAAGAAATACCAACGTTCCACGGAACTACTGATGTCGAAAATCCCGTTTGCCCGATTAGTCAAGGAAGTCACAGACGAGTTCACTCTAGACGAACAACAGTTCCGTTGGCAATCCATGGCCATTCTCGCATTGCAAGAG
GCCAGTGAAGCATATCTGGTGGGTCTACTAGACCACACCAACTTGTTGGCACTGCATGCAAGACGTATTACCATAATGAAAAAAGATATGCAATTGGCAAGAAGAATTAGAGGTCAATTTATT
>S_cerevisiae
ATGTCAAGTAAACAACAA---TGGGTT------------------------------------------------------------------------------------------------------------------AGTTCTGCTATTCAAAGTGATTCGAGTGGA---AGATCA
---------CTCAGTAACGTCAACAGG---------------CTTGCA------------------------------GGA------------------------------------------------------GAC---------CAACAA---------------------------
------TCTATTAACGATCGTGCGTTATCGTTATTGCAGAGAACAAGAGCGACAAAGAACCTGTTT---------------CCA------------------------------------------AGAAGA---GAGGAAAGAAGACGTTATGAAAGCTCAAAAAGTGACCTAGATATC
GAAACAGAC---------------------------------------TACGAAGACCAAGCAGGTAATCTAGAAATCGAGACAGAAAATGAAGAAGAAGCTGAAATGGAAACTGAAGTACCTGCACCAGTGCGAACTCATTCA------------------------------------
------------------------------------------------------------------------------------------------------------------------------------------------------------------------------------
------------------------------------------------------------------------------TAT---------------------------------------------------------------------------------------------------
---GCC------------------------------------------------------------------------------------------------------------------------------------------------------------------------------
---------------------------------------------------------TTAGACAGATATGTT---------------------------------------------AGA------------CAG------------------------------------AAA------
---------------------------------------------------------------------AGGAGGGAAAAACAA---AGAAAGCAG---AGC------------------------TTA------------AAGCGCGTC------------------GAA---------
---AAGAAATATACTCCTAGTGAATTAGCTCTGTACGAAATTCGAAAATACCAACGTTCCACGGATTTATTAATCTCCAAAATTCCATTTGCAAGGCTAGTGAAAGAAGTTACAGACGAGTTTACAACTAAAGATCAGGATTTACGTTGGCAGTCAATGGCGATTATGGCGTTACAGGAA
GCAAGCGAAGCGTATCTGGTAGGATTATTGGAACATACAAACCTCTTGGCGCTGCATGCAAAAAGAATTACTATAATGAAGAAAGACATGCAACTAGCAAGAAGAATCAGGGGACAGTTTATT
>S_mikatae
ATGTCAAGCAAACAGCAA---TGGGCT------------------------------------------------------------------------------------------------------------------AATTCTGCTATTCAAAGTGATTCAAGTGGA---AGATCA
---------CTCAGCAATGTCAACAGA---------------CTTGTT------------------------------GGA------------------------------------------------------GAG---------CAACAA---------------------------
------TCCATTAACGATCGTGCATTATCATTATTGCAAAGGACAAGAGCAAGAAAGAATCTATTT---------------CCA------------------------------------------AGAAGA---GAAGAAAGGAGACGATATGAGAACCCAAAGGATGACGTAGATTTT
GAAACTGAC---------------------------------------TATGATGGCCAAGCAGATGATTTGGAGATAGAAACTGAGAACGAAGAAGAAACTGAAGTGGCTACTGAAGTATCAACGTCCGCGCGAACACATTCG------------------------------------
------------------------------------------------------------------------------------------------------------------------------------------------------------------------------------
------------------------------------------------------------------------------TAT---------------------------------------------------------------------------------------------------
---GCC------------------------------------------------------------------------------------------------------------------------------------------------------------------------------
---------------------------------------------------------TTGGACAGATACGTT---------------------------------------------AGA------------CAG------------------------------------AAA------
---------------------------------------------------------------------AGAAGAGAAAAGCAA---AGGAAACAG---GGC------------------------TTA------------AAGCGTATT------------------GAA---------
---AAGAAGTACAGTCCAAGTGAATTAGCTCTATACGAAATTCGAAAGTACCAACGTTCCACGGATTTATTGATTTCCAAAATTCCTTTTGCAAGGCTTGTAAAAGAAGTTACGGATGAGTTCACGACTAAGGATCAAGATTTACGCTGGCAGTCAATGGCGATCATGGCACTACAAGAA
GCAAGTGAAGCCTATTTGGTGGGTCTATTGGAGCATACCAACCTTTTGGCATTGCACGCGAAAAGGATAACTATAATGAAGAAGGACATGCAACTAGCAAGGAGAATCAGAGGACAATTCATT
>S_kudriavzevii
ATGTCAAGCAAACAGCAA---TGGGCT------------------------------------------------------------------------------------------------------------------AATTCGGCCATTCAAAGTGATTCGAGTGGA---AGGTCA
---------CTCAGCAATGTGAACAGG---------------CTAGTA------------------------------GAA------------------------------------------------------GAT---------CAACAG---------------------------
------TCTATTAATGACCGTGCACTATCTTTGTTACAAAGAACAAGAGCAAGAAAAAATCTTTTT---------------CCA------------------------------------------AAAAGA---GAAGAAAGAAGACGATATGAAGGTCCACAAGATGACATGATTTTT
GAAGAAAAC---------------------------------------CATGAAGGCCAAGCGGAAAACTTGGAAACAGAGACAGAAAACGAGGATGAACGTGAAATGGAAACAGAGGTTCCAGACGCTACCCGAACACATTCA------------------------------------
------------------------------------------------------------------------------------------------------------------------------------------------------------------------------------
------------------------------------------------------------------------------TAC---------------------------------------------------------------------------------------------------
---GCT------------------------------------------------------------------------------------------------------------------------------------------------------------------------------
---------------------------------------------------------CTAGATAGATATGTT---------------------------------------------AGG------------CAG------------------------------------AAA------
---------------------------------------------------------------------AGGAGACAAAAACAA---ATGAAGCAG---GGT------------------------TTG------------AAACGCGTA------------------GAA---------
---AAGAAATACAGTCCCAGTGAATTAGCTCTGTACGAAATCAGAAAATATCAACGTTCTACAGATTTGCTTATCTCTAAAATTCCATTTGCAAGACTGGTAAAAGAAGTTACAGACGAGTTTACAACTAAAGACCAAGATTTGCGCTGGCAATCGATGGCGATCATGGCGCTACAGGAG
GCAAGTGAAGCATACTTGGTGGGGCTATTGGAGCATACCAACCTACTTGCGCTGCATGCGAAGAGAATAACCATAATGAAGAAGGATATGCAACTAGCAAGGAGAATTAGAGGACAGTTCATT
>S_uvarum
ATGTCTAGCAAACAAGAA---TGGGCT------------------------------------------------------------------------------------------------------------------AACTCGGCCATTCAAAGTGAATCGAGTGGA---AGATCA
---------CTCAGTAATGTCAATAGG---------------CTTGCA------------------------------GGA------------------------------------------------------GAT---------CAACAG---------------------------
------TCGATTAATGATCGTGCGTTATCCTTGTTACAAAGAACAAGAGCAAGGAAGAACCTGTTC---------------CCA------------------------------------------AGAAGA---GAAGAAAGAAGACGGTATGAAGGTTCACAGGATGACGTAGAATTT
GAGGCAGAT---------------------------------------TACGAAGACCATGCAGGAAATCTCGAAACTGAAGCAGAAAACGAAAATGAAACAGAAGTAGAAGAAGAATTATCGACGGCTAAGCAAACTCACTCG------------------------------------
------------------------------------------------------------------------------------------------------------------------------------------------------------------------------------
------------------------------------------------------------------------------TAC---------------------------------------------------------------------------------------------------
---GCC------------------------------------------------------------------------------------------------------------------------------------------------------------------------------
---------------------------------------------------------TTAGATAGATATGTT---------------------------------------------AGA------------CAA------------------------------------AAA------
---------------------------------------------------------------------AGAAGACAAAAACAA---AGGAAGCAG---GGC------------------------TTG------------AAGCGTGTG------------------GAA---------
---AAGAAATATAGCCCTAGCGAATTAGCTCTTTACGAAATTCGAAAATACCAGCGTTCCACAGATTTGCTAATCTCCAAAATCCCATTTGCAAGACTAGTCAAGGAAGTCACGGATGAGTTTACAACCAAAGATCAAGACCTGCGTTGGCAGTCAATGGCGATCATGGCGCTACAGGAA
GCAAGTGAAGCATATTTAGTGGGATTATTAGAGCATACCAACCTCTTAGCATTGCATGCGAAAAGGATAACCATAATGAAAAAAGACATGCAACTGGCAAGGAGAATTAGAGGACAATTCATT
>C_glabrata
ATGTCTACTAGGCAAGCG---GTGTTT------------------------------------------------------------------------------------------------------------------GAAAGAGATGTGGATGAAGATAGATGGCCC---AGATCA
GCACGAGGGTTGGCTGGTGTTAACACT---------------GTATTT------------------------------GAA------------------------------------------------------GGT---------GATTCA---------------------------
------GAGATTAACTCTAAAGCAATGCGATTATTAGAGAAGACTAGGCATCGCAGGAATTTACTA---------------AAT------------------------------------------CGTCGA---GAGGATCGTCGCCGTTAT---------------------------
------------------------------------------------------------------------------------------------------------------------------------------------------------------------------------
------------------------------------------------------------------------------------------------------------------------------------------------------------------------------------
------------------------------------------TTGGGAGGG---------------------------GTT---------------------------------------------------------------------------------------------------
---AAGGCAAAAGCAATTGAATCAGATTATTACCATCGCAATCAACTACCAAGCTCATATGATGCTGGTAACGAC---------------------------------------GATTTTGAGCCGATCAATAACTCACATGTT------------GAATCAGAAGAA------------
------------------------------------------GAAAATAAGAGACTTCCTGAGAAATACTCT---------------------------------------------TTGGACAAATACGTTAAA------------------------------------CGT------
---------------------------------------------------------------------AGCAGAAAGCAAAGA---GATCATAGGCACATA------------------------GTG------------GCGAAGCCT------------------AAA------GAG
AAACGAAACTTTGCTCCTAGTAAGCTTGCCATGTATGAGATTGAAAAATATCAAAGATCAACAGCATTACTGATACAAAAGATCCCATTTGCTAAACTTGTCAAGGAAGTCACAGAAGAATTTGCCGGTGAATCGCAAGATCTTCGTTGGCAATCAATGGCCATCCTCGCTCTTCAGGAA
GCAAGTGAAGCTTACTTGGTAGGATTACTAGAGCATACAAATTTGTTGGCATTGCATGCTAAACGTATCACGATTATGAAGAAGGACATGCAATTAGCTAGGAGAATAAGAGGACAGTTCATC
(((((V_polyspora,T_phaffii),T_blattae),(((((S_cerevisiae,S_mikatae),S_kudriavzevii),S_uvarum),C_glabrata),((K_naganishii,K_africana),(N_castellii{cas},N_dairenensis{dai}){casdai}))),(Z_rouxii,T_delbrueckii)),(((L_waltii,L_thermotolerans),L_kluyveri),((E_gossypii,E_cymbalariae),K_lactis)));
