# Supplementary material for: Loss of inner kinetochore genes is associated with the transition to an unconventional point centromere in budding yeast
Source: PeerJ. 2020 Sep 29;8:e10085. doi: 10.7717/peerj.10085 (PMC7531349; doi:10.7717/peerj.10085)
Supplement: Supplemental Information 3 — The multiple sequence alignment of open reading frame nucleotide sequences and amino acid sequences generated using MUSCLE, M-coffee, Clustal Omega and Guidance with PRANK are provided along with the commands used for the command line tools. Results of the selection tests from BUSTED, FEL, MEME and RELAX from the HYPHY package are provided as json files that can be visualized using the online hyphy vision website. [file peerj-08-10085-s003.zip › Supplementary_Material_S3/selection_tests/FEL/CSE4_ORFs_PRANK_aln.fasta_NCAS.FEL.json]

{
 "analysis":{
   "info":"FEL (Fixed Effects Likelihood)\n    estimates site-wise synonymous (&alpha;) and non-synonymous (&beta;) rates, and\n    uses a likelihood ratio test to determine if beta &neq; alpha at a site.\n    The estimates aggregate information over all branches,\n    so the signal is derived from\n    pervasive diversification or conservation. A subset of branches can be selected\n    for testing as well, in which case an additional (nuisance) parameter will be\n    inferred -- the non-synonymous rate on branches NOT selected for testing.\n    Multiple partitions within a NEXUS file are also supported\n    for recombination - aware analysis.\n    ",
   "version":"2.00",
   "citation":"Not So Different After All: A Comparison of Methods for Detecting Amino Acid Sites Under Selection (2005). _Mol Biol Evol_ 22 (5): 1208-1222",
   "authors":"Sergei L Kosakovsky Pond and Simon DW Frost",
   "contact":"spond@temple.edu",
   "requirements":"in-frame codon alignment and a phylogenetic tree"
  },
 "input":{
   "file name":"/home/nagarjun/CSE4_ORFs_PRANK_aln.fasta",
   "number of sequences":20,
   "number of sites":641,
   "partition count":1,
   "trees":{
     "0":"((((V_polyspora,T_phaffii)Node4,T_blattae)Node3,(((((S_cerevisiae,S_mikatae)Node12,S_kudriavzevii)Node11,S_uvarum)Node10,C_glabrata)Node9,((K_naganishii,K_africana)Node19,(N_castellii,N_dairenensis)Node22)Node18)Node8)Node2,(Z_rouxii,T_delbrueckii)Node25,(((L_waltii,L_thermotolerans)Node30,L_kluyveri)Node29,((E_gossypii,E_cymbalariae)Node35,K_lactis)Node34)Node28)"
    }
  },
 "fits":{
   "Nucleotide GTR":{
     "Log Likelihood":-12681.99480700514,
     "estimated parameters":45,
     "AIC-c":25454.09738721797,
     "Equilibrium frequencies":[
      [0.2860764430577223],
      [0.2283021320852834],
      [0.2481409256370255],
      [0.2374804992199688]
      ],
     "Rate Distributions":{
       "Substitution rate from nucleotide A to nucleotide C":0.557301892320527,
       "Substitution rate from nucleotide A to nucleotide G":1,
       "Substitution rate from nucleotide A to nucleotide T":0.319293788328632,
       "Substitution rate from nucleotide C to nucleotide G":0.4004927698248896,
       "Substitution rate from nucleotide C to nucleotide T":1.059038270968001,
       "Substitution rate from nucleotide G to nucleotide T":0.2788403316380435
      },
     "display order":0
    },
   "Global MG94xREV":{
     "Log Likelihood":-11388.83785463442,
     "estimated parameters":53,
     "AIC-c":22884.12408777425,
     "Equilibrium frequencies":[
      [0.02821014680471023],
      [0.01837439766067026],
      [0.02356687295235502],
      [0.02090638444279334],
      [0.0186192455071965],
      [0.01212745979165743],
      [0.01555459446469599],
      [0.01379862030860499],
      [0.02034464785085453],
      [0.01325128339337409],
      [0.01699600269649913],
      [0.01507730648364426],
      [0.02031664744612451],
      [0.01323304560912111],
      [0.01697261104294074],
      [0.01505655553789796],
      [0.02392127018696984],
      [0.01558088066703468],
      [0.01998392774266411],
      [0.01772792160036614],
      [0.01578850353167267],
      [0.01028368424900972],
      [0.01318978094706729],
      [0.01170077301953054],
      [0.01725158757478665],
      [0.01123664944289056],
      [0.01441204738904583],
      [0.01278505654663187],
      [0.01722784415893248],
      [0.01122118440586869],
      [0.01439221204154608],
      [0.01276746043189809],
      [0.02615539498405436],
      [0.01703605556312352],
      [0.02185032480954522],
      [0.01938361918408902],
      [0.01726306934583166],
      [0.01124412797990386],
      [0.01442163930791668],
      [0.01279356562392284],
      [0.01886279798663596],
      [0.01228609526914866],
      [0.0157580592101975],
      [0.0139791157098663],
      [0.01883683705667352],
      [0.01226918587643713],
      [0.0157363713422688],
      [0.01395987620763881],
      [0.01889894229226578],
      [0.02150321117573231],
      [0.01915077995287055],
      [0.0124736694495784],
      [0.01599864053215244],
      [0.0141925375591169],
      [0.01362957549818813],
      [0.01748119748425068],
      [0.01550772713312461],
      [0.02089663861354624],
      [0.01361081706928607],
      [0.01745713805553445],
      [0.01548638379804437]
      ],
     "Rate Distributions":{
       "non-synonymous/synonymous rate ratio for *background*":[
        [0.05279764378866949, 1]
        ],
       "non-synonymous/synonymous rate ratio for *test*":[
        [9052.951831978573, 1]
        ]
      },
     "display order":1
    }
  },
 "timers":{
   "Total time":{
     "timer":639,
     "order":0
    },
   "Model fitting":{
     "timer":59,
     "order":1
    },
   "FEL analysis":{
     "timer":561,
     "order":2
    }
  },
 "tested":{
   "0":{
     "V_polyspora":"background",
     "T_phaffii":"background",
     "Node4":"background",
     "T_blattae":"background",
     "Node3":"background",
     "S_cerevisiae":"background",
     "S_mikatae":"background",
     "Node12":"background",
     "S_kudriavzevii":"background",
     "Node11":"background",
     "S_uvarum":"background",
     "Node10":"background",
     "C_glabrata":"background",
     "Node9":"background",
     "K_naganishii":"background",
     "K_africana":"background",
     "Node19":"background",
     "N_castellii":"test",
     "N_dairenensis":"background",
     "Node22":"background",
     "Node18":"background",
     "Node8":"background",
     "Node2":"background",
     "Z_rouxii":"background",
     "T_delbrueckii":"background",
     "Node25":"background",
     "L_waltii":"background",
     "L_thermotolerans":"background",
     "Node30":"background",
     "L_kluyveri":"background",
     "Node29":"background",
     "E_gossypii":"background",
     "E_cymbalariae":"background",
     "Node35":"background",
     "K_lactis":"background",
     "Node34":"background",
     "Node28":"background"
    }
  },
 "data partitions":{
   "0":{
     "name":"fel.filter.default",
     "coverage":[
      [0, 1, 2, 3, 4, 5, 6, 7, 8, 9, 10, 11, 12, 13, 14, 15, 16, 17, 18, 19, 20, 21, 22, 23, 24, 25, 26, 27, 28, 29, 30, 31, 32, 33, 34, 35, 36, 37, 38, 39, 40, 41, 42, 43, 44, 45, 46, 47, 48, 49, 50, 51, 52, 53, 54, 55, 56, 57, 58, 59, 60, 61, 62, 63, 64, 65, 66, 67, 68, 69, 70, 71, 72, 73, 74, 75, 76, 77, 78, 79, 80, 81, 82, 83, 84, 85, 86, 87, 88, 89, 90, 91, 92, 93, 94, 95, 96, 97, 98, 99, 100, 101, 102, 103, 104, 105, 106, 107, 108, 109, 110, 111, 112, 113, 114, 115, 116, 117, 118, 119, 120, 121, 122, 123, 124, 125, 126, 127, 128, 129, 130, 131, 132, 133, 134, 135, 136, 137, 138, 139, 140, 141, 142, 143, 144, 145, 146, 147, 148, 149, 150, 151, 152, 153, 154, 155, 156, 157, 158, 159, 160, 161, 162, 163, 164, 165, 166, 167, 168, 169, 170, 171, 172, 173, 174, 175, 176, 177, 178, 179, 180, 181, 182, 183, 184, 185, 186, 187, 188, 189, 190, 191, 192, 193, 194, 195, 196, 197, 198, 199, 200, 201, 202, 203, 204, 205, 206, 207, 208, 209, 210, 211, 212, 213, 214, 215, 216, 217, 218, 219, 220, 221, 222, 223, 224, 225, 226, 227, 228, 229, 230, 231, 232, 233, 234, 235, 236, 237, 238, 239, 240, 241, 242, 243, 244, 245, 246, 247, 248, 249, 250, 251, 252, 253, 254, 255, 256, 257, 258, 259, 260, 261, 262, 263, 264, 265, 266, 267, 268, 269, 270, 271, 272, 273, 274, 275, 276, 277, 278, 279, 280, 281, 282, 283, 284, 285, 286, 287, 288, 289, 290, 291, 292, 293, 294, 295, 296, 297, 298, 299, 300, 301, 302, 303, 304, 305, 306, 307, 308, 309, 310, 311, 312, 313, 314, 315, 316, 317, 318, 319, 320, 321, 322, 323, 324, 325, 326, 327, 328, 329, 330, 331, 332, 333, 334, 335, 336, 337, 338, 339, 340, 341, 342, 343, 344, 345, 346, 347, 348, 349, 350, 351, 352, 353, 354, 355, 356, 357, 358, 359, 360, 361, 362, 363, 364, 365, 366, 367, 368, 369, 370, 371, 372, 373, 374, 375, 376, 377, 378, 379, 380, 381, 382, 383, 384, 385, 386, 387, 388, 389, 390, 391, 392, 393, 394, 395, 396, 397, 398, 399, 400, 401, 402, 403, 404, 405, 406, 407, 408, 409, 410, 411, 412, 413, 414, 415, 416, 417, 418, 419, 420, 421, 422, 423, 424, 425, 426, 427, 428, 429, 430, 431, 432, 433, 434, 435, 436, 437, 438, 439, 440, 441, 442, 443, 444, 445, 446, 447, 448, 449, 450, 451, 452, 453, 454, 455, 456, 457, 458, 459, 460, 461, 462, 463, 464, 465, 466, 467, 468, 469, 470, 471, 472, 473, 474, 475, 476, 477, 478, 479, 480, 481, 482, 483, 484, 485, 486, 487, 488, 489, 490, 491, 492, 493, 494, 495, 496, 497, 498, 499, 500, 501, 502, 503, 504, 505, 506, 507, 508, 509, 510, 511, 512, 513, 514, 515, 516, 517, 518, 519, 520, 521, 522, 523, 524, 525, 526, 527, 528, 529, 530, 531, 532, 533, 534, 535, 536, 537, 538, 539, 540, 541, 542, 543, 544, 545, 546, 547, 548, 549, 550, 551, 552, 553, 554, 555, 556, 557, 558, 559, 560, 561, 562, 563, 564, 565, 566, 567, 568, 569, 570, 571, 572, 573, 574, 575, 576, 577, 578, 579, 580, 581, 582, 583, 584, 585, 586, 587, 588, 589, 590, 591, 592, 593, 594, 595, 596, 597, 598, 599, 600, 601, 602, 603, 604, 605, 606, 607, 608, 609, 610, 611, 612, 613, 614, 615, 616, 617, 618, 619, 620, 621, 622, 623, 624, 625, 626, 627, 628, 629, 630, 631, 632, 633, 634, 635, 636, 637, 638, 639, 640]
      ]
    }
  },
 "branch attributes":{
   "0":{
     "K_naganishii":{
       "original name":"K_naganishii",
       "Nucleotide GTR":0.4684813565081213,
       "Global MG94xREV":1.755377078439395
      },
     "N_dairenensis":{
       "original name":"N_dairenensis",
       "Nucleotide GTR":0.2520760004405466,
       "Global MG94xREV":1.02171427447719
      },
     "N_castellii":{
       "original name":"N_castellii",
       "Nucleotide GTR":0.2542904738396339,
       "Global MG94xREV":0.09122117920967145
      },
     "K_africana":{
       "original name":"K_africana",
       "Nucleotide GTR":0.1945259802766346,
       "Global MG94xREV":0.4880964412582544
      },
     "T_phaffii":{
       "original name":"T_phaffii",
       "Nucleotide GTR":0.2078283894968955,
       "Global MG94xREV":0.7097424595323143
      },
     "Z_rouxii":{
       "original name":"Z_rouxii",
       "Nucleotide GTR":0.2541710892159226,
       "Global MG94xREV":0.6485190335460566
      },
     "T_delbrueckii":{
       "original name":"T_delbrueckii",
       "Nucleotide GTR":0.2414322362906946,
       "Global MG94xREV":0.488631344152831
      },
     "V_polyspora":{
       "original name":"V_polyspora",
       "Nucleotide GTR":0.2760971422049155,
       "Global MG94xREV":0.4843026689537699
      },
     "L_kluyveri":{
       "original name":"L_kluyveri",
       "Nucleotide GTR":0.1889191879854639,
       "Global MG94xREV":0.4757829836138334
      },
     "L_thermotolerans":{
       "original name":"L_thermotolerans",
       "Nucleotide GTR":0.147148127465041,
       "Global MG94xREV":0.2462787894247623
      },
     "L_waltii":{
       "original name":"L_waltii",
       "Nucleotide GTR":0.1896049087838027,
       "Global MG94xREV":0.3139418034469938
      },
     "E_gossypii":{
       "original name":"E_gossypii",
       "Nucleotide GTR":0.3130152539879874,
       "Global MG94xREV":0.564088825036329
      },
     "E_cymbalariae":{
       "original name":"E_cymbalariae",
       "Nucleotide GTR":0.1774849440912393,
       "Global MG94xREV":0.5117180572954952
      },
     "K_lactis":{
       "original name":"K_lactis",
       "Nucleotide GTR":0.2926572282593868,
       "Global MG94xREV":0.7937907349156613
      },
     "T_blattae":{
       "original name":"T_blattae",
       "Nucleotide GTR":0.3993945169822163,
       "Global MG94xREV":1.395765620337557
      },
     "S_cerevisiae":{
       "original name":"S_cerevisiae",
       "Nucleotide GTR":0.09333002765550533,
       "Global MG94xREV":0.1209032953582037
      },
     "S_mikatae":{
       "original name":"S_mikatae",
       "Nucleotide GTR":0.09182900258675389,
       "Global MG94xREV":0.1248993858496064
      },
     "S_kudriavzevii":{
       "original name":"S_kudriavzevii",
       "Nucleotide GTR":0.1114430940752487,
       "Global MG94xREV":0.1697145622081837
      },
     "S_uvarum":{
       "original name":"S_uvarum",
       "Nucleotide GTR":0.05441798925388915,
       "Global MG94xREV":0.1224144308346532
      },
     "C_glabrata":{
       "original name":"C_glabrata",
       "Nucleotide GTR":0.4172023223262578,
       "Global MG94xREV":1.506243009387473
      },
     "Node10":{
       "Nucleotide GTR":0.2172217212507975,
       "Global MG94xREV":0.831582204453741
      },
     "Node11":{
       "Nucleotide GTR":0.0415293126304099,
       "Global MG94xREV":1.923619468455574e-13
      },
     "Node12":{
       "Nucleotide GTR":0.0445090448918568,
       "Global MG94xREV":0.06614249220138992
      },
     "Node18":{
       "Nucleotide GTR":0.1276823668195485,
       "Global MG94xREV":0.412140760205581
      },
     "Node19":{
       "Nucleotide GTR":0.07720612881586737,
       "Global MG94xREV":0.2165484774231952
      },
     "Node2":{
       "Nucleotide GTR":0.005198723569054372,
       "Global MG94xREV":0
      },
     "Node22":{
       "Nucleotide GTR":0.09266913571589318,
       "Global MG94xREV":0.4921044722416326
      },
     "Node25":{
       "Nucleotide GTR":0.07063714670283484,
       "Global MG94xREV":0.1337696558885511
      },
     "Node28":{
       "Nucleotide GTR":0.1266738679845845,
       "Global MG94xREV":0.4321144210259067
      },
     "Node29":{
       "Nucleotide GTR":0.08260350352134616,
       "Global MG94xREV":0.1934291638253471
      },
     "Node3":{
       "Nucleotide GTR":0.09839398228654468,
       "Global MG94xREV":0.264362644651531
      },
     "Node30":{
       "Nucleotide GTR":0.1250955414633433,
       "Global MG94xREV":0.3438760213985801
      },
     "Node34":{
       "Nucleotide GTR":0.08090186923575321,
       "Global MG94xREV":0.2577025692312829
      },
     "Node35":{
       "Nucleotide GTR":0.08949749608718967,
       "Global MG94xREV":0.1583516972528654
      },
     "Node4":{
       "Nucleotide GTR":0.01973182306215274,
       "Global MG94xREV":0.1091094137422433
      },
     "Node8":{
       "Nucleotide GTR":0.07196716181736482,
       "Global MG94xREV":0.3738395165926087
      },
     "Node9":{
       "Nucleotide GTR":0.03060046344937051,
       "Global MG94xREV":0.03244667248500854
      }
    },
   "attributes":{
     "original name":{
       "attribute type":"node label",
       "display order":-1
      },
     "Nucleotide GTR":{
       "attribute type":"branch length",
       "display order":0
      },
     "Global MG94xREV":{
       "attribute type":"branch length",
       "display order":1
      }
    }
  },
 "MLE":{
   "headers":[
    ["alpha", "Synonymous substitution rate at a site"],
    ["beta", "Non-synonymous substitution rate at a site"],
    ["alpha=beta", "The rate estimate under the neutral model"],
    ["LRT", "Likelihood ration test statistic for beta = alpha, versus beta &neq; alpha"],
    ["p-value", "Likelihood ration test statistic for beta = alpha, versus beta &neq; alpha"],
    ["Total branch length", "The total length of branches contributing to inference at this site, and used to scale dN-dS"]
    ],
   "content":{
     "0":[
      [0, 0, 0, 0, 1, 0],
      [0.7266925446726383, 9999.999999998339, 784.5323214952861, 2.099561510389627, 0.1473413881171184, 0.1007626255209007],
      [7.566351738929991, 0, 7.505723498866207, 0.0006281047756644398, 0.9800054954375673, 2.785844893350567e-05],
      [0.5115539256908029, 0, 0.5115501393496982, 1.8574446066566e-05, 0.9965612812834231, 1.883483534378607e-06],
      [784.5322822509514, 0, 132.7503134371119, 0.009979554572787208, 0.9204255260372429, 0.002888558882258037],
      [0.4120282719314261, 9999.999999998339, 784.5323222886033, 2.151653224213376, 0.1424164657253956, 0.1007614669627375],
      [4.71059161803468, 9999.999999998339, 784.532321549955, 0.0406193941604851, 0.8402743721531045, 0.1007772937854384],
      [0.1472371564291756, 0, 0.1472363506816926, 7.526110188393886e-06, 0.9978111056365571, 5.421105104580872e-07],
      [0.5625408927923389, 9999.999999998339, 0.5742968631291567, 0.07026334417591329, 0.7909537367133508, 0.1007620211331364],
      [3.413680411858614e-16, 1.002002003423342, 1.034476415225327e-15, 5.329070518200751e-15, 0.9999999417540417, 1.009616716860672e-05],
      [20.84931487296981, 0.8181818181818181, 23.52661395694983, 9.023892744153272e-13, 0.9999992420561667, 8.500880855322039e-05],
      [30.8559628041703, 1, 15.6216498775791, 6.377121053446899e-13, 0.9999993628342952, 0.0001236841503798092],
      [156.5937334382063, 1, 39.89842036106569, 3.69126951227372e-12, 0.9999984670501781, 0.0005866363607824016],
      [0, 0, 0, 0, 1, 0],
      [0, 0, 0, 0, 1, 0],
      [0, 0, 0, 0, 1, 0],
      [0, 0, 0, 0, 1, 0],
      [1.21566644523051, 9999.999999998339, 0.8524216602317444, 0.2546419479375448, 0.6138253397345448, 0.1007644258673435],
      [7.235318768174942e-16, 9999.999999998339, 1.048049568843284e-15, 0, 1, 0.100759949921372],
      [0.7643194674439628, 3333.568938913805, 403.0427867841949, 0.0591871188109323, 0.8077853757418676, 0.03359183807203588],
      [5.006844201292387e-15, 36.27934064137393, 458.449752640488, 0.2305482457038277, 0.6311176102674945, 0.0003655504546205843],
      [784.5312484526637, 0, 297.0481759717055, 0.0007113735317805236, 0.9787216756772154, 0.002888555075929994],
      [784.4665762681377, 0, 3.945781650454691, 0.0002383145098274753, 0.9876831953159991, 0.002888316960281634],
      [0, 9999.999999998339, 3.711297153393509e-16, 5.329070518200751e-15, 0.9999999417540417, 0.100759949921372],
      [20.49294926092173, 0, 4.019836080285942, 0.0003173785215082603, 0.985786342192015, 7.545271488568753e-05],
      [0, 0, 0, 0, 1, 0],
      [1.189123576147868, 0, 1.188965695116609, 5.050534105244253e-05, 0.9943297127558689, 4.378218137983066e-06],
      [0, 0, 0, 0, 1, 0],
      [784.2458683412257, 0, 4.034713371538319, 0.000197114675597021, 0.9887982655293334, 0.002887504338727252],
      [2.392184158558946, 9999.999999998339, 2.323515066703234, 0.04704406054662691, 0.8282890612829114, 0.1007687576721244],
      [3.357527957897044, 0, 3.352016809329443, 1.636123705850423e-06, 0.9989794177480682, 1.236203713298687e-05],
      [0, 0, 0, 0, 1, 0],
      [0, 0, 0, 0, 1, 0],
      [409.2759216147403, 0, 4.056397773725261, 0.0002888821050461843, 0.9864393823197434, 0.00150690752365553],
      [2.772877498636837, 9999.999999998339, 2.723711933007334, 0.04798233083940495, 0.8266121155221238, 0.1007701593418246],
      [20.49294926092173, 0, 4.019836080285942, 0.0003173785215082603, 0.985786342192015, 7.545271488568753e-05],
      [54.13164191220373, 9999.999999998339, 4.772673081427789, 0.01809785188699919, 0.8929848684576034, 0.1009592564873276],
      [0, 0, 0, 0, 1, 0],
      [0, 0, 0, 0, 1, 0],
      [0, 0, 0, 0, 1, 0],
      [0, 0, 0, 0, 1, 0],
      [0, 0, 0, 0, 1, 0],
      [0, 0, 0, 0, 1, 0],
      [0, 0, 0, 0, 1, 0],
      [0, 0, 0, 0, 1, 0],
      [0.5944183867259586, 0, 0.5943968218072763, 2.012205986190452e-05, 0.996420891836603, 2.188581081492748e-06],
      [0.8165578523724911, 0, 0.816443711107435, 4.597148938856321e-06, 0.9982892599771457, 3.006473399132386e-06],
      [6.553570578608765, 1, 6.553579744424141, 3.126388037344441e-13, 0.9999995538699248, 3.420549856212704e-05],
      [3.577536245221191, 1, 3.585431816849005, 1.89246229354012e-06, 0.998902376132579, 2.324807768589881e-05],
      [0.8965846138968249, 1, 0.8965000190414874, -1.130549946992687e-07, 1, 1.337711785063605e-05],
      [0.4861950262501736, 0.9999999999999556, 0.4857033630850001, 2.869497819801836e-06, 0.9986484167427634, 1.186610993496164e-05],
      [0.9557478365754856, 1, 0.9558095544672006, 1.748274911506087e-07, 0.9996663855052373, 1.359495012629604e-05],
      [0.2723232511221152, 1, 0.2721748766898707, 1.257327227222049e-06, 0.999105327413193, 1.107865831609698e-05],
      [0.7232532882806926, 1, 0.7237067190646803, 9.976250936460929e-07, 0.9992030635855215, 1.273893156881026e-05],
      [1.084951667308887, 1, 1.083876191816519, 9.100578779452917e-07, 0.9992388425502868, 1.407066397686689e-05],
      [0.4273749657446523, 1, 0.4273086807568733, 8.122387384901231e-08, 0.9997726044796568, 1.164954114350242e-05],
      [0.6694215343772593, 1, 0.6694249686040145, 2.23010943045665e-10, 0.9999880847502853, 1.254072915648995e-05],
      [0, 0, 0, 0, 1, 0],
      [0.515051942205266, 1.002002002042907, 0.5152438319412675, -2.013056175087513e-07, 1, 1.199252998914024e-05],
      [0.1794125849436749, 1, 0.1794482144486508, 9.465003358855029e-08, 0.9997545288592791, 1.073657178107738e-05],
      [0, 0, 0, 0, 1, 0],
      [0, 0, 0, 0, 1, 0],
      [0, 0, 0, 0, 1, 0],
      [0.665906134978428, 1.222222222222223, 0.665718336761586, 2.876730178513753e-07, 0.9995720533753496, 1.476689585287018e-05],
      [10.66379342184849, 0, 10.54686387347427, 0.0007093483853708449, 0.978751977782812, 3.926287790078753e-05],
      [0.2317982015533026, 0, 0.2317973976647522, 1.515513479688479e-05, 0.9968938754493768, 8.534546877626833e-07],
      [0.6718845091404094, 9999.999999998339, 784.532322294769, 4.2064290923024, 0.04027102816010675, 0.1007624237239301],
      [2.56138079503484, 0, 2.567746149126644, 0.00016894418507718, 0.9896295056994295, 9.430713577668166e-06],
      [0.7579350629059035, 0, 0.757925572198983, 3.832868110009713e-05, 0.995060315345511, 2.790630937263764e-06],
      [0.1626438501400101, 0, 0.1626392897864826, 1.835263947924659e-06, 0.9989190908447888, 5.988362092871695e-07],
      [0, 0, 0, 0, 1, 0],
      [0, 0, 0, 0, 1, 0],
      [0, 0, 0, 0, 1, 0],
      [0, 0, 0, 0, 1, 0],
      [0.9066263963251471, 9999.999999998339, 784.5323222863425, 14.16003291866946, 0.000167899345385969, 0.1007632880169346],
      [783.0916162415822, 0, 245.2326649728452, 0.008690463089379818, 0.925726678023073, 0.002883254513410664],
      [0, 0, 0, 0, 1, 0],
      [0, 0, 0, 0, 1, 0],
      [0, 0, 0, 0, 1, 0],
      [0, 0, 0, 0, 1, 0],
      [0, 0, 0, 0, 1, 0],
      [0, 0, 0, 0, 1, 0],
      [0, 0, 0, 0, 1, 0],
      [0, 0, 0, 0, 1, 0],
      [0, 0, 0, 0, 1, 0],
      [0, 0, 0, 0, 1, 0],
      [0.4216382687710521, 0, 0.422372777392166, 1.913723045277038e-05, 0.9965095757312656, 1.552424283758079e-06],
      [0.8040766267724668, 9999.999999998339, 0.7976463349097926, 0.0003567255708514239, 0.9849311065446003, 0.1007629104403142],
      [0, 0, 0, 0, 1, 0],
      [784.5312484526637, 0, 297.0481759717055, 0.0007113735317805236, 0.9787216756772154, 0.002888555075929994],
      [0, 7965.210208295853, 2.851417211601263e-15, 2.131628207280301e-14, 0.9999998835080833, 0.08025741817012251],
      [0, 0, 0, 0, 1, 0],
      [0, 0, 0, 0, 1, 0],
      [0, 0, 0, 0, 1, 0],
      [0, 0, 0, 0, 1, 0],
      [0, 0, 0, 0, 1, 0],
      [0, 0, 0, 0, 1, 0],
      [0, 0, 0, 0, 1, 0],
      [0, 0, 0, 0, 1, 0],
      [0, 0, 0, 0, 1, 0],
      [0, 0, 0, 0, 1, 0],
      [0, 0, 0, 0, 1, 0],
      [0, 0, 0, 0, 1, 0],
      [2.358545595034605, 1.000009544058308, 1.339643560691404, -2.700062395888381e-13, 1, 1.875998853468727e-05],
      [99.50727881398427, 0, 7.355912976154402, 0.0002599258871693877, 0.987136889063053, 0.0003663745145614277],
      [784.5270276213182, 9999.999999998339, 784.5323220489639, 2.525759977446768, 0.1120008087796037, 0.1036484894566798],
      [0, 0, 0, 0, 1, 0],
      [0, 0, 0, 0, 1, 0],
      [0, 0, 0, 0, 1, 0],
      [0.1900866288542579, 0, 0.1900754947464161, 1.111799872433039e-05, 0.9973395655269962, 6.998774079762069e-07],
      [784.5294642543348, 0, 229.418410991801, 0.02045491254206411, 0.8862738553524891, 0.002888548506714111],
      [2.442790232440439, 1, 2.444042181892847, 2.928210705022138e-07, 0.9995682411957797, 1.907007156877608e-05],
      [784.5307291536691, 1.000000006052848, 784.5191662559165, 2.963922440812894e-10, 0.9999862635826028, 0.002898629158983123],
      [0, 0, 0, 0, 1, 0],
      [0, 0, 0, 0, 1, 0],
      [0, 0, 0, 0, 1, 0],
      [0, 0, 0, 0, 1, 0],
      [0, 0, 0, 0, 1, 0],
      [0, 0, 0, 0, 1, 0],
      [0, 0, 0, 0, 1, 0],
      [1.198308185919787, 1, 1.198167450615438, -1.402804130634649e-07, 1, 1.448802982159146e-05],
      [784.4718709337989, 1, 784.518738201011, -3.455289743214962e-08, 1, 0.002898412449632222],
      [5.586010584364393, 0, 5.602916745985397, 2.343815359040491e-05, 0.9961372192106485, 2.056705741101913e-05],
      [0.310359212106196, 0, 0.3104168115762588, 1.964895444928061e-05, 0.9964632174256707, 1.14270741829486e-06],
      [4.908415774602435, 0, 4.89359316112155, 0.0003400098133994334, 0.9852883570114682, 1.80722301737076e-05],
      [3.350662256427725, 0, 3.355492951782303, 0.0002008342025305865, 0.9886930788691932, 1.233675839887892e-05],
      [0.5560998482250434, 0, 0.5562750372618831, 3.342809178263906e-05, 0.9953868939907948, 2.047496568788706e-06],
      [0.2400290193880877, 0, 0.240028309209876, 1.563603802878788e-05, 0.9968449787500381, 8.83759625497943e-07],
      [0.7566031334787326, 0, 0.7566044152551334, 3.80048724508697e-05, 0.9950812250770741, 2.785726924179234e-06],
      [2.800235021080908, 0, 2.799715827032667, 9.646853203548744e-05, 0.9921634318667368, 1.031014774732486e-05],
      [1.511534113617343, 0, 1.512153781313598, 8.388566747896675e-05, 0.9926923477573542, 5.565297169414363e-06],
      [1.408403310876342, 0, 1.407830351394513, 4.582197986735537e-05, 0.9945990063106669, 5.185581250730685e-06],
      [0.3758527165778488, 0, 9.432749004054784, 0.2371316129841361, 0.626285534334003, 1.38384707354143e-06],
      [1.123958948955958, 0, 1.124552465772482, 7.659483283362079e-05, 0.9930171252273542, 4.138289371579527e-06],
      [0.6185780075899878, 0, 0.6186119543264295, 3.86902649367471e-05, 0.9950370704220274, 2.277534065350277e-06],
      [0.2637567395139598, 0, 0.2638516614675022, 1.65644602247994e-05, 0.9967526619100129, 9.711223998233941e-07],
      [784.5300385324678, 0, 204.3339839486726, 0.02267754172426351, 0.8802986431189042, 0.002888550621141062],
      [1.444238485565647, 0, 1.442934345176274, 0.0001011651754936338, 0.9919749405466709, 5.317522299541408e-06],
      [0.4823993881035312, 0, 0.4822227636196459, 2.625421035418185e-05, 0.9959117481551367, 1.776139833665344e-06],
      [4.66902890257014, 0, 4.673138270032659, 0.0003560285439192512, 0.9849458339900105, 1.719083486194187e-05],
      [2.365611434117167, 0, 2.363732411204501, 7.763493262302745e-05, 0.9929698752399794, 8.709912994765147e-06],
      [7.04795949862802, 0, 7.052158080186701, 0.0002293150302392633, 0.9879179751713636, 2.594978750032461e-05],
      [18.55734560681011, 1, 111.3575666589919, -2.314592961738526e-12, 1, 7.840203675792182e-05],
      [784.5230687394818, 1, 784.5021860226259, 3.257159875147408e-09, 0.999954463505013, 0.002898600954145934],
      [2.782742323262959, 1, 2.781552518260193, -4.493850624953666e-08, 1, 2.032173661010509e-05],
      [1.745603783776847, 1, 1.76217504463233, 9.016201474310037e-08, 0.9997604192838154, 1.650311013909591e-05],
      [372.9923506047036, 1, 110.3531241423776, 1.280753281207581e-12, 0.9999990970310846, 0.001383391525440745],
      [0.6891008668920979, 1, 0.6889530232531529, 7.126411247782016e-07, 0.9993264412996691, 1.261318622679629e-05],
      [3.360627791056437, 0, 3.314634111142138, 0.0002371292469192099, 0.9877138600286729, 1.23734503670993e-05],
      [0.1918966847619279, 9999.999999998339, 784.5323224469927, 5.614863011393691, 0.01780877316600182, 0.1007606564632006],
      [0, 0, 0, 0, 1, 0],
      [0, 0, 0, 0, 1, 0],
      [0, 0, 0, 0, 1, 0],
      [0, 0, 0, 0, 1, 0],
      [0, 0, 0, 0, 1, 0],
      [0, 0, 0, 0, 1, 0],
      [0, 0, 0, 0, 1, 0],
      [0, 0, 0, 0, 1, 0],
      [0, 0, 0, 0, 1, 0],
      [4.33762880276919, 0, 4.321901982459905, 5.549995066189695e-06, 0.9981203111803733, 1.597065728159468e-05],
      [0, 0, 0, 0, 1, 0],
      [6.523846988980178, 1, 8.219119325502035, 9.237055564881302e-14, 0.999999757502738, 3.409605967633907e-05],
      [0.7383762317746648, 1, 0.7387968110154779, 2.370747438362741e-06, 0.9987714791407505, 1.279461253152356e-05],
      [0.8801992885984468, 1, 0.8799267635472289, -3.777224151235714e-07, 1, 1.33167889412972e-05],
      [0, 0, 0, 0, 1, 0],
      [783.5492702395028, 0, 101.8980834388748, 0.01231186178324606, 0.9116489945919419, 0.002884939543524277],
      [0.685887207440812, 0, 0.6863044875228068, 4.710362933479928e-05, 0.9945239949825333, 2.525358905048316e-06],
      [0.8167270991067582, 9999.999999998339, 784.5323219468877, 11.49981098136118, 0.0006960326766516367, 0.1007629570179185],
      [0.2935562989821852, 0, 0.29359725489323, 1.613943288703013e-05, 0.9967945941265778, 1.080840997944491e-06],
      [3.411708962185813, 0, 3.411306992878899, 0.0002306194295300656, 0.9878836637947501, 1.25615254456143e-05],
      [0.9638204227141984, 0, 0.9637773643340029, 4.602891285543365e-05, 0.994586824736754, 3.548677480733992e-06],
      [143.4712709803617, 1, 36.61781774509049, 2.193800696659309e-12, 0.9999988182145289, 0.0005383209423512457],
      [1.604720949469091, 1.002002002002002, 1.604577901397428, -2.093985784767938e-08, 1, 1.600456768413345e-05],
      [0, 1, 0, 3.552713678800501e-15, 0.9999999524423742, 1.007599499213888e-05],
      [784.5232672590761, 1.00200200199966, 784.5160669973021, 4.810722487036401e-09, 0.9999446592279669, 0.002898621857234688],
      [0.09721663714238835, 1, 0.09729792508526225, 4.52533406303246e-08, 0.9998302673544315, 1.043393562386814e-05],
      [0, 1.222222222222223, 5.781390615544101e-17, 0, 1, 1.231510499039197e-05],
      [0, 1, 4.544389138356105e-16, 1.160339856198789e-06, 0.9991405263184427, 1.007599499213888e-05],
      [0.1444463252515035, 1, 0.1444060604645346, 2.866495663056412e-08, 0.9998649123322144, 1.06078299787345e-05],
      [2.91430578136358, 1, 2.910383117164775, 6.23112629938305e-07, 0.9993701700720252, 2.08061383410151e-05],
      [4.921609303887558, 1, 4.923177441171079, -8.446814803164671e-09, 1, 2.819680224427533e-05],
      [1.093512588792315, 1, 1.093215371786521, 2.323510486235136e-07, 0.9996153972696359, 1.410218431879637e-05],
      [784.4993892291048, 1, 784.5142504482355, -2.24503793333497e-09, 1, 0.002898513768874438],
      [0, 0, 0, 0, 1, 0],
      [0, 0, 0, 0, 1, 0],
      [0, 0, 0, 0, 1, 0],
      [0, 0, 0, 0, 1, 0],
      [0, 0, 0, 0, 1, 0],
      [0, 0, 0, 0, 1, 0],
      [0, 0, 0, 0, 1, 0],
      [0, 0, 0, 0, 1, 0],
      [0, 0, 0, 0, 1, 0],
      [0, 0, 0, 0, 1, 0],
      [0, 0, 0, 0, 1, 0],
      [0, 0, 0, 0, 1, 0],
      [0, 0, 0, 0, 1, 0],
      [10.28721251691503, 0.9945982212581415, 10.28424743362808, 3.894740530085983e-09, 0.9999502057350083, 4.789791641689854e-05],
      [4.967370980258703e-16, 0.9999999998223643, 6.589323264407128e-18, 4.790358367756653e-07, 0.9994477648719809, 1.007599499034903e-05],
      [0, 1, 0, -1.175821751076001e-07, 1, 1.007599499213888e-05],
      [0.07298527452746789, 1, 0.07295353939748453, -5.221463794669035e-08, 1, 1.034471849502072e-05],
      [0.7419488896141683, 0.9999999999727046, 0.7416322097938619, 1.168934673501099e-07, 0.9997272057741374, 1.280776665220575e-05],
      [3.210358760037969, 1, 3.212696938611917, -6.099595850628248e-08, 1, 2.189617183041497e-05],
      [2.671370139943953, 1, 2.67304585792796, -1.35305089798976e-07, 1, 1.991167686286364e-05],
      [18.06303636530235, 1, 18.06656041851597, -6.871516688988777e-10, 1, 7.658204619482763e-05],
      [8.874079643658469, 1, 8.912405242353877, 1.064824317609236e-07, 0.9997396371396462, 4.274934974945845e-05],
      [8.647396423146819, 1, 8.647363208399161, 1.629203438824334e-10, 0.9999898157812173, 4.191472784175431e-05],
      [784.5046379285468, 1.222222222198269, 784.5125334354984, -1.25714905152563e-09, 1, 0.002900772203988491],
      [1.021786206089241, 1, 1.021796014017933, -3.091571443292196e-11, 1, 1.383809591282951e-05],
      [784.4200705233732, 1, 784.4790668122906, -6.549015552081983e-09, 1, 0.002898221726396194],
      [784.5317496779591, 0.8181818181818181, 752.6861565316688, 1.101126034797062e-06, 0.9991627435588719, 0.002896800917287343],
      [2.175388140089876, 1, 2.172755850777797, 3.840670999011309e-07, 0.9995055258567215, 1.808552739326116e-05],
      [3.517898025332067e-15, 1.000000000146836, 3.626038093464321e-15, 2.959848792727371e-07, 0.9995659149762485, 1.007599499361842e-05],
      [0, 1.222222222222223, 2.826287520338706e-14, 1.935259117402666e-07, 0.9996489979858867, 1.231510499039197e-05],
      [0.9231214404890854, 1, 0.923528036513508, 8.877745756308286e-07, 0.9992482189940478, 1.347482343636426e-05],
      [0, 0, 0, 0, 1, 0],
      [1.004559938155499, 1, 1.004343519117056, 9.063678874099423e-08, 0.9997597893215036, 1.377467074808625e-05],
      [784.3809081292243, 1, 784.5206853529262, -1.136743005503149e-06, 1, 0.002898077534902703],
      [2.887582212497658, 1, 2.874831137857513, -4.312001983919345e-06, 1, 2.070774519141542e-05],
      [1.848489236619292, 1.222222222222223, 1.848663038792177, 9.482892693313261e-09, 0.9999223018856874, 1.912103270553357e-05],
      [1.127597034181316, 1, 1.127592512143425, 2.456417291796242e-10, 0.9999874947858205, 1.422767938088962e-05],
      [8.5181761529537, 1.005431115952038, 8.517955141017087, -1.671907057243516e-11, 1, 4.149367736009179e-05],
      [599.9893247348649, 1, 727.4525145334666, -2.750055465128298e-06, 1, 0.002219168638382589],
      [2.996134769276433, 1, 2.995799309640516, 4.59841942301864e-09, 0.9999458941341316, 2.110742339353541e-05],
      [2.730104199010006e-14, 1, 0, -2.131628207280301e-14, 1, 1.007599499213898e-05],
      [0, 1, 0, -2.697742118584756e-08, 1, 1.007599499213888e-05],
      [784.5321987046583, 1, 784.5151938710584, 7.411102842524997e-10, 0.9999782789166876, 0.002898634569642203],
      [784.528722751711, 0.9980019980019981, 784.5040387186269, 8.401837447991056e-09, 0.9999268646745563, 0.002898601639719563],
      [1.571654817374218, 1, 1.569881173022545, 1.250230180716017e-06, 0.9991078559974813, 1.586264977394652e-05],
      [24.14141539991207, 1, 6.785353849289248, 1.019628825815744e-12, 0.9999991943227253, 9.896194839563553e-05],
      [784.5280709800601, 1, 784.524423341958, 6.731646351454401e-10, 0.9999792985527891, 0.002898619371828394],
      [0, 0, 0, 0, 1, 0],
      [1.254558003155255, 1, 1.250684359190506, -7.344743604420501e-06, 1, 1.46951352688456e-05],
      [0, 0, 0, 0, 1, 0],
      [0, 0, 0, 0, 1, 0],
      [0, 0, 0, 0, 1, 0],
      [0, 0, 0, 0, 1, 0],
      [0, 0, 0, 0, 1, 0],
      [0, 0, 0, 0, 1, 0],
      [0, 0, 0, 0, 1, 0],
      [0, 0, 0, 0, 1, 0],
      [0, 0, 0, 0, 1, 0],
      [0, 0, 0, 0, 1, 0],
      [0, 0, 0, 0, 1, 0],
      [0, 0, 0, 0, 1, 0],
      [0, 0, 0, 0, 1, 0],
      [0, 0, 0, 0, 1, 0],
      [0, 0, 0, 0, 1, 0],
      [0, 0, 0, 0, 1, 0],
      [0, 0, 0, 0, 1, 0],
      [0, 0, 0, 0, 1, 0],
      [0, 0, 0, 0, 1, 0],
      [0, 0, 0, 0, 1, 0],
      [0, 0, 0, 0, 1, 0],
      [0, 0, 0, 0, 1, 0],
      [0, 0, 0, 0, 1, 0],
      [0, 0, 0, 0, 1, 0],
      [0, 0, 0, 0, 1, 0],
      [0, 0, 0, 0, 1, 0],
      [0, 0, 0, 0, 1, 0],
      [0, 0, 0, 0, 1, 0],
      [0, 0, 0, 0, 1, 0],
      [0, 0, 0, 0, 1, 0],
      [0, 0, 0, 0, 1, 0],
      [0, 0, 0, 0, 1, 0],
      [0, 0, 0, 0, 1, 0],
      [0.2163523407251852, 1, 0.216176148661205, 7.263119918832217e-07, 0.9993200114244194, 1.087257977218895e-05],
      [0.4412790127280492, 1.003534097948533, 2.783212212810948, -0.07418323448269071, 1, 1.173634382074115e-05],
      [4.947657115635891e-16, 1.000000000473616, 5.907116690747164e-15, 6.039613253960852e-14, 0.9999998039148854, 1.007599499691104e-05],
      [4.416261875033043, 1, 4.410474125904988, 5.01563519605952e-08, 0.9998213088563221, 2.633617032731231e-05],
      [0.4190620267998084, 1.000000009890797, 0.4190620435450511, 1.243449787580175e-14, 0.999999911027829, 1.161893394481366e-05],
      [784.5311312146848, 1, 784.5015044901301, 1.768729163131866e-08, 0.9998938864782231, 0.002898630639265192],
      [0.979078482879235, 1, 1.2151233262514, -4.547473508864641e-13, 1, 1.368085091984422e-05],
      [4.542910464342544, 1, 4.541613768805597, -2.935504284096169e-09, 1, 2.680247606877367e-05],
      [0.4217163499311763, 1, 0.4216487839502037, -1.555330140234901e-07, 1, 1.162870676187264e-05],
      [744.7500777920468, 1, 784.5107503627565, -2.084102517585507e-05, 1, 0.002752161312496577],
      [784.5298639137036, 1, 784.5169272384227, 6.208832559195798e-09, 0.9999371297720564, 0.002898625973206717],
      [1.839138707100079, 1, 1.837174383620434, -6.37487758581301e-07, 1, 1.68474951181199e-05],
      [0.4969345623149583, 1, 0.497098047793641, 2.155643841206256e-08, 0.9998828537033702, 1.190565168868349e-05],
      [2.954069070014381, 1, 1.488517404998593, 9.876544027065393e-13, 0.9999992070559156, 2.095254225990867e-05],
      [0.3787210980871666, 1, 0.3786901441691475, -5.709704709033758e-08, 1, 1.147040312106821e-05],
      [0.2365141969326274, 1, 0.2365987115034733, -3.835262774032344e-08, 1, 1.094681344000401e-05],
      [0, 0, 0, 0, 1, 0],
      [0, 0, 0, 0, 1, 0],
      [0, 0, 0, 0, 1, 0],
      [0, 0, 0, 0, 1, 0],
      [0, 0, 0, 0, 1, 0],
      [0, 0, 0, 0, 1, 0],
      [0, 0, 0, 0, 1, 0],
      [0.1719860689869028, 1, 0.1733052069003263, -9.12580283340958e-07, 1, 1.070922819163372e-05],
      [0.7118128868797901, 1, 0.7117348138566669, -2.771698603964978e-08, 1, 1.269680930841281e-05],
      [0, 1, 1.604792977752972e-17, 1.340343125377785e-08, 0.999907626360285, 1.007599499213888e-05],
      [0.3309383406792016, 1, 0.3306559302166138, 4.595323552791797e-07, 0.9994591235459422, 1.129447242777214e-05],
      [0.1879164417565121, 0.9999999999817133, 0.1879251219500374, -2.943060906090977e-09, 1, 1.076788201717773e-05],
      [2.274656094368123, 1, 2.260272727102447, 6.538723887672404e-06, 0.9979597373111763, 1.845102074202599e-05],
      [0.5263731604740582, 1, 0.5263731527565572, 7.105427357601002e-15, 0.9999999327433606, 1.201404126820432e-05],
      [784.5266844071062, 0.9999999998223643, 784.5294005613603, -1.309903296942139e-09, 1, 0.002898614266622252],
      [0, 0, 0, 0, 1, 0],
      [0, 0, 0, 0, 1, 0],
      [0, 0, 0, 0, 1, 0],
      [0, 0, 0, 0, 1, 0],
      [0, 0, 0, 0, 1, 0],
      [0, 0, 0, 0, 1, 0],
      [0, 0, 0, 0, 1, 0],
      [0, 0, 0, 0, 1, 0],
      [0, 0, 0, 0, 1, 0],
      [0, 0, 0, 0, 1, 0],
      [0, 0, 0, 0, 1, 0],
      [0, 0, 0, 0, 1, 0],
      [0, 0, 0, 0, 1, 0],
      [0, 0, 0, 0, 1, 0],
      [0, 0, 0, 0, 1, 0],
      [604.6937155476501, 1, 784.5173660605344, -0.0003194791295122457, 1, 0.002236489671787224],
      [784.5285913711708, 1, 784.5141576319304, 1.111528291630748e-08, 0.9999158797952178, 0.002898621287849441],
      [0.2763205914487227, 1, 0.2761660521762152, 4.78221867439288e-07, 0.9994482342455263, 1.109337606980459e-05],
      [0, 0, 0, 0, 1, 0],
      [0, 0, 0, 0, 1, 0],
      [0, 0, 0, 0, 1, 0],
      [0.4704526381442048, 0, 0.4701249863604648, 1.224089294993291e-05, 0.997208447979123, 1.732153255305413e-06],
      [784.5296295334211, 9999.999999998339, 784.5323213099047, 0.0891778896512605, 0.7652249117272794, 0.1036484990366251],
      [1.960605448347776, 1.00000975371225, 1.242940361071635, -1.524114168205415e-12, 1, 1.729482016109433e-05],
      [784.5256183429401, 0, 292.8196847993822, 0.001745313017142536, 0.9666765153015964, 0.002888534346504555],
      [0.5742238348097047, 0, 0.5739481789712474, -1.024712261710192e-07, 1, 2.114227031786152e-06],
      [784.5248581599665, 0, 13.0142618898829, 0.001750171958796898, 0.9666301883615542, 0.002888531547597066],
      [784.0425715822686, 0, 49.96335497412093, 0.005474837047600545, 0.941016638064628, 0.002886755823118519],
      [4.224437742148487e-16, 0.001165288337361242, 0, -1.4210854715202e-14, 1, 1.174143945165127e-08],
      [0, 0, 0, 0, 1, 0],
      [1.244546614784685, 9999.999999998339, 784.5323223736897, 3.247674248175898, 0.07152488003340751, 0.1007645322008523],
      [0, 0, 0, 0, 1, 0],
      [0, 0, 0, 0, 1, 0],
      [0, 0, 0, 0, 1, 0],
      [0, 0, 0, 0, 1, 0],
      [0, 0, 0, 0, 1, 0],
      [0, 0, 0, 0, 1, 0],
      [0, 0, 0, 0, 1, 0],
      [0, 0, 0, 0, 1, 0],
      [0, 0, 0, 0, 1, 0],
      [0, 0, 0, 0, 1, 0],
      [0, 0, 0, 0, 1, 0],
      [0, 0, 0, 0, 1, 0],
      [0, 0, 0, 0, 1, 0],
      [0, 0, 0, 0, 1, 0],
      [0, 0, 0, 0, 1, 0],
      [0, 0, 0, 0, 1, 0],
      [0, 0, 0, 0, 1, 0],
      [0, 0, 0, 0, 1, 0],
      [0, 0, 0, 0, 1, 0],
      [0, 0, 0, 0, 1, 0],
      [0, 0, 0, 0, 1, 0],
      [0, 0, 0, 0, 1, 0],
      [0, 0, 0, 0, 1, 0],
      [0, 0, 0, 0, 1, 0],
      [0, 0, 0, 0, 1, 0],
      [0, 0, 0, 0, 1, 0],
      [0, 0, 0, 0, 1, 0],
      [0, 0, 0, 0, 1, 0],
      [0, 0, 0, 0, 1, 0],
      [0, 0, 0, 0, 1, 0],
      [0, 0, 0, 0, 1, 0],
      [0, 0, 0, 0, 1, 0],
      [0, 0, 0, 0, 1, 0],
      [0, 0, 0, 0, 1, 0],
      [0.6058081258066994, 1.222222222222223, 0.605503799130746, 1.650137193109913e-06, 0.9989750563985011, 1.45456217993654e-05],
      [2.657778717131707, 1, 2.647533915887965, -4.167560518908431e-09, 1, 1.986163478559667e-05],
      [0.4653628114146897, 0, 0.4654454915394754, 1.213598521587755e-05, 0.9972204358452847, 1.713413090571193e-06],
      [0.2129232745851795, 0, 0.2128518293254398, 7.606289528894195e-06, 0.9977994768734841, 7.83959347444356e-07],
      [784.5311591107329, 0, 9.039103457364906, 0.0007863567666390736, 0.9776286104511652, 0.002888554746983139],
      [2.897153351767295, 0, 2.895214161505965, 3.190877677639037e-07, 0.9995492921562256, 1.066699004851679e-05],
      [0.4622203628357573, 0, 0.4623712986723111, 2.051094856625468e-05, 0.9963864717891665, 1.701842951317432e-06],
      [625.8990745109469, 9999.999999998339, 784.5323216085289, 0.2222174179600955, 0.6373555265001253, 0.1030644393247761],
      [0.8267167903631726, 0.8181900050711634, 0.8203217978522562, -2.629008122312371e-13, 1, 1.128795585031103e-05],
      [0.1396507556775031, 9999.999999998339, 0.1426100285026914, 0.02973285514600832, 0.8630977786218496, 0.1007604640996154],
      [588.4983230894625, 0, 318.607056621643, 0.003449862780648516, 0.9531627573243511, 0.002166784078631797],
      [0.981721881936104, 9999.999999998339, 0.8485687378249387, 0.06489176147718467, 0.7989249901765163, 0.1007635645099953],
      [7.273288559178571e-16, 0, 1.818322139794643e-16, 0, 1, 2.677942354463968e-21],
      [0.4388857534389599, 9999.999999998339, 784.5323213653958, 0.8740920273372197, 0.3498249479813326, 0.1007615658489382],
      [0, 0, 0, 0, 1, 0],
      [0, 0, 0, 0, 1, 0],
      [0, 0, 0, 0, 1, 0],
      [0, 0, 0, 0, 1, 0],
      [0, 0, 0, 0, 1, 0],
      [0, 0, 0, 0, 1, 0],
      [0, 0, 0, 0, 1, 0],
      [0.0638549812211061, 9999.999999998339, 784.5323218174085, 3.560739690459997, 0.05916137022165446, 0.1007601850281706],
      [784.5323585001814, 0, 64.43127504079224, 0.001533063993591099, 0.9687673202748598, 0.002888559162999057],
      [0.1606233265137825, 9999.999999998339, 784.5323213636145, 2.821390495972892, 0.09301579224058032, 0.1007605413182426],
      [0, 0, 0, 0, 1, 0],
      [0, 0, 0, 0, 1, 0],
      [0, 0, 0, 0, 1, 0],
      [0, 0, 0, 0, 1, 0],
      [0, 0, 0, 0, 1, 0],
      [0, 0, 0, 0, 1, 0],
      [0, 0, 0, 0, 1, 0],
      [0, 0, 0, 0, 1, 0],
      [0, 0, 0, 0, 1, 0],
      [0, 0, 0, 0, 1, 0],
      [0, 0, 0, 0, 1, 0],
      [0, 0, 0, 0, 1, 0],
      [0, 0, 0, 0, 1, 0],
      [784.5237033232311, 0, 58.73484808662356, 0.008498140720849534, 0.9265507690181222, 0.002888527295619186],
      [784.5322149160029, 0, 41.61807870472711, 0.004218619230222487, 0.9482130948894184, 0.002888558634338395],
      [0.3134443929052635, 0, 0.3127023763521691, 1.864620907809922e-05, 0.9965546449243973, 1.154066704078422e-06],
      [0, 9999.999999998339, 5.655886408819489e-16, 0.04533551723191209, 0.8313882801129867, 0.100759949921372],
      [0.2546632882069021, 0, 0.254473742842963, 2.059593747105737e-06, 0.998854933538141, 9.376413434823877e-07],
      [682.2717005591179, 0, 4.228812380624264, 0.0004120086691550284, 0.9838056538792226, 0.00251204701877766],
      [8.036181009778586e-16, 9999.999999998339, 8.694317865212868e-16, 0.08097553148727599, 0.775979728149683, 0.100759949921372],
      [1.408481332546926e-15, 0, 3.521203331367315e-16, -1.4210854715202e-14, 1, 5.185868517672622e-21],
      [0, 0, 0, 0, 1, 0],
      [3.151224999336897e-17, 0, 7.878062498342241e-18, 0, 1, 1.160245303827603e-22],
      [0, 0, 0, 0, 1, 0],
      [0, 0, 0, 0, 1, 0],
      [0, 0, 0, 0, 1, 0],
      [0, 0, 0, 0, 1, 0],
      [7.255003588749463, 0, 2.78563392120232, 0.000200900558573025, 0.988691211233275, 2.671210035738564e-05],
      [5.54563074508259e-17, 0, 1.386407686270648e-17, -4.695255739761706e-08, 1, 2.041838342263086e-22],
      [11.65307988347109, 1.000016181132449, 6.359145030099474, -4.050093593832571e-13, 1, 5.298147648159403e-05],
      [784.5199368302093, 0, 54.90224262234709, 0.006747581249364032, 0.9345324729623474, 0.002888513427819074],
      [0, 0, 0, 0, 1, 0],
      [0, 0, 0, 0, 1, 0],
      [0, 0, 0, 0, 1, 0],
      [0, 0, 0, 0, 1, 0],
      [0, 0, 0, 0, 1, 0],
      [0, 0, 0, 0, 1, 0],
      [0, 0, 0, 0, 1, 0],
      [0, 0, 0, 0, 1, 0],
      [0, 0, 0, 0, 1, 0],
      [0, 0, 0, 0, 1, 0],
      [4.023682814644142e-16, 0, 1.005920703661036e-16, -1.623423173668925e-09, 1, 1.481474376080751e-21],
      [784.5279386336554, 0, 133.0518628538604, 0.003213899131036868, 0.9547911351343092, 0.002888542889551805],
      [784.4887657385898, 0, 107.0822808635327, 0.003653644030222836, 0.9518009162566498, 0.002888398659395129],
      [0.8368201437441837, 9999.999999998339, 784.5323212207763, 0.0003395139186537222, 0.9852990879697495, 0.1007630309982299],
      [4.769701592221833e-16, 9999.999999998339, 784.5323215309785, 0.7749396398583102, 0.3786932598011937, 0.100759949921372],
      [2.87649548903993, 0, 2.875750792821354, 0.0001545222572367777, 0.9900819932692838, 1.059093014095201e-05],
      [1.148356125930818, 0, 1.148319112402155, 4.916832547863237e-05, 0.994405268982327, 4.22811701009372e-06],
      [4.853069435017083e-17, 1, 2.580285991414149e-17, 3.460872477489829e-08, 0.9998515661823223, 1.007599499213888e-05],
      [0.1707284991946354, 1, 0.1707312903798533, 1.052953280122892e-10, 0.9999918126263223, 1.07045979622911e-05],
      [3.270529938923762e-16, 0, 8.176324847309406e-17, -7.105427357601002e-15, 1, 1.20417202943692e-21],
      [784.3023140134057, 0, 260.2968761495987, 0.0294728399991584, 0.8636918174882191, 0.002887712165290199],
      [784.5320503544721, 9999.999999998339, 784.5323212490699, 2.017346954365699, 0.1555106432442787, 0.1036485079498136],
      [0.6880877822483391, 0, 0.688430916731792, 3.744629140101097e-07, 0.9995117475393998, 2.533461171902291e-06],
      [2.684136402623346, 9999.999999998339, 2.390407442983382, 0.3372553793203821, 0.5614177695122828, 0.100769832607174],
      [3.023340264162534, 9999.999999998339, 2.433068399138694, 1.159252775347142, 0.2816205622123085, 0.10077108151732],
      [0.3242962639883232, 0, 0.3242577671082611, 1.294983638899794e-05, 0.9971287483032223, 1.194022062596179e-06],
      [0.9470383261635917, 9999.999999998339, 784.5323215743438, -0.2183081981913517, 1, 0.1007634368090767],
      [0.8362105021435938, 9999.999999998339, 0.8483156015320588, 0.05718221664415069, 0.8110063042902882, 0.1007630287535987],
      [0.860282880600245, 1, 0.8641195221661281, 4.057027176429528e-06, 0.9983928969465767, 1.324345898595002e-05],
      [0, 0, 0, 0, 1, 0],
      [0, 0, 0, 0, 1, 0],
      [0, 0, 0, 0, 1, 0],
      [0, 0, 0, 0, 1, 0],
      [0, 0, 0, 0, 1, 0],
      [0, 0, 0, 0, 1, 0],
      [784.5288675435548, 1.222222222222223, 784.5270002123031, 2.235880813827862e-09, 0.999962271947659, 0.002900861414683089],
      [3.50680786893319, 1, 3.506743933097615, 4.057554292558052e-11, 0.9999949175603401, 2.29876638263592e-05],
      [784.5173608702586, 1, 784.5288380787923, -1.909132407718062e-09, 1, 0.002898579938418836],
      [0, 1, 0, 1.06581410364015e-14, 0.9999999176277758, 1.007599499213888e-05],
      [5.718893595633624, 1, 8.187748544870994, 1.4210854715202e-14, 0.9999999048847483, 3.113231257917223e-05],
      [7.372651071256678, 1, 7.37319397874033, 1.555266067043704e-07, 0.9996853393767753, 3.722126003663781e-05],
      [4.954174008791976, 1, 4.951367581942952, 1.297520704213184e-07, 0.9997125930934202, 2.831670179427204e-05],
      [3.066886464698333, 9999.999999998339, 784.5323222603782, 4.474113542235841, 0.03441204903317285, 0.1007712418494914],
      [1.144453844968282, 9999.999999998339, 1.11978686308364, 0.0545849004397212, 0.8152690394315798, 0.1007641636706263],
      [0, 0, 0, 0, 1, 0],
      [0, 0, 0, 0, 1, 0],
      [0, 0, 0, 0, 1, 0],
      [0, 0, 0, 0, 1, 0],
      [784.5318432492631, 6155.924629028193, 784.5323290588606, 0.01363970206818976, 0.9070271538021198, 0.06491562299997609],
      [0, 0, 0, 0, 1, 0],
      [0, 0, 0, 0, 1, 0],
      [0, 0, 0, 0, 1, 0],
      [0, 0, 0, 0, 1, 0],
      [0, 0, 0, 0, 1, 0],
      [0, 0, 0, 0, 1, 0],
      [0, 0, 0, 0, 1, 0],
      [0, 0, 0, 0, 1, 0],
      [0, 0, 0, 0, 1, 0],
      [0, 0, 0, 0, 1, 0],
      [0, 0, 0, 0, 1, 0],
      [0, 0, 0, 0, 1, 0],
      [781.8801947071012, 9999.999999998339, 784.5323215974307, 2.654867073058057, 0.1032333863590448, 0.1036387441180912],
      [0, 0, 0, 0, 1, 0],
      [0, 0, 0, 0, 1, 0],
      [0, 0, 0, 0, 1, 0],
      [0, 0, 0, 0, 1, 0],
      [0, 0, 0, 0, 1, 0],
      [0, 0, 0, 0, 1, 0],
      [0, 0, 0, 0, 1, 0],
      [0, 0, 0, 0, 1, 0],
      [0, 0, 0, 0, 1, 0],
      [0, 0, 0, 0, 1, 0],
      [0, 0, 0, 0, 1, 0],
      [0, 0, 0, 0, 1, 0],
      [0, 0, 0, 0, 1, 0],
      [0, 0, 0, 0, 1, 0],
      [0, 0, 0, 0, 1, 0],
      [0, 0, 0, 0, 1, 0],
      [0, 0, 0, 0, 1, 0],
      [0, 0, 0, 0, 1, 0],
      [0, 0, 0, 0, 1, 0],
      [0, 0, 0, 0, 1, 0],
      [0, 0, 0, 0, 1, 0],
      [0, 0, 0, 0, 1, 0],
      [0, 0, 0, 0, 1, 0],
      [0, 0, 0, 0, 1, 0],
      [0, 0, 0, 0, 1, 0],
      [1.182528410941651, 0, 1.182437705416432, 3.407781548503408e-06, 0.9985270917717028, 4.353935487711855e-06],
      [1.464559621328507, 0, 1.464619938432337, 3.231564781458474e-05, 0.9954643017355234, 5.392342416614173e-06],
      [0.7865488294259114, 0, 0.7867892941327775, 1.941806945637836e-05, 0.9964840581716178, 2.89598358024116e-06],
      [9.570346233727182, 0, 9.601899414978133, 0.0001115671335583102, 0.9915724735631657, 3.523692937198302e-05],
      [1.218766047967512, 9999.999999998339, 784.532322264146, 1.584773718587499, 0.2080744157416113, 0.1007644372797293],
      [1.438673261998602, 1, 1.109668321149036, 3.232969447708456e-13, 0.9999995463291641, 1.537302676970939e-05],
      [1.001278244547488, 0, 1.000660254224568, 5.281860293848695e-05, 0.9942013126514424, 3.686592932289595e-06],
      [784.500778044017, 0, 311.2782466826228, 0.02393022046858562, 0.8770625939234171, 0.002888442887341286],
      [0.3667752186924064, 0, 0.3669758893184811, 1.389526499906424e-05, 0.9970257842265773, 1.350424755889387e-06],
      [0.1065072999562707, 1, 0.1065068252187868, 2.280842181789922e-12, 0.9999987949982446, 1.046814279060971e-05],
      [0.8894118945052718, 1, 0.8900745106153625, -4.602776186857227e-07, 1, 1.335070871136013e-05],
      [0, 0, 0, 0, 1, 0],
      [0, 0, 0, 0, 1, 0],
      [0, 0, 0, 0, 1, 0],
      [0.893794942712641, 9999.999999998339, 0.905602378082315, 0.2743723203606798, 0.6004137489120429, 0.1007632407729777],
      [784.5258746042424, 0, 69.26229075093026, 0.006598208412057716, 0.9352595532773982, 0.002888535290029605],
      [0.1945362072773096, 9999.999999998339, 784.5323259962312, 5.244378815572819, 0.02201778795529485, 0.1007606661816232],
      [0.2451207876480541, 0, 0.2451212112290463, 1.02108384325561e-06, 0.9991937482139513, 9.025069387270768e-07],
      [784.5300163092323, 0, 278.6298839249746, 0.02953473367966453, 0.863550169344105, 0.002888550539317629],
      [0.9665842463148765, 0, 0.966478241313655, 2.465464160650299e-05, 0.99603824491728, 3.558853565761146e-06],
      [0.8233992210843252, 0, 0.8233012041862495, 3.464010421794228e-05, 0.9953040101548258, 3.031662542787089e-06],
      [784.5208868196573, 0, 61.6267079241418, 0.006036165021612305, 0.9380724530533059, 0.002888516925572474],
      [0.3323104114242986, 0, 0.3322942651315692, 1.797046440898953e-05, 0.9966176510484089, 1.223529244497595e-06],
      [0.3536932495274289, 0, 0.3538988177232877, 2.082103064182661e-05, 0.9963592599940208, 1.302258429169852e-06],
      [0.9991803717306599, 9999.999999998339, 1.353602551878251, 0.5880068408204266, 0.4431908976759714, 0.1007636287901746],
      [2.164690167343054, 9999.999999998339, 2.066914446614369, 1.521914714831354, 0.2173299696811223, 0.1007679200650509],
      [4.099817464740534, 0, 4.106249063837973, 0.0001509259931111728, 0.9901980798946047, 1.509506290733461e-05],
      [0, 0, 0, 0, 1, 0],
      [0, 0, 0, 0, 1, 0],
      [0, 0, 0, 0, 1, 0],
      [0, 0, 0, 0, 1, 0],
      [0, 0, 0, 0, 1, 0],
      [0, 0, 0, 0, 1, 0],
      [0.7259635230476356, 9999.999999998339, 439.3084511559624, 0.5574783579285025, 0.4552780384757069, 0.1007626228367258],
      [0, 0, 0, 0, 1, 0],
      [0, 0, 0, 0, 1, 0],
      [1.91774945488643, 9999.999999998339, 2.764372318478785, 0.198593131053066, 0.6558588345592178, 0.1007670108573555],
      [0.2235254844774495, 9999.999999998339, 0.1981870351565793, 0.495405298307638, 0.481525981573288, 0.1007607729168539],
      [0.8513598331348596, 0, 0.8509264725675089, 3.954087409852036e-05, 0.9949828124924555, 3.134610345088114e-06],
      [1.189343353076468, 0, 1.1893759336673, 7.145597741953225e-05, 0.9932554314762089, 4.379027331707258e-06],
      [3.933006192849499, 9999.999999998339, 784.5323217756874, 4.500692314622512, 0.03388113356138722, 0.1007744308040959],
      [1.939469968648534, 0, 1.939953755399008, 0.0001199606471828929, 0.991261220554067, 7.14090845151535e-06],
      [17.72287091550971, 0, 13.64416265184891, 0.001026481644203159, 0.9744411469438885, 6.525360059783077e-05],
      [0.303520061687321, 0, 0.3035051162433497, 2.211661905704432e-05, 0.9962476976150476, 1.117526442143236e-06],
      [0.3514347623836177, 0, 0.3513748298377504, 2.218560453570717e-06, 0.9988115647235868, 1.293942935662048e-06],
      [0.3104344016381724, 0, 0.3104321501171805, 1.004626308542811e-05, 0.9974710420525168, 1.142984257623663e-06],
      [0.4186141148231455, 0, 0.4186128052505469, 2.726946333098113e-05, 0.9958334520601947, 1.541289691918879e-06],
      [4.406867376833339, 0, 4.397446241804457, 0.0001892984489586524, 0.9890225899406335, 1.622558585831818e-05],
      [0.276286321398914, 0, 0.2762123991310323, 1.347478547586434e-05, 0.9970711305370924, 1.017254899229182e-06],
      [0.5710182986405605, 0, 0.5710128577513467, 3.795258692917969e-05, 0.9950846097216747, 2.102424611180573e-06],
      [1.656124390007855, 0, 1.656073492549624, 0.0001095857389756816, 0.991647641060214, 6.09766216777699e-06],
      [0.6067457453792607, 0, 0.6067997846155722, 4.099762490739067e-05, 0.9948912289190684, 2.233969017895582e-06],
      [1.873072861032221, 0, 1.873259586382288, 0.0001131281241555371, 0.9915137237321593, 6.896441831976044e-06],
      [2.456699388666778, 0, 2.456447456172359, 0.0001174983288763087, 0.9913513683303639, 9.04528851229781e-06],
      [5.241232456426508, 0, 5.203884554355002, 0.0003060021036844773, 0.9860433843454433, 1.92976234483964e-05],
      [0.7762416001728248, 0, 0.4766360877441593, 0.01010453290129476, 0.9199304690007684, 2.858033531168548e-06],
      [0.68958377525744, 0, 0.6895275759093299, 3.838682783907643e-05, 0.9950565699253523, 2.538969248487535e-06],
      [0.9642061154130726, 9999.999999998339, 784.5323217253343, 6.250197032420417, 0.01241794927208451, 0.1007635000189296],
      [0.8734369739463156, 0, 0.873760828608809, 4.505929724984981e-05, 0.9946441425797066, 3.215895873585198e-06],
      [0.9652053490355518, 0, 0.9652000292327902, 4.099747205543736e-05, 0.9948912384424944, 3.553776622372038e-06],
      [8.462403426254683, 0, 8.455180792975977, 0.000316911992911173, 0.985796791568757, 3.115760961680833e-05],
      [0.4280755215570141, 0, 0.4280741863071366, 2.830862823088864e-05, 0.9957548071420972, 1.576125518408208e-06],
      [0.9934593456799836, 0, 0.9938728041008935, 4.523905842290787e-05, 0.9946334699498601, 3.657804633472359e-06],
      [0.2942438694163695, 0, 0.2942459966701157, 1.809043103406793e-05, 0.9966063800098061, 1.083372554299498e-06],
      [1.588073051712565, 0, 1.592035170709464, 9.609731474569116e-05, 0.9921785237320822, 5.847104858499142e-06],
      [544.988087286904, 0, 14.0710814736011, 0.00106948115038108, 0.9739114931973474, 0.002006584325301034],
      [0.05170291734255809, 0, 0.05170302143308834, 2.803791527838939e-06, 0.9986639807427582, 1.903642775540078e-07],
      [0.8057429196478061, 0, 0.8057314198139427, 2.351276437195793e-05, 0.9961310759400085, 2.966654043460647e-06],
      [0.6359106123552013, 0, 0.6359088539786917, 1.970734454914691e-05, 0.9964579662928611, 2.341350750246373e-06],
      [2.704716584355089, 0, 2.704131008559523, 8.826718595855709e-05, 0.9925039355301989, 9.958459696920953e-06],
      [3.57505575738394, 0, 3.573823494665747, 0.0001891780215643735, 0.9890260820659771, 1.316294981887802e-05],
      [1.835344791048568, 0, 1.835192884164513, 0.0001131918821783984, 0.9915113327636107, 6.757531357382119e-06],
      [0.4249040120595577, 0, 0.4249015016538106, 2.764517387632281e-05, 0.9958048477836553, 1.564448380148507e-06],
      [1.203348024363784, 0, 1.203328940104824, 6.368735450479335e-05, 0.9936326011270694, 4.430590942989147e-06],
      [1.39894360575428, 0, 1.398678226947679, 8.748240779254957e-05, 0.9925373324805624, 5.150751689383031e-06],
      [12.42576916504708, 0, 11.98307989758411, 0.0008375871168198046, 0.9769115683803339, 4.57502727454416e-05],
      [0.3751443410441141, 0, 0.3749228996281104, 2.117735824214151e-05, 0.9963282388678981, 1.381238915169574e-06],
      [12.9146208654196, 0, 12.36425949989192, 0.0006833241176309457, 0.9791452985173801, 4.755016926106555e-05],
      [0.4375936936935575, 0, 0.4376009959789411, 2.808295501210978e-05, 0.9957717619428215, 1.611170348671902e-06],
      [1.307717803611436, 0, 1.307723295500428, 2.824280005597757e-05, 0.9957597458008939, 4.814868632646637e-06],
      [784.5290366321309, 0, 53.48131254241452, 0.00685903370155927, 0.933995235877396, 0.002888546932257656],
      [3.524868306886913, 0, 3.522790905362646, 0.0002068645400896685, 0.9885245925607763, 1.297816531836628e-05],
      [8.98080606244049, 0, 8.655637446160437, 0.0005125361801248118, 0.9819380253660663, 3.306630932645455e-05],
      [784.5312875413148, 0, 135.6065870486347, 0.01061756847769857, 0.9179299656217516, 0.002888555219849975],
      [2.329184757903846, 0, 2.329481590177017, 0.0001320831240008147, 0.9908303202733425, 8.575794104430599e-06],
      [1.262694862906515, 0, 1.263546030034114, 8.834766812526595e-05, 0.9925005189474356, 4.649099271435094e-06],
      [0, 0, 0, 0, 1, 0],
      [0.4659964182034069, 0, 0.4659926766410205, 2.730546078311136e-05, 0.9958307029360353, 1.715745958904102e-06],
      [0.6451264585834168, 0, 0.6455123304845599, 2.959355832388155e-05, 0.9956595324542281, 2.375282450805155e-06],
      [9.007811149759073e-15, 0, 2.251952787439768e-15, -3.552713678800501e-15, 1, 3.316573899506734e-20],
      [0.6336525354392725, 0, 0.6336484705258802, 4.127745634008306e-05, 0.9948738237159924, 2.333036767151103e-06],
      [0.6100253971429376, 0, 0.6099364989907955, 3.305279739862499e-05, 0.9954128622735573, 2.246044323714102e-06],
      [784.5308631498474, 0, 97.3254370216678, 0.009093797666892556, 0.9240277702526211, 0.002888553657288725],
      [0.4489444675195721, 0, 0.4489424359990448, 2.924522800640261e-05, 0.9956851525058569, 1.652962610504091e-06],
      [0.660587770374204, 0, 0.6605854791728792, 2.156043370860061e-05, 0.9962951788500315, 2.432209247209885e-06],
      [52.57560119959053, 0, 9.998128611974687, 0.0006621240933881722, 0.9794712818037568, 0.000193577400536534],
      [1.684998445715882, 0, 1.684688966416381, 0.0001096193816110258, 0.9916463591254479, 6.203973166022892e-06],
      [0.6423866291615004, 0, 0.6423822285559112, 4.184640632587389e-05, 0.9948386166515849, 2.365194709622801e-06],
      [143.5223319536453, 0, 14.37070578374735, 0.00115229922811011, 0.972920583806375, 0.0005284329480714443],
      [0.1254346826427701, 0, 0.1254344484809236, 8.161077513335613e-06, 0.9977206384283402, 4.618362747947359e-07],
      [2.08012076073628, 0, 2.079532512979978, 0.0001354841896272774, 0.990713018853679, 7.658768715488176e-06],
      [3.208410191293303, 0, 3.207691081455685, 0.0001534412752022263, 0.9901167437747326, 1.181300242916325e-05],
      [1.269665759452992, 0, 1.269740085588268, 4.143078953688928e-05, 0.9948643115798946, 4.674765321886016e-06],
      [1.26526513435626, 0, 1.265234890743504, 6.696404382466881e-05, 0.9934708589560973, 4.658562719395033e-06],
      [439.189466010312, 0, 14.165740905494, 0.001001025971262948, 0.9747599458545732, 0.001617045801351043],
      [1.417440731803641, 0, 1.417428434874825, 4.626251202921594e-05, 0.9945731062560151, 5.21885600956834e-06],
      [0.554660035480421, 0, 0.5546585739880875, 2.078135736383047e-05, 0.9963627302343405, 2.042195341565354e-06],
      [3.413770913968253, 0, 3.38378704287352, 0.000225787454532167, 0.9880112577737438, 1.25691173182124e-05],
      [0.370883032291447, 0, 0.3708800242950195, 2.673038760647728e-05, 0.9958748404095106, 1.3655492596563e-06],
      [0.4662270470313105, 0, 0.466364934854172, 3.002064089230316e-05, 0.9956283249982892, 1.716595108090715e-06],
      [0.4221290191733038, 0, 0.4221263909804757, 2.762980174253471e-05, 0.9958060142949338, 1.554231171078673e-06],
      [1.94136689404738, 0, 1.941327849490763, 6.336201542467279e-05, 0.9936488851461274, 7.147892715686213e-06],
      [8.521284957324413, 0, 8.512152633565803, 0.000277963675515025, 0.9866980912279956, 3.137440473591344e-05],
      [0.4051469023417316, 0, 0.4051451290679026, 2.639216403821365e-05, 0.9959010213895718, 1.491704943002196e-06],
      [1.852156149061687, 9999.999999998339, 784.5323259555377, 5.197646673411839, 0.02261748874044023, 0.1007667693502429],
      [0.2788883321260153, 0, 14.32421871597373, 0.9017871263355701, 0.3423029685432443, 1.026835207608507e-06],
      [1.087680468349732, 0, 1.087658675735043, 7.085322097566404e-05, 0.9932839374553056, 4.004716120662084e-06],
      [0.9262885281513111, 0, 0.247694457725652, -0.2102483185057693, 1, 3.410489301789276e-06],
      [1.154199047224796, 0, 1.154184197481513, 7.803407200412948e-05, 0.9929518271177171, 4.249629983598938e-06],
      [784.5143945157904, 0, 76.91077721050699, 0.008902022837133927, 0.9248307104014831, 0.002888493021645987],
      [1.372717244927532, 0, 1.372680621633338, 8.586150359235489e-05, 0.9926067891639979, 5.054189203390675e-06],
      [1.345682352593402, 0, 1.34566665991818, 3.977755042683384e-05, 0.9949678196244136, 4.954649796091104e-06],
      [784.5298180347705, 0, 49.6286692004205, 0.007919685217494532, 0.9290877805866929, 0.00288854980929355],
      [0.5729595052717023, 0, 0.5728626347513421, 3.081279164973694e-05, 0.9955710237154155, 2.109571913826417e-06],
      [784.5215956167883, 0, 10.39647179867615, 0.0007018937945773018, 0.9788638948677784, 0.002888519535283118],
      [1.732410840385142, 0, 1.732278374490366, 0.0001178794459590904, 0.9913373539035722, 6.378540225721279e-06],
      [3.176114913562537e-16, 0, 7.940287283906344e-17, -3.552713678800501e-15, 1, 1.169409487946174e-21],
      [0.601872252516631, 0, 0.6018649988741243, 3.611140057913076e-05, 0.9952053201472156, 2.21602536992283e-06],
      [0.3725538871729278, 0, 0.3725532557957081, 1.39584338825216e-05, 0.9970190314235631, 1.371701157822961e-06],
      [0.4218422401772911, 0, 0.4218335511554665, 2.74780090734339e-05, 0.9958175505197374, 1.553175283341586e-06],
      [0.2693632057364926, 0, 0.2693627324086169, 1.62004445556363e-05, 0.9967885411991996, 9.917647725740887e-07],
      [0.138010914877885, 0, 0.1380110932975744, 8.300462532417896e-06, 0.9977012560067376, 5.081405354987727e-07],
      [0.9172898758772835, 0, 0.9172797424547827, 4.966711822618208e-05, 0.9943769629181197, 3.377357284735861e-06],
      [0.2868320476186522, 0, 0.2868313896709433, 1.725107560446304e-05, 0.9966860427476693, 1.056083067082882e-06],
      [0.2992892023347825, 0, 0.2992886746745974, 1.925752783193957e-05, 0.9964986225159561, 1.10194889786769e-06],
      [439.1216632349382, 0, 10.46206948437975, 0.0006693594670537095, 0.9793594474676571, 0.001616796159222249],
      [0.3984762845770256, 0, 0.3984736647520011, 2.636419232260323e-05, 0.9959031940960459, 1.467144484968391e-06],
      [0.5408010420862126, 0, 0.5403634033467989, 2.976001790955252e-05, 0.9956473424344606, 1.991168099763223e-06]
      ]
    }
  }
}
