# Supplementary material for: Loss of inner kinetochore genes is associated with the transition to an unconventional point centromere in budding yeast
Source: PeerJ. 2020 Sep 29;8:e10085. doi: 10.7717/peerj.10085 (PMC7531349; doi:10.7717/peerj.10085)
Supplement: Supplemental Information 3 — The multiple sequence alignment of open reading frame nucleotide sequences and amino acid sequences generated using MUSCLE, M-coffee, Clustal Omega and Guidance with PRANK are provided along with the commands used for the command line tools. Results of the selection tests from BUSTED, FEL, MEME and RELAX from the HYPHY package are provided as json files that can be visualized using the online hyphy vision website. [file peerj-08-10085-s003.zip › Supplementary_Material_S3/selection_tests/FEL/CSE4_ORFs_PRANK_aln.fasta_NCASNDAI.FEL.json]

{
 "analysis":{
   "info":"FEL (Fixed Effects Likelihood)\n    estimates site-wise synonymous (&alpha;) and non-synonymous (&beta;) rates, and\n    uses a likelihood ratio test to determine if beta &neq; alpha at a site.\n    The estimates aggregate information over all branches,\n    so the signal is derived from\n    pervasive diversification or conservation. A subset of branches can be selected\n    for testing as well, in which case an additional (nuisance) parameter will be\n    inferred -- the non-synonymous rate on branches NOT selected for testing.\n    Multiple partitions within a NEXUS file are also supported\n    for recombination - aware analysis.\n    ",
   "version":"2.00",
   "citation":"Not So Different After All: A Comparison of Methods for Detecting Amino Acid Sites Under Selection (2005). _Mol Biol Evol_ 22 (5): 1208-1222",
   "authors":"Sergei L Kosakovsky Pond and Simon DW Frost",
   "contact":"spond@temple.edu",
   "requirements":"in-frame codon alignment and a phylogenetic tree"
  },
 "input":{
   "file name":"/home/nagarjun/CSE4_ORFs_PRANK_aln.fasta",
   "number of sequences":20,
   "number of sites":641,
   "partition count":1,
   "trees":{
     "0":"((((V_polyspora,T_phaffii)Node4,T_blattae)Node3,(((((S_cerevisiae,S_mikatae)Node12,S_kudriavzevii)Node11,S_uvarum)Node10,C_glabrata)Node9,((K_naganishii,K_africana)Node19,(N_castellii,N_dairenensis)Node22)Node18)Node8)Node2,(Z_rouxii,T_delbrueckii)Node25,(((L_waltii,L_thermotolerans)Node30,L_kluyveri)Node29,((E_gossypii,E_cymbalariae)Node35,K_lactis)Node34)Node28)"
    }
  },
 "fits":{
   "Nucleotide GTR":{
     "Log Likelihood":-12681.99524209785,
     "estimated parameters":45,
     "AIC-c":25454.09825740339,
     "Equilibrium frequencies":[
      [0.2860764430577223],
      [0.2283021320852834],
      [0.2481409256370255],
      [0.2374804992199688]
      ],
     "Rate Distributions":{
       "Substitution rate from nucleotide A to nucleotide C":0.5567265153992373,
       "Substitution rate from nucleotide A to nucleotide G":1,
       "Substitution rate from nucleotide A to nucleotide T":0.3193661445163811,
       "Substitution rate from nucleotide C to nucleotide G":0.4005657273854988,
       "Substitution rate from nucleotide C to nucleotide T":1.058991743154136,
       "Substitution rate from nucleotide G to nucleotide T":0.278537493467498
      },
     "display order":0
    },
   "Global MG94xREV":{
     "Log Likelihood":-11377.33667352527,
     "estimated parameters":53,
     "AIC-c":22861.12172555595,
     "Equilibrium frequencies":[
      [0.02821014680471023],
      [0.01837439766067026],
      [0.02356687295235502],
      [0.02090638444279334],
      [0.0186192455071965],
      [0.01212745979165743],
      [0.01555459446469599],
      [0.01379862030860499],
      [0.02034464785085453],
      [0.01325128339337409],
      [0.01699600269649913],
      [0.01507730648364426],
      [0.02031664744612451],
      [0.01323304560912111],
      [0.01697261104294074],
      [0.01505655553789796],
      [0.02392127018696984],
      [0.01558088066703468],
      [0.01998392774266411],
      [0.01772792160036614],
      [0.01578850353167267],
      [0.01028368424900972],
      [0.01318978094706729],
      [0.01170077301953054],
      [0.01725158757478665],
      [0.01123664944289056],
      [0.01441204738904583],
      [0.01278505654663187],
      [0.01722784415893248],
      [0.01122118440586869],
      [0.01439221204154608],
      [0.01276746043189809],
      [0.02615539498405436],
      [0.01703605556312352],
      [0.02185032480954522],
      [0.01938361918408902],
      [0.01726306934583166],
      [0.01124412797990386],
      [0.01442163930791668],
      [0.01279356562392284],
      [0.01886279798663596],
      [0.01228609526914866],
      [0.0157580592101975],
      [0.0139791157098663],
      [0.01883683705667352],
      [0.01226918587643713],
      [0.0157363713422688],
      [0.01395987620763881],
      [0.01889894229226578],
      [0.02150321117573231],
      [0.01915077995287055],
      [0.0124736694495784],
      [0.01599864053215244],
      [0.0141925375591169],
      [0.01362957549818813],
      [0.01748119748425068],
      [0.01550772713312461],
      [0.02089663861354624],
      [0.01361081706928607],
      [0.01745713805553445],
      [0.01548638379804437]
      ],
     "Rate Distributions":{
       "non-synonymous/synonymous rate ratio for *background*":[
        [0.05588449233194017, 1]
        ],
       "non-synonymous/synonymous rate ratio for *test*":[
        [9999.999999998339, 1]
        ]
      },
     "display order":1
    }
  },
 "timers":{
   "Total time":{
     "timer":823,
     "order":0
    },
   "Model fitting":{
     "timer":95,
     "order":1
    },
   "FEL analysis":{
     "timer":714,
     "order":2
    }
  },
 "tested":{
   "0":{
     "V_polyspora":"background",
     "T_phaffii":"background",
     "Node4":"background",
     "T_blattae":"background",
     "Node3":"background",
     "S_cerevisiae":"background",
     "S_mikatae":"background",
     "Node12":"background",
     "S_kudriavzevii":"background",
     "Node11":"background",
     "S_uvarum":"background",
     "Node10":"background",
     "C_glabrata":"background",
     "Node9":"background",
     "K_naganishii":"background",
     "K_africana":"background",
     "Node19":"background",
     "N_castellii":"background",
     "N_dairenensis":"background",
     "Node22":"test",
     "Node18":"background",
     "Node8":"background",
     "Node2":"background",
     "Z_rouxii":"background",
     "T_delbrueckii":"background",
     "Node25":"background",
     "L_waltii":"background",
     "L_thermotolerans":"background",
     "Node30":"background",
     "L_kluyveri":"background",
     "Node29":"background",
     "E_gossypii":"background",
     "E_cymbalariae":"background",
     "Node35":"background",
     "K_lactis":"background",
     "Node34":"background",
     "Node28":"background"
    }
  },
 "data partitions":{
   "0":{
     "name":"fel.filter.default",
     "coverage":[
      [0, 1, 2, 3, 4, 5, 6, 7, 8, 9, 10, 11, 12, 13, 14, 15, 16, 17, 18, 19, 20, 21, 22, 23, 24, 25, 26, 27, 28, 29, 30, 31, 32, 33, 34, 35, 36, 37, 38, 39, 40, 41, 42, 43, 44, 45, 46, 47, 48, 49, 50, 51, 52, 53, 54, 55, 56, 57, 58, 59, 60, 61, 62, 63, 64, 65, 66, 67, 68, 69, 70, 71, 72, 73, 74, 75, 76, 77, 78, 79, 80, 81, 82, 83, 84, 85, 86, 87, 88, 89, 90, 91, 92, 93, 94, 95, 96, 97, 98, 99, 100, 101, 102, 103, 104, 105, 106, 107, 108, 109, 110, 111, 112, 113, 114, 115, 116, 117, 118, 119, 120, 121, 122, 123, 124, 125, 126, 127, 128, 129, 130, 131, 132, 133, 134, 135, 136, 137, 138, 139, 140, 141, 142, 143, 144, 145, 146, 147, 148, 149, 150, 151, 152, 153, 154, 155, 156, 157, 158, 159, 160, 161, 162, 163, 164, 165, 166, 167, 168, 169, 170, 171, 172, 173, 174, 175, 176, 177, 178, 179, 180, 181, 182, 183, 184, 185, 186, 187, 188, 189, 190, 191, 192, 193, 194, 195, 196, 197, 198, 199, 200, 201, 202, 203, 204, 205, 206, 207, 208, 209, 210, 211, 212, 213, 214, 215, 216, 217, 218, 219, 220, 221, 222, 223, 224, 225, 226, 227, 228, 229, 230, 231, 232, 233, 234, 235, 236, 237, 238, 239, 240, 241, 242, 243, 244, 245, 246, 247, 248, 249, 250, 251, 252, 253, 254, 255, 256, 257, 258, 259, 260, 261, 262, 263, 264, 265, 266, 267, 268, 269, 270, 271, 272, 273, 274, 275, 276, 277, 278, 279, 280, 281, 282, 283, 284, 285, 286, 287, 288, 289, 290, 291, 292, 293, 294, 295, 296, 297, 298, 299, 300, 301, 302, 303, 304, 305, 306, 307, 308, 309, 310, 311, 312, 313, 314, 315, 316, 317, 318, 319, 320, 321, 322, 323, 324, 325, 326, 327, 328, 329, 330, 331, 332, 333, 334, 335, 336, 337, 338, 339, 340, 341, 342, 343, 344, 345, 346, 347, 348, 349, 350, 351, 352, 353, 354, 355, 356, 357, 358, 359, 360, 361, 362, 363, 364, 365, 366, 367, 368, 369, 370, 371, 372, 373, 374, 375, 376, 377, 378, 379, 380, 381, 382, 383, 384, 385, 386, 387, 388, 389, 390, 391, 392, 393, 394, 395, 396, 397, 398, 399, 400, 401, 402, 403, 404, 405, 406, 407, 408, 409, 410, 411, 412, 413, 414, 415, 416, 417, 418, 419, 420, 421, 422, 423, 424, 425, 426, 427, 428, 429, 430, 431, 432, 433, 434, 435, 436, 437, 438, 439, 440, 441, 442, 443, 444, 445, 446, 447, 448, 449, 450, 451, 452, 453, 454, 455, 456, 457, 458, 459, 460, 461, 462, 463, 464, 465, 466, 467, 468, 469, 470, 471, 472, 473, 474, 475, 476, 477, 478, 479, 480, 481, 482, 483, 484, 485, 486, 487, 488, 489, 490, 491, 492, 493, 494, 495, 496, 497, 498, 499, 500, 501, 502, 503, 504, 505, 506, 507, 508, 509, 510, 511, 512, 513, 514, 515, 516, 517, 518, 519, 520, 521, 522, 523, 524, 525, 526, 527, 528, 529, 530, 531, 532, 533, 534, 535, 536, 537, 538, 539, 540, 541, 542, 543, 544, 545, 546, 547, 548, 549, 550, 551, 552, 553, 554, 555, 556, 557, 558, 559, 560, 561, 562, 563, 564, 565, 566, 567, 568, 569, 570, 571, 572, 573, 574, 575, 576, 577, 578, 579, 580, 581, 582, 583, 584, 585, 586, 587, 588, 589, 590, 591, 592, 593, 594, 595, 596, 597, 598, 599, 600, 601, 602, 603, 604, 605, 606, 607, 608, 609, 610, 611, 612, 613, 614, 615, 616, 617, 618, 619, 620, 621, 622, 623, 624, 625, 626, 627, 628, 629, 630, 631, 632, 633, 634, 635, 636, 637, 638, 639, 640]
      ]
    }
  },
 "branch attributes":{
   "0":{
     "K_naganishii":{
       "original name":"K_naganishii",
       "Nucleotide GTR":0.4689699859105607,
       "Global MG94xREV":1.696677747936922
      },
     "N_dairenensis":{
       "original name":"N_dairenensis",
       "Nucleotide GTR":0.2519261400584817,
       "Global MG94xREV":0.8560533780491558
      },
     "N_castellii":{
       "original name":"N_castellii",
       "Nucleotide GTR":0.2541944649283839,
       "Global MG94xREV":0.6952795366550587
      },
     "K_africana":{
       "original name":"K_africana",
       "Nucleotide GTR":0.1943898601931442,
       "Global MG94xREV":0.4409905320322032
      },
     "T_phaffii":{
       "original name":"T_phaffii",
       "Nucleotide GTR":0.2078448637279307,
       "Global MG94xREV":0.6791842522610878
      },
     "Z_rouxii":{
       "original name":"Z_rouxii",
       "Nucleotide GTR":0.2540978240525728,
       "Global MG94xREV":0.6240716166597241
      },
     "T_delbrueckii":{
       "original name":"T_delbrueckii",
       "Nucleotide GTR":0.2414716182325533,
       "Global MG94xREV":0.4719059942581429
      },
     "V_polyspora":{
       "original name":"V_polyspora",
       "Nucleotide GTR":0.2763114223030703,
       "Global MG94xREV":0.4672632645949534
      },
     "L_kluyveri":{
       "original name":"L_kluyveri",
       "Nucleotide GTR":0.1890327565512886,
       "Global MG94xREV":0.4561904582657179
      },
     "L_thermotolerans":{
       "original name":"L_thermotolerans",
       "Nucleotide GTR":0.1470934054049769,
       "Global MG94xREV":0.2357217736369317
      },
     "L_waltii":{
       "original name":"L_waltii",
       "Nucleotide GTR":0.1895957004260863,
       "Global MG94xREV":0.3135422286651089
      },
     "E_gossypii":{
       "original name":"E_gossypii",
       "Nucleotide GTR":0.3132377185358061,
       "Global MG94xREV":0.5445416832686615
      },
     "E_cymbalariae":{
       "original name":"E_cymbalariae",
       "Nucleotide GTR":0.1775307462882714,
       "Global MG94xREV":0.486744374221201
      },
     "K_lactis":{
       "original name":"K_lactis",
       "Nucleotide GTR":0.2925434374279323,
       "Global MG94xREV":0.757893730768466
      },
     "T_blattae":{
       "original name":"T_blattae",
       "Nucleotide GTR":0.3995175583903414,
       "Global MG94xREV":1.338074862380546
      },
     "S_cerevisiae":{
       "original name":"S_cerevisiae",
       "Nucleotide GTR":0.09336468565764666,
       "Global MG94xREV":0.1201376473846661
      },
     "S_mikatae":{
       "original name":"S_mikatae",
       "Nucleotide GTR":0.09175801118012622,
       "Global MG94xREV":0.124432411501738
      },
     "S_kudriavzevii":{
       "original name":"S_kudriavzevii",
       "Nucleotide GTR":0.1113722923908591,
       "Global MG94xREV":0.1680058017288502
      },
     "S_uvarum":{
       "original name":"S_uvarum",
       "Nucleotide GTR":0.05446947750093417,
       "Global MG94xREV":0.1219109667553546
      },
     "C_glabrata":{
       "original name":"C_glabrata",
       "Nucleotide GTR":0.4175511862373903,
       "Global MG94xREV":1.455424627953817
      },
     "Node10":{
       "Nucleotide GTR":0.2169530512231528,
       "Global MG94xREV":0.7982751162811416
      },
     "Node11":{
       "Nucleotide GTR":0.0414761360796472,
       "Global MG94xREV":0
      },
     "Node12":{
       "Nucleotide GTR":0.0445146233978034,
       "Global MG94xREV":0.06553658885683022
      },
     "Node18":{
       "Nucleotide GTR":0.127703217935535,
       "Global MG94xREV":0.4058028529936322
      },
     "Node19":{
       "Nucleotide GTR":0.07719001175005108,
       "Global MG94xREV":0.1637742111808044
      },
     "Node2":{
       "Nucleotide GTR":0.005165752014927774,
       "Global MG94xREV":0
      },
     "Node22":{
       "Nucleotide GTR":0.09265692983827417,
       "Global MG94xREV":0.05989009493618813
      },
     "Node25":{
       "Nucleotide GTR":0.07068883999371708,
       "Global MG94xREV":0.1276466310885837
      },
     "Node28":{
       "Nucleotide GTR":0.1267295247954255,
       "Global MG94xREV":0.4176584308849932
      },
     "Node29":{
       "Nucleotide GTR":0.08255687245637666,
       "Global MG94xREV":0.1863821474945657
      },
     "Node3":{
       "Nucleotide GTR":0.09828256867730867,
       "Global MG94xREV":0.2492441607580205
      },
     "Node30":{
       "Nucleotide GTR":0.1250567766320092,
       "Global MG94xREV":0.3280484605373172
      },
     "Node34":{
       "Nucleotide GTR":0.08082427027016947,
       "Global MG94xREV":0.244261323535825
      },
     "Node35":{
       "Nucleotide GTR":0.08949378007688132,
       "Global MG94xREV":0.1510848606673207
      },
     "Node4":{
       "Nucleotide GTR":0.01973962982855936,
       "Global MG94xREV":0.1041719003552438
      },
     "Node8":{
       "Nucleotide GTR":0.07208015330663389,
       "Global MG94xREV":0.3527270461492109
      },
     "Node9":{
       "Nucleotide GTR":0.03057455451723108,
       "Global MG94xREV":0.02818691725218574
      }
    },
   "attributes":{
     "original name":{
       "attribute type":"node label",
       "display order":-1
      },
     "Nucleotide GTR":{
       "attribute type":"branch length",
       "display order":0
      },
     "Global MG94xREV":{
       "attribute type":"branch length",
       "display order":1
      }
    }
  },
 "MLE":{
   "headers":[
    ["alpha", "Synonymous substitution rate at a site"],
    ["beta", "Non-synonymous substitution rate at a site"],
    ["alpha=beta", "The rate estimate under the neutral model"],
    ["LRT", "Likelihood ration test statistic for beta = alpha, versus beta &neq; alpha"],
    ["p-value", "Likelihood ration test statistic for beta = alpha, versus beta &neq; alpha"],
    ["Total branch length", "The total length of branches contributing to inference at this site, and used to scale dN-dS"]
    ],
   "content":{
     "0":[
      [0, 0, 0, 0, 1, 0],
      [0.562177955628172, 0, 0.5622124802537403, 1.347108335636449e-05, 0.9970715329079108, 1.230434725092952e-06],
      [7.016874485427754, 0, 6.988990384508126, 0.0003110419640321993, 0.985928932683565, 1.535778118308056e-05],
      [0.4569669137756425, 9999.999999998339, 815.1359440199609, 2.693049699911668, 0.1007867458796035, 0.05988890640369685],
      [708.8261533433282, 9999.999999998339, 815.1359437737831, 4.498131333264602, 0.03393191485898539, 0.06143930879219828],
      [0.3304532477995106, 0, 0.3304751373740136, 3.033728859236362e-06, 0.9986102770699046, 7.232605744171017e-07],
      [2.243849592344443, 1.002002007365559, 2.244159121419084, 9.46833971227079e-08, 0.9997544855995852, 1.091187720053901e-05],
      [0.2559453970702298, 0, 0.2559382709138763, 6.281409227426593e-06, 0.9980002847855187, 5.601857937154816e-07],
      [0.6231146887178466, 0, 0.6231341413406548, 5.5355276060709e-06, 0.9981227627157183, 1.36380650119448e-06],
      [7.044096909415782e-16, 1, 5.886783391515422e-16, -3.87046227956489e-07, 1, 5.988790624360924e-06],
      [23.58193729638663, 1, 21.79161948485847, -2.611244553918368e-13, 1, 5.760240201546656e-05],
      [64.58287563027302, 1, 17.20327634793983, 5.542233338928781e-13, 0.999999406005444, 0.000147340851882355],
      [198.8966688459806, 1, 50.47432081091331, 1.98596694644948e-12, 0.9999988755864527, 0.0004413124556726458],
      [0, 0, 0, 0, 1, 0],
      [0, 0, 0, 0, 1, 0],
      [0, 0, 0, 0, 1, 0],
      [0, 0, 0, 0, 1, 0],
      [0.5659965088794201, 1, 0.5660732441490517, 3.374899826269484e-08, 0.9998534214226211, 7.227582988654974e-06],
      [2.956865614974912e-17, 1.004010024016196, 0, 7.105427357601002e-15, 0.9999999327433606, 6.01280581859258e-06],
      [0.5077635850790563, 1, 0.5076615239547663, -2.889132488803625e-08, 1, 7.100129019906599e-06],
      [815.1358765138345, 0.9999999999919282, 815.0730841139463, 9.462354455536115e-09, 0.999922386071356, 0.001790070642448245],
      [815.1219920864831, 0.9999999954573394, 815.1092060469801, 1.701343066429217e-09, 0.9999670893841613, 0.001790040253677844],
      [8.369477032714631, 1, 30.14302884262716, -7.904787935331115e-13, 1, 2.430700297833522e-05],
      [0, 0.9999999999996251, 4.445372780665174e-17, 5.329070518200751e-15, 0.9999999417540417, 5.98879062435868e-06],
      [8.979269113381475, 0.8181818181818181, 108.4714391376413, -4.696687483374262e-12, 1, 2.455277936341337e-05],
      [0, 0, 0, 0, 1, 0],
      [0.7974923336276861, 1.000000001173005, 0.7974922497915762, 7.105427357601002e-15, 0.9999999327433606, 7.734256191653936e-06],
      [0, 0, 0, 0, 1, 0],
      [33.00422557119263, 0.9999999865373888, 138.3564468197554, -5.844214001626824e-13, 1, 7.822489445182951e-05],
      [1.546167620686445, 1.002002001795618, 1.547538463591851, 7.445124339255926e-08, 0.9997822911751052, 9.384865806446233e-06],
      [2.243850228904445, 1, 2.244043581498981, 4.726114788411451e-08, 0.9998265428562182, 1.089988899083241e-05],
      [0, 0, 0, 0, 1, 0],
      [0, 0, 0, 0, 1, 0],
      [28.00603682243099, 1, 7.751509744365294, 1.652011860642233e-12, 0.999998974474079, 6.728539586041312e-05],
      [1.803931446576878, 1.222222222182178, 1.805402253801219, 4.742131487489587e-08, 0.9998262491836022, 1.126788437298955e-05],
      [8.979269113381475, 0.8181818181818181, 108.4714391376413, -4.696687483374262e-12, 1, 2.455277936341337e-05],
      [3.234686629222001, 1.002002002002002, 3.235553455390185, 2.284892275383754e-10, 0.9999879392885787, 1.30805148477805e-05],
      [0, 0, 0, 0, 1, 0],
      [0, 0, 0, 0, 1, 0],
      [0, 0, 0, 0, 1, 0],
      [0, 0, 0, 0, 1, 0],
      [0, 0, 0, 0, 1, 0],
      [0, 0, 0, 0, 1, 0],
      [0, 0, 0, 0, 1, 0],
      [0, 0, 0, 0, 1, 0],
      [0.3926554982964222, 1.222222229761036, 0.3926554962704275, -5.329070518200751e-15, 1, 8.179035209567296e-06],
      [0.5481416009176154, 0.9999999980753335, 0.5459306888585544, -2.464004426272481e-06, 1, 7.188504072398117e-06],
      [6.608841690353237, 1, 6.596267353885176, 1.529048603288174e-07, 0.9996880028006548, 2.045351345285796e-05],
      [3.694700832043768, 1, 3.698056406152223, 1.877758208479463e-06, 0.9989066486132931, 1.407535495343839e-05],
      [0.9224147658584664, 1, 0.9223670526393474, 5.359638066693151e-08, 0.9998152826076279, 8.007672986232507e-06],
      [0.5081341553534725, 1, 0.507986527632688, 3.359574591854653e-07, 0.999537531474362, 7.100940084319861e-06],
      [0.998056332301738, 1, 0.9986418757807562, 6.944154620214249e-07, 0.9993351101512582, 8.173229122115191e-06],
      [0.2844068908967893, 1, 0.2843611286716184, -3.483521737734918e-08, 1, 6.611269878681932e-06],
      [0.7550514288140002, 1, 0.7547414000071576, 5.014523196678056e-08, 0.999821328665922, 7.641366090799648e-06],
      [1.109886275740801, 1, 1.109265200890647, 2.939886485364696e-07, 0.9995673812670045, 8.417990490530731e-06],
      [0.4488941296621024, 1, 0.4490781321091063, 5.654584214198621e-07, 0.9994000150471742, 6.97128187912643e-06],
      [0.6947029190250271, 1.000000000710543, 0.694670113333279, -1.502082653814796e-07, 1, 7.509281758932239e-06],
      [0, 0, 0, 0, 1, 0],
      [0.537627995249496, 1, 0.5377392334544026, 1.906873947632448e-07, 0.9996515816335042, 7.16549303311674e-06],
      [0.1885844996182827, 1, 0.1886033569055102, 5.96893130477838e-07, 0.9993835635530037, 6.401544121045678e-06],
      [0, 0, 0, 0, 1, 0],
      [0, 0, 0, 0, 1, 0],
      [0, 0, 0, 0, 1, 0],
      [0.6863506376059473, 1, 0.6865748136321377, 4.3889720302559e-07, 0.9994714069650857, 7.491001178235095e-06],
      [762.4392456750497, 0, 34.91467618729283, 0.002185429057021793, 0.9627136171603141, 0.001668745126450214],
      [0.2395005749045002, 0, 0.2394998888610488, 9.248615725709897e-06, 0.9975735141695027, 5.241931333165473e-07],
      [0.662070593687385, 0, 0.6620719917547402, 1.38082766198977e-05, 0.9970351085254038, 1.449069001692889e-06],
      [2.636979620416301, 0, 2.636132596291633, 0.0001105246641941449, 0.9916119373891631, 5.771537752128908e-06],
      [0.795860927508367, 0, 0.7958643963443034, 2.210858775697488e-05, 0.9962483789664905, 1.741894913785385e-06],
      [2.659549753445305, 1.000011028891557, 1.414895767523655, -6.394884621840902e-13, 1, 1.180979350910191e-05],
      [0, 0, 0, 0, 1, 0],
      [0, 0, 0, 0, 1, 0],
      [0, 0, 0, 0, 1, 0],
      [0, 0, 0, 0, 1, 0],
      [0.9111675105535275, 0, 0.9111403575896442, 7.07966584911901e-06, 0.9978770198718689, 1.994265577540863e-06],
      [815.0046367626567, 0, 382.6951098142681, 0.005605269846341798, 0.9403194588264714, 0.001783794608353168],
      [0, 0, 0, 0, 1, 0],
      [0, 0, 0, 0, 1, 0],
      [0, 0, 0, 0, 1, 0],
      [0, 0, 0, 0, 1, 0],
      [0, 0, 0, 0, 1, 0],
      [0, 0, 0, 0, 1, 0],
      [0, 0, 0, 0, 1, 0],
      [0, 0, 0, 0, 1, 0],
      [0, 0, 0, 0, 1, 0],
      [0, 0, 0, 0, 1, 0],
      [0.3510068063259992, 9999.999999998339, 0.3172916774924953, 0.1572990568615467, 0.6916554818976071, 0.05988867448959495],
      [0.5238248791497825, 1.003242554557083, 0.5235342613277463, 8.431752185344976e-08, 0.9997683144371102, 7.154701235536826e-06],
      [0, 0, 0, 0, 1, 0],
      [815.1219920864831, 0.9999999954573394, 815.1092060469801, 1.701343066429217e-09, 0.9999670893841613, 0.001790040253677844],
      [5.087412955057196e-17, 1.256349508538873, 6.31268775058153e-17, 1.50819699840099e-07, 0.9996901374528309, 7.524014157658056e-06],
      [0, 0, 0, 0, 1, 0],
      [0, 0, 0, 0, 1, 0],
      [0, 0, 0, 0, 1, 0],
      [0, 0, 0, 0, 1, 0],
      [0, 0, 0, 0, 1, 0],
      [0, 0, 0, 0, 1, 0],
      [0, 0, 0, 0, 1, 0],
      [0, 0, 0, 0, 1, 0],
      [0, 0, 0, 0, 1, 0],
      [0, 0, 0, 0, 1, 0],
      [0, 0, 0, 0, 1, 0],
      [0, 0, 0, 0, 1, 0],
      [2.260486203333087, 1, 1.315121577740555, -2.025046796916286e-13, 1, 1.093630002477252e-05],
      [31.96951902482472, 1.000000000082971, 221.4188551102011, -2.380318164796336e-12, 1, 7.59602399832909e-05],
      [808.0996033652052, 0, 181.0896763009116, 0.008675081936047491, 0.9257922448789936, 0.001768681612930469],
      [0, 0, 0, 0, 1, 0],
      [0, 0, 0, 0, 1, 0],
      [0, 0, 0, 0, 1, 0],
      [0.1946215043543078, 0, 0.19462244046613, 6.768271305190865e-06, 0.997924233728025, 4.259666442092859e-07],
      [815.1311280545963, 0, 340.8672389146346, 0.01356311271422328, 0.9072873694888186, 0.001784071458906389],
      [2.538167833998818, 1, 2.533831033224633, -2.460529557879454e-08, 1, 1.154405975186779e-05],
      [815.1326641559339, 1.003534097948533, 815.1195769839162, 5.343743225694197e-10, 0.9999815556713465, 0.001790084776557023],
      [0, 0, 0, 0, 1, 0],
      [0, 0, 0, 0, 1, 0],
      [0, 0, 0, 0, 1, 0],
      [0, 0, 0, 0, 1, 0],
      [0, 0, 0, 0, 1, 0],
      [0, 0, 0, 0, 1, 0],
      [0, 0, 0, 0, 1, 0],
      [1.225984611966884, 1, 1.228571873472114, 6.359904247688064e-07, 0.9993636950467393, 8.672094058605484e-06],
      [815.0546289294366, 1.222222222222223, 815.0926088776429, -2.815981048343019e-08, 1, 0.001791223658823429],
      [8.103945490176844, 9999.999999998339, 8.672743485303966, 0.1535583215615191, 0.6951578297665268, 0.05990564328903403],
      [0.3168569918226206, 0, 0.3166652078799914, 9.705297451034767e-06, 0.9975143282065519, 6.935025497245028e-07],
      [4.96823956646735, 0, 4.966743680747691, 0.000170974405563129, 0.9895673836405021, 1.087394911871182e-05],
      [3.47959200608012, 0, 3.485707008705589, 0.000113319036699977, 0.9915065663939128, 7.615757235896624e-06],
      [0.4867522677029211, 0, 0.4867513014199665, 1.654197566836046e-05, 0.9967548666105314, 1.065351080922749e-06],
      [0.2647178242254096, 0, 0.2647172237177887, 1.028061619479104e-05, 0.9974417152010825, 5.79385940016168e-07],
      [0.8032186433774152, 0, 0.8032142863458087, 1.577111264339237e-05, 0.9968313805280755, 1.757998691978766e-06],
      [2.290472226363283, 0, 2.290615245259087, 3.459416848272667e-05, 0.9953071247935231, 5.013139586786591e-06],
      [1.328592657129016, 0, 1.32837154633845, 3.304549618121655e-05, 0.9954133689352206, 2.907880902246344e-06],
      [1.54289197267509, 0, 1.542855165309574, 3.541869308776313e-05, 0.9952515292861932, 3.376916225975653e-06],
      [0.4484261300664272, 0, 9.85704808280251, 0.01710368131242035, 0.8959485193694814, 9.814669475188686e-07],
      [1.171749890311956, 0, 1.171583771982373, 4.39014598043741e-05, 0.9947134010599404, 2.564600300900588e-06],
      [0.6621717408225127, 0, 0.6623598638051982, 2.478692896090706e-05, 0.9960276305945988, 1.449290381677925e-06],
      [0.2725106019861733, 0, 0.2725051048385381, 9.777244926567619e-06, 0.9975051318365936, 5.964419349476337e-07],
      [815.1324980665783, 0, 272.015709182413, 0.01714470218239228, 0.8958245279879116, 0.00178407445744146],
      [1.590958446932726, 0, 1.590281238178021, 5.681123695921997e-05, 0.993986143346921, 3.482118961955043e-06],
      [0.5189249433122407, 0, 0.5189564178693122, 1.468558309625223e-05, 0.9969423723574258, 1.13576717759204e-06],
      [4.020128302038905, 0, 4.007269387348645, 0.0001619557875756072, 0.9898462474570643, 8.798825020860976e-06],
      [2.986599394831577, 0, 2.984986587930524, 7.558696110265828e-05, 0.9930632182126047, 6.536747961303752e-06],
      [7.409846219492003, 0, 7.36018447019347, 0.0001861849602704524, 0.9891132341249341, 1.621787550505084e-05],
      [18.92841122382157, 1, 14.15748723550681, -7.815970093361102e-14, 1, 4.741726398846681e-05],
      [815.1266498238957, 1, 815.107396800916, 2.922412534189789e-09, 0.9999568668851094, 0.001790050448060405],
      [2.940421660588879, 1.222222222222223, 2.949175976923849, -8.957400154940842e-09, 1, 1.375531208192733e-05],
      [1.835913347106573, 1, 1.849641391218936, 2.475512310695649e-07, 0.9996030163789994, 1.000704056092666e-05],
      [41.66717496669484, 1, 13.14061026913143, 1.707078922663641e-12, 0.999998957522089, 9.718542767189135e-05],
      [0.7170777013298137, 1, 0.7171921018061418, 9.717331295178155e-08, 0.9997512783677327, 7.558253274884354e-06],
      [1.765109201011793, 0, 1.763788793211468, 6.759287514412904e-05, 0.9934402750616036, 3.863281426748898e-06],
      [0.3118232857424436, 0, 0.311808261406441, 7.347852800876353e-06, 0.9978371831054136, 6.824853145324172e-07],
      [0, 0, 0, 0, 1, 0],
      [0, 0, 0, 0, 1, 0],
      [0, 0, 0, 0, 1, 0],
      [0, 0, 0, 0, 1, 0],
      [0, 0, 0, 0, 1, 0],
      [0, 0, 0, 0, 1, 0],
      [0, 0, 0, 0, 1, 0],
      [0, 0, 0, 0, 1, 0],
      [0, 0, 0, 0, 1, 0],
      [4.312746421048343, 0, 4.412417089393363, -1.866686915263926e-06, 1, 9.439276129297415e-06],
      [0, 0, 0, 0, 1, 0],
      [333.6082084128682, 0, 2.526144886296019, 0.0001139499795517196, 0.9914829550495663, 0.0007301658133296417],
      [0.7847442580031884, 9999.999999998339, 0.7859956397572799, 1.135309712535218, 0.2866455949180836, 0.05988962380754095],
      [0.8079845114883422, 9999.999999998339, 0.8027284972704609, 0.1923138486052522, 0.6609977585769315, 0.05988967467331151],
      [0, 0, 0, 0, 1, 0],
      [815.1358316301956, 0, 142.5211187938099, 0.009680067946419513, 0.9216247300566464, 0.001784081753587445],
      [0.7444473059383866, 0, 0.7451253712954067, 3.291577855435435e-05, 0.9954223799268594, 1.629366301289712e-06],
      [0.8688709534113062, 0, 0.8690639040827255, 1.865715232440834e-05, 0.9965536340592839, 1.901691416390209e-06],
      [0.3168356417113178, 0, 0.3166824981323441, 9.942514438421313e-06, 0.9974841342841514, 6.934558208941231e-07],
      [3.748582921519416, 0, 3.755792681425153, 0.0001380051025989815, 0.9906270209881393, 8.204495658984066e-06],
      [1.06116234212522, 0, 1.061219397068794, 2.997193235643181e-05, 0.9956318729272533, 2.322558153766223e-06],
      [102.7732354728858, 1, 39.99328329047223, 2.208011551374511e-12, 0.9999988143930622, 0.000230927809435038],
      [1.635263735455543, 1, 1.635488757775129, 8.360643732885364e-09, 0.9999270441839578, 9.567880242952301e-06],
      [0, 1.222222222222223, 0, 7.105427357601002e-15, 0.9999999327433606, 7.319632985330019e-06],
      [815.1306892754034, 0.8181818185616119, 815.1030963792672, 1.767589452583707e-08, 0.9998939206717532, 0.001788970418157646],
      [0.1150397019735665, 1, 0.1150822517140186, 1.453553721830758e-08, 0.999903804312213, 6.240577167492905e-06],
      [0, 1.222222222222223, 2.388849877820593e-16, 4.203251613432712e-08, 0.999836419040001, 7.319632985330019e-06],
      [0, 1, 1.545424826408182e-16, 4.961294344241196e-07, 0.9994379984383269, 5.988790624360924e-06],
      [0.1561692550990626, 1, 0.1562636940343704, -1.114007837088593e-06, 1, 6.330597115601003e-06],
      [2.948240929537722, 1, 2.949694092037855, 7.252581113448286e-08, 0.9997851247705027, 1.244158369695671e-05],
      [4.947577737834339, 1.229602265979231, 4.956696607275787, 1.021712918714002e-07, 0.9997449622334872, 1.819255724970022e-05],
      [1.122583780761102, 1, 1.122056041932897, 5.933517286393908e-07, 0.9993853949498678, 8.445781425665431e-06],
      [814.9699999143139, 1, 815.0517998941586, -1.229675561376098e-08, 1, 0.00178970758956426],
      [0, 0, 0, 0, 1, 0],
      [0, 0, 0, 0, 1, 0],
      [0, 0, 0, 0, 1, 0],
      [0, 0, 0, 0, 1, 0],
      [0, 0, 0, 0, 1, 0],
      [0, 0, 0, 0, 1, 0],
      [0, 0, 0, 0, 1, 0],
      [0, 0, 0, 0, 1, 0],
      [0, 0, 0, 0, 1, 0],
      [0, 0, 0, 0, 1, 0],
      [0, 0, 0, 0, 1, 0],
      [0, 0, 0, 0, 1, 0],
      [0, 0, 0, 0, 1, 0],
      [10.35643159569573, 1.002002002002002, 10.35171010053526, 1.023415308054609e-08, 0.9999192828135944, 2.866782527551454e-05],
      [6.920922532422427e-17, 1, 5.458386158784859e-16, 2.001356435243906e-06, 0.9988712386310447, 5.988790624360924e-06],
      [0, 1, 0, -1.808761957988736e-07, 1, 5.988790624360924e-06],
      [0.07397015209721464, 1, 0.07397283792111709, -2.765205877608423e-07, 1, 6.150688548051515e-06],
      [0.7606837679651297, 1, 0.7607603651563583, 2.922288189211031e-08, 0.9998636040167973, 7.653693549757563e-06],
      [3.483475619134153, 1, 3.483476051494323, 2.842170943040401e-14, 0.9999998654867212, 1.361304789536684e-05],
      [2.727783109098696, 1.005431116431141, 2.734454324101293, 7.959590817563367e-07, 0.9992881551047346, 1.199159511837249e-05],
      [18.17849594013501, 1, 18.18403239905147, -2.07387529371772e-09, 1, 4.577592996480373e-05],
      [8.758276903693099, 1, 8.741939972846183, 4.054334219460998e-07, 0.9994919577794457, 2.515796637448798e-05],
      [8.836886218344464, 1, 8.836857022260842, 1.363176238555752e-10, 0.999990684287754, 2.533001799887926e-05],
      [815.1356510346624, 1, 815.0449040262229, 1.462360543769137e-08, 0.9999035133360612, 0.0017900701489437],
      [1.059926367566112, 1.222222222222223, 1.059973338559308, 1.302729657481905e-08, 0.9999089317039653, 9.63948597073873e-06],
      [814.9086003090877, 1, 815.1188271713373, -2.352371808456155e-08, 1, 0.001789573204703344],
      [815.1309924788329, 1, 730.8662610515861, 3.145767443868408e-06, 0.9985848478337129, 0.001790059952797081],
      [2.239727435705797, 1, 2.23724105002739, 2.43587425785563e-07, 0.9996062074671369, 1.089086546391321e-05],
      [1.941428418277227e-15, 1, 1.216511632028611e-15, 2.525399622754776e-08, 0.9998732041278597, 5.988790624360928e-06],
      [0, 1.222222222213362, 8.753144787229296e-15, 1.77635683940025e-15, 0.9999999663716803, 7.319632985276959e-06],
      [0.9488918844780077, 1.222222222222223, 0.9489011941507864, 9.794909772153915e-09, 0.9999210339743425, 9.396465620498044e-06],
      [0, 0, 0, 0, 1, 0],
      [1.021797499568453, 1, 1.02154451590174, 3.12627257414988e-08, 0.9998589238888596, 8.225191238962275e-06],
      [815.0913242617839, 1, 815.124356003566, -2.53212629530708e-07, 1, 0.001789973131264414],
      [3.11327749147557, 1, 3.114727424836842, -4.264233837147913e-07, 1, 1.280279799695782e-05],
      [1.872235197736268, 1, 1.872458803855342, -5.485301102226003e-09, 1, 1.008653792621285e-05],
      [1.179648642784069, 1, 1.179645248685273, 5.895941512790159e-10, 0.9999806261182453, 8.570678866258312e-06],
      [8.724505713506904, 1, 8.724505616787786, 2.131628207280301e-14, 0.9999998835080833, 2.508405162081113e-05],
      [815.1343411820477, 1, 815.1264704788158, -6.474037661519105e-08, 1, 0.00179006728207899],
      [3.04120284202411, 1, 3.04694104937235, -1.258662038594593e-06, 1, 1.264504874586013e-05],
      [4.521052336370076e-14, 1, 1.026018596148655e-14, -4.973799150320701e-14, 1, 5.988790624361024e-06],
      [0, 1, 0, -7.105427357601002e-15, 1, 5.988790624360924e-06],
      [707.6822379376121, 1, 815.1298737691221, -5.179171228775203e-06, 1, 0.001554887660052556],
      [815.1358201151526, 1.222222223932712, 815.1313976528184, 1.489361522999388e-09, 0.9999692078420191, 0.00179140136138013],
      [1.59155896591314, 1, 1.589865661937555, 1.115782680471966e-06, 0.9991571897890111, 9.472223937757855e-06],
      [84.50441424490954, 1.001810654747605, 21.87746223779289, 3.737454790098127e-12, 0.9999984574898323, 0.0001909538194386886],
      [815.1356537605129, 1, 815.1199744771209, 3.250619329264737e-09, 0.9999545092478094, 0.001790070154909749],
      [0, 0, 0, 0, 1, 0],
      [1.322540669054304, 1, 1.320826243402612, 2.897643156529739e-07, 0.9995705006695889, 8.883425585160393e-06],
      [0, 0, 0, 0, 1, 0],
      [0, 0, 0, 0, 1, 0],
      [0, 0, 0, 0, 1, 0],
      [0, 0, 0, 0, 1, 0],
      [0, 0, 0, 0, 1, 0],
      [0, 0, 0, 0, 1, 0],
      [0, 0, 0, 0, 1, 0],
      [0, 0, 0, 0, 1, 0],
      [0, 0, 0, 0, 1, 0],
      [0, 0, 0, 0, 1, 0],
      [0, 0, 0, 0, 1, 0],
      [0, 0, 0, 0, 1, 0],
      [0, 0, 0, 0, 1, 0],
      [0, 0, 0, 0, 1, 0],
      [0, 0, 0, 0, 1, 0],
      [0, 0, 0, 0, 1, 0],
      [0, 0, 0, 0, 1, 0],
      [0, 0, 0, 0, 1, 0],
      [0, 0, 0, 0, 1, 0],
      [0, 0, 0, 0, 1, 0],
      [0, 0, 0, 0, 1, 0],
      [0, 0, 0, 0, 1, 0],
      [0, 0, 0, 0, 1, 0],
      [0, 0, 0, 0, 1, 0],
      [0, 0, 0, 0, 1, 0],
      [0, 0, 0, 0, 1, 0],
      [0, 0, 0, 0, 1, 0],
      [0, 0, 0, 0, 1, 0],
      [0, 0, 0, 0, 1, 0],
      [0, 0, 0, 0, 1, 0],
      [0, 0, 0, 0, 1, 0],
      [0, 0, 0, 0, 1, 0],
      [0, 0, 0, 0, 1, 0],
      [0.2315353384807022, 1.000000004815308, 0.2314346190692036, -2.585931113685547e-07, 1, 6.495550332586215e-06],
      [0.4732694650882238, 0.9999999994408083, 2.974385804769653, -0.08391366017640856, 1, 7.024631991775206e-06],
      [3.119297057909697e-16, 1, 3.309407791185594e-16, -2.131628207280301e-14, 1, 5.988790624360924e-06],
      [4.539934998309825, 1, 4.540255057246138, -1.594951726247018e-09, 1, 1.592531270897979e-05],
      [0.4383565089317606, 0.8181818181813817, 0.438356524302051, 0, 1, 5.859347244116225e-06],
      [815.1173924994189, 1, 815.112442214708, 2.911015428708197e-09, 0.9999569510746071, 0.001790030186622929],
      [1.114899301576274, 1, 1.028724825221665, 7.283063041541027e-13, 0.9999993190784234, 8.428962463024499e-06],
      [4.785119459491323, 1, 4.807270238032658, 5.790523260884584e-08, 0.9998080010018651, 1.646194612206662e-05],
      [0.4426652688329933, 1.222222222222223, 0.4426879293962775, 2.001197429990498e-09, 0.9999643068374715, 8.288491178561936e-06],
      [1.534501593144948, 1, 1.535789882585849, -3.340822019026746e-08, 1, 9.347342888841397e-06],
      [815.1161473955827, 1, 815.1145305204652, 8.400036222155904e-10, 0.9999768750586049, 0.001790027461473392],
      [1.917407313733539, 1, 1.920658810891508, 2.221424750814549e-07, 0.999623941119737, 1.018540580171832e-05],
      [0.5205694874246772, 1, 0.5208685663538676, 4.44651668374263e-07, 0.9994679530078079, 7.128157203463877e-06],
      [2.857999584627978, 1, 1.887352827374417, -8.526512829121202e-14, 1, 1.224407313414575e-05],
      [0.3992290881230566, 1, 0.3992874879784475, 9.02795029844583e-08, 0.9997602632383207, 6.862580370785456e-06],
      [0.2506341147355527, 0.9999999990566906, 0.2506163245087218, 7.523033218603814e-08, 0.9997811550417702, 6.537351648143976e-06],
      [0, 0, 0, 0, 1, 0],
      [0, 0, 0, 0, 1, 0],
      [0, 0, 0, 0, 1, 0],
      [0, 0, 0, 0, 1, 0],
      [0, 0, 0, 0, 1, 0],
      [0, 0, 0, 0, 1, 0],
      [0, 0, 0, 0, 1, 0],
      [0.1844575474401969, 1, 0.1841707701667618, -1.169309868487289e-06, 1, 6.392511491399e-06],
      [0.7498400819534297, 1, 0.7501531417627818, 4.350784976736577e-08, 0.9998335729679142, 7.629960054548036e-06],
      [0, 1, 3.3978586375167e-16, 6.033832971041875e-07, 0.9993802212814786, 5.988790624360924e-06],
      [0.349337264602459, 1.000000001033758, 0.3493267418612245, 2.156695799726549e-08, 0.9998828251230428, 6.753382512593142e-06],
      [0.1967337161225724, 1, 0.1967298133172422, -1.665664939309863e-09, 1, 6.419380250813473e-06],
      [2.41198172034876, 1.222222222222223, 2.405960777588105, 3.145078260047285e-07, 0.9995525384043564, 1.25987195010764e-05],
      [0.552133356647831, 1, 0.5521332904715255, 0, 1, 7.197240810107728e-06],
      [815.1359248818309, 1.222222222222223, 815.1084922641442, 1.253791737099164e-08, 0.9999106585982424, 0.001791401590671938],
      [0, 0, 0, 0, 1, 0],
      [0, 0, 0, 0, 1, 0],
      [0, 0, 0, 0, 1, 0],
      [0, 0, 0, 0, 1, 0],
      [0, 0, 0, 0, 1, 0],
      [0, 0, 0, 0, 1, 0],
      [0, 0, 0, 0, 1, 0],
      [0, 0, 0, 0, 1, 0],
      [0, 0, 0, 0, 1, 0],
      [0, 0, 0, 0, 1, 0],
      [0, 0, 0, 0, 1, 0],
      [0, 0, 0, 0, 1, 0],
      [0, 0, 0, 0, 1, 0],
      [0, 0, 0, 0, 1, 0],
      [0, 0, 0, 0, 1, 0],
      [815.1321832182708, 0.8181818181818181, 815.1211321217505, 1.499822488426616e-08, 0.9999022852802161, 0.001788973687937054],
      [815.1328229926673, 1.00047224739772, 815.1345475958623, -1.310716868374584e-09, 1, 0.001790066787419933],
      [0.2891653845490484, 1, 0.289369825464617, 2.178826008503165e-07, 0.9996275642851987, 6.621684758472675e-06],
      [0, 0, 0, 0, 1, 0],
      [0, 0, 0, 0, 1, 0],
      [0, 0, 0, 0, 1, 0],
      [811.6694811311268, 790.2609090757627, 795.6633593541073, -3.772981926886132e-12, 1, 0.006509202101011678],
      [815.1181457319649, 0, 186.2911182361136, 0.006144282150252423, 0.9375214299985537, 0.001784043044593061],
      [1.959848815927213, 0.001165288337477484, 0.6903874244174196, 2.396610724986203e-06, 0.998764796148368, 4.296485246538118e-06],
      [1.451786184630905, 9999.999999998339, 1.51933983013727, 0.1404882044635798, 0.7077961526357317, 0.05989108375726219],
      [0.1228475530692031, 0, 0.1228471920245891, 9.714726552090269e-07, 0.9992135786751061, 2.688755289597695e-07],
      [2.454455420307245, 0, 2.441198010070161, 8.788759337718943e-05, 0.9925200708170531, 5.372048388066156e-06],
      [815.1220638637088, 9999.999999998339, 815.1359440105693, 0.1879755542585677, 0.6646069142548776, 0.06167195786377826],
      [1.810407194316428e-16, 0.001785147081421945, 0, 3.552713678800501e-15, 0.9999999524423742, 1.069087210432541e-08],
      [0, 0, 0, 0, 1, 0],
      [4.218816908412055, 0, 4.224668652376264, 0.0001000127294616959, 0.9920207795808909, 9.233693301116964e-06],
      [0, 0, 0, 0, 1, 0],
      [0, 0, 0, 0, 1, 0],
      [0, 0, 0, 0, 1, 0],
      [0, 0, 0, 0, 1, 0],
      [0, 0, 0, 0, 1, 0],
      [0, 0, 0, 0, 1, 0],
      [0, 0, 0, 0, 1, 0],
      [0, 0, 0, 0, 1, 0],
      [0, 0, 0, 0, 1, 0],
      [0, 0, 0, 0, 1, 0],
      [0, 0, 0, 0, 1, 0],
      [0, 0, 0, 0, 1, 0],
      [0, 0, 0, 0, 1, 0],
      [0, 0, 0, 0, 1, 0],
      [0, 0, 0, 0, 1, 0],
      [0, 0, 0, 0, 1, 0],
      [0, 0, 0, 0, 1, 0],
      [0, 0, 0, 0, 1, 0],
      [0, 0, 0, 0, 1, 0],
      [0, 0, 0, 0, 1, 0],
      [0, 0, 0, 0, 1, 0],
      [0, 0, 0, 0, 1, 0],
      [0, 0, 0, 0, 1, 0],
      [0, 0, 0, 0, 1, 0],
      [0, 0, 0, 0, 1, 0],
      [0, 0, 0, 0, 1, 0],
      [0, 0, 0, 0, 1, 0],
      [0, 0, 0, 0, 1, 0],
      [0, 0, 0, 0, 1, 0],
      [0, 0, 0, 0, 1, 0],
      [0, 0, 0, 0, 1, 0],
      [0, 0, 0, 0, 1, 0],
      [0, 0, 0, 0, 1, 0],
      [0, 0, 0, 0, 1, 0],
      [0.614467262461086, 1, 0.6145622786042181, 8.799531769909663e-07, 0.9992515379589962, 7.333670567794688e-06],
      [2.793922676597728, 1, 2.789471441010161, 1.867352850126736e-08, 0.999890968181764, 1.210382848042412e-05],
      [0.3148801799558653, 0, 0.3148920469488217, 1.87156301478808e-06, 0.998908453722032, 6.89175916242203e-07],
      [0.2133062735318904, 9999.999999998339, 815.135946832852, 1.005343291310837, 0.3160210328733148, 0.05988837310545933],
      [13.83537686610073, 0, 7.335835202843605, 0.0002612343901304826, 0.9871045551788862, 3.028138681065161e-05],
      [3.058117783420331, 0, 3.087907505036674, 2.717032145937992e-06, 0.9986848137700627, 6.693279728373783e-06],
      [0.5645463650315767, 9999.999999998339, 815.1359439603576, 0.169540344509592, 0.6805206415211129, 0.05988914186204453],
      [815.1342277188337, 9999.999999998339, 815.1359443363908, 0.1775078486834687, 0.673523761827157, 0.06167198448671785],
      [0.09589751511287603, 0, 0.09598524901355451, -5.192892515992753e-07, 1, 2.098901806157832e-07],
      [0.1333067776563551, 0, 0.1333674343793095, 1.786718215157634e-06, 0.9989334825525134, 2.917675562986886e-07],
      [815.0919290635144, 0, 424.6859724865676, 0.00188493965865888, 0.9653700098436041, 0.001783985664365119],
      [0.6758681639923509, 9999.999999998339, 0.6785589011246255, 0.05943175374467558, 0.8073963413449154, 0.05988938551124087],
      [5.215587131446757e-16, 0, 1.303896782861689e-16, 0, 1, 1.141531690105002e-21],
      [815.1310068537019, 0, 109.250874593873, 0.001591551020304394, 0.9681774369196368, 0.00178407119363489],
      [0, 0, 0, 0, 1, 0],
      [0, 0, 0, 0, 1, 0],
      [0, 0, 0, 0, 1, 0],
      [0, 0, 0, 0, 1, 0],
      [0, 0, 0, 0, 1, 0],
      [0, 0, 0, 0, 1, 0],
      [0, 0, 0, 0, 1, 0],
      [0.06135207263972694, 0, 0.06132097512879758, 4.326735947302041e-07, 0.9994751680977538, 1.342808266965817e-07],
      [2.839775638544863, 9999.999999998339, 2.667693134491639, 0.02623102508469799, 0.8713373934575072, 0.05989412163949334],
      [815.1351888446707, 9999.999999998339, 815.135946698264, 1.322698015670532, 0.2501084147584367, 0.06167198659032686],
      [0, 0, 0, 0, 1, 0],
      [0, 0, 0, 0, 1, 0],
      [0, 0, 0, 0, 1, 0],
      [0, 0, 0, 0, 1, 0],
      [0, 0, 0, 0, 1, 0],
      [0, 0, 0, 0, 1, 0],
      [0, 0, 0, 0, 1, 0],
      [0, 0, 0, 0, 1, 0],
      [0, 0, 0, 0, 1, 0],
      [0, 0, 0, 0, 1, 0],
      [0, 0, 0, 0, 1, 0],
      [0, 0, 0, 0, 1, 0],
      [0, 0, 0, 0, 1, 0],
      [815.135981494907, 0, 129.8136907878543, 0.00375780998444597, 0.9511195114173556, 0.001784082081595227],
      [815.1304585920873, 0, 102.7339939794658, 0.003097013802666027, 0.9556199784429185, 0.001784069993658757],
      [814.8821777751383, 0, 112.6811021580032, 0.004201426547311371, 0.9483185815448721, 0.001783526583274749],
      [5.551115123125783e-17, 0, 1.387778780781446e-17, 0, 1, 1.214968452978649e-22],
      [0.2584396949014692, 9999.999999998339, 0.2571451454519598, 0.01424717799420705, 0.9049889275191122, 0.05988847188864421],
      [815.1321684085412, 0, 19.56896972006506, 0.001599336883550961, 0.9680997353237984, 0.001784073735921358],
      [0, 0, 0, 0, 1, 0],
      [1.640818401026937e-16, 9999.999999998339, 815.1359438391544, 3.320019384649378, 0.06844102204911617, 0.0598879062435993],
      [1.481896740473936, 9999.999999998339, 815.1359457379557, 2.659365191798088, 0.1029418112306081, 0.05989114966001261],
      [5.786345378211535e-16, 0, 1.446586344552884e-16, -3.552713678800501e-15, 1, 1.266453124576376e-21],
      [0, 0, 0, 0, 1, 0],
      [0, 0, 0, 0, 1, 0],
      [0, 0, 0, 0, 1, 0],
      [0, 0, 0, 0, 1, 0],
      [24.02331872438108, 0, 1.990523698773571, 8.398748779470111e-05, 0.9926879142169596, 5.257965965140897e-05],
      [2.070941087208918e-15, 9999.999999998339, 815.1359438391544, 1.996467682509873, 0.1576662660813052, 0.0598879062435993],
      [18.52142201970016, 0.8181805699574262, 5.24399171140075, -2.415845301584341e-13, 1, 4.543761123570251e-05],
      [537.4525239032948, 0, 88.64483349605297, 0.00452456581875893, 0.9463708249655012, 0.001176318355920828],
      [0, 0, 0, 0, 1, 0],
      [0, 0, 0, 0, 1, 0],
      [0, 0, 0, 0, 1, 0],
      [0, 0, 0, 0, 1, 0],
      [0, 0, 0, 0, 1, 0],
      [0, 0, 0, 0, 1, 0],
      [0, 0, 0, 0, 1, 0],
      [0, 0, 0, 0, 1, 0],
      [0, 0, 0, 0, 1, 0],
      [0, 0, 0, 0, 1, 0],
      [5.249696586760042e-16, 9999.999999998339, 815.1359438391544, 4.139972803240646, 0.04188184228096503, 0.0598879062435993],
      [815.1328794582287, 9999.999999998339, 815.1359439944483, 0.0252444175486275, 0.8737595425049165, 0.06167198153578984],
      [815.1313582609522, 9999.999999998339, 815.1359443763236, 0.01467817198846433, 0.9035694496969084, 0.06167197820635662],
      [0.4734623171419742, 0, 0.4715991603194259, 6.676016965911913e-07, 0.9993480733588294, 1.036263464623946e-06],
      [1.388975291708043e-16, 0, 3.472438229270109e-17, -3.552713678800501e-15, 1, 3.040039927044133e-22],
      [2.136685711949151, 0, 2.132763777336105, 7.172212173855996e-05, 0.993242883068813, 4.676548182424752e-06],
      [1.224590221936776, 0, 1.225297608475223, 2.925882504101196e-05, 0.9956841495774315, 2.680251543119711e-06],
      [1.754821089376188e-16, 1.222222222222168, 1.481028422480481e-17, 1.636389601600285e-07, 0.9996772372514242, 7.319632985329695e-06],
      [0.1838261907035842, 1, 0.183757919095366, 6.242517507359935e-07, 0.9993695946346246, 6.39112964558866e-06],
      [3.478682089245347e-16, 0, 5.854534280072968e-17, -1.4210854715202e-14, 1, 7.613765707663892e-22],
      [8.782874737540553, 9999.999999998339, 815.1359467026269, 4.14012284710973, 0.04187813012958064, 0.05990712925644608],
      [815.1358223968637, 9999.999999998339, 815.1359441320684, 0.7783936373969667, 0.3776328732575639, 0.06167198797697784],
      [0.4663947414043085, 9999.999999998339, 815.1359439831341, 0.2972933340817789, 0.585584253856917, 0.05988892703831328],
      [3.116173860627272, 0, 3.115442044090356, 3.24919955119185e-05, 0.9954519429695662, 6.820346634293774e-06],
      [2.725663335558536, 9999.999999998339, 2.764869764527587, 0.5503349890219482, 0.4581808501549846, 0.05989387188274153],
      [0.3668330253994071, 0, 0.3668674810687616, 3.045854896299716e-06, 0.9986075024302561, 8.028847240336655e-07],
      [0.8902246753872259, 0, 0.8904415520673344, 3.2904856652749e-06, 0.9985526624660284, 1.948428149423068e-06],
      [0.8463624907502812, 9999.999999998339, 0.840105900468827, 0.1666908001489276, 0.6830697015129901, 0.05988975867091029],
      [0.8779076326308241, 0.9987646954801813, 0.8807620534312495, 6.368683056479085e-07, 0.999363256040757, 7.902862573460104e-06],
      [0, 0, 0, 0, 1, 0],
      [0, 0, 0, 0, 1, 0],
      [0, 0, 0, 0, 1, 0],
      [0, 0, 0, 0, 1, 0],
      [0, 0, 0, 0, 1, 0],
      [0, 0, 0, 0, 1, 0],
      [815.1260912865924, 1.005431116431141, 815.1207949277384, 5.091079557928424e-09, 0.999943069499359, 0.001790081751413111],
      [3.641804180796049, 1, 3.641543411333179, 5.762501587014413e-11, 0.9999939431671248, 1.395958044487803e-05],
      [815.1319920938973, 1, 815.0974691015339, 6.860219059490191e-10, 0.9999791017917171, 0.001790062140647165],
      [0, 1, 0, -7.105427357601002e-15, 1, 5.988790624360924e-06],
      [7.247493950416668, 1, 2.561872439510387, 1.168842800325365e-12, 0.9999991373827979, 2.185132692130512e-05],
      [7.663168454333118, 1, 7.661930034456955, 7.837060067572565e-08, 0.9997766342178153, 2.276111062739705e-05],
      [5.17721521518888, 1.005068540665966, 5.167727933744302, 1.561692712925833e-07, 0.9996846899291976, 1.735047762549725e-05],
      [0.5555344605927386, 0, 0.5548809853920478, 1.359439598047629e-05, 0.9970581600900306, 1.215894156744898e-06],
      [1.272817656647132, 0, 1.272620016761384, 1.59889696647042e-05, 0.9968095705654458, 2.785806572049062e-06],
      [0, 0, 0, 0, 1, 0],
      [0, 0, 0, 0, 1, 0],
      [0, 0, 0, 0, 1, 0],
      [0, 0, 0, 0, 1, 0],
      [761.7572688811, 9999.999999998339, 815.1359459192799, 0.09590319592675201, 0.7568024793767865, 0.06155515873249485],
      [0, 0, 0, 0, 1, 0],
      [0, 0, 0, 0, 1, 0],
      [0, 0, 0, 0, 1, 0],
      [0, 0, 0, 0, 1, 0],
      [0, 0, 0, 0, 1, 0],
      [0, 0, 0, 0, 1, 0],
      [0, 0, 0, 0, 1, 0],
      [0, 0, 0, 0, 1, 0],
      [0, 0, 0, 0, 1, 0],
      [0, 0, 0, 0, 1, 0],
      [0, 0, 0, 0, 1, 0],
      [0, 0, 0, 0, 1, 0],
      [521.9339386934902, 9999.999999998339, 27.89384602201936, 0.01230600094359602, 0.9116699399062993, 0.06103025918708216],
      [0, 0, 0, 0, 1, 0],
      [0, 0, 0, 0, 1, 0],
      [0, 0, 0, 0, 1, 0],
      [0, 0, 0, 0, 1, 0],
      [0, 0, 0, 0, 1, 0],
      [0, 0, 0, 0, 1, 0],
      [0, 0, 0, 0, 1, 0],
      [0, 0, 0, 0, 1, 0],
      [0, 0, 0, 0, 1, 0],
      [0, 0, 0, 0, 1, 0],
      [0, 0, 0, 0, 1, 0],
      [0, 0, 0, 0, 1, 0],
      [0, 0, 0, 0, 1, 0],
      [0, 0, 0, 0, 1, 0],
      [0, 0, 0, 0, 1, 0],
      [0, 0, 0, 0, 1, 0],
      [0, 0, 0, 0, 1, 0],
      [0, 0, 0, 0, 1, 0],
      [0, 0, 0, 0, 1, 0],
      [0, 0, 0, 0, 1, 0],
      [0, 0, 0, 0, 1, 0],
      [0, 0, 0, 0, 1, 0],
      [0, 0, 0, 0, 1, 0],
      [0, 0, 0, 0, 1, 0],
      [0, 0, 0, 0, 1, 0],
      [0.9556527792120507, 9999.999999998339, 0.9767941854566782, 0.03782946457889125, 0.8457859765532025, 0.05988999787375468],
      [1.649823276065774, 9999.999999998339, 1.749923100632178, 0.422708107616188, 0.5155888351326297, 0.05989151719957651],
      [0.8091950739570298, 9999.999999998339, 0.7950517732327328, 0.2431232405116361, 0.6219593905773557, 0.0598896773228606],
      [813.5281710722492, 9999.999999998339, 815.1359443372783, 0.2121243021758232, 0.6451074685663291, 0.06166846932243823],
      [1.502650453680442, 9999.999999998339, 815.1359456136466, 1.00812125863861, 0.3153533484029206, 0.05989119508351092],
      [1.215512288058589, 1, 1.295830627897369, -5.329070518200751e-13, 1, 8.649173360879461e-06],
      [1.07804904345669, 0, 1.07770178532721, 2.736501525646418e-05, 0.9958261587390107, 2.359517951820377e-06],
      [815.129152368143, 9999.999999998339, 815.1359443077724, 0.07327677616527239, 0.7866242117278087, 0.06167197337833541],
      [0.3934751753473006, 9999.999999998339, 0.390713802465087, 0.4618395101251593, 0.4967655283023604, 0.05988876743979948],
      [0.1134353248754946, 1, 0.1157088109466305, 1.408546257763987e-05, 0.9970054980586573, 6.237065679228649e-06],
      [0.9184187181579713, 1, 0.9189949038952427, -4.140358953463874e-07, 1, 7.998926866245779e-06],
      [0, 0, 0, 0, 1, 0],
      [0, 0, 0, 0, 1, 0],
      [0, 0, 0, 0, 1, 0],
      [0.615059557046883, 0, 0.6151078216531958, 7.766889037696956e-06, 0.9977763673124523, 1.346176294204107e-06],
      [815.1335385674032, 9999.999999998339, 815.135943768089, 0.01711614204753431, 0.8959108390580943, 0.06167198297837721],
      [0.189646858278426, 0, 0.1896825110582688, 5.166442957005302e-06, 0.9981864250568385, 4.150786732108981e-07],
      [0.4988514119291353, 9999.999999998339, 815.1359437762974, 0.03572231078912225, 0.8500900989849851, 0.05988899807598754],
      [814.8586799980853, 0, 336.8562306306338, 0.01582280632398536, 0.8998991576348158, 0.00178347515386426],
      [1.00254798404062, 9999.999999998339, 0.9916889966815524, 0.6688034734983503, 0.4134690819147383, 0.05989010051294194],
      [0.6108035888273711, 9999.999999998339, 0.6231492857137094, 0.3433303070052034, 0.5579131845575531, 0.05988924310488741],
      [815.1357801283797, 0, 86.12720602309085, 0.004517466040979912, 0.9464128545513159, 0.001784081640865802],
      [0.3800656450608845, 0, 0.3800574473703755, 1.238251139312752e-05, 0.9971923463450189, 8.318468606176873e-07],
      [5.826949250294351, 9999.999999998339, 815.1359456085441, 0.5892504223808395, 0.4427091222365708, 0.05990065964423896],
      [1.003850042113725, 0, 1.003834265551651, 1.296074113810164e-05, 0.9971275396564649, 2.197119147481654e-06],
      [2.135351403501762, 9999.999999998339, 2.110510913536223, 0.04182632312378587, 0.8379511900484435, 0.05989257987139071],
      [7.469551118839219, 0, 7.451271781280797, 0.0001403978856728827, 0.9905461178759124, 1.634855117576956e-05],
      [0, 0, 0, 0, 1, 0],
      [0, 0, 0, 0, 1, 0],
      [0, 0, 0, 0, 1, 0],
      [0, 0, 0, 0, 1, 0],
      [0, 0, 0, 0, 1, 0],
      [0, 0, 0, 0, 1, 0],
      [0.5826087153285258, 9999.999999998339, 415.7039293575305, 0.6181082860577334, 0.4317511285427448, 0.05988918139497673],
      [0, 0, 0, 0, 1, 0],
      [0, 0, 0, 0, 1, 0],
      [1.339401306318487, 0, 1.336868260155717, 1.672637220906381e-05, 0.9967368297780526, 2.931537712622717e-06],
      [0.2534837307650734, 9999.999999998339, 0.2467957468709839, 0.2057129836498675, 0.650148477457663, 0.05988846104156224],
      [0.8726450541197898, 0, 0.8726367271497627, 1.793317323972587e-05, 0.9966211622680625, 1.909951762640406e-06],
      [1.251452258090893, 0, 1.251715836629816, 4.510452426131906e-05, 0.9946414553980653, 2.739044282571396e-06],
      [3.93311231908868, 0, 3.939427854505137, 9.15014822453486e-05, 0.992367839354247, 8.608373783867134e-06],
      [2.097756861840944, 0, 2.096063497842174, 7.518252994032082e-05, 0.9930818004054076, 4.591344896700831e-06],
      [18.09742924077678, 0, 14.63371340788706, 0.0006485310781840781, 0.9796830497295757, 3.960970925635567e-05],
      [0.3148319349581713, 0, 0.3150088630800317, 1.294016118436048e-05, 0.9971298210974171, 6.890703227733012e-07],
      [0.3667170166920906, 9999.999999998339, 321.0404761135214, 0.3251351957476061, 0.5685378007973354, 0.05988870887441593],
      [0.3363125637027737, 0, 0.3363280879615334, 6.632676118556446e-06, 0.9979451317743869, 7.360848157102496e-07],
      [0.4328740668242573, 0, 0.4328732291380694, 1.681115230667274e-05, 0.9967285703460917, 9.474282619595511e-07],
      [4.529184827733983, 0, 4.524964149197102, 0.0001147158298948625, 0.9914543828193738, 9.912993265950748e-06],
      [0.2815119214916366, 0, 0.2814475667597931, 8.199583390933185e-06, 0.9977152674896828, 6.161430562390273e-07],
      [0.4560138856329117, 0, 0.4560113047348764, 1.776815922838182e-05, 0.9966367434699996, 9.98074211893168e-07],
      [1.573867858625156, 0, 1.573837381560962, 5.694205859185786e-05, 0.9939792232790201, 3.444712917987336e-06],
      [0.6487417481411478, 0, 0.6483019210150762, 2.688868855216242e-05, 0.9958626436752661, 1.419896256228038e-06],
      [1.913625938563084, 0, 1.913496284303551, 6.939471003164499e-05, 0.9933534202325045, 4.188338909546198e-06],
      [2.551702870929363, 0, 2.551547917088175, 7.222024782294056e-05, 0.9932194593931609, 5.58489316252643e-06],
      [5.315257205230888, 0, 5.291259040106154, 0.0001869179911153651, 0.9890918253078623, 1.163346405287055e-05],
      [0.8529014919840324, 0, 0.8533901419083564, 2.883000003350844e-05, 0.9957158931295582, 1.86673917451656e-06],
      [0.5995354649312191, 0, 0.5995404657667635, 1.627834276973772e-05, 0.9967808295112449, 1.312198828842075e-06],
      [1.07190569788374, 0, 1.071890417872269, 3.507633040555902e-05, 0.995274534479163, 2.346072056894175e-06],
      [0.9757328730109778, 9999.999999998339, 815.1359457477171, 2.131941055383024, 0.1442579775766062, 0.05989004182290714],
      [0.9250978290757356, 0, 0.9250952585620265, 2.070991922664689e-05, 0.9963689873249265, 2.024754762450608e-06],
      [8.703179103575621, 0, 8.697799136916757, 0.0002219227838509141, 0.9881142950759793, 1.904858360334851e-05],
      [0.4364586270545804, 0, 0.4366591176886303, 1.646789117160097e-05, 0.9967621415134473, 9.552737623699123e-07],
      [1.026772066529718, 0, 1.026755445268017, 2.645546562973777e-05, 0.9958961086778971, 2.247288412442162e-06],
      [0.3036847769420158, 0, 0.30368652675312, 1.113238518257731e-05, 0.9973378448165083, 6.646726206367069e-07],
      [1.491352307719892, 0, 1.491273014335383, 5.469121428092194e-05, 0.994099417515941, 3.264111743256883e-06],
      [377.0706180596324, 0, 15.08414518273739, 0.0006807511397894928, 0.9791845896035425, 0.0008252916672166692],
      [0.0540554841359385, 0, 0.05405551690817324, 1.724562388005779e-06, 0.998952197593255, 1.183108375145203e-07],
      [0.773433397768751, 9999.999999998339, 815.1359435959345, 8.300513111058436, 0.003963387899932558, 0.05988959905154495],
      [0.6883122484919909, 9999.999999998339, 815.1359469216654, 14.60969385792552, 0.0001322325877339825, 0.05988941274751639],
      [3.179180545489322, 0, 3.178764005357431, 8.166555868172054e-05, 0.9927896952814003, 6.958248898498757e-06],
      [3.562435876053665, 0, 3.561746822781024, 0.0001118340117258754, 0.9915624002755317, 7.797077000138597e-06],
      [1.86173402614723, 0, 1.861367480619653, 6.753297316919316e-05, 0.9934431823112578, 4.074763465420852e-06],
      [0.437970874262373, 0, 0.4379693720757777, 1.706822074254433e-05, 0.9967036527820317, 9.585836066261029e-07],
      [1.246024241530387, 0, 1.246012551886446, 3.911964524405676e-05, 0.9950096077409051, 2.727164022953314e-06],
      [1.410149582731689, 0, 1.410123964169003, 5.207967085141263e-05, 0.9942420166171015, 3.086383940881541e-06],
      [13.88284539648127, 0, 13.44018269540416, 0.0005927799832932124, 0.9805757651011227, 3.038528083129867e-05],
      [0.4457220180997861, 0, 0.4457233402979291, 1.456384266873556e-05, 0.9969550722187509, 9.75548477698086e-07],
      [13.20743057139428, 0, 12.80745352440301, 0.0004590189236992614, 0.9829068488605709, 2.890700540923769e-05],
      [0.5463258847204164, 0, 0.5460690877096132, 2.068519948750236e-05, 0.996371154978649, 1.19573941497937e-06],
      [1.134867620840376, 9999.999999998339, 815.1359439355106, 4.386872692053217, 0.03621668580066129, 0.05989039011995036],
      [5.606291036850786, 0, 5.608100581009886, 0.0002016172874874655, 0.9886710580391542, 1.227044764323891e-05],
      [815.1342258499159, 0, 139.6184664609674, 0.00918589484977872, 0.9236452066394274, 0.001784078239028048],
      [9.033267637378644, 0, 8.913302284373689, 0.0001885508973913375, 0.9890442852611412, 1.977104593094445e-05],
      [814.6435063786133, 9999.999999998339, 815.1359454918518, 0.4411043805616686, 0.5065898990583144, 0.06167091044855729],
      [2.308628990809777, 0, 2.308541882947029, 6.087527314946328e-05, 0.9937747597520148, 5.052879162567958e-06],
      [1.338707190646167, 0, 1.337270623482808, 1.451254672701907e-05, 0.9969604392589071, 2.930018506794912e-06],
      [0, 0, 0, 0, 1, 0],
      [0.4963811045937528, 0, 0.4963782860313143, 1.737950275781941e-05, 0.9966737301685501, 1.086425644864868e-06],
      [0.8129390112556725, 0, 0.8130803131520112, 2.213784173932254e-05, 0.9962458977414067, 1.779273589114711e-06],
      [0, 0, 0, 0, 1, 0],
      [0.6236035743661488, 0, 0.6236013116696656, 2.421831914034556e-05, 0.9960734574557821, 1.36487652158971e-06],
      [0.7260243240275526, 0, 0.7259752103233819, 2.516168331112567e-05, 0.9959977143093086, 1.589044057317125e-06],
      [815.1355471890206, 0, 365.8322118516288, 0.002299765726007763, 0.9617514106067916, 0.001784081131033153],
      [0.5038118845732181, 0, 0.5038102161902295, 1.956608708297836e-05, 0.9964706832582201, 1.102689337935229e-06],
      [0.7117496933732745, 0, 0.7117475333370566, 1.521221932421213e-05, 0.9968880310903044, 1.557801278995669e-06],
      [51.46979869091763, 0, 10.63402348750069, 0.0004115359819110154, 0.9838149449543853, 0.00011265156694393],
      [1.680654741521366, 0, 1.680461362239864, 6.574076795828887e-05, 0.9935307685452308, 3.678436577167664e-06],
      [0.7030943800338432, 0, 0.7030913734978257, 2.730541851292401e-05, 0.995830706163145, 1.538857458835563e-06],
      [103.8348730403136, 0, 15.2316232463732, 0.0007786914390237598, 0.9777378860777569, 0.0002272626170865409],
      [0.129523909784269, 0, 0.1295242012092493, 5.012981684870965e-06, 0.9982135627842426, 2.834880214224907e-07],
      [2.077758598038199, 0, 2.077445477551223, 8.068587400344995e-05, 0.9928330730958471, 4.547574844926082e-06],
      [3.285615735045938, 0, 3.285153058296094, 9.2988145134143e-05, 0.9923060896215622, 7.191202809073168e-06],
      [1.338578598290247, 0, 1.340496215215803, 3.058960788848708e-05, 0.9955870927222291, 2.92973705765853e-06],
      [1.237692172322149, 0, 1.237674503322641, 3.885796051861234e-05, 0.9950263267538518, 2.708927684827533e-06],
      [59.31124657446144, 0, 15.20896113988773, 0.0006260513727625039, 0.9800381984234269, 0.0001298140858124223],
      [1.337547733977497, 0, 1.337540130168513, 3.401784637446781e-05, 0.9953463790393544, 2.927480812577113e-06],
      [0.5736863828056988, 0, 0.5736854499568041, 1.239671088626437e-05, 0.9971907369917092, 1.255623134365616e-06],
      [3.050157669982718, 0, 3.047300026475392, 0.000119230926422631, 0.991287839040853, 6.675857487086547e-06],
      [0.3766889602949683, 0, 0.3766872317283588, 1.617095116301925e-05, 0.9967914657933958, 8.244563356956754e-07],
      [0.4081057266676104, 0, 0.4079360120988457, 1.379347766317096e-05, 0.9970366977483974, 8.932179794208146e-07],
      [0.4371150567253693, 0, 0.4371132710860019, 1.718529611594022e-05, 0.9966923669145503, 9.567104851254628e-07],
      [2.013152074051566, 0, 2.013120228214111, 4.894755042528232e-05, 0.9944178436072992, 4.406171024685784e-06],
      [8.90381231516769, 0, 8.895417858213403, 0.0002270023559134415, 0.9879790493851875, 1.948770802663536e-05],
      [0.4157572713350285, 0, 0.415756259474119, 1.614639867852929e-05, 0.9967939024771159, 9.09964858527576e-07],
      [1.908347208346977, 0, 1.906433999354167, 3.362706570442242e-05, 0.9953731852259182, 4.176785391843716e-06],
      [0.2876902098480227, 0, 15.18382189509094, 0.9643629422312543, 0.3260900801575342, 6.296654301763698e-07],
      [1.170889609921076, 0, 1.170875824914509, 4.547254020081937e-05, 0.9946196394729556, 2.562717411584743e-06],
      [1.032710024742331, 0, 1.032079005013893, 3.770345199427538e-05, 0.9951007693091191, 2.260284777574953e-06],
      [1.187250541795648, 0, 1.187573157870176, 4.446430946813962e-05, 0.9946796204060684, 2.598526461925145e-06],
      [815.1352958521489, 0, 120.7558238550449, 0.005065195803638289, 0.943262306963533, 0.001784080580934004],
      [1.373203292409469, 0, 1.373181080493921, 5.110243572659101e-05, 0.9942962935881832, 3.005519869068142e-06],
      [1.316789076632273, 0, 1.316774035204141, 8.260869321929931e-06, 0.9977067450501389, 2.882046493091339e-06],
      [815.1353700940078, 0, 63.76202914082396, 0.006138989142723261, 0.9375482919106947, 0.001784080743426611],
      [0.671130805992454, 0, 0.6711101432437385, 1.979053070044756e-05, 0.9964504986217826, 1.468899021218315e-06],
      [448.5886322101413, 0, 11.00437102733617, 0.0004343894717067087, 0.9833716841365598, 0.0009818226147564866],
      [1.658567565770699, 0, 1.658483477217438, 7.291215454330313e-05, 0.9931870570888272, 3.630094539293755e-06],
      [0, 0, 0, 0, 1, 0],
      [0.2473997785151648, 0, 0.2473989582451434, 8.635586457472755e-06, 0.9976553104130832, 5.414820617169522e-07],
      [0.4162066944717991, 0, 0.4162062601058034, 9.282750099259829e-06, 0.9975690405251243, 9.109485076162791e-07],
      [0.3512045806005185, 0, 0.3512038498569633, 1.363942680399077e-05, 0.9970532917843365, 7.686788627272333e-07],
      [0.2766590111224735, 0, 0.276658704107943, 9.942794470418903e-06, 0.9974840988547029, 6.055215272797325e-07],
      [0.1430474583317449, 0, 0.1430475262718335, 5.121464816681964e-06, 0.9981943366318142, 3.130869119031774e-07],
      [0.8931276016279941, 0, 0.8931203677767442, 3.172803685203007e-05, 0.9955057278703835, 1.954781762572188e-06],
      [0.2945779482752872, 0, 0.294577553014778, 1.056750667771666e-05, 0.9974062652415779, 6.447405722259967e-07],
      [0.3186716372782819, 0, 0.3186712691924489, 1.218773368094617e-05, 0.997214516070928, 6.97474250784682e-07],
      [814.8134339530466, 0, 11.04712122339641, 0.0004236255902441144, 0.9835789662857658, 0.001783376124180809],
      [0.4986732166880724, 0, 0.4986707318957232, 1.797695833261059e-05, 0.9966170399734894, 1.091442373618497e-06],
      [1.048897827406858, 0, 1.048819885802527, 3.759749689891123e-05, 0.9951076580304663, 2.295714901296417e-06]
      ]
    }
  }
}
