# Supplementary material for: Loss of inner kinetochore genes is associated with the transition to an unconventional point centromere in budding yeast
Source: PeerJ. 2020 Sep 29;8:e10085. doi: 10.7717/peerj.10085 (PMC7531349; doi:10.7717/peerj.10085)
Supplement: Supplemental Information 3 — The multiple sequence alignment of open reading frame nucleotide sequences and amino acid sequences generated using MUSCLE, M-coffee, Clustal Omega and Guidance with PRANK are provided along with the commands used for the command line tools. Results of the selection tests from BUSTED, FEL, MEME and RELAX from the HYPHY package are provided as json files that can be visualized using the online hyphy vision website. [file peerj-08-10085-s003.zip › Supplementary_Material_S3/selection_tests/FEL/CSE4_ORFs_PRANK_aln.fasta_NDAI.FEL.json]

{
 "analysis":{
   "info":"FEL (Fixed Effects Likelihood)\n    estimates site-wise synonymous (&alpha;) and non-synonymous (&beta;) rates, and\n    uses a likelihood ratio test to determine if beta &neq; alpha at a site.\n    The estimates aggregate information over all branches,\n    so the signal is derived from\n    pervasive diversification or conservation. A subset of branches can be selected\n    for testing as well, in which case an additional (nuisance) parameter will be\n    inferred -- the non-synonymous rate on branches NOT selected for testing.\n    Multiple partitions within a NEXUS file are also supported\n    for recombination - aware analysis.\n    ",
   "version":"2.00",
   "citation":"Not So Different After All: A Comparison of Methods for Detecting Amino Acid Sites Under Selection (2005). _Mol Biol Evol_ 22 (5): 1208-1222",
   "authors":"Sergei L Kosakovsky Pond and Simon DW Frost",
   "contact":"spond@temple.edu",
   "requirements":"in-frame codon alignment and a phylogenetic tree"
  },
 "input":{
   "file name":"/home/nagarjun/CSE4_ORFs_PRANK_aln.fasta",
   "number of sequences":20,
   "number of sites":641,
   "partition count":1,
   "trees":{
     "0":"((((V_polyspora,T_phaffii)Node4,T_blattae)Node3,(((((S_cerevisiae,S_mikatae)Node12,S_kudriavzevii)Node11,S_uvarum)Node10,C_glabrata)Node9,((K_naganishii,K_africana)Node19,(N_castellii,N_dairenensis)Node22)Node18)Node8)Node2,(Z_rouxii,T_delbrueckii)Node25,(((L_waltii,L_thermotolerans)Node30,L_kluyveri)Node29,((E_gossypii,E_cymbalariae)Node35,K_lactis)Node34)Node28)"
    }
  },
 "fits":{
   "Nucleotide GTR":{
     "Log Likelihood":-12681.99480700514,
     "estimated parameters":45,
     "AIC-c":25454.09738721797,
     "Equilibrium frequencies":[
      [0.2860764430577223],
      [0.2283021320852834],
      [0.2481409256370255],
      [0.2374804992199688]
      ],
     "Rate Distributions":{
       "Substitution rate from nucleotide A to nucleotide C":0.557301892320527,
       "Substitution rate from nucleotide A to nucleotide G":1,
       "Substitution rate from nucleotide A to nucleotide T":0.319293788328632,
       "Substitution rate from nucleotide C to nucleotide G":0.4004927698248896,
       "Substitution rate from nucleotide C to nucleotide T":1.059038270968001,
       "Substitution rate from nucleotide G to nucleotide T":0.2788403316380435
      },
     "display order":0
    },
   "Global MG94xREV":{
     "Log Likelihood":-11380.04123922951,
     "estimated parameters":53,
     "AIC-c":22866.53085696442,
     "Equilibrium frequencies":[
      [0.02821014680471023],
      [0.01837439766067026],
      [0.02356687295235502],
      [0.02090638444279334],
      [0.0186192455071965],
      [0.01212745979165743],
      [0.01555459446469599],
      [0.01379862030860499],
      [0.02034464785085453],
      [0.01325128339337409],
      [0.01699600269649913],
      [0.01507730648364426],
      [0.02031664744612451],
      [0.01323304560912111],
      [0.01697261104294074],
      [0.01505655553789796],
      [0.02392127018696984],
      [0.01558088066703468],
      [0.01998392774266411],
      [0.01772792160036614],
      [0.01578850353167267],
      [0.01028368424900972],
      [0.01318978094706729],
      [0.01170077301953054],
      [0.01725158757478665],
      [0.01123664944289056],
      [0.01441204738904583],
      [0.01278505654663187],
      [0.01722784415893248],
      [0.01122118440586869],
      [0.01439221204154608],
      [0.01276746043189809],
      [0.02615539498405436],
      [0.01703605556312352],
      [0.02185032480954522],
      [0.01938361918408902],
      [0.01726306934583166],
      [0.01124412797990386],
      [0.01442163930791668],
      [0.01279356562392284],
      [0.01886279798663596],
      [0.01228609526914866],
      [0.0157580592101975],
      [0.0139791157098663],
      [0.01883683705667352],
      [0.01226918587643713],
      [0.0157363713422688],
      [0.01395987620763881],
      [0.01889894229226578],
      [0.02150321117573231],
      [0.01915077995287055],
      [0.0124736694495784],
      [0.01599864053215244],
      [0.0141925375591169],
      [0.01362957549818813],
      [0.01748119748425068],
      [0.01550772713312461],
      [0.02089663861354624],
      [0.01361081706928607],
      [0.01745713805553445],
      [0.01548638379804437]
      ],
     "Rate Distributions":{
       "non-synonymous/synonymous rate ratio for *background*":[
        [0.05367919206636013, 1]
        ],
       "non-synonymous/synonymous rate ratio for *test*":[
        [9999.999999998339, 1]
        ]
      },
     "display order":1
    }
  },
 "timers":{
   "Total time":{
     "timer":717,
     "order":0
    },
   "Model fitting":{
     "timer":62,
     "order":1
    },
   "FEL analysis":{
     "timer":642,
     "order":2
    }
  },
 "tested":{
   "0":{
     "V_polyspora":"background",
     "T_phaffii":"background",
     "Node4":"background",
     "T_blattae":"background",
     "Node3":"background",
     "S_cerevisiae":"background",
     "S_mikatae":"background",
     "Node12":"background",
     "S_kudriavzevii":"background",
     "Node11":"background",
     "S_uvarum":"background",
     "Node10":"background",
     "C_glabrata":"background",
     "Node9":"background",
     "K_naganishii":"background",
     "K_africana":"background",
     "Node19":"background",
     "N_castellii":"background",
     "N_dairenensis":"test",
     "Node22":"background",
     "Node18":"background",
     "Node8":"background",
     "Node2":"background",
     "Z_rouxii":"background",
     "T_delbrueckii":"background",
     "Node25":"background",
     "L_waltii":"background",
     "L_thermotolerans":"background",
     "Node30":"background",
     "L_kluyveri":"background",
     "Node29":"background",
     "E_gossypii":"background",
     "E_cymbalariae":"background",
     "Node35":"background",
     "K_lactis":"background",
     "Node34":"background",
     "Node28":"background"
    }
  },
 "data partitions":{
   "0":{
     "name":"fel.filter.default",
     "coverage":[
      [0, 1, 2, 3, 4, 5, 6, 7, 8, 9, 10, 11, 12, 13, 14, 15, 16, 17, 18, 19, 20, 21, 22, 23, 24, 25, 26, 27, 28, 29, 30, 31, 32, 33, 34, 35, 36, 37, 38, 39, 40, 41, 42, 43, 44, 45, 46, 47, 48, 49, 50, 51, 52, 53, 54, 55, 56, 57, 58, 59, 60, 61, 62, 63, 64, 65, 66, 67, 68, 69, 70, 71, 72, 73, 74, 75, 76, 77, 78, 79, 80, 81, 82, 83, 84, 85, 86, 87, 88, 89, 90, 91, 92, 93, 94, 95, 96, 97, 98, 99, 100, 101, 102, 103, 104, 105, 106, 107, 108, 109, 110, 111, 112, 113, 114, 115, 116, 117, 118, 119, 120, 121, 122, 123, 124, 125, 126, 127, 128, 129, 130, 131, 132, 133, 134, 135, 136, 137, 138, 139, 140, 141, 142, 143, 144, 145, 146, 147, 148, 149, 150, 151, 152, 153, 154, 155, 156, 157, 158, 159, 160, 161, 162, 163, 164, 165, 166, 167, 168, 169, 170, 171, 172, 173, 174, 175, 176, 177, 178, 179, 180, 181, 182, 183, 184, 185, 186, 187, 188, 189, 190, 191, 192, 193, 194, 195, 196, 197, 198, 199, 200, 201, 202, 203, 204, 205, 206, 207, 208, 209, 210, 211, 212, 213, 214, 215, 216, 217, 218, 219, 220, 221, 222, 223, 224, 225, 226, 227, 228, 229, 230, 231, 232, 233, 234, 235, 236, 237, 238, 239, 240, 241, 242, 243, 244, 245, 246, 247, 248, 249, 250, 251, 252, 253, 254, 255, 256, 257, 258, 259, 260, 261, 262, 263, 264, 265, 266, 267, 268, 269, 270, 271, 272, 273, 274, 275, 276, 277, 278, 279, 280, 281, 282, 283, 284, 285, 286, 287, 288, 289, 290, 291, 292, 293, 294, 295, 296, 297, 298, 299, 300, 301, 302, 303, 304, 305, 306, 307, 308, 309, 310, 311, 312, 313, 314, 315, 316, 317, 318, 319, 320, 321, 322, 323, 324, 325, 326, 327, 328, 329, 330, 331, 332, 333, 334, 335, 336, 337, 338, 339, 340, 341, 342, 343, 344, 345, 346, 347, 348, 349, 350, 351, 352, 353, 354, 355, 356, 357, 358, 359, 360, 361, 362, 363, 364, 365, 366, 367, 368, 369, 370, 371, 372, 373, 374, 375, 376, 377, 378, 379, 380, 381, 382, 383, 384, 385, 386, 387, 388, 389, 390, 391, 392, 393, 394, 395, 396, 397, 398, 399, 400, 401, 402, 403, 404, 405, 406, 407, 408, 409, 410, 411, 412, 413, 414, 415, 416, 417, 418, 419, 420, 421, 422, 423, 424, 425, 426, 427, 428, 429, 430, 431, 432, 433, 434, 435, 436, 437, 438, 439, 440, 441, 442, 443, 444, 445, 446, 447, 448, 449, 450, 451, 452, 453, 454, 455, 456, 457, 458, 459, 460, 461, 462, 463, 464, 465, 466, 467, 468, 469, 470, 471, 472, 473, 474, 475, 476, 477, 478, 479, 480, 481, 482, 483, 484, 485, 486, 487, 488, 489, 490, 491, 492, 493, 494, 495, 496, 497, 498, 499, 500, 501, 502, 503, 504, 505, 506, 507, 508, 509, 510, 511, 512, 513, 514, 515, 516, 517, 518, 519, 520, 521, 522, 523, 524, 525, 526, 527, 528, 529, 530, 531, 532, 533, 534, 535, 536, 537, 538, 539, 540, 541, 542, 543, 544, 545, 546, 547, 548, 549, 550, 551, 552, 553, 554, 555, 556, 557, 558, 559, 560, 561, 562, 563, 564, 565, 566, 567, 568, 569, 570, 571, 572, 573, 574, 575, 576, 577, 578, 579, 580, 581, 582, 583, 584, 585, 586, 587, 588, 589, 590, 591, 592, 593, 594, 595, 596, 597, 598, 599, 600, 601, 602, 603, 604, 605, 606, 607, 608, 609, 610, 611, 612, 613, 614, 615, 616, 617, 618, 619, 620, 621, 622, 623, 624, 625, 626, 627, 628, 629, 630, 631, 632, 633, 634, 635, 636, 637, 638, 639, 640]
      ]
    }
  },
 "branch attributes":{
   "0":{
     "K_naganishii":{
       "original name":"K_naganishii",
       "Nucleotide GTR":0.4684813565081213,
       "Global MG94xREV":1.755932035212488
      },
     "N_dairenensis":{
       "original name":"N_dairenensis",
       "Nucleotide GTR":0.2520760004405466,
       "Global MG94xREV":0.1378150206941335
      },
     "N_castellii":{
       "original name":"N_castellii",
       "Nucleotide GTR":0.2542904738396339,
       "Global MG94xREV":0.762310805770012
      },
     "K_africana":{
       "original name":"K_africana",
       "Nucleotide GTR":0.1945259802766346,
       "Global MG94xREV":0.4497302220107922
      },
     "T_phaffii":{
       "original name":"T_phaffii",
       "Nucleotide GTR":0.2078283894968955,
       "Global MG94xREV":0.6925415373244576
      },
     "Z_rouxii":{
       "original name":"Z_rouxii",
       "Nucleotide GTR":0.2541710892159226,
       "Global MG94xREV":0.6434238425448155
      },
     "T_delbrueckii":{
       "original name":"T_delbrueckii",
       "Nucleotide GTR":0.2414322362906946,
       "Global MG94xREV":0.4757718265819007
      },
     "V_polyspora":{
       "original name":"V_polyspora",
       "Nucleotide GTR":0.2760971422049155,
       "Global MG94xREV":0.4777406198236218
      },
     "L_kluyveri":{
       "original name":"L_kluyveri",
       "Nucleotide GTR":0.1889191879854639,
       "Global MG94xREV":0.471066662530997
      },
     "L_thermotolerans":{
       "original name":"L_thermotolerans",
       "Nucleotide GTR":0.147148127465041,
       "Global MG94xREV":0.2406564672439531
      },
     "L_waltii":{
       "original name":"L_waltii",
       "Nucleotide GTR":0.1896049087838027,
       "Global MG94xREV":0.3134840019519702
      },
     "E_gossypii":{
       "original name":"E_gossypii",
       "Nucleotide GTR":0.3130152539879874,
       "Global MG94xREV":0.5543245135221625
      },
     "E_cymbalariae":{
       "original name":"E_cymbalariae",
       "Nucleotide GTR":0.1774849440912393,
       "Global MG94xREV":0.4999613464391128
      },
     "K_lactis":{
       "original name":"K_lactis",
       "Nucleotide GTR":0.2926572282593868,
       "Global MG94xREV":0.7779863222042477
      },
     "T_blattae":{
       "original name":"T_blattae",
       "Nucleotide GTR":0.3993945169822163,
       "Global MG94xREV":1.37309937725013
      },
     "S_cerevisiae":{
       "original name":"S_cerevisiae",
       "Nucleotide GTR":0.09333002765550533,
       "Global MG94xREV":0.1211049349558806
      },
     "S_mikatae":{
       "original name":"S_mikatae",
       "Nucleotide GTR":0.09182900258675389,
       "Global MG94xREV":0.1242730346473523
      },
     "S_kudriavzevii":{
       "original name":"S_kudriavzevii",
       "Nucleotide GTR":0.1114430940752487,
       "Global MG94xREV":0.1682313010180946
      },
     "S_uvarum":{
       "original name":"S_uvarum",
       "Nucleotide GTR":0.05441798925388915,
       "Global MG94xREV":0.1225875049391585
      },
     "C_glabrata":{
       "original name":"C_glabrata",
       "Nucleotide GTR":0.4172023223262578,
       "Global MG94xREV":1.496578532799853
      },
     "Node10":{
       "Nucleotide GTR":0.2172217212507975,
       "Global MG94xREV":0.8304208118325572
      },
     "Node11":{
       "Nucleotide GTR":0.0415293126304099,
       "Global MG94xREV":0
      },
     "Node12":{
       "Nucleotide GTR":0.0445090448918568,
       "Global MG94xREV":0.06562351123828855
      },
     "Node18":{
       "Nucleotide GTR":0.1276823668195485,
       "Global MG94xREV":0.4099553316722509
      },
     "Node19":{
       "Nucleotide GTR":0.07720612881586737,
       "Global MG94xREV":0.2069842584427156
      },
     "Node2":{
       "Nucleotide GTR":0.005198723569054372,
       "Global MG94xREV":0
      },
     "Node22":{
       "Nucleotide GTR":0.09266913571589318,
       "Global MG94xREV":0.3412015818102128
      },
     "Node25":{
       "Nucleotide GTR":0.07063714670283484,
       "Global MG94xREV":0.1390529683391337
      },
     "Node28":{
       "Nucleotide GTR":0.1266738679845845,
       "Global MG94xREV":0.4261830497138427
      },
     "Node29":{
       "Nucleotide GTR":0.08260350352134616,
       "Global MG94xREV":0.1904553338527153
      },
     "Node3":{
       "Nucleotide GTR":0.09839398228654468,
       "Global MG94xREV":0.2530456211822769
      },
     "Node30":{
       "Nucleotide GTR":0.1250955414633433,
       "Global MG94xREV":0.3323397284643901
      },
     "Node34":{
       "Nucleotide GTR":0.08090186923575321,
       "Global MG94xREV":0.2535222918427509
      },
     "Node35":{
       "Nucleotide GTR":0.08949749608718967,
       "Global MG94xREV":0.1547108909289188
      },
     "Node4":{
       "Nucleotide GTR":0.01973182306215274,
       "Global MG94xREV":0.1009887616788753
      },
     "Node8":{
       "Nucleotide GTR":0.07196716181736482,
       "Global MG94xREV":0.3644885280219518
      },
     "Node9":{
       "Nucleotide GTR":0.03060046344937051,
       "Global MG94xREV":0.01925594387818598
      }
    },
   "attributes":{
     "original name":{
       "attribute type":"node label",
       "display order":-1
      },
     "Nucleotide GTR":{
       "attribute type":"branch length",
       "display order":0
      },
     "Global MG94xREV":{
       "attribute type":"branch length",
       "display order":1
      }
    }
  },
 "MLE":{
   "headers":[
    ["alpha", "Synonymous substitution rate at a site"],
    ["beta", "Non-synonymous substitution rate at a site"],
    ["alpha=beta", "The rate estimate under the neutral model"],
    ["LRT", "Likelihood ration test statistic for beta = alpha, versus beta &neq; alpha"],
    ["p-value", "Likelihood ration test statistic for beta = alpha, versus beta &neq; alpha"],
    ["Total branch length", "The total length of branches contributing to inference at this site, and used to scale dN-dS"]
    ],
   "content":{
     "0":[
      [0, 0, 0, 0, 1, 0],
      [0.610403067635182, 9999.999999998339, 792.1535075495239, 1.144348251722654, 0.2847353915073233, 0.1378130669037364],
      [6.340876043552435, 0, 6.252218128875791, 0.0006225156866577208, 0.9800946346155179, 3.179887133026874e-05],
      [0.4758243206785175, 0, 0.4757938352281889, 2.930070575501986e-05, 0.9956810618851198, 2.386212290721875e-06],
      [792.1409565284697, 0, 119.4379952576218, 0.01176450594417133, 0.9136273921457821, 0.00397250918943571],
      [0.3928155925270074, 0, 0.3916845469641793, 1.086834816987903e-05, 0.9973696045409857, 1.969931662043898e-06],
      [4.331708105037825, 7.846052566589735e-10, 4.328614437099401, 2.934956770062058e-06, 0.9986330875365916, 2.17230912250686e-05],
      [0.1798108659928818, 9999.999999998339, 792.1535124415578, 10.47930536997796, 0.001207191360919291, 0.1378109075260855],
      [0.5682534419164831, 9999.999999998339, 792.1535124150174, 9.151980654792482, 0.002484489917910393, 0.1378128555274982],
      [1.153867942985446e-17, 0.8181818181818181, 0, -1.006331107333835e-07, 1, 1.127536411027537e-05],
      [22.82812991216413, 1, 37.66333490402673, -1.339373056907789e-12, 1, 0.0001282618326916413],
      [25.49421332564109, 1, 29.01016684335464, 5.506706202140776e-14, 0.9999998127654399, 0.000141631979472404],
      [306.4482702271145, 1, 77.36227779867218, 6.954437026251981e-12, 0.9999978958773524, 0.001550589013762847],
      [0, 0, 0, 0, 1, 0],
      [0, 0, 0, 0, 1, 0],
      [0, 0, 0, 0, 1, 0],
      [0, 0, 0, 0, 1, 0],
      [1.1549347250224, 0, 1.154904644130639, 7.38260863286655e-06, 0.9978320740186271, 5.791884349038829e-06],
      [0, 9999.999999998339, 1.008925439737633e-16, 3.552713678800501e-15, 0.9999999524423742, 0.1378100057922316],
      [1.044371776850598, 1070.334747829505, 136.8130230701597, 0.05223372667942527, 0.8192210297870561, 0.0147555212018135],
      [0, 216.3913043478343, 792.1415168549581, 0.2173658272528218, 0.6410543976060374, 0.002982088690556855],
      [652.4015328733518, 9999.999999998339, 792.1535127471921, -0.004512227040063266, 1, 0.1410817354802144],
      [35.30095555133317, 0, 5.163758950204611, 0.0002596977909892217, 0.9871425337804348, 0.0001770308291318511],
      [0, 9999.999999998339, 1.048064778853321e-15, -1.77635683940025e-15, 1, 0.1378100057922316],
      [792.0180778970798, 0, 5.064987320307852, 0.0006396082443025364, 0.9798232694834139, 0.003971892965153458],
      [0, 0, 0, 0, 1, 0],
      [1.531522886761594, 0, 1.531085623392418, 0.0001193088455604396, 0.9912849928572737, 7.680437037562623e-06],
      [0, 0, 0, 0, 1, 0],
      [19.65327705457691, 0, 4.965567495450603, 0.0004118612052046444, 0.9838085518377594, 9.855925647877653e-05],
      [3.142234035561847, 0, 3.140480331176967, 2.584074033862294e-05, 0.9959440679824841, 1.575799544102789e-05],
      [4.588926535477298, 1791.079245511531, 792.1535317410074, 0.008408651280110035, 0.926937431603705, 0.02470587713624335],
      [0, 0, 0, 0, 1, 0],
      [0, 0, 0, 0, 1, 0],
      [18.50804194740374, 0, 5.107195789030875, 0.0005905224396851594, 0.9806127807235983, 9.281601476173711e-05],
      [3.686174667969147, 0, 3.69150495856072, 2.58734533034044e-05, 0.9959415015224954, 1.848580435298612e-05],
      [792.0180778970798, 0, 5.064987320307852, 0.0006396082443025364, 0.9798232694834139, 0.003971892965153458],
      [6.037609040171527, 0, 6.02950330901073, 6.887951331080444e-06, 0.9979059618103123, 3.027801705824249e-05],
      [0, 0, 0, 0, 1, 0],
      [0, 0, 0, 0, 1, 0],
      [0, 0, 0, 0, 1, 0],
      [0, 0, 0, 0, 1, 0],
      [0, 0, 0, 0, 1, 0],
      [0, 0, 0, 0, 1, 0],
      [0, 0, 0, 0, 1, 0],
      [0, 0, 0, 0, 1, 0],
      [0.8092292903149777, 0, 0.8091529259349941, 4.994526470447624e-05, 0.9943612400572114, 4.058205507041286e-06],
      [1.035352192007593, 9999.999999998339, 792.1535121521971, 0.1056794649425115, 0.7451176634755758, 0.1378151979819084],
      [6.570964630832566, 1, 6.57150486876774, 3.133209247607738e-10, 0.9999858767462763, 4.673374360344155e-05],
      [3.494598198365913, 1, 3.501934549012934, 1.709180082798412e-06, 0.9989568810158228, 3.130606773044671e-05],
      [0.9118434814602024, 1, 0.9117627674893328, 3.466013254183054e-08, 0.9998514559815055, 1.835380618859874e-05],
      [0.490945778166121, 1, 0.4910238665309468, 2.884323748730822e-07, 0.9995714889322888, 1.62430454958608e-05],
      [0.9670474546752701, 1, 0.9670976760975277, 1.04695118352538e-07, 0.9997418314889908, 1.86306486988652e-05],
      [0.2783317319584278, 1, 0.278268052615954, 7.722148964717235e-07, 0.999298852979049, 1.517680691117172e-05],
      [0.7432886654962603, 1, 0.7432266407366178, -1.191552598811541e-07, 1, 1.750852032145352e-05],
      [1.070677920654571, 1, 1.069773612796595, 6.332423510002627e-07, 0.9993650712510938, 1.915034531979542e-05],
      [0.4296973984124173, 1, 0.4295543832873467, 3.73677053744359e-07, 0.9995122601398044, 1.593589087974811e-05],
      [0.6714768962607539, 1, 0.6714783860963576, 1.53150381265732e-10, 0.999990125864046, 1.714839134333847e-05],
      [0, 0, 0, 0, 1, 0],
      [0.5244984074293226, 1, 0.5245634447036573, -4.085278675347581e-07, 1, 1.641130864016523e-05],
      [0.1819125283869918, 1, 0.1819473789192967, 1.026811702331543e-07, 0.9997443266518148, 1.469327406380552e-05],
      [0, 0, 0, 0, 1, 0],
      [0, 0, 0, 0, 1, 0],
      [0, 0, 0, 0, 1, 0],
      [0.6728480880910428, 1, 0.6730508888346844, 3.508262125251349e-07, 0.9995274083396802, 1.715526773585599e-05],
      [9.945296737706446, 9999.999999998339, 792.1535119264635, 8.105376800019627, 0.004413414637111535, 0.1378598804797561],
      [0.2458722781348656, 0, 0.245913902989548, 2.200533246821124e-05, 0.9962571498844803, 1.233025355233154e-06],
      [0.6119794391259517, 0, 0.6118426038336839, 3.917537472375443e-05, 0.9950060544193602, 3.069016853171864e-06],
      [2.383336711488807, 0, 2.377405888469288, 0.0002153281713361821, 0.988292210598298, 1.195219980721764e-05],
      [0.7710554616213011, 9999.999999998339, 792.1535116938155, 8.254680217404555, 0.004064706726291445, 0.1378138725597325],
      [0.1692584897930245, 0, 0.1687687812425562, 2.219384942492297e-06, 0.9988113439137428, 8.488147223689662e-07],
      [0, 0, 0, 0, 1, 0],
      [0, 0, 0, 0, 1, 0],
      [0, 0, 0, 0, 1, 0],
      [0, 0, 0, 0, 1, 0],
      [0.9380879425158424, 0, 0.9383766551002138, 6.027031813005124e-05, 0.9938057683793519, 4.7044190070345e-06],
      [792.0341159944022, 9999.999999998339, 792.1535116976569, 0.1713423154069744, 0.6789215945511606, 0.1417819791868699],
      [0, 0, 0, 0, 1, 0],
      [0, 0, 0, 0, 1, 0],
      [0, 0, 0, 0, 1, 0],
      [0, 0, 0, 0, 1, 0],
      [0, 0, 0, 0, 1, 0],
      [0, 0, 0, 0, 1, 0],
      [0, 0, 0, 0, 1, 0],
      [0, 0, 0, 0, 1, 0],
      [0, 0, 0, 0, 1, 0],
      [0, 0, 0, 0, 1, 0],
      [0.606462315556438, 0, 0.6057991005457557, 3.505444047391393e-05, 0.9952760091923156, 3.041349019690315e-06],
      [1.088689415698452, 0, 1.088252006705861, 2.833942094326858e-07, 0.9995752479075659, 5.459670621320868e-06],
      [0, 0, 0, 0, 1, 0],
      [652.4015328733518, 9999.999999998339, 792.1535127471921, -0.004512227040063266, 1, 0.1410817354802144],
      [0, 0.9999526116869235, 1.416160859209606e-16, 8.131309314762802e-08, 0.9997724796241243, 1.378034752085549e-05],
      [0, 0, 0, 0, 1, 0],
      [0, 0, 0, 0, 1, 0],
      [0, 0, 0, 0, 1, 0],
      [0, 0, 0, 0, 1, 0],
      [0, 0, 0, 0, 1, 0],
      [0, 0, 0, 0, 1, 0],
      [0, 0, 0, 0, 1, 0],
      [0, 0, 0, 0, 1, 0],
      [0, 0, 0, 0, 1, 0],
      [0, 0, 0, 0, 1, 0],
      [0, 0, 0, 0, 1, 0],
      [0, 0, 0, 0, 1, 0],
      [2.294470313201284, 0.9987785217725045, 1.322701434549493, 1.385558334732195e-13, 0.999999703002722, 2.527071092449893e-05],
      [48.11733539574424, 0, 8.879937553130144, 0.0007551053659238249, 0.9780775450604086, 0.0002413037167885465],
      [791.5671405573408, 0, 102.7561849862188, 0.01508015339904034, 0.9022644637776229, 0.00396963155863078],
      [0, 0, 0, 0, 1, 0],
      [0, 0, 0, 0, 1, 0],
      [0, 0, 0, 0, 1, 0],
      [0.2000563520239362, 0, 0.2000586319890012, 1.60228185919209e-05, 0.9968061952715817, 1.003262980243983e-06],
      [791.8839658181555, 9999.999999998339, 792.1535118844877, 1.121139550729438, 0.2896732115355218, 0.1417812261984655],
      [2.478200651737416, 1, 2.477535358525207, 3.201071407943346e-08, 0.9998572461794213, 2.620893374081376e-05],
      [792.1392279645227, 1, 672.897693178256, 5.626516479395605e-06, 0.9981073973153907, 0.003986281521436313],
      [0, 0, 0, 0, 1, 0],
      [0, 0, 0, 0, 1, 0],
      [0, 0, 0, 0, 1, 0],
      [0, 0, 0, 0, 1, 0],
      [0, 0, 0, 0, 1, 0],
      [0, 0, 0, 0, 1, 0],
      [0, 0, 0, 0, 1, 0],
      [1.296516129656969, 1, 1.290580125618946, 1.02984926542149e-06, 0.9991902950044894, 2.028290178363417e-05],
      [792.1297033876995, 1, 792.1495606441699, -1.422278117502174e-08, 1, 0.003986233756617886],
      [9.464762008415534, 9999.999999998339, 792.1535124962452, 0.6864556095661101, 0.4073725821414175, 0.1378574706452283],
      [0.3392376744154623, 0, 0.3392696576552212, 2.47193942470858e-05, 0.9960330458197353, 1.701243658608618e-06],
      [4.96228941455825, 9999.999999998339, 792.1535125889272, 4.332342246552123, 0.03739475399405201, 0.1378348911868542],
      [3.473644238582123, 9999.999999998339, 792.1535074782836, 4.052366567461164, 0.04410946711707819, 0.1378274257773301],
      [0.4571265341319276, 9999.999999998339, 792.1535127827424, 21.26551753042307, 3.998601605603724e-06, 0.1378122982369571],
      [0.2509091801975841, 0, 0.2509080809358705, 2.230802196123705e-05, 0.9962314960187075, 1.258284924966963e-06],
      [0.7629018331972389, 0, 0.7629039987096896, 5.464897613194353e-05, 0.9941016964311404, 3.825877854233207e-06],
      [2.399272423585718, 9999.999999998339, 2.072534559907592, 0.7588647244227502, 0.3836840379365557, 0.1378220379080718],
      [1.390929060097083, 0, 1.392012718654102, 7.035242269637365e-05, 0.9933077139164805, 6.975372788833012e-06],
      [1.038648307402083, 0, 1.038593924837367, 4.672031226959916e-05, 0.9945463213002316, 5.208719372154231e-06],
      [0.4059665895983111, 0, 9.373040888819578, 0.2483723570249978, 0.6182234897823513, 2.035882622268132e-06],
      [1.100669629992163, 0, 1.10060637046143, 0.0001018602065130381, 0.991947421544898, 5.519750220767089e-06],
      [0.8331782864581424, 0, 0.833454783368177, 7.078722560294182e-05, 0.9932870659076176, 4.178307373347277e-06],
      [0.272929433417018, 0, 0.2729342856647821, 2.239162471795453e-05, 0.9962244411497174, 1.368714334716537e-06],
      [1.666448764647413, 0, 1.664627312292853, 0.0001444803666288408, 0.9904096596240537, 8.357077079182323e-06],
      [1.43112071942189, 0, 1.430841440873965, 0.0001346159856154827, 0.9907428215566306, 7.176930017619892e-06],
      [0.5027445252338579, 9999.999999998339, 792.1535119252063, 12.68367743469842, 0.0003688614011108093, 0.1378125270067074],
      [4.408517774215664, 0, 4.403482592756627, 0.0003925411795933087, 0.9841928250234305, 2.210828417029713e-05],
      [1.638192221499491, 0, 1.629338145415242, 6.894279890445887e-05, 0.9933750969582303, 8.215373287209821e-06],
      [7.024027023889541, 0, 7.023197524450018, 0.0003641729999088739, 0.9847746398597281, 3.522480648081871e-05],
      [19.19550642268378, 1, 13.71286430215681, 2.859934511434403e-13, 0.9999995733044578, 0.0001100445822455056],
      [792.1525605299644, 1, 792.1269996170668, 3.914083279710212e-09, 0.9999500822396046, 0.003986348382944101],
      [2.853380268685777, 1, 2.847653692581567, -1.033015806228832e-08, 1, 2.809042271538715e-05],
      [1.796931928027619, 1, 1.812551393911736, -1.008573242700095e-07, 1, 2.279243792260385e-05],
      [8.619690512699101, 1, 34.38112046991105, -1.826094830903457e-12, 1, 5.700790292480359e-05],
      [0.6978169394989738, 1, 0.6977113768269514, 3.266809756041766e-08, 0.9998557878070248, 1.728048407626888e-05],
      [7.623632159520873, 9999.999999998339, 792.1535125923496, 4.431919714017901, 0.0352728137422853, 0.1378482375596475],
      [0.2491201199652418, 0, 0.2491144289892883, 1.36148119054269e-05, 0.9970559519162383, 1.249312963405247e-06],
      [0, 0, 0, 0, 1, 0],
      [0, 0, 0, 0, 1, 0],
      [0, 0, 0, 0, 1, 0],
      [0, 0, 0, 0, 1, 0],
      [0, 0, 0, 0, 1, 0],
      [0, 0, 0, 0, 1, 0],
      [0, 0, 0, 0, 1, 0],
      [0, 0, 0, 0, 1, 0],
      [0, 0, 0, 0, 1, 0],
      [1.627462591418355, 1.002021626735762, 0.9343144077628436, 1.435296326235402e-12, 0.9999990441035514, 2.197042586335165e-05],
      [0, 0, 0, 0, 1, 0],
      [698.3496534851023, 0, 3.199623207283894, 0.0003328452295523476, 0.9854441645188475, 0.003502155005425615],
      [0.7479896966267978, 9999.999999998339, 0.7598135420335906, 2.729254772994722, 0.09852524876102875, 0.1378137568871838],
      [0.731652365377252, 9999.999999998339, 0.6884140311340355, 0.7690532259146892, 0.3805101039504846, 0.1378136749570703],
      [0, 0, 0, 0, 1, 0],
      [791.9755209213248, 0, 88.23908627655764, 0.01458237855925404, 0.9038830981868889, 0.003971679546094804],
      [0.6684128287451869, 0, 0.6683979924768094, 6.237984458579149e-05, 0.9936983004896899, 3.352024766101767e-06],
      [0.8401965657928281, 0, 0.8401903601399727, 5.883663314421028e-05, 0.9938798832203064, 4.213503355730577e-06],
      [0.3105515809247442, 9999.999999998339, 0.294701960490625, 2.978794390057061, 0.08436209058082933, 0.1378115631779454],
      [3.182355732452088, 0, 3.181871825001547, 0.0002611077718341903, 0.9871076804469835, 1.59592018150686e-05],
      [0.9178280466384467, 0, 0.9178290617516185, 6.009668422279901e-05, 0.9938146971758268, 4.602817616667467e-06],
      [319.8390179511615, 1, 80.7096030521374, 9.85522774499259e-12, 0.9999974951980433, 0.001617742299991495],
      [1.610821207617374, 1.000000000510631, 1.610765676460172, 1.7959592923944e-08, 0.9998930727729306, 2.185911092389902e-05],
      [0, 1, 0, 3.552713678800501e-15, 0.9999999524423742, 1.378100057922545e-05],
      [792.1420890683867, 1, 792.1293032705249, 8.285194752488678e-09, 0.9999273741176857, 0.00398629586959152],
      [0.1056282021104182, 1, 0.1065457370451481, 2.089002517635663e-06, 0.9988467873652351, 1.431071565087902e-05],
      [0, 1.224941595283124, 3.179432301483331e-16, 3.552713678800501e-15, 0.9999999524423742, 1.688092083411408e-05],
      [0, 1, 1.63600795924868e-17, 8.189891502752289e-07, 0.9992779303745492, 1.378100057922545e-05],
      [0.1463905906929523, 1, 0.1463038273130955, 1.080476934589569e-07, 0.9997377304906664, 1.451513503090593e-05],
      [2.918335549423317, 1, 2.918508295868848, 1.202367343466904e-07, 0.9997233321858804, 2.841616707629367e-05],
      [4.957869755574397, 1, 4.951575242160574, 2.890825889778625e-07, 0.9995710062072399, 3.864423104562898e-05],
      [1.082339766550977, 1, 1.082154203696517, 1.173073513882628e-07, 0.9997267232604017, 1.92088283329605e-05],
      [791.5984469658749, 0.9980019980019981, 792.1358609814198, -7.97784736050744e-08, 1, 0.003983542023311012],
      [0, 0, 0, 0, 1, 0],
      [0, 0, 0, 0, 1, 0],
      [0, 0, 0, 0, 1, 0],
      [0, 0, 0, 0, 1, 0],
      [0, 0, 0, 0, 1, 0],
      [0, 0, 0, 0, 1, 0],
      [0, 0, 0, 0, 1, 0],
      [0, 0, 0, 0, 1, 0],
      [0, 0, 0, 0, 1, 0],
      [0, 0, 0, 0, 1, 0],
      [0, 0, 0, 0, 1, 0],
      [0, 0, 0, 0, 1, 0],
      [0, 0, 0, 0, 1, 0],
      [10.4576717166919, 1.002002001775198, 10.45495402889009, 3.109995816430455e-09, 0.9999555041032639, 6.625278794791335e-05],
      [3.191329214138797e-16, 1.222222222222223, 3.358518698196845e-17, 2.701262289406259e-07, 0.9995853101365281, 1.684344515238667e-05],
      [0, 1, 0, 0, 1, 1.378100057922545e-05],
      [0.07447513685398979, 1, 0.07447126986506494, -5.799751789936636e-09, 1, 1.41544860846758e-05],
      [0.7465091051784734, 1, 0.7464410955017341, -6.7664203129425e-09, 1, 1.752467051054068e-05],
      [2.914784449581304, 1, 2.914776207661164, -5.826450433232822e-13, 1, 2.839835865894227e-05],
      [2.731960747890055, 1, 2.733262958945083, 1.101090063571064e-08, 0.9999162757082478, 2.748151572962577e-05],
      [18.30767970757764, 1.000000000116124, 18.31045712371022, -2.972200263684499e-10, 1, 0.0001055922183649981],
      [8.854470026887219, 1, 8.881503986828212, -1.375385352275771e-07, 1, 5.818529915702328e-05],
      [8.633327180631872, 1, 8.633284710754669, 1.627284973437781e-10, 0.9999898217791872, 5.707628947675465e-05],
      [792.1532661002044, 1, 792.1389337057941, 2.278316202364294e-09, 0.9999619156050227, 0.003986351921309641],
      [1.015398122753176, 1, 1.015406920314852, 1.806910177037935e-11, 0.9999966083709734, 1.887312255616529e-05],
      [791.858801887122, 1, 792.1497901065151, -3.105841628325834e-08, 1, 0.003984875212167423],
      [792.1512427886983, 1, 553.9510011696685, 1.122545832288324e-05, 0.9973267394476417, 0.003986341774600919],
      [2.229743361765263, 1, 2.226214624136475, 5.016132860191647e-07, 0.9994349009975982, 2.496294480480147e-05],
      [9.549385630664114e-16, 1, 3.698427989587621e-16, 9.25370713389384e-08, 0.9997572842661371, 1.378100057922545e-05],
      [0, 1.222222222230616, 5.755766731257434e-15, 1.038469861214253e-07, 0.9997428793233394, 1.684344515250234e-05],
      [0.9099455836082655, 1, 0.910405201458886, 1.222455722427185e-06, 0.9991178213522799, 1.834428841705152e-05],
      [0, 0, 0, 0, 1, 0],
      [1.009409277964463, 1, 1.008904261573912, 4.122781582793777e-07, 0.9994876872135465, 1.884308908704443e-05],
      [792.0797692571399, 1, 792.1397345188469, -4.708265883834883e-07, 1, 0.003985983341851577],
      [2.673084084463166, 1, 2.672646413642357, -1.397103872591288e-07, 1, 2.71862550382311e-05],
      [1.893274841947833, 1, 1.8935251480161, -1.033072649647693e-08, 1, 2.327558818485305e-05],
      [1.097575274211161, 1, 1.097573392693872, 1.51636925238563e-10, 0.9999901747740582, 1.928523290930136e-05],
      [8.340549876576512, 0.9999999989313971, 8.340331602665211, -3.570349349502067e-09, 1, 5.560804000309961e-05],
      [766.2920154496996, 1, 591.7280435847168, 1.732424948386324e-06, 0.9989498117601061, 0.00385666028623795],
      [3.010963003549501, 1, 3.010585163781221, 4.87046492025911e-09, 0.9999443166608103, 2.888068467215552e-05],
      [8.686018305140938e-14, 1, 2.38113628483931e-15, -7.105427357601002e-14, 1, 1.378100057922589e-05],
      [0, 1, 0, -3.552713678800501e-15, 1, 1.378100057922545e-05],
      [792.1512347100403, 1.222222222222223, 792.1260583411181, 1.167926200196234e-09, 0.9999727323467952, 0.003989404178660405],
      [792.1482982073586, 1, 792.1302768481022, 6.006569464034328e-09, 0.9999381623021401, 0.003986327007814361],
      [1.585165157493205, 1.005431116431141, 1.58349166113367, 1.082007269559426e-06, 0.9991700439932767, 2.18052945609835e-05],
      [47.28550832708353, 1.222222222222223, 12.73804351095264, 3.316458219160268e-12, 0.9999985469608139, 0.0002539756307922882],
      [792.1515341663194, 1, 792.1402144882991, 2.475111671174091e-09, 0.9999603048488209, 0.003986343235831105],
      [0, 0, 0, 0, 1, 0],
      [1.234912075519237, 1, 1.235566402361797, -6.217009484998925e-08, 1, 1.997396349537658e-05],
      [0, 0, 0, 0, 1, 0],
      [0, 0, 0, 0, 1, 0],
      [0, 0, 0, 0, 1, 0],
      [0, 0, 0, 0, 1, 0],
      [0, 0, 0, 0, 1, 0],
      [0, 0, 0, 0, 1, 0],
      [0, 0, 0, 0, 1, 0],
      [0, 0, 0, 0, 1, 0],
      [0, 0, 0, 0, 1, 0],
      [0, 0, 0, 0, 1, 0],
      [0, 0, 0, 0, 1, 0],
      [0, 0, 0, 0, 1, 0],
      [0, 0, 0, 0, 1, 0],
      [0, 0, 0, 0, 1, 0],
      [0, 0, 0, 0, 1, 0],
      [0, 0, 0, 0, 1, 0],
      [0, 0, 0, 0, 1, 0],
      [0, 0, 0, 0, 1, 0],
      [0, 0, 0, 0, 1, 0],
      [0, 0, 0, 0, 1, 0],
      [0, 0, 0, 0, 1, 0],
      [0, 0, 0, 0, 1, 0],
      [0, 0, 0, 0, 1, 0],
      [0, 0, 0, 0, 1, 0],
      [0, 0, 0, 0, 1, 0],
      [0, 0, 0, 0, 1, 0],
      [0, 0, 0, 0, 1, 0],
      [0, 0, 0, 0, 1, 0],
      [0, 0, 0, 0, 1, 0],
      [0, 0, 0, 0, 1, 0],
      [0, 0, 0, 0, 1, 0],
      [0, 0, 0, 0, 1, 0],
      [0, 0, 0, 0, 1, 0],
      [0.2259642060277727, 1.001591435272077, 0.2266553021039563, 1.137274857399007e-06, 0.9991491114137255, 1.493612047619268e-05],
      [0.4639875974381399, 1, 2.845859900326643, -0.09438091010099825, 1, 1.610785286405737e-05],
      [9.138883275260107e-17, 1, 8.175855452099823e-15, 2.466870547834787e-07, 0.9996037098995395, 1.378100057922545e-05],
      [4.489935825736586, 1.253521126760563, 4.510916979719137, 2.630526338975869e-07, 0.9995907757421642, 3.97913630856738e-05],
      [0.4264263884254891, 0.8181818178869589, 0.426426413837739, 5.329070518200751e-15, 0.9999999417540417, 1.341385061253013e-05],
      [792.1533088746598, 1, 792.1295218479039, 1.383701331292286e-08, 0.9999061441732046, 0.00398635213581934],
      [0.8548389155109307, 1, 0.9637090624228574, -2.842170943040401e-14, 1, 1.806793388240504e-05],
      [4.670869115294692, 1, 4.668707520513538, -2.952692312874206e-09, 1, 3.720495098885528e-05],
      [0.437846141001928, 1, 0.4376752307465117, -4.330752467751608e-08, 1, 1.597675602445802e-05],
      [792.1488142504029, 1, 792.1222797632315, 1.335236987642929e-08, 0.9999078024803366, 0.003986329595719603],
      [792.1512620626844, 1, 792.1488893916883, 1.173482644389878e-09, 0.9999726675604175, 0.003986341871258071],
      [1.891920532743863, 1, 1.893058257770896, -5.139771275253224e-08, 1, 2.326879645705036e-05],
      [0.5110729463802149, 1, 0.5109797566846732, -9.118230082094669e-08, 1, 1.634398127001671e-05],
      [2.900688161014789, 1, 2.693506720695327, -2.273736754432321e-13, 1, 2.832766715460089e-05],
      [0.3886184168700632, 1.224941595240592, 0.3884759455663739, 1.939815064133654e-07, 0.9996485850679735, 1.88298040713874e-05],
      [0.2377507566819406, 1.222222222222223, 0.2384241169282127, -2.238168622881176e-06, 1, 1.803574187423956e-05],
      [0, 0, 0, 0, 1, 0],
      [0, 0, 0, 0, 1, 0],
      [0, 0, 0, 0, 1, 0],
      [0, 0, 0, 0, 1, 0],
      [0, 0, 0, 0, 1, 0],
      [0, 0, 0, 0, 1, 0],
      [0, 0, 0, 0, 1, 0],
      [0.1735409224923464, 1, 0.1749709413267133, -4.256709686956128e-07, 1, 1.465129128148283e-05],
      [0.7300381892507477, 1, 0.7307185163053904, 1.704086294296303e-07, 0.9996706286340663, 1.744207048292935e-05],
      [0, 1, 1.270237418101325e-17, -6.154132119462474e-07, 1, 1.378100057922545e-05],
      [0.3416597482777309, 1.000000000000178, 0.3418279565719146, 2.743162532681254e-07, 0.9995821063117066, 1.549439070065485e-05],
      [0.1910061867250842, 1, 0.1910074367418308, 1.048405806614028e-11, 0.9999974165219842, 1.473887786830008e-05],
      [2.228386792025697, 1, 2.216111152724599, 7.692056193775443e-06, 0.9977871054009368, 2.495614174063451e-05],
      [0.5335576288637165, 1, 0.5335575788420088, 1.4210854715202e-14, 0.9999999048847483, 1.645673974696594e-05],
      [792.1489131536383, 1, 792.136590999443, 5.864475127737023e-09, 0.9999388981112161, 0.003986330091709628],
      [0, 0, 0, 0, 1, 0],
      [0, 0, 0, 0, 1, 0],
      [0, 0, 0, 0, 1, 0],
      [0, 0, 0, 0, 1, 0],
      [0, 0, 0, 0, 1, 0],
      [0, 0, 0, 0, 1, 0],
      [0, 0, 0, 0, 1, 0],
      [0, 0, 0, 0, 1, 0],
      [0, 0, 0, 0, 1, 0],
      [0, 0, 0, 0, 1, 0],
      [0, 0, 0, 0, 1, 0],
      [0, 0, 0, 0, 1, 0],
      [0, 0, 0, 0, 1, 0],
      [0, 0, 0, 0, 1, 0],
      [0, 0, 0, 0, 1, 0],
      [492.9638625147275, 1, 792.1248665533931, -0.0006571821339527162, 1, 0.002485946412252515],
      [792.1477981020882, 1, 792.1170325585549, 2.311282187861252e-08, 0.9998786983953636, 0.003986324499835489],
      [0.2810392708010379, 1, 0.2809948639996128, 1.068509902779624e-08, 0.9999175236683316, 1.519038495286288e-05],
      [0, 0, 0, 0, 1, 0],
      [0, 0, 0, 0, 1, 0],
      [0, 0, 0, 0, 1, 0],
      [0.5250757951200128, 0, 0.5250968411950196, 1.979182303912808e-05, 0.9964503827316923, 2.633203603567931e-06],
      [668.9104150868898, 9999.999999998339, 792.1535074921126, 0.1495804042091002, 0.698936661945009, 0.1411645259050247],
      [4.687595635019364, 1.222240644198554, 2.088579773581051, 4.050093593832571e-13, 0.9999994922235077, 4.035153129086174e-05],
      [1.892805173041545, 1.000030597154704, 0.9809141021070076, 5.115907697472721e-13, 0.9999994293084902, 2.327365450076838e-05],
      [792.146492691478, 0, 54.39332398694516, 0.008820701663477593, 0.9251738259412009, 0.003972536952750111],
      [7.61973855994609, 9999.999999998339, 792.1535075851439, 4.307827587042933, 0.0379373788501105, 0.1378482180336276],
      [792.1530209721108, 0, 39.48013594569625, 0.005393152872066764, 0.9414575090124599, 0.003972569691437072],
      [8.064159047343742e-17, 1, 4.50482995270685e-16, -3.552713678800501e-15, 1, 1.378100057922545e-05],
      [0, 0, 0, 0, 1, 0],
      [1.105023779953878, 0, 1.106321016126738, 8.2041513906006e-05, 0.9927731181271504, 5.541585855691073e-06],
      [0, 0, 0, 0, 1, 0],
      [0, 0, 0, 0, 1, 0],
      [0, 0, 0, 0, 1, 0],
      [0, 0, 0, 0, 1, 0],
      [0, 0, 0, 0, 1, 0],
      [0, 0, 0, 0, 1, 0],
      [0, 0, 0, 0, 1, 0],
      [0, 0, 0, 0, 1, 0],
      [0, 0, 0, 0, 1, 0],
      [0, 0, 0, 0, 1, 0],
      [0, 0, 0, 0, 1, 0],
      [0, 0, 0, 0, 1, 0],
      [0, 0, 0, 0, 1, 0],
      [0, 0, 0, 0, 1, 0],
      [0, 0, 0, 0, 1, 0],
      [0, 0, 0, 0, 1, 0],
      [0, 0, 0, 0, 1, 0],
      [0, 0, 0, 0, 1, 0],
      [0, 0, 0, 0, 1, 0],
      [0, 0, 0, 0, 1, 0],
      [0, 0, 0, 0, 1, 0],
      [0, 0, 0, 0, 1, 0],
      [0, 0, 0, 0, 1, 0],
      [0, 0, 0, 0, 1, 0],
      [0, 0, 0, 0, 1, 0],
      [0, 0, 0, 0, 1, 0],
      [0, 0, 0, 0, 1, 0],
      [0, 0, 0, 0, 1, 0],
      [0, 0, 0, 0, 1, 0],
      [0, 0, 0, 0, 1, 0],
      [0, 0, 0, 0, 1, 0],
      [0, 0, 0, 0, 1, 0],
      [0, 0, 0, 0, 1, 0],
      [0, 0, 0, 0, 1, 0],
      [0.6127573854731914, 1, 0.6129638477990024, 1.564170432288847e-06, 0.9990021115767808, 1.685391875701364e-05],
      [2.75686759970368, 1, 2.75128301989561, 1.862919773998328e-08, 0.999891097678863, 2.760642114815527e-05],
      [0.9347070881589274, 9999.999999998339, 792.1535073691185, 2.38805689296845, 0.12226551736988, 0.1378146932565857],
      [0.2326704031089943, 0, 0.2329353509922106, 1.361053959669789e-05, 0.9970564138694488, 1.166819247057796e-06],
      [13.06603540000179, 0, 5.620360944994133, 0.0005154466807297808, 0.9818868231634265, 6.552488577723725e-05],
      [4.070260211111767, 9999.999999998339, 3.800981644783548, 0.002810872418073984, 0.9577178357616161, 0.1378304177479054],
      [0.5060547237414452, 0, 0.5059706452964373, 3.424999390944095e-05, 0.9953305273966805, 2.53781479653614e-06],
      [792.1521611658238, 0, 108.7017620899719, 0.01320098230521438, 0.908527929937498, 0.003972565379592888],
      [1.5027355725341, 1.000011548623825, 1.125692877598006, 2.700062395888381e-13, 0.9999995854022301, 2.131723121151079e-05],
      [0.1498094317567038, 9999.999999998339, 0.09380437954699276, 1.605017407917842, 0.2051936177953231, 0.1378107570718358],
      [38.45414056029152, 1.000031183641351, 697.3760865967622, -0.1656380872360259, 1, 0.0002066251729511974],
      [1.361809645226994, 0, 1.362285924910853, 9.846082228648356e-06, 0.9974963646324392, 6.829341779819949e-06],
      [2.7733850768311e-16, 0, 6.933462692077751e-17, 0, 1, 1.390825409639004e-21],
      [0.4976956861443009, 0, 0.4976851744428579, 2.335154314891952e-05, 0.9961443627806802, 2.495895042992503e-06],
      [0, 0, 0, 0, 1, 0],
      [0, 0, 0, 0, 1, 0],
      [0, 0, 0, 0, 1, 0],
      [0, 0, 0, 0, 1, 0],
      [0, 0, 0, 0, 1, 0],
      [0, 0, 0, 0, 1, 0],
      [0, 0, 0, 0, 1, 0],
      [0.0689721491531893, 0, 0.06890608210074181, 3.258069099842942e-06, 0.9985598094029651, 3.45888561963691e-07],
      [792.1495513991049, 0, 205.4126773424324, 0.002449933418574801, 0.9605233856321244, 0.003972552291868806],
      [792.1521555579151, 9999.999999998339, 792.1535119388956, 2.538859356014438, 0.1110750026585929, 0.1417825711437014],
      [0, 0, 0, 0, 1, 0],
      [0, 0, 0, 0, 1, 0],
      [0, 0, 0, 0, 1, 0],
      [0, 0, 0, 0, 1, 0],
      [0, 0, 0, 0, 1, 0],
      [0, 0, 0, 0, 1, 0],
      [0, 0, 0, 0, 1, 0],
      [0, 0, 0, 0, 1, 0],
      [0, 0, 0, 0, 1, 0],
      [0, 0, 0, 0, 1, 0],
      [0, 0, 0, 0, 1, 0],
      [0, 0, 0, 0, 1, 0],
      [0, 0, 0, 0, 1, 0],
      [792.1419639158263, 0, 49.72790819427765, 0.008151913984470127, 0.9280583952488499, 0.003972514241384482],
      [792.1522283183245, 0, 41.51026925034168, 0.007145621435725502, 0.9326336383301453, 0.003972565716356092],
      [0.328731702849674, 0, 0.3287098885028267, 2.494486793125361e-05, 0.996014995094417, 1.648557241822461e-06],
      [0, 9999.999999998339, 792.1535074519527, 3.175163083668238, 0.07476574770018962, 0.1378100057922316],
      [0.2509848534221868, 0, 0.2507175221022271, 1.195976430778956e-06, 0.9991274279746268, 1.258664418764943e-06],
      [792.1530137735807, 0, 18.28652543248194, 0.003927240871387738, 0.9500311169122307, 0.003972569655337151],
      [3.973009331547039e-16, 9999.999999998339, 1.154444592021301e-16, 0.03187489897998574, 0.8583025007613863, 0.1378100057922316],
      [0, 0, 0, 0, 1, 0],
      [0, 0, 0, 0, 1, 0],
      [6.256607756933334e-16, 0, 1.564151939233333e-16, -3.552713678800501e-15, 1, 3.137627413943613e-21],
      [0, 0, 0, 0, 1, 0],
      [0, 0, 0, 0, 1, 0],
      [0, 0, 0, 0, 1, 0],
      [0, 0, 0, 0, 1, 0],
      [78.27661181975222, 0, 3.581104425636313, 0.0003462163945631147, 0.9851547055265159, 0.0003925495294860214],
      [0.3157597071626034, 0, 2.239253335035393e-16, -0.8028093692468516, 1, 1.583503955980453e-06],
      [3.769293179135042, 1.000007559420861, 1.692328887174658, 4.050093593832571e-13, 0.9999994922235077, 3.268374028832044e-05],
      [792.1459861910298, 0, 48.24406910104378, 0.007983006197790132, 0.9288056100722466, 0.003972534412700051],
      [0, 0, 0, 0, 1, 0],
      [0, 0, 0, 0, 1, 0],
      [0, 0, 0, 0, 1, 0],
      [0, 0, 0, 0, 1, 0],
      [0, 0, 0, 0, 1, 0],
      [0, 0, 0, 0, 1, 0],
      [0, 0, 0, 0, 1, 0],
      [0, 0, 0, 0, 1, 0],
      [0, 0, 0, 0, 1, 0],
      [0, 0, 0, 0, 1, 0],
      [7.264067195112381e-17, 0, 1.816016798778095e-17, -2.668082430545837e-07, 1, 3.64285843920069e-22],
      [792.1478688130838, 0, 182.7779356423639, 0.00412702513822083, 0.9487775936970135, 0.003972543853864969],
      [792.1508302508737, 0, 205.6739409033688, 0.003112168494560308, 0.9555116403615168, 0.003972558705184973],
      [1.163392130670043, 0, 0.3216288233282791, 0.0002382397665066094, 0.9876851267929415, 5.834297408705995e-06],
      [0, 9999.999999998339, 792.1535074519527, 1.46101961389677, 0.2267679592522504, 0.1378100057922316],
      [4.505272502291783, 0, 4.47330236184553, 0.0004017734026433573, 0.9840080445060818, 2.259349964013999e-05],
      [1.465551017532938, 0, 0.3896865994319263, 0.0001214917278886674, 0.9912056322564371, 7.349594585098589e-06],
      [1.652918006619804e-16, 1, 1.313931910850851e-17, 4.994049618289864e-11, 0.9999943614623078, 1.378100057922545e-05],
      [0.174188609477818, 1, 0.1741885203331349, -1.399769189447397e-12, 1, 1.465453936817809e-05],
      [3.639228081337835e-16, 9999.999999998339, 1.154444592021301e-16, 0.8982671618472722, 0.3432467740807454, 0.1378100057922316],
      [3.270346016699041, 0, 3.270121267198538, 0.00014545601671756, 0.9903773347435032, 1.640046445888384e-05],
      [450.8730081010032, 9999.999999998339, 792.1535125620376, 1.709217729939091, 0.1910868975659964, 0.1400710896980546],
      [0.539131781267124, 0, 0.5389550573141032, 1.504889459624792e-05, 0.9969047817859491, 2.703692995229594e-06],
      [3.191488371450738, 0, 3.189114310916199, 0.0001143946367676563, 0.991466354195439, 1.600500110375193e-05],
      [2.994809181987786, 0, 2.994529966765808, 7.935457331598172e-05, 0.9928924438714221, 1.501867426245793e-05],
      [0.3373591337979941, 0, 0.3373589376285402, 2.017789063302189e-05, 0.9964159300033855, 1.691822961693356e-06],
      [0.8934791676132247, 9999.999999998339, 792.153507198212, 0.4133802940855844, 0.5202587687705399, 0.1378144865026086],
      [0.8686564847755538, 9999.999999998339, 0.8985779705471417, 0.1704054481258481, 0.6797517242691593, 0.1378143620192892],
      [0.8994268551797956, 1, 0.9017037549790886, 3.824459842149963e-07, 0.9995065705274958, 1.829153802585043e-05],
      [0, 0, 0, 0, 1, 0],
      [0, 0, 0, 0, 1, 0],
      [0, 0, 0, 0, 1, 0],
      [0, 0, 0, 0, 1, 0],
      [0, 0, 0, 0, 1, 0],
      [0, 0, 0, 0, 1, 0],
      [792.152993976314, 1, 792.1399561804928, 1.170120533799945e-08, 0.9999136911438586, 0.003986350556635026],
      [3.507320765147472, 1, 3.507552281284512, -1.468283272743065e-09, 1, 3.136987015479609e-05],
      [792.1320914008617, 1, 792.1382913987235, -4.04245525942315e-10, 1, 0.003986245732269636],
      [5.551115123125783e-17, 1, 0, 3.552713678800501e-15, 0.9999999524423742, 1.378100057922545e-05],
      [7.090116033277018, 1, 2.538273118674966, -1.726618847897043e-12, 1, 4.933723695891345e-05],
      [7.366829291226561, 1, 7.367249846458927, 8.708172671845205e-08, 0.9997645473563057, 5.072492680247446e-05],
      [4.965217514630807, 1, 4.969856757245435, 1.049560438559638e-09, 0.99997415099756, 3.868107933649538e-05],
      [1.096490954749816, 0, 1.096209182013118, 6.251285071812163e-05, 0.9936915859737232, 5.498794574346986e-06],
      [2.374654388988093, 9999.999999998339, 792.1535117293657, 3.796369221068304, 0.05136384735616706, 0.1378219144510433],
      [0, 0, 0, 0, 1, 0],
      [0, 0, 0, 0, 1, 0],
      [0, 0, 0, 0, 1, 0],
      [0, 0, 0, 0, 1, 0],
      [748.7706216842605, 0, 394.406166423615, 0.01833393946526485, 0.8922933485071386, 0.003755011214741189],
      [0, 0, 0, 0, 1, 0],
      [0, 0, 0, 0, 1, 0],
      [0, 0, 0, 0, 1, 0],
      [0, 0, 0, 0, 1, 0],
      [0, 0, 0, 0, 1, 0],
      [0, 0, 0, 0, 1, 0],
      [0, 0, 0, 0, 1, 0],
      [0, 0, 0, 0, 1, 0],
      [0, 0, 0, 0, 1, 0],
      [0, 0, 0, 0, 1, 0],
      [0, 0, 0, 0, 1, 0],
      [0, 0, 0, 0, 1, 0],
      [1.613665438112575, 0, 1.606817798682028, 3.141149053931258e-05, 0.9955282032051118, 8.09237387455628e-06],
      [0, 0, 0, 0, 1, 0],
      [0, 0, 0, 0, 1, 0],
      [0, 0, 0, 0, 1, 0],
      [0, 0, 0, 0, 1, 0],
      [0, 0, 0, 0, 1, 0],
      [0, 0, 0, 0, 1, 0],
      [0, 0, 0, 0, 1, 0],
      [0, 0, 0, 0, 1, 0],
      [0, 0, 0, 0, 1, 0],
      [0, 0, 0, 0, 1, 0],
      [0, 0, 0, 0, 1, 0],
      [0, 0, 0, 0, 1, 0],
      [0, 0, 0, 0, 1, 0],
      [0, 0, 0, 0, 1, 0],
      [0, 0, 0, 0, 1, 0],
      [0, 0, 0, 0, 1, 0],
      [0, 0, 0, 0, 1, 0],
      [0, 0, 0, 0, 1, 0],
      [0, 0, 0, 0, 1, 0],
      [0, 0, 0, 0, 1, 0],
      [0, 0, 0, 0, 1, 0],
      [0, 0, 0, 0, 1, 0],
      [0, 0, 0, 0, 1, 0],
      [0, 0, 0, 0, 1, 0],
      [0, 0, 0, 0, 1, 0],
      [0.8539404422270154, 9999.999999998339, 0.7087558912122478, 0.4317523910489456, 0.5111303271619332, 0.1378142882197794],
      [1.616295713543263, 9999.999999998339, 1.996641127625418, 1.407914162704202, 0.235402962966877, 0.1378181113566795],
      [0.7458217601323908, 9999.999999998339, 0.7579812592918939, 1.349442690247059, 0.2453755701325158, 0.1378137460151949],
      [792.1119562820209, 0, 268.3385066668833, 0.02112770218769811, 0.88443160731769, 0.003972363756044641],
      [1.059901055422505, 9999.999999998339, 792.1535127130387, 1.179518698431195, 0.2774540008202334, 0.1378153210920502],
      [1.495360440246081, 1.222222222222223, 1.290506722546601, 3.019806626980426e-13, 0.9999995615403545, 2.434253106814274e-05],
      [0.9654521164750356, 0, 0.9663003155883469, 8.200050314144391e-05, 0.9927749245839159, 4.841647655065285e-06],
      [787.3811851071011, 0, 259.997893453631, 0.02952147858120213, 0.8635804917239196, 0.003948639402682274],
      [0.381851693321546, 0, 0.3820312960564142, 2.069360868972581e-05, 0.9963704174372872, 1.914948783066629e-06],
      [0.1107691414989999, 1, 0.1119138221981764, 3.321223978502985e-06, 0.9985459179830275, 1.433649695759617e-05],
      [0.8920673613642176, 1, 0.8926402633246953, -3.59955848239224e-07, 1, 1.825463088631797e-05],
      [0, 0, 0, 0, 1, 0],
      [0, 0, 0, 0, 1, 0],
      [0, 0, 0, 0, 1, 0],
      [1.084942359159168, 9999.999999998339, 0.5268239321462845, 0.6528457571538269, 0.4190970809225358, 0.137815446671732],
      [767.0470910303659, 0, 89.69206936244845, 0.006467632117153954, 0.9359019562893485, 0.003846665915624256],
      [0.2091198030278901, 0, 0.2092029469922765, 1.517983376686516e-05, 0.9968913454007183, 1.048715297921126e-06],
      [0.2863296596171397, 0, 0.2871520484127867, 2.237701313134721e-06, 0.9988064490636008, 1.435915154572881e-06],
      [792.1275802216934, 0, 203.1158058105589, 0.02599245911600789, 0.8719187354488394, 0.003972442108569418],
      [1.102356352951522, 9999.999999998339, 792.1535074052275, 6.659187590323882, 0.009864587779814138, 0.1378155340012026],
      [0.6561783197566255, 0, 0.6554581738272588, 4.068076543717325e-05, 0.9949110090935881, 3.29066990370671e-06],
      [618.1148975374564, 9999.999999998339, 792.1535121999699, 3.418950632056124, 0.0644519702818106, 0.1409097913674602],
      [1.116051445070333, 0, 1.115932680508779, 9.599339942312213e-05, 0.9921827536372222, 5.596888514456659e-06],
      [0.4414251448546343, 0, 0.4416898588890275, 3.565992322762668e-05, 0.9952353864418958, 2.21370379846027e-06],
      [0.8861643404904762, 9999.999999998339, 792.1535073264444, 4.133159213233313, 0.04205077840911131, 0.1378144498194681],
      [2.007869753407077, 9999.999999998339, 1.606196155877124, 1.443939054274637, 0.2295029780435824, 0.1378200750620767],
      [5.014778696826861, 9999.999999998339, 2.764499773884671, 1.063823867681592, 0.3023446669388913, 0.1378351544154557],
      [0, 0, 0, 0, 1, 0],
      [0, 0, 0, 0, 1, 0],
      [0, 0, 0, 0, 1, 0],
      [0, 0, 0, 0, 1, 0],
      [0, 0, 0, 0, 1, 0],
      [0, 0, 0, 0, 1, 0],
      [0.5719605477217936, 9999.999999998339, 792.1535119696965, 1.478687353262103, 0.2239800111016051, 0.1378128741182702],
      [0, 0, 0, 0, 1, 0],
      [0, 0, 0, 0, 1, 0],
      [7.673430546231725, 9999.999999998339, 0.4362457373023266, 0.9607630271914118, 0.3269947085462851, 0.1378484872936717],
      [0.6884902496506901, 9999.999999998339, 0.6363444855116971, 0.06448743678942037, 0.799539001642922, 0.137813458503294],
      [0.7057292285712006, 9999.999999998339, 792.1535126603769, 8.166160516887786, 0.004267915677839684, 0.1378135449550822],
      [1.1823881498105, 0, 1.181907918544436, 9.738174313156378e-05, 0.9921264283338226, 5.929560581221241e-06],
      [3.937936171793178, 0, 3.933100113512026, 0.0002250249279995842, 0.9880315174879302, 1.974836359732834e-05],
      [1.768869123582871, 0, 1.764860376637916, 0.0001514538134728127, 0.990180956015776, 8.870705131996924e-06],
      [17.43010216832998, 0, 13.16036577878362, 0.00134518096170666, 0.9707427799055243, 8.74102525135697e-05],
      [0.3197286238198748, 0, 0.3197374256930653, 3.125915775115118e-05, 0.9955390594561533, 1.603407683673326e-06],
      [0.2170758987070046, 9999.999999998339, 792.153507472347, 3.175581430231034, 0.0747466040114324, 0.1378110944065689],
      [0.3231072282393888, 0, 0.3234416094922006, 1.431623510939062e-05, 0.9969810672676511, 1.620351053402379e-06],
      [0.441368718454698, 0, 0.4413664435348958, 3.92414989036638e-05, 0.9950018416069099, 2.213420825599915e-06],
      [4.176955644906581, 0, 4.160179908920641, 0.0001874218196888933, 0.9890771348847597, 2.09470228076263e-05],
      [0.2874293708783999, 0, 0.28735812196534, 1.911063738191388e-05, 0.9965120017034269, 1.44143009866847e-06],
      [0.4068211868593348, 0, 0.4068164870837357, 3.609687981054321e-05, 0.9952062842277827, 2.040168343697765e-06],
      [1.570665349185521, 0, 1.570594928886711, 0.0001169659290169989, 0.9913709838354399, 7.876732646815851e-06],
      [0.6232389383104305, 0, 0.6232785725339114, 5.761893299904841e-05, 0.9939435449725141, 3.125482137046098e-06],
      [1.8716622328245, 0, 1.87135984391826, 0.000154022444043278, 0.990098045684173, 9.386202491030861e-06],
      [2.416847105669639, 0, 2.416493660868802, 0.000158371750970332, 0.989959219863518, 1.212025114672717e-05],
      [5.305433851776038, 0, 5.253260586299931, 0.0004230970960108493, 0.9835892110698041, 2.660623031346333e-05],
      [0.92001753696595, 0, 0.9195346766846608, 7.614132245237215e-05, 0.9930378278451738, 4.613797695874966e-06],
      [0.6184544729605224, 0, 0.6184330727135054, 2.865632490056669e-05, 0.9957288164670173, 3.101488512663462e-06],
      [0.7543557591814877, 0, 0.7555195388353796, 6.285879594258859e-05, 0.9936741550846249, 3.783020131398184e-06],
      [0.5620036958514738, 0, 0.5619709222670894, 4.213379064310629e-05, 0.9948209240702186, 2.818393403177827e-06],
      [0.8612875582569419, 0, 0.8612827981326917, 4.471179084930554e-05, 0.9946648349715462, 4.319272613950971e-06],
      [8.47563189859998, 0, 8.464426795909795, 0.0004939105485419759, 0.982269194614963, 4.250446252775316e-05],
      [0.4451277667714734, 0, 0.4452069557025929, 4.031535283388621e-05, 0.994933916124081, 2.232272084152894e-06],
      [0.9637449715519897, 0, 0.9637358106169048, 4.464933607550847e-05, 0.9946685623776248, 4.833086490743951e-06],
      [0.306499517991014, 0, 0.3066928337025114, 2.512621060191123e-05, 0.9960005364734263, 1.537065015692267e-06],
      [1.517460555071984, 0, 1.517647833319169, 0.0001368168132600545, 0.990667459276007, 7.609915823627812e-06],
      [722.9863999693335, 0, 13.46913226716935, 0.001397882217055724, 0.9701754308268581, 0.003625705872225025],
      [0.05445838543730422, 0, 0.05445860107930323, 4.086295426475317e-06, 0.9983871103818228, 2.731034607017543e-07],
      [0.7806562394021003, 0, 0.7806330678791602, 2.872799970532469e-05, 0.9957234783412794, 3.91491445967636e-06],
      [0.6361253882802538, 0, 0.6360530282035922, 2.334739778575567e-05, 0.9961447050193363, 3.190106419507987e-06],
      [2.398906609543283, 0, 2.398415153158884, 0.0001078982597562117, 0.9917121960025937, 1.20302813185828e-05],
      [3.670837900716312, 0, 3.668994295658482, 0.0002665093748674963, 0.9869750214579194, 1.840889196972149e-05],
      [1.905663510956715, 0, 1.90750543813887, 0.0001563865844147472, 0.9900223448617347, 9.556715565401769e-06],
      [0.5533845415444483, 0, 0.553337186635802, 5.019571822018065e-05, 0.9943471200233562, 2.7751691898511e-06],
      [1.250646025554446, 0, 1.25062131516995, 9.082186439712814e-05, 0.992396234863139, 6.271867132106469e-06],
      [1.703754845404097, 0, 1.703665339422844, 0.0001452630720280013, 0.9903837186949995, 8.544163414519958e-06],
      [12.87370451303471, 0, 12.32535080108847, 0.001177551365998397, 0.9726255902009264, 6.456036524639965e-05],
      [0.3908783138728744, 9999.999999998339, 792.1535074407079, 7.52268081933957, 0.006092694163543855, 0.1378119660086312],
      [12.99382885910982, 0, 12.32926542192835, 0.0009479492189967686, 0.9754379852698217, 6.516277705799137e-05],
      [0.4305667797125334, 0, 0.4305635543199974, 3.739244841938216e-05, 0.9951210169816357, 2.159250162458059e-06],
      [1.022358655554833, 0, 1.022351722637513, 3.203389644568233e-05, 0.9954841175722287, 5.127028366124822e-06],
      [792.1472950395615, 0, 47.53081693916937, 0.008638295205940949, 0.9259492977302736, 0.003972540976447041],
      [4.185337019482392, 9999.999999998339, 792.153507556159, 2.103689153873077, 0.1469442215731175, 0.1378309948468106],
      [9.041191374758037, 0, 8.569246229541795, 0.0007028761712248865, 0.9788491123642039, 4.534068782035307e-05],
      [792.1526172201002, 0, 111.2509617875467, 0.01239017577314883, 0.9113696009067447, 0.003972567666660346],
      [2.753548132392866, 0, 2.753314829406062, 0.0001233264622584329, 0.9911394787471861, 1.380877376599965e-05],
      [1.260356518829126, 0, 1.259356641414774, 0.00012271356278859, 0.9911615224755864, 6.320564303297654e-06],
      [0, 0, 0, 0, 1, 0],
      [0.4630835650391903, 0, 0.4630791339067763, 3.711639667614008e-05, 0.9951390597966809, 2.32231865103508e-06],
      [0.6113811399217182, 0, 0.6117514740575247, 3.834867941066022e-05, 0.9950590268690962, 3.066016441354673e-06],
      [0, 0, 0, 0, 1, 0],
      [0.6630123972655116, 0, 0.6630068396380712, 5.89473960346254e-05, 0.9938741253298206, 3.324942132003479e-06],
      [0.6618123659139589, 0, 0.6615847705542413, 4.924966246022677e-05, 0.9944006434126658, 3.318924092496286e-06],
      [0.3249072564031691, 0, 84.14281993481703, 0.747570286585912, 0.3872465844287407, 1.629378018064322e-06],
      [0.4493174095015786, 0, 0.4493148792617884, 3.994819517316728e-05, 0.9949570373524086, 2.253282731448212e-06],
      [0.6431387368018469, 0, 0.6431357129979595, 2.893029886763543e-05, 0.9957084475222893, 3.225277674347332e-06],
      [42.31604711925769, 0, 9.789192965842659, 0.0008691486174470242, 0.9764807116933966, 0.0002122108251775568],
      [1.784439493360452, 0, 1.786315535405443, 0.0001615995587656016, 0.989857419812653, 8.948789009007175e-06],
      [0.7491703988906241, 0, 0.7491635745586515, 6.660752418952143e-05, 0.9934882624878248, 3.757016058213702e-06],
      [109.1027758844231, 0, 14.00182617998396, 0.001544978358339222, 0.9686462534146073, 0.0005471397182809836],
      [0.1315969647267718, 0, 0.131596617915307, 1.167655012679347e-05, 0.9972735565749511, 6.59945868687273e-07],
      [2.092379222035267, 0, 2.091658299405903, 0.0001859979339471352, 0.9891187031410105, 1.049307653999672e-05],
      [3.3337271426233, 0, 3.332647824649575, 0.0002184329888805792, 0.9882081114682479, 1.671831458782343e-05],
      [1.218342323465142, 0, 1.217605829753493, 6.598567136961719e-05, 0.9935187301303186, 6.1098672350617e-06],
      [1.448647912801076, 0, 1.448599557544094, 0.0001051999728289843, 0.9918164778790191, 7.264827173031435e-06],
      [792.1216186703992, 0, 13.55884207707053, 0.001312339319788691, 0.9711019758240896, 0.003972412211974496],
      [1.627241879530296, 0, 1.62719730509546, 0.0001267816957835066, 0.9910162188654048, 8.160458396442496e-06],
      [0.8131947989463774, 0, 0.8131885713478096, 4.7420650119534e-05, 0.9945055986411449, 4.078092143818736e-06],
      [3.288021437661377, 0, 3.259812715946702, 0.0002904673903145749, 0.9864022288245982, 1.648910496108404e-05],
      [0.3884797107581214, 0, 0.388475389218538, 3.833324512569902e-05, 0.9950600212591059, 1.948187640314872e-06],
      [0.3895943702689695, 0, 0.3895906813567727, 3.458808465950369e-05, 0.9953075374577173, 1.953777548415749e-06],
      [0.4344024911470625, 0, 0.434398843857361, 3.898777374189422e-05, 0.995018025985647, 2.178485879026065e-06],
      [2.095736821491366, 0, 2.095665187136655, 0.0001222089028658502, 0.9911797145912034, 1.050991457189479e-05],
      [8.484324771089319, 0, 8.463258728580129, 0.0006601939720525252, 0.9795012181129888, 4.254805643053256e-05],
      [0.5085634438896027, 0, 0.5085578824047219, 4.52155497399076e-05, 0.99463486448094, 2.550395781978371e-06],
      [1.677093152036699, 0, 1.67959491450011, 5.865024311901834e-05, 0.9938895847548156, 8.410457637744986e-06],
      [0.2920566082605169, 0, 13.9639961609389, 1.172234172519051, 0.2789426534200671, 1.464635240216406e-06],
      [0.9966499256028953, 0, 0.9966252319678216, 8.860975722768671e-05, 0.992489403664094, 4.998101607394449e-06],
      [0.8835575088240541, 0, 0.3149683176817162, 0.01398815595534586, 0.9058525109803689, 4.430954231404309e-06],
      [1.125283180068748, 0, 1.125265227879235, 0.000104062075706679, 0.9918608552644503, 5.643184759857675e-06],
      [792.1478948004279, 0, 64.43416948173194, 0.01040951406753265, 0.9187352232467693, 0.00397254398418895],
      [1.512388117170958, 0, 1.512336395594479, 0.000128969031763404, 0.9909390560038188, 7.584478045150895e-06],
      [1.0320790650658, 0, 1.032106993435814, 5.653620131340631e-05, 0.9940007179322105, 5.175775266268226e-06],
      [792.1504005443841, 0, 42.53279308748333, 0.009267584680394236, 0.9233074907964617, 0.003972556550249082],
      [0.6173590724462193, 9999.999999998339, 792.1535120893381, 8.454636339202096, 0.003641140463303993, 0.1378131017874182],
      [791.3075783895038, 0, 10.23450660749318, 0.0009234485568541118, 0.9757573786846172, 0.003968329879821643],
      [1.753627888701677, 0, 1.753366270466669, 0.0001916080272224008, 0.9889558310350208, 8.794271834204532e-06],
      [0, 0, 0, 0, 1, 0],
      [0.2315520370563496, 0, 0.2315507733167492, 1.855907619230379e-05, 0.9965627042945076, 1.161210751013412e-06],
      [0.5024485155160658, 0, 0.5024471337326426, 2.260166134249175e-05, 0.9962067749744261, 2.519730016048182e-06],
      [0.3155760104016105, 0, 0.3155747396653491, 2.805746753864469e-05, 0.9957736810884341, 1.582582734744384e-06],
      [0.279822252820893, 0, 0.2798215617065354, 2.295951043151945e-05, 0.9961768643183366, 1.403281147854207e-06],
      [0.1442467291536545, 0, 0.1442464962904755, 1.18355050275909e-05, 0.9972550616054909, 7.233831963697259e-07],
      [0.8480926197300984, 0, 0.8480778805821523, 7.302719443202932e-05, 0.9931816846497064, 4.253101291637782e-06],
      [0.2980257382585276, 0, 0.298024817070126, 2.445310283150093e-05, 0.9960544706481096, 1.494569841595878e-06],
      [0.4141415914738566, 0, 0.4141398770445581, 3.640401436655338e-05, 0.9951859337239034, 2.076879454721512e-06],
      [48.11808292863542, 0, 10.27324228746149, 0.0009012447438365712, 0.9760505136445239, 0.0002413074655926645],
      [0.4305524900179749, 0, 0.4305481015526379, 3.914793303749775e-05, 0.9950078037900709, 2.159178501041641e-06],
      [0.508708143298554, 0, 0.5085080416160945, 3.768637694179233e-05, 0.9951018787969658, 2.551121435319517e-06]
      ]
    }
  }
}
