# Supplementary material for: Loss of inner kinetochore genes is associated with the transition to an unconventional point centromere in budding yeast
Source: PeerJ. 2020 Sep 29;8:e10085. doi: 10.7717/peerj.10085 (PMC7531349; doi:10.7717/peerj.10085)
Supplement: Supplemental Information 3 — The multiple sequence alignment of open reading frame nucleotide sequences and amino acid sequences generated using MUSCLE, M-coffee, Clustal Omega and Guidance with PRANK are provided along with the commands used for the command line tools. Results of the selection tests from BUSTED, FEL, MEME and RELAX from the HYPHY package are provided as json files that can be visualized using the online hyphy vision website. [file peerj-08-10085-s003.zip › Supplementary_Material_S3/selection_tests/MEME/CSE4_ORFs_PRANK_aln.fasta_NCAS.MEME.json]

{
 "analysis":{
   "info":"MEME (Mixed Effects Model of Evolution)\n    estimates a site-wise synonymous (&alpha;) and a two-category mixture of non-synonymous\n    (&beta;-, with proportion p-, and &beta;+ with proportion [1-p-]) rates, and\n    uses a likelihood ratio test to determine if &beta;+ > &alpha; at a site.\n    The estimates aggregate information over a proportion of branches at a site,\n    so the signal is derived from\n    episodic diversification, which is a combination of strength of selection [effect size] and\n    the proportion of the tree affected. A subset of branches can be selected\n    for testing as well, in which case an additional (nuisance) parameter will be\n    inferred -- the non-synonymous rate on branches NOT selected for testing. Multiple partitions within a NEXUS file are also supported\n    for recombination - aware analysis.\n    ",
   "version":"2.0.1",
   "citation":"Detecting Individual Sites Subject to Episodic Diversifying Selection. _PLoS Genet_ 8(7): e1002764.",
   "authors":"Sergei L. Kosakovsky Pond, Steven Weaver",
   "contact":"spond@temple.edu",
   "requirements":"in-frame codon alignment and a phylogenetic tree"
  },
 "fits":{
   "Nucleotide GTR":{
     "Log Likelihood":-12681.99480700514,
     "estimated parameters":45,
     "AIC-c":25454.09738721797,
     "Equilibrium frequencies":[
      [0.2860764430577223],
      [0.2283021320852834],
      [0.2481409256370255],
      [0.2374804992199688]
      ],
     "Rate Distributions":{
       "Substitution rate from nucleotide A to nucleotide C":0.557301892320527,
       "Substitution rate from nucleotide A to nucleotide G":1,
       "Substitution rate from nucleotide A to nucleotide T":0.319293788328632,
       "Substitution rate from nucleotide C to nucleotide G":0.4004927698248896,
       "Substitution rate from nucleotide C to nucleotide T":1.059038270968001,
       "Substitution rate from nucleotide G to nucleotide T":0.2788403316380435
      },
     "display order":0
    },
   "Global MG94xREV":{
     "Log Likelihood":-11388.83785463442,
     "estimated parameters":53,
     "AIC-c":22884.12408777425,
     "Equilibrium frequencies":[
      [0.02821014680471023],
      [0.01837439766067026],
      [0.02356687295235502],
      [0.02090638444279334],
      [0.0186192455071965],
      [0.01212745979165743],
      [0.01555459446469599],
      [0.01379862030860499],
      [0.02034464785085453],
      [0.01325128339337409],
      [0.01699600269649913],
      [0.01507730648364426],
      [0.02031664744612451],
      [0.01323304560912111],
      [0.01697261104294074],
      [0.01505655553789796],
      [0.02392127018696984],
      [0.01558088066703468],
      [0.01998392774266411],
      [0.01772792160036614],
      [0.01578850353167267],
      [0.01028368424900972],
      [0.01318978094706729],
      [0.01170077301953054],
      [0.01725158757478665],
      [0.01123664944289056],
      [0.01441204738904583],
      [0.01278505654663187],
      [0.01722784415893248],
      [0.01122118440586869],
      [0.01439221204154608],
      [0.01276746043189809],
      [0.02615539498405436],
      [0.01703605556312352],
      [0.02185032480954522],
      [0.01938361918408902],
      [0.01726306934583166],
      [0.01124412797990386],
      [0.01442163930791668],
      [0.01279356562392284],
      [0.01886279798663596],
      [0.01228609526914866],
      [0.0157580592101975],
      [0.0139791157098663],
      [0.01883683705667352],
      [0.01226918587643713],
      [0.0157363713422688],
      [0.01395987620763881],
      [0.01889894229226578],
      [0.02150321117573231],
      [0.01915077995287055],
      [0.0124736694495784],
      [0.01599864053215244],
      [0.0141925375591169],
      [0.01362957549818813],
      [0.01748119748425068],
      [0.01550772713312461],
      [0.02089663861354624],
      [0.01361081706928607],
      [0.01745713805553445],
      [0.01548638379804437]
      ],
     "Rate Distributions":{
       "non-synonymous/synonymous rate ratio for *background*":[
        [0.05279764378866949, 1]
        ],
       "non-synonymous/synonymous rate ratio for *test*":[
        [9052.951831978573, 1]
        ]
      },
     "display order":1
    }
  },
 "timers":{
   "Total time":{
     "timer":717,
     "order":0
    },
   "Model fitting":{
     "timer":58,
     "order":1
    },
   "MEME analysis":{
     "timer":645,
     "order":2
    }
  },
 "tested":{
   "0":{
     "V_polyspora":"background",
     "T_phaffii":"background",
     "Node4":"background",
     "T_blattae":"background",
     "Node3":"background",
     "S_cerevisiae":"background",
     "S_mikatae":"background",
     "Node12":"background",
     "S_kudriavzevii":"background",
     "Node11":"background",
     "S_uvarum":"background",
     "Node10":"background",
     "C_glabrata":"background",
     "Node9":"background",
     "K_naganishii":"background",
     "K_africana":"background",
     "Node19":"background",
     "N_castellii":"test",
     "N_dairenensis":"background",
     "Node22":"background",
     "Node18":"background",
     "Node8":"background",
     "Node2":"background",
     "Z_rouxii":"background",
     "T_delbrueckii":"background",
     "Node25":"background",
     "L_waltii":"background",
     "L_thermotolerans":"background",
     "Node30":"background",
     "L_kluyveri":"background",
     "Node29":"background",
     "E_gossypii":"background",
     "E_cymbalariae":"background",
     "Node35":"background",
     "K_lactis":"background",
     "Node34":"background",
     "Node28":"background"
    }
  },
 "input":{
   "file name":"/home/nagarjun/CSE4_ORFs_PRANK_aln.fasta",
   "number of sequences":20,
   "number of sites":641,
   "partition count":1,
   "trees":{
     "0":"((((V_polyspora,T_phaffii)Node4,T_blattae)Node3,(((((S_cerevisiae,S_mikatae)Node12,S_kudriavzevii)Node11,S_uvarum)Node10,C_glabrata)Node9,((K_naganishii,K_africana)Node19,(N_castellii,N_dairenensis)Node22)Node18)Node8)Node2,(Z_rouxii,T_delbrueckii)Node25,(((L_waltii,L_thermotolerans)Node30,L_kluyveri)Node29,((E_gossypii,E_cymbalariae)Node35,K_lactis)Node34)Node28)"
    }
  },
 "data partitions":{
   "0":{
     "name":"meme.filter.default",
     "coverage":[
      [0, 1, 2, 3, 4, 5, 6, 7, 8, 9, 10, 11, 12, 13, 14, 15, 16, 17, 18, 19, 20, 21, 22, 23, 24, 25, 26, 27, 28, 29, 30, 31, 32, 33, 34, 35, 36, 37, 38, 39, 40, 41, 42, 43, 44, 45, 46, 47, 48, 49, 50, 51, 52, 53, 54, 55, 56, 57, 58, 59, 60, 61, 62, 63, 64, 65, 66, 67, 68, 69, 70, 71, 72, 73, 74, 75, 76, 77, 78, 79, 80, 81, 82, 83, 84, 85, 86, 87, 88, 89, 90, 91, 92, 93, 94, 95, 96, 97, 98, 99, 100, 101, 102, 103, 104, 105, 106, 107, 108, 109, 110, 111, 112, 113, 114, 115, 116, 117, 118, 119, 120, 121, 122, 123, 124, 125, 126, 127, 128, 129, 130, 131, 132, 133, 134, 135, 136, 137, 138, 139, 140, 141, 142, 143, 144, 145, 146, 147, 148, 149, 150, 151, 152, 153, 154, 155, 156, 157, 158, 159, 160, 161, 162, 163, 164, 165, 166, 167, 168, 169, 170, 171, 172, 173, 174, 175, 176, 177, 178, 179, 180, 181, 182, 183, 184, 185, 186, 187, 188, 189, 190, 191, 192, 193, 194, 195, 196, 197, 198, 199, 200, 201, 202, 203, 204, 205, 206, 207, 208, 209, 210, 211, 212, 213, 214, 215, 216, 217, 218, 219, 220, 221, 222, 223, 224, 225, 226, 227, 228, 229, 230, 231, 232, 233, 234, 235, 236, 237, 238, 239, 240, 241, 242, 243, 244, 245, 246, 247, 248, 249, 250, 251, 252, 253, 254, 255, 256, 257, 258, 259, 260, 261, 262, 263, 264, 265, 266, 267, 268, 269, 270, 271, 272, 273, 274, 275, 276, 277, 278, 279, 280, 281, 282, 283, 284, 285, 286, 287, 288, 289, 290, 291, 292, 293, 294, 295, 296, 297, 298, 299, 300, 301, 302, 303, 304, 305, 306, 307, 308, 309, 310, 311, 312, 313, 314, 315, 316, 317, 318, 319, 320, 321, 322, 323, 324, 325, 326, 327, 328, 329, 330, 331, 332, 333, 334, 335, 336, 337, 338, 339, 340, 341, 342, 343, 344, 345, 346, 347, 348, 349, 350, 351, 352, 353, 354, 355, 356, 357, 358, 359, 360, 361, 362, 363, 364, 365, 366, 367, 368, 369, 370, 371, 372, 373, 374, 375, 376, 377, 378, 379, 380, 381, 382, 383, 384, 385, 386, 387, 388, 389, 390, 391, 392, 393, 394, 395, 396, 397, 398, 399, 400, 401, 402, 403, 404, 405, 406, 407, 408, 409, 410, 411, 412, 413, 414, 415, 416, 417, 418, 419, 420, 421, 422, 423, 424, 425, 426, 427, 428, 429, 430, 431, 432, 433, 434, 435, 436, 437, 438, 439, 440, 441, 442, 443, 444, 445, 446, 447, 448, 449, 450, 451, 452, 453, 454, 455, 456, 457, 458, 459, 460, 461, 462, 463, 464, 465, 466, 467, 468, 469, 470, 471, 472, 473, 474, 475, 476, 477, 478, 479, 480, 481, 482, 483, 484, 485, 486, 487, 488, 489, 490, 491, 492, 493, 494, 495, 496, 497, 498, 499, 500, 501, 502, 503, 504, 505, 506, 507, 508, 509, 510, 511, 512, 513, 514, 515, 516, 517, 518, 519, 520, 521, 522, 523, 524, 525, 526, 527, 528, 529, 530, 531, 532, 533, 534, 535, 536, 537, 538, 539, 540, 541, 542, 543, 544, 545, 546, 547, 548, 549, 550, 551, 552, 553, 554, 555, 556, 557, 558, 559, 560, 561, 562, 563, 564, 565, 566, 567, 568, 569, 570, 571, 572, 573, 574, 575, 576, 577, 578, 579, 580, 581, 582, 583, 584, 585, 586, 587, 588, 589, 590, 591, 592, 593, 594, 595, 596, 597, 598, 599, 600, 601, 602, 603, 604, 605, 606, 607, 608, 609, 610, 611, 612, 613, 614, 615, 616, 617, 618, 619, 620, 621, 622, 623, 624, 625, 626, 627, 628, 629, 630, 631, 632, 633, 634, 635, 636, 637, 638, 639, 640]
      ]
    }
  },
 "branch attributes":{
   "0":{
     "K_naganishii":{
       "original name":"K_naganishii",
       "Nucleotide GTR":0.4684813565081213,
       "Global MG94xREV":1.755377078439395
      },
     "N_dairenensis":{
       "original name":"N_dairenensis",
       "Nucleotide GTR":0.2520760004405466,
       "Global MG94xREV":1.02171427447719
      },
     "N_castellii":{
       "original name":"N_castellii",
       "Nucleotide GTR":0.2542904738396339,
       "Global MG94xREV":0.09122117920967145,
       "EBF site 2 (partition 1)":3.797050568222803,
       "EBF site 3 (partition 1)":1,
       "EBF site 4 (partition 1)":1,
       "EBF site 5 (partition 1)":1,
       "EBF site 6 (partition 1)":1.621672570624843,
       "EBF site 7 (partition 1)":1.053273472210951,
       "EBF site 8 (partition 1)":1,
       "EBF site 9 (partition 1)":1.03683006053477,
       "EBF site 10 (partition 1)":1,
       "EBF site 11 (partition 1)":1,
       "EBF site 12 (partition 1)":1,
       "EBF site 13 (partition 1)":1,
       "EBF site 18 (partition 1)":1.377218812606498,
       "EBF site 19 (partition 1)":1.000000027223654,
       "EBF site 20 (partition 1)":1.018756912136495,
       "EBF site 21 (partition 1)":1,
       "EBF site 22 (partition 1)":1,
       "EBF site 90 (partition 1)":1,
       "EBF site 23 (partition 1)":1,
       "EBF site 24 (partition 1)":1.000000024923229,
       "EBF site 25 (partition 1)":1,
       "EBF site 36 (partition 1)":1,
       "EBF site 27 (partition 1)":1,
       "EBF site 29 (partition 1)":1,
       "EBF site 30 (partition 1)":1.080970553345685,
       "EBF site 31 (partition 1)":1,
       "EBF site 34 (partition 1)":1,
       "EBF site 35 (partition 1)":1.068598266149621,
       "EBF site 37 (partition 1)":1.025308286639969,
       "EBF site 46 (partition 1)":1,
       "EBF site 47 (partition 1)":1,
       "EBF site 48 (partition 1)":1,
       "EBF site 49 (partition 1)":1,
       "EBF site 50 (partition 1)":1,
       "EBF site 51 (partition 1)":1,
       "EBF site 52 (partition 1)":1,
       "EBF site 53 (partition 1)":1,
       "EBF site 54 (partition 1)":1,
       "EBF site 55 (partition 1)":1,
       "EBF site 56 (partition 1)":1,
       "EBF site 57 (partition 1)":1,
       "EBF site 59 (partition 1)":1,
       "EBF site 60 (partition 1)":1,
       "EBF site 64 (partition 1)":1,
       "EBF site 65 (partition 1)":1,
       "EBF site 66 (partition 1)":1,
       "EBF site 67 (partition 1)":4.583701619605863,
       "EBF site 68 (partition 1)":1,
       "EBF site 69 (partition 1)":1,
       "EBF site 70 (partition 1)":1,
       "EBF site 75 (partition 1)":5580.408708359229,
       "EBF site 76 (partition 1)":1,
       "EBF site 87 (partition 1)":1,
       "EBF site 88 (partition 1)":1.000244476889543,
       "EBF site 91 (partition 1)":1,
       "EBF site 104 (partition 1)":1,
       "EBF site 105 (partition 1)":1,
       "EBF site 106 (partition 1)":3.964986781417475,
       "EBF site 110 (partition 1)":1,
       "EBF site 111 (partition 1)":1,
       "EBF site 112 (partition 1)":1,
       "EBF site 113 (partition 1)":1,
       "EBF site 121 (partition 1)":1,
       "EBF site 122 (partition 1)":1,
       "EBF site 123 (partition 1)":1,
       "EBF site 124 (partition 1)":1,
       "EBF site 125 (partition 1)":1,
       "EBF site 126 (partition 1)":1,
       "EBF site 127 (partition 1)":1,
       "EBF site 128 (partition 1)":1,
       "EBF site 129 (partition 1)":1,
       "EBF site 130 (partition 1)":1,
       "EBF site 131 (partition 1)":1,
       "EBF site 132 (partition 1)":1,
       "EBF site 133 (partition 1)":1,
       "EBF site 134 (partition 1)":1,
       "EBF site 135 (partition 1)":1,
       "EBF site 136 (partition 1)":1,
       "EBF site 137 (partition 1)":1,
       "EBF site 138 (partition 1)":1,
       "EBF site 139 (partition 1)":1,
       "EBF site 140 (partition 1)":1,
       "EBF site 141 (partition 1)":1,
       "EBF site 142 (partition 1)":1,
       "EBF site 143 (partition 1)":1,
       "EBF site 144 (partition 1)":1,
       "EBF site 145 (partition 1)":1,
       "EBF site 146 (partition 1)":1,
       "EBF site 147 (partition 1)":1,
       "EBF site 148 (partition 1)":1,
       "EBF site 149 (partition 1)":1,
       "EBF site 150 (partition 1)":40294.91313067074,
       "EBF site 160 (partition 1)":1,
       "EBF site 162 (partition 1)":1,
       "EBF site 163 (partition 1)":1,
       "EBF site 164 (partition 1)":1,
       "EBF site 166 (partition 1)":1,
       "EBF site 167 (partition 1)":1,
       "EBF site 168 (partition 1)":79.59785838238973,
       "EBF site 169 (partition 1)":1,
       "EBF site 170 (partition 1)":1,
       "EBF site 171 (partition 1)":1,
       "EBF site 172 (partition 1)":1,
       "EBF site 173 (partition 1)":1,
       "EBF site 174 (partition 1)":1,
       "EBF site 175 (partition 1)":1,
       "EBF site 176 (partition 1)":1,
       "EBF site 177 (partition 1)":1,
       "EBF site 178 (partition 1)":1,
       "EBF site 179 (partition 1)":1,
       "EBF site 180 (partition 1)":1,
       "EBF site 181 (partition 1)":1,
       "EBF site 182 (partition 1)":1,
       "EBF site 183 (partition 1)":1,
       "EBF site 197 (partition 1)":1,
       "EBF site 198 (partition 1)":1,
       "EBF site 199 (partition 1)":1,
       "EBF site 200 (partition 1)":1,
       "EBF site 201 (partition 1)":1,
       "EBF site 202 (partition 1)":1,
       "EBF site 203 (partition 1)":1,
       "EBF site 204 (partition 1)":1,
       "EBF site 205 (partition 1)":1,
       "EBF site 206 (partition 1)":1,
       "EBF site 207 (partition 1)":1,
       "EBF site 208 (partition 1)":1,
       "EBF site 209 (partition 1)":1,
       "EBF site 210 (partition 1)":1,
       "EBF site 211 (partition 1)":1,
       "EBF site 212 (partition 1)":1,
       "EBF site 213 (partition 1)":1,
       "EBF site 214 (partition 1)":1,
       "EBF site 216 (partition 1)":1,
       "EBF site 217 (partition 1)":1,
       "EBF site 218 (partition 1)":1,
       "EBF site 219 (partition 1)":1,
       "EBF site 220 (partition 1)":1,
       "EBF site 221 (partition 1)":1,
       "EBF site 222 (partition 1)":1,
       "EBF site 223 (partition 1)":1,
       "EBF site 224 (partition 1)":1,
       "EBF site 225 (partition 1)":1,
       "EBF site 226 (partition 1)":1,
       "EBF site 227 (partition 1)":1,
       "EBF site 228 (partition 1)":1,
       "EBF site 229 (partition 1)":1,
       "EBF site 230 (partition 1)":1,
       "EBF site 232 (partition 1)":1,
       "EBF site 266 (partition 1)":1,
       "EBF site 267 (partition 1)":1.000000000000004,
       "EBF site 268 (partition 1)":1,
       "EBF site 269 (partition 1)":1,
       "EBF site 270 (partition 1)":1,
       "EBF site 271 (partition 1)":1,
       "EBF site 272 (partition 1)":1,
       "EBF site 273 (partition 1)":1,
       "EBF site 274 (partition 1)":1,
       "EBF site 275 (partition 1)":1,
       "EBF site 276 (partition 1)":1,
       "EBF site 277 (partition 1)":1,
       "EBF site 278 (partition 1)":1,
       "EBF site 279 (partition 1)":1,
       "EBF site 280 (partition 1)":1,
       "EBF site 281 (partition 1)":1,
       "EBF site 289 (partition 1)":1,
       "EBF site 290 (partition 1)":1,
       "EBF site 291 (partition 1)":1,
       "EBF site 292 (partition 1)":1,
       "EBF site 293 (partition 1)":1.000000000000007,
       "EBF site 294 (partition 1)":1,
       "EBF site 295 (partition 1)":1,
       "EBF site 296 (partition 1)":1,
       "EBF site 312 (partition 1)":1,
       "EBF site 313 (partition 1)":1,
       "EBF site 314 (partition 1)":1,
       "EBF site 318 (partition 1)":1,
       "EBF site 319 (partition 1)":1.077785487262057,
       "EBF site 320 (partition 1)":1,
       "EBF site 321 (partition 1)":1,
       "EBF site 322 (partition 1)":1,
       "EBF site 323 (partition 1)":1,
       "EBF site 324 (partition 1)":1,
       "EBF site 325 (partition 1)":1,
       "EBF site 327 (partition 1)":14.80067670242079,
       "EBF site 362 (partition 1)":1,
       "EBF site 363 (partition 1)":1,
       "EBF site 364 (partition 1)":1,
       "EBF site 365 (partition 1)":1,
       "EBF site 366 (partition 1)":1,
       "EBF site 367 (partition 1)":1,
       "EBF site 368 (partition 1)":1,
       "EBF site 369 (partition 1)":1.150749571110648,
       "EBF site 370 (partition 1)":1,
       "EBF site 371 (partition 1)":1.016556854088818,
       "EBF site 372 (partition 1)":1,
       "EBF site 373 (partition 1)":1.047657105076596,
       "EBF site 374 (partition 1)":1,
       "EBF site 375 (partition 1)":2.696986324602649,
       "EBF site 383 (partition 1)":3.959244677297339,
       "EBF site 384 (partition 1)":1,
       "EBF site 385 (partition 1)":20.62432509169717,
       "EBF site 399 (partition 1)":1,
       "EBF site 400 (partition 1)":1,
       "EBF site 401 (partition 1)":1,
       "EBF site 402 (partition 1)":1.023855550664226,
       "EBF site 403 (partition 1)":1,
       "EBF site 404 (partition 1)":1,
       "EBF site 405 (partition 1)":1.045218982240087,
       "EBF site 406 (partition 1)":1,
       "EBF site 407 (partition 1)":1,
       "EBF site 408 (partition 1)":1,
       "EBF site 413 (partition 1)":1,
       "EBF site 414 (partition 1)":1,
       "EBF site 415 (partition 1)":1,
       "EBF site 416 (partition 1)":1,
       "EBF site 427 (partition 1)":1,
       "EBF site 428 (partition 1)":1,
       "EBF site 429 (partition 1)":1,
       "EBF site 430 (partition 1)":1.00001023264675,
       "EBF site 431 (partition 1)":1.239207480928564,
       "EBF site 432 (partition 1)":1,
       "EBF site 433 (partition 1)":1,
       "EBF site 434 (partition 1)":1,
       "EBF site 435 (partition 1)":1.000000000000007,
       "EBF site 436 (partition 1)":1,
       "EBF site 437 (partition 1)":1,
       "EBF site 438 (partition 1)":4.139690343578274,
       "EBF site 439 (partition 1)":1,
       "EBF site 440 (partition 1)":1.360702716983579,
       "EBF site 441 (partition 1)":1.90301377955942,
       "EBF site 442 (partition 1)":1,
       "EBF site 443 (partition 1)":1.158768251765212,
       "EBF site 444 (partition 1)":1.030164046594055,
       "EBF site 445 (partition 1)":1,
       "EBF site 452 (partition 1)":1,
       "EBF site 453 (partition 1)":1,
       "EBF site 454 (partition 1)":1,
       "EBF site 455 (partition 1)":1,
       "EBF site 456 (partition 1)":1,
       "EBF site 457 (partition 1)":1,
       "EBF site 458 (partition 1)":1,
       "EBF site 459 (partition 1)":2327.499201476892,
       "EBF site 460 (partition 1)":1.036336482688587,
       "EBF site 465 (partition 1)":1.006654192605551,
       "EBF site 478 (partition 1)":4.970435801764817,
       "EBF site 504 (partition 1)":1,
       "EBF site 505 (partition 1)":1,
       "EBF site 506 (partition 1)":1,
       "EBF site 507 (partition 1)":1,
       "EBF site 508 (partition 1)":2.072226084981423,
       "EBF site 509 (partition 1)":1,
       "EBF site 510 (partition 1)":1,
       "EBF site 511 (partition 1)":1,
       "EBF site 512 (partition 1)":1,
       "EBF site 513 (partition 1)":1,
       "EBF site 514 (partition 1)":1,
       "EBF site 518 (partition 1)":1.240296461201817,
       "EBF site 519 (partition 1)":1,
       "EBF site 520 (partition 1)":38434.31711744574,
       "EBF site 521 (partition 1)":1,
       "EBF site 522 (partition 1)":1,
       "EBF site 523 (partition 1)":1,
       "EBF site 524 (partition 1)":1,
       "EBF site 525 (partition 1)":1,
       "EBF site 526 (partition 1)":1,
       "EBF site 527 (partition 1)":1,
       "EBF site 528 (partition 1)":1.488551158537335,
       "EBF site 529 (partition 1)":2.384488026859389,
       "EBF site 530 (partition 1)":1,
       "EBF site 537 (partition 1)":1.05132639167222,
       "EBF site 540 (partition 1)":1.175959098297785,
       "EBF site 541 (partition 1)":1.421751265817519,
       "EBF site 542 (partition 1)":1,
       "EBF site 543 (partition 1)":1,
       "EBF site 544 (partition 1)":15.06180445811826,
       "EBF site 545 (partition 1)":1,
       "EBF site 546 (partition 1)":1,
       "EBF site 547 (partition 1)":1,
       "EBF site 548 (partition 1)":1,
       "EBF site 549 (partition 1)":1,
       "EBF site 550 (partition 1)":1,
       "EBF site 551 (partition 1)":1,
       "EBF site 552 (partition 1)":1,
       "EBF site 553 (partition 1)":1,
       "EBF site 554 (partition 1)":1,
       "EBF site 555 (partition 1)":1,
       "EBF site 556 (partition 1)":1,
       "EBF site 557 (partition 1)":1,
       "EBF site 558 (partition 1)":1,
       "EBF site 559 (partition 1)":1,
       "EBF site 560 (partition 1)":1,
       "EBF site 561 (partition 1)":8750.384857928666,
       "EBF site 562 (partition 1)":1,
       "EBF site 563 (partition 1)":1,
       "EBF site 564 (partition 1)":1,
       "EBF site 565 (partition 1)":1,
       "EBF site 566 (partition 1)":1,
       "EBF site 567 (partition 1)":1,
       "EBF site 568 (partition 1)":1,
       "EBF site 569 (partition 1)":1,
       "EBF site 570 (partition 1)":1,
       "EBF site 571 (partition 1)":1,
       "EBF site 572 (partition 1)":1,
       "EBF site 573 (partition 1)":1,
       "EBF site 574 (partition 1)":1,
       "EBF site 575 (partition 1)":1,
       "EBF site 576 (partition 1)":1,
       "EBF site 577 (partition 1)":1,
       "EBF site 578 (partition 1)":1,
       "EBF site 579 (partition 1)":1,
       "EBF site 580 (partition 1)":1,
       "EBF site 581 (partition 1)":1,
       "EBF site 582 (partition 1)":1,
       "EBF site 583 (partition 1)":1,
       "EBF site 584 (partition 1)":1,
       "EBF site 585 (partition 1)":1,
       "EBF site 586 (partition 1)":1,
       "EBF site 587 (partition 1)":1,
       "EBF site 588 (partition 1)":1,
       "EBF site 589 (partition 1)":1,
       "EBF site 591 (partition 1)":1,
       "EBF site 592 (partition 1)":1,
       "EBF site 593 (partition 1)":1,
       "EBF site 594 (partition 1)":1,
       "EBF site 595 (partition 1)":1,
       "EBF site 596 (partition 1)":1,
       "EBF site 597 (partition 1)":1,
       "EBF site 598 (partition 1)":1,
       "EBF site 599 (partition 1)":1,
       "EBF site 600 (partition 1)":1,
       "EBF site 601 (partition 1)":1,
       "EBF site 602 (partition 1)":1,
       "EBF site 603 (partition 1)":1,
       "EBF site 604 (partition 1)":1,
       "EBF site 605 (partition 1)":1,
       "EBF site 606 (partition 1)":1,
       "EBF site 607 (partition 1)":1,
       "EBF site 608 (partition 1)":1,
       "EBF site 609 (partition 1)":1,
       "EBF site 610 (partition 1)":1,
       "EBF site 611 (partition 1)":1,
       "EBF site 612 (partition 1)":1,
       "EBF site 613 (partition 1)":1,
       "EBF site 614 (partition 1)":1,
       "EBF site 615 (partition 1)":1,
       "EBF site 616 (partition 1)":1,
       "EBF site 617 (partition 1)":1,
       "EBF site 618 (partition 1)":4524.245823381907,
       "EBF site 619 (partition 1)":1,
       "EBF site 620 (partition 1)":1,
       "EBF site 621 (partition 1)":1,
       "EBF site 622 (partition 1)":1,
       "EBF site 623 (partition 1)":1,
       "EBF site 624 (partition 1)":1,
       "EBF site 625 (partition 1)":1,
       "EBF site 626 (partition 1)":1,
       "EBF site 627 (partition 1)":1,
       "EBF site 628 (partition 1)":1,
       "EBF site 629 (partition 1)":1,
       "EBF site 630 (partition 1)":1,
       "EBF site 631 (partition 1)":1,
       "EBF site 632 (partition 1)":1,
       "EBF site 633 (partition 1)":1,
       "EBF site 634 (partition 1)":1,
       "EBF site 635 (partition 1)":1,
       "EBF site 636 (partition 1)":1,
       "EBF site 637 (partition 1)":1,
       "EBF site 638 (partition 1)":1,
       "EBF site 639 (partition 1)":1,
       "EBF site 640 (partition 1)":1,
       "EBF site 641 (partition 1)":1
      },
     "K_africana":{
       "original name":"K_africana",
       "Nucleotide GTR":0.1945259802766346,
       "Global MG94xREV":0.4880964412582544
      },
     "T_phaffii":{
       "original name":"T_phaffii",
       "Nucleotide GTR":0.2078283894968955,
       "Global MG94xREV":0.7097424595323143
      },
     "Z_rouxii":{
       "original name":"Z_rouxii",
       "Nucleotide GTR":0.2541710892159226,
       "Global MG94xREV":0.6485190335460566
      },
     "T_delbrueckii":{
       "original name":"T_delbrueckii",
       "Nucleotide GTR":0.2414322362906946,
       "Global MG94xREV":0.488631344152831
      },
     "V_polyspora":{
       "original name":"V_polyspora",
       "Nucleotide GTR":0.2760971422049155,
       "Global MG94xREV":0.4843026689537699
      },
     "L_kluyveri":{
       "original name":"L_kluyveri",
       "Nucleotide GTR":0.1889191879854639,
       "Global MG94xREV":0.4757829836138334
      },
     "L_thermotolerans":{
       "original name":"L_thermotolerans",
       "Nucleotide GTR":0.147148127465041,
       "Global MG94xREV":0.2462787894247623
      },
     "L_waltii":{
       "original name":"L_waltii",
       "Nucleotide GTR":0.1896049087838027,
       "Global MG94xREV":0.3139418034469938
      },
     "E_gossypii":{
       "original name":"E_gossypii",
       "Nucleotide GTR":0.3130152539879874,
       "Global MG94xREV":0.564088825036329
      },
     "E_cymbalariae":{
       "original name":"E_cymbalariae",
       "Nucleotide GTR":0.1774849440912393,
       "Global MG94xREV":0.5117180572954952
      },
     "K_lactis":{
       "original name":"K_lactis",
       "Nucleotide GTR":0.2926572282593868,
       "Global MG94xREV":0.7937907349156613
      },
     "T_blattae":{
       "original name":"T_blattae",
       "Nucleotide GTR":0.3993945169822163,
       "Global MG94xREV":1.395765620337557
      },
     "S_cerevisiae":{
       "original name":"S_cerevisiae",
       "Nucleotide GTR":0.09333002765550533,
       "Global MG94xREV":0.1209032953582037
      },
     "S_mikatae":{
       "original name":"S_mikatae",
       "Nucleotide GTR":0.09182900258675389,
       "Global MG94xREV":0.1248993858496064
      },
     "S_kudriavzevii":{
       "original name":"S_kudriavzevii",
       "Nucleotide GTR":0.1114430940752487,
       "Global MG94xREV":0.1697145622081837
      },
     "S_uvarum":{
       "original name":"S_uvarum",
       "Nucleotide GTR":0.05441798925388915,
       "Global MG94xREV":0.1224144308346532
      },
     "C_glabrata":{
       "original name":"C_glabrata",
       "Nucleotide GTR":0.4172023223262578,
       "Global MG94xREV":1.506243009387473
      },
     "Node10":{
       "Nucleotide GTR":0.2172217212507975,
       "Global MG94xREV":0.831582204453741
      },
     "Node11":{
       "Nucleotide GTR":0.0415293126304099,
       "Global MG94xREV":1.923619468455574e-13
      },
     "Node12":{
       "Nucleotide GTR":0.0445090448918568,
       "Global MG94xREV":0.06614249220138992
      },
     "Node18":{
       "Nucleotide GTR":0.1276823668195485,
       "Global MG94xREV":0.412140760205581
      },
     "Node19":{
       "Nucleotide GTR":0.07720612881586737,
       "Global MG94xREV":0.2165484774231952
      },
     "Node2":{
       "Nucleotide GTR":0.005198723569054372,
       "Global MG94xREV":0
      },
     "Node22":{
       "Nucleotide GTR":0.09266913571589318,
       "Global MG94xREV":0.4921044722416326
      },
     "Node25":{
       "Nucleotide GTR":0.07063714670283484,
       "Global MG94xREV":0.1337696558885511
      },
     "Node28":{
       "Nucleotide GTR":0.1266738679845845,
       "Global MG94xREV":0.4321144210259067
      },
     "Node29":{
       "Nucleotide GTR":0.08260350352134616,
       "Global MG94xREV":0.1934291638253471
      },
     "Node3":{
       "Nucleotide GTR":0.09839398228654468,
       "Global MG94xREV":0.264362644651531
      },
     "Node30":{
       "Nucleotide GTR":0.1250955414633433,
       "Global MG94xREV":0.3438760213985801
      },
     "Node34":{
       "Nucleotide GTR":0.08090186923575321,
       "Global MG94xREV":0.2577025692312829
      },
     "Node35":{
       "Nucleotide GTR":0.08949749608718967,
       "Global MG94xREV":0.1583516972528654
      },
     "Node4":{
       "Nucleotide GTR":0.01973182306215274,
       "Global MG94xREV":0.1091094137422433
      },
     "Node8":{
       "Nucleotide GTR":0.07196716181736482,
       "Global MG94xREV":0.3738395165926087
      },
     "Node9":{
       "Nucleotide GTR":0.03060046344937051,
       "Global MG94xREV":0.03244667248500854
      }
    },
   "attributes":{
     "original name":{
       "attribute type":"node label",
       "display order":-1
      },
     "Nucleotide GTR":{
       "attribute type":"branch length",
       "display order":0
      },
     "Global MG94xREV":{
       "attribute type":"branch length",
       "display order":1
      },
     "EBF site 2 (partition 1)":{
       "attribute type":"branch label",
       "display order":4
      },
     "EBF site 3 (partition 1)":{
       "attribute type":"branch label",
       "display order":5
      },
     "EBF site 4 (partition 1)":{
       "attribute type":"branch label",
       "display order":6
      },
     "EBF site 5 (partition 1)":{
       "attribute type":"branch label",
       "display order":7
      },
     "EBF site 6 (partition 1)":{
       "attribute type":"branch label",
       "display order":8
      },
     "EBF site 7 (partition 1)":{
       "attribute type":"branch label",
       "display order":9
      },
     "EBF site 8 (partition 1)":{
       "attribute type":"branch label",
       "display order":10
      },
     "EBF site 9 (partition 1)":{
       "attribute type":"branch label",
       "display order":11
      },
     "EBF site 10 (partition 1)":{
       "attribute type":"branch label",
       "display order":12
      },
     "EBF site 11 (partition 1)":{
       "attribute type":"branch label",
       "display order":13
      },
     "EBF site 12 (partition 1)":{
       "attribute type":"branch label",
       "display order":14
      },
     "EBF site 13 (partition 1)":{
       "attribute type":"branch label",
       "display order":15
      },
     "EBF site 18 (partition 1)":{
       "attribute type":"branch label",
       "display order":20
      },
     "EBF site 19 (partition 1)":{
       "attribute type":"branch label",
       "display order":21
      },
     "EBF site 20 (partition 1)":{
       "attribute type":"branch label",
       "display order":22
      },
     "EBF site 21 (partition 1)":{
       "attribute type":"branch label",
       "display order":23
      },
     "EBF site 22 (partition 1)":{
       "attribute type":"branch label",
       "display order":24
      },
     "EBF site 90 (partition 1)":{
       "attribute type":"branch label",
       "display order":92
      },
     "EBF site 23 (partition 1)":{
       "attribute type":"branch label",
       "display order":25
      },
     "EBF site 24 (partition 1)":{
       "attribute type":"branch label",
       "display order":26
      },
     "EBF site 25 (partition 1)":{
       "attribute type":"branch label",
       "display order":27
      },
     "EBF site 36 (partition 1)":{
       "attribute type":"branch label",
       "display order":38
      },
     "EBF site 27 (partition 1)":{
       "attribute type":"branch label",
       "display order":29
      },
     "EBF site 29 (partition 1)":{
       "attribute type":"branch label",
       "display order":31
      },
     "EBF site 30 (partition 1)":{
       "attribute type":"branch label",
       "display order":32
      },
     "EBF site 31 (partition 1)":{
       "attribute type":"branch label",
       "display order":33
      },
     "EBF site 34 (partition 1)":{
       "attribute type":"branch label",
       "display order":36
      },
     "EBF site 35 (partition 1)":{
       "attribute type":"branch label",
       "display order":37
      },
     "EBF site 37 (partition 1)":{
       "attribute type":"branch label",
       "display order":39
      },
     "EBF site 46 (partition 1)":{
       "attribute type":"branch label",
       "display order":48
      },
     "EBF site 47 (partition 1)":{
       "attribute type":"branch label",
       "display order":49
      },
     "EBF site 48 (partition 1)":{
       "attribute type":"branch label",
       "display order":50
      },
     "EBF site 49 (partition 1)":{
       "attribute type":"branch label",
       "display order":51
      },
     "EBF site 50 (partition 1)":{
       "attribute type":"branch label",
       "display order":52
      },
     "EBF site 51 (partition 1)":{
       "attribute type":"branch label",
       "display order":53
      },
     "EBF site 52 (partition 1)":{
       "attribute type":"branch label",
       "display order":54
      },
     "EBF site 53 (partition 1)":{
       "attribute type":"branch label",
       "display order":55
      },
     "EBF site 54 (partition 1)":{
       "attribute type":"branch label",
       "display order":56
      },
     "EBF site 55 (partition 1)":{
       "attribute type":"branch label",
       "display order":57
      },
     "EBF site 56 (partition 1)":{
       "attribute type":"branch label",
       "display order":58
      },
     "EBF site 57 (partition 1)":{
       "attribute type":"branch label",
       "display order":59
      },
     "EBF site 59 (partition 1)":{
       "attribute type":"branch label",
       "display order":61
      },
     "EBF site 60 (partition 1)":{
       "attribute type":"branch label",
       "display order":62
      },
     "EBF site 64 (partition 1)":{
       "attribute type":"branch label",
       "display order":66
      },
     "EBF site 65 (partition 1)":{
       "attribute type":"branch label",
       "display order":67
      },
     "EBF site 66 (partition 1)":{
       "attribute type":"branch label",
       "display order":68
      },
     "EBF site 67 (partition 1)":{
       "attribute type":"branch label",
       "display order":69
      },
     "EBF site 68 (partition 1)":{
       "attribute type":"branch label",
       "display order":70
      },
     "EBF site 69 (partition 1)":{
       "attribute type":"branch label",
       "display order":71
      },
     "EBF site 70 (partition 1)":{
       "attribute type":"branch label",
       "display order":72
      },
     "EBF site 75 (partition 1)":{
       "attribute type":"branch label",
       "display order":77
      },
     "EBF site 76 (partition 1)":{
       "attribute type":"branch label",
       "display order":78
      },
     "EBF site 87 (partition 1)":{
       "attribute type":"branch label",
       "display order":89
      },
     "EBF site 88 (partition 1)":{
       "attribute type":"branch label",
       "display order":90
      },
     "EBF site 91 (partition 1)":{
       "attribute type":"branch label",
       "display order":93
      },
     "EBF site 104 (partition 1)":{
       "attribute type":"branch label",
       "display order":106
      },
     "EBF site 105 (partition 1)":{
       "attribute type":"branch label",
       "display order":107
      },
     "EBF site 106 (partition 1)":{
       "attribute type":"branch label",
       "display order":108
      },
     "EBF site 110 (partition 1)":{
       "attribute type":"branch label",
       "display order":112
      },
     "EBF site 111 (partition 1)":{
       "attribute type":"branch label",
       "display order":113
      },
     "EBF site 112 (partition 1)":{
       "attribute type":"branch label",
       "display order":114
      },
     "EBF site 113 (partition 1)":{
       "attribute type":"branch label",
       "display order":115
      },
     "EBF site 121 (partition 1)":{
       "attribute type":"branch label",
       "display order":123
      },
     "EBF site 122 (partition 1)":{
       "attribute type":"branch label",
       "display order":124
      },
     "EBF site 123 (partition 1)":{
       "attribute type":"branch label",
       "display order":125
      },
     "EBF site 124 (partition 1)":{
       "attribute type":"branch label",
       "display order":126
      },
     "EBF site 125 (partition 1)":{
       "attribute type":"branch label",
       "display order":127
      },
     "EBF site 126 (partition 1)":{
       "attribute type":"branch label",
       "display order":128
      },
     "EBF site 127 (partition 1)":{
       "attribute type":"branch label",
       "display order":129
      },
     "EBF site 128 (partition 1)":{
       "attribute type":"branch label",
       "display order":130
      },
     "EBF site 129 (partition 1)":{
       "attribute type":"branch label",
       "display order":131
      },
     "EBF site 130 (partition 1)":{
       "attribute type":"branch label",
       "display order":132
      },
     "EBF site 131 (partition 1)":{
       "attribute type":"branch label",
       "display order":133
      },
     "EBF site 132 (partition 1)":{
       "attribute type":"branch label",
       "display order":134
      },
     "EBF site 133 (partition 1)":{
       "attribute type":"branch label",
       "display order":135
      },
     "EBF site 134 (partition 1)":{
       "attribute type":"branch label",
       "display order":136
      },
     "EBF site 135 (partition 1)":{
       "attribute type":"branch label",
       "display order":137
      },
     "EBF site 136 (partition 1)":{
       "attribute type":"branch label",
       "display order":138
      },
     "EBF site 137 (partition 1)":{
       "attribute type":"branch label",
       "display order":139
      },
     "EBF site 138 (partition 1)":{
       "attribute type":"branch label",
       "display order":140
      },
     "EBF site 139 (partition 1)":{
       "attribute type":"branch label",
       "display order":141
      },
     "EBF site 140 (partition 1)":{
       "attribute type":"branch label",
       "display order":142
      },
     "EBF site 141 (partition 1)":{
       "attribute type":"branch label",
       "display order":143
      },
     "EBF site 142 (partition 1)":{
       "attribute type":"branch label",
       "display order":144
      },
     "EBF site 143 (partition 1)":{
       "attribute type":"branch label",
       "display order":145
      },
     "EBF site 144 (partition 1)":{
       "attribute type":"branch label",
       "display order":146
      },
     "EBF site 145 (partition 1)":{
       "attribute type":"branch label",
       "display order":147
      },
     "EBF site 146 (partition 1)":{
       "attribute type":"branch label",
       "display order":148
      },
     "EBF site 147 (partition 1)":{
       "attribute type":"branch label",
       "display order":149
      },
     "EBF site 148 (partition 1)":{
       "attribute type":"branch label",
       "display order":150
      },
     "EBF site 149 (partition 1)":{
       "attribute type":"branch label",
       "display order":151
      },
     "EBF site 150 (partition 1)":{
       "attribute type":"branch label",
       "display order":152
      },
     "EBF site 160 (partition 1)":{
       "attribute type":"branch label",
       "display order":162
      },
     "EBF site 162 (partition 1)":{
       "attribute type":"branch label",
       "display order":164
      },
     "EBF site 163 (partition 1)":{
       "attribute type":"branch label",
       "display order":165
      },
     "EBF site 164 (partition 1)":{
       "attribute type":"branch label",
       "display order":166
      },
     "EBF site 166 (partition 1)":{
       "attribute type":"branch label",
       "display order":168
      },
     "EBF site 167 (partition 1)":{
       "attribute type":"branch label",
       "display order":169
      },
     "EBF site 168 (partition 1)":{
       "attribute type":"branch label",
       "display order":170
      },
     "EBF site 169 (partition 1)":{
       "attribute type":"branch label",
       "display order":171
      },
     "EBF site 170 (partition 1)":{
       "attribute type":"branch label",
       "display order":172
      },
     "EBF site 171 (partition 1)":{
       "attribute type":"branch label",
       "display order":173
      },
     "EBF site 172 (partition 1)":{
       "attribute type":"branch label",
       "display order":174
      },
     "EBF site 173 (partition 1)":{
       "attribute type":"branch label",
       "display order":175
      },
     "EBF site 174 (partition 1)":{
       "attribute type":"branch label",
       "display order":176
      },
     "EBF site 175 (partition 1)":{
       "attribute type":"branch label",
       "display order":177
      },
     "EBF site 176 (partition 1)":{
       "attribute type":"branch label",
       "display order":178
      },
     "EBF site 177 (partition 1)":{
       "attribute type":"branch label",
       "display order":179
      },
     "EBF site 178 (partition 1)":{
       "attribute type":"branch label",
       "display order":180
      },
     "EBF site 179 (partition 1)":{
       "attribute type":"branch label",
       "display order":181
      },
     "EBF site 180 (partition 1)":{
       "attribute type":"branch label",
       "display order":182
      },
     "EBF site 181 (partition 1)":{
       "attribute type":"branch label",
       "display order":183
      },
     "EBF site 182 (partition 1)":{
       "attribute type":"branch label",
       "display order":184
      },
     "EBF site 183 (partition 1)":{
       "attribute type":"branch label",
       "display order":185
      },
     "EBF site 197 (partition 1)":{
       "attribute type":"branch label",
       "display order":199
      },
     "EBF site 198 (partition 1)":{
       "attribute type":"branch label",
       "display order":200
      },
     "EBF site 199 (partition 1)":{
       "attribute type":"branch label",
       "display order":201
      },
     "EBF site 200 (partition 1)":{
       "attribute type":"branch label",
       "display order":202
      },
     "EBF site 201 (partition 1)":{
       "attribute type":"branch label",
       "display order":203
      },
     "EBF site 202 (partition 1)":{
       "attribute type":"branch label",
       "display order":204
      },
     "EBF site 203 (partition 1)":{
       "attribute type":"branch label",
       "display order":205
      },
     "EBF site 204 (partition 1)":{
       "attribute type":"branch label",
       "display order":206
      },
     "EBF site 205 (partition 1)":{
       "attribute type":"branch label",
       "display order":207
      },
     "EBF site 206 (partition 1)":{
       "attribute type":"branch label",
       "display order":208
      },
     "EBF site 207 (partition 1)":{
       "attribute type":"branch label",
       "display order":209
      },
     "EBF site 208 (partition 1)":{
       "attribute type":"branch label",
       "display order":210
      },
     "EBF site 209 (partition 1)":{
       "attribute type":"branch label",
       "display order":211
      },
     "EBF site 210 (partition 1)":{
       "attribute type":"branch label",
       "display order":212
      },
     "EBF site 211 (partition 1)":{
       "attribute type":"branch label",
       "display order":213
      },
     "EBF site 212 (partition 1)":{
       "attribute type":"branch label",
       "display order":214
      },
     "EBF site 213 (partition 1)":{
       "attribute type":"branch label",
       "display order":215
      },
     "EBF site 214 (partition 1)":{
       "attribute type":"branch label",
       "display order":216
      },
     "EBF site 216 (partition 1)":{
       "attribute type":"branch label",
       "display order":218
      },
     "EBF site 217 (partition 1)":{
       "attribute type":"branch label",
       "display order":219
      },
     "EBF site 218 (partition 1)":{
       "attribute type":"branch label",
       "display order":220
      },
     "EBF site 219 (partition 1)":{
       "attribute type":"branch label",
       "display order":221
      },
     "EBF site 220 (partition 1)":{
       "attribute type":"branch label",
       "display order":222
      },
     "EBF site 221 (partition 1)":{
       "attribute type":"branch label",
       "display order":223
      },
     "EBF site 222 (partition 1)":{
       "attribute type":"branch label",
       "display order":224
      },
     "EBF site 223 (partition 1)":{
       "attribute type":"branch label",
       "display order":225
      },
     "EBF site 224 (partition 1)":{
       "attribute type":"branch label",
       "display order":226
      },
     "EBF site 225 (partition 1)":{
       "attribute type":"branch label",
       "display order":227
      },
     "EBF site 226 (partition 1)":{
       "attribute type":"branch label",
       "display order":228
      },
     "EBF site 227 (partition 1)":{
       "attribute type":"branch label",
       "display order":229
      },
     "EBF site 228 (partition 1)":{
       "attribute type":"branch label",
       "display order":230
      },
     "EBF site 229 (partition 1)":{
       "attribute type":"branch label",
       "display order":231
      },
     "EBF site 230 (partition 1)":{
       "attribute type":"branch label",
       "display order":232
      },
     "EBF site 232 (partition 1)":{
       "attribute type":"branch label",
       "display order":234
      },
     "EBF site 266 (partition 1)":{
       "attribute type":"branch label",
       "display order":268
      },
     "EBF site 267 (partition 1)":{
       "attribute type":"branch label",
       "display order":269
      },
     "EBF site 268 (partition 1)":{
       "attribute type":"branch label",
       "display order":270
      },
     "EBF site 269 (partition 1)":{
       "attribute type":"branch label",
       "display order":271
      },
     "EBF site 270 (partition 1)":{
       "attribute type":"branch label",
       "display order":272
      },
     "EBF site 271 (partition 1)":{
       "attribute type":"branch label",
       "display order":273
      },
     "EBF site 272 (partition 1)":{
       "attribute type":"branch label",
       "display order":274
      },
     "EBF site 273 (partition 1)":{
       "attribute type":"branch label",
       "display order":275
      },
     "EBF site 274 (partition 1)":{
       "attribute type":"branch label",
       "display order":276
      },
     "EBF site 275 (partition 1)":{
       "attribute type":"branch label",
       "display order":277
      },
     "EBF site 276 (partition 1)":{
       "attribute type":"branch label",
       "display order":278
      },
     "EBF site 277 (partition 1)":{
       "attribute type":"branch label",
       "display order":279
      },
     "EBF site 278 (partition 1)":{
       "attribute type":"branch label",
       "display order":280
      },
     "EBF site 279 (partition 1)":{
       "attribute type":"branch label",
       "display order":281
      },
     "EBF site 280 (partition 1)":{
       "attribute type":"branch label",
       "display order":282
      },
     "EBF site 281 (partition 1)":{
       "attribute type":"branch label",
       "display order":283
      },
     "EBF site 289 (partition 1)":{
       "attribute type":"branch label",
       "display order":291
      },
     "EBF site 290 (partition 1)":{
       "attribute type":"branch label",
       "display order":292
      },
     "EBF site 291 (partition 1)":{
       "attribute type":"branch label",
       "display order":293
      },
     "EBF site 292 (partition 1)":{
       "attribute type":"branch label",
       "display order":294
      },
     "EBF site 293 (partition 1)":{
       "attribute type":"branch label",
       "display order":295
      },
     "EBF site 294 (partition 1)":{
       "attribute type":"branch label",
       "display order":296
      },
     "EBF site 295 (partition 1)":{
       "attribute type":"branch label",
       "display order":297
      },
     "EBF site 296 (partition 1)":{
       "attribute type":"branch label",
       "display order":298
      },
     "EBF site 312 (partition 1)":{
       "attribute type":"branch label",
       "display order":314
      },
     "EBF site 313 (partition 1)":{
       "attribute type":"branch label",
       "display order":315
      },
     "EBF site 314 (partition 1)":{
       "attribute type":"branch label",
       "display order":316
      },
     "EBF site 318 (partition 1)":{
       "attribute type":"branch label",
       "display order":320
      },
     "EBF site 319 (partition 1)":{
       "attribute type":"branch label",
       "display order":321
      },
     "EBF site 320 (partition 1)":{
       "attribute type":"branch label",
       "display order":322
      },
     "EBF site 321 (partition 1)":{
       "attribute type":"branch label",
       "display order":323
      },
     "EBF site 322 (partition 1)":{
       "attribute type":"branch label",
       "display order":324
      },
     "EBF site 323 (partition 1)":{
       "attribute type":"branch label",
       "display order":325
      },
     "EBF site 324 (partition 1)":{
       "attribute type":"branch label",
       "display order":326
      },
     "EBF site 325 (partition 1)":{
       "attribute type":"branch label",
       "display order":327
      },
     "EBF site 327 (partition 1)":{
       "attribute type":"branch label",
       "display order":329
      },
     "EBF site 362 (partition 1)":{
       "attribute type":"branch label",
       "display order":364
      },
     "EBF site 363 (partition 1)":{
       "attribute type":"branch label",
       "display order":365
      },
     "EBF site 364 (partition 1)":{
       "attribute type":"branch label",
       "display order":366
      },
     "EBF site 365 (partition 1)":{
       "attribute type":"branch label",
       "display order":367
      },
     "EBF site 366 (partition 1)":{
       "attribute type":"branch label",
       "display order":368
      },
     "EBF site 367 (partition 1)":{
       "attribute type":"branch label",
       "display order":369
      },
     "EBF site 368 (partition 1)":{
       "attribute type":"branch label",
       "display order":370
      },
     "EBF site 369 (partition 1)":{
       "attribute type":"branch label",
       "display order":371
      },
     "EBF site 370 (partition 1)":{
       "attribute type":"branch label",
       "display order":372
      },
     "EBF site 371 (partition 1)":{
       "attribute type":"branch label",
       "display order":373
      },
     "EBF site 372 (partition 1)":{
       "attribute type":"branch label",
       "display order":374
      },
     "EBF site 373 (partition 1)":{
       "attribute type":"branch label",
       "display order":375
      },
     "EBF site 374 (partition 1)":{
       "attribute type":"branch label",
       "display order":376
      },
     "EBF site 375 (partition 1)":{
       "attribute type":"branch label",
       "display order":377
      },
     "EBF site 383 (partition 1)":{
       "attribute type":"branch label",
       "display order":385
      },
     "EBF site 384 (partition 1)":{
       "attribute type":"branch label",
       "display order":386
      },
     "EBF site 385 (partition 1)":{
       "attribute type":"branch label",
       "display order":387
      },
     "EBF site 399 (partition 1)":{
       "attribute type":"branch label",
       "display order":401
      },
     "EBF site 400 (partition 1)":{
       "attribute type":"branch label",
       "display order":402
      },
     "EBF site 401 (partition 1)":{
       "attribute type":"branch label",
       "display order":403
      },
     "EBF site 402 (partition 1)":{
       "attribute type":"branch label",
       "display order":404
      },
     "EBF site 403 (partition 1)":{
       "attribute type":"branch label",
       "display order":405
      },
     "EBF site 404 (partition 1)":{
       "attribute type":"branch label",
       "display order":406
      },
     "EBF site 405 (partition 1)":{
       "attribute type":"branch label",
       "display order":407
      },
     "EBF site 406 (partition 1)":{
       "attribute type":"branch label",
       "display order":408
      },
     "EBF site 407 (partition 1)":{
       "attribute type":"branch label",
       "display order":409
      },
     "EBF site 408 (partition 1)":{
       "attribute type":"branch label",
       "display order":410
      },
     "EBF site 413 (partition 1)":{
       "attribute type":"branch label",
       "display order":415
      },
     "EBF site 414 (partition 1)":{
       "attribute type":"branch label",
       "display order":416
      },
     "EBF site 415 (partition 1)":{
       "attribute type":"branch label",
       "display order":417
      },
     "EBF site 416 (partition 1)":{
       "attribute type":"branch label",
       "display order":418
      },
     "EBF site 427 (partition 1)":{
       "attribute type":"branch label",
       "display order":429
      },
     "EBF site 428 (partition 1)":{
       "attribute type":"branch label",
       "display order":430
      },
     "EBF site 429 (partition 1)":{
       "attribute type":"branch label",
       "display order":431
      },
     "EBF site 430 (partition 1)":{
       "attribute type":"branch label",
       "display order":432
      },
     "EBF site 431 (partition 1)":{
       "attribute type":"branch label",
       "display order":433
      },
     "EBF site 432 (partition 1)":{
       "attribute type":"branch label",
       "display order":434
      },
     "EBF site 433 (partition 1)":{
       "attribute type":"branch label",
       "display order":435
      },
     "EBF site 434 (partition 1)":{
       "attribute type":"branch label",
       "display order":436
      },
     "EBF site 435 (partition 1)":{
       "attribute type":"branch label",
       "display order":437
      },
     "EBF site 436 (partition 1)":{
       "attribute type":"branch label",
       "display order":438
      },
     "EBF site 437 (partition 1)":{
       "attribute type":"branch label",
       "display order":439
      },
     "EBF site 438 (partition 1)":{
       "attribute type":"branch label",
       "display order":440
      },
     "EBF site 439 (partition 1)":{
       "attribute type":"branch label",
       "display order":441
      },
     "EBF site 440 (partition 1)":{
       "attribute type":"branch label",
       "display order":442
      },
     "EBF site 441 (partition 1)":{
       "attribute type":"branch label",
       "display order":443
      },
     "EBF site 442 (partition 1)":{
       "attribute type":"branch label",
       "display order":444
      },
     "EBF site 443 (partition 1)":{
       "attribute type":"branch label",
       "display order":445
      },
     "EBF site 444 (partition 1)":{
       "attribute type":"branch label",
       "display order":446
      },
     "EBF site 445 (partition 1)":{
       "attribute type":"branch label",
       "display order":447
      },
     "EBF site 452 (partition 1)":{
       "attribute type":"branch label",
       "display order":454
      },
     "EBF site 453 (partition 1)":{
       "attribute type":"branch label",
       "display order":455
      },
     "EBF site 454 (partition 1)":{
       "attribute type":"branch label",
       "display order":456
      },
     "EBF site 455 (partition 1)":{
       "attribute type":"branch label",
       "display order":457
      },
     "EBF site 456 (partition 1)":{
       "attribute type":"branch label",
       "display order":458
      },
     "EBF site 457 (partition 1)":{
       "attribute type":"branch label",
       "display order":459
      },
     "EBF site 458 (partition 1)":{
       "attribute type":"branch label",
       "display order":460
      },
     "EBF site 459 (partition 1)":{
       "attribute type":"branch label",
       "display order":461
      },
     "EBF site 460 (partition 1)":{
       "attribute type":"branch label",
       "display order":462
      },
     "EBF site 465 (partition 1)":{
       "attribute type":"branch label",
       "display order":467
      },
     "EBF site 478 (partition 1)":{
       "attribute type":"branch label",
       "display order":480
      },
     "EBF site 504 (partition 1)":{
       "attribute type":"branch label",
       "display order":506
      },
     "EBF site 505 (partition 1)":{
       "attribute type":"branch label",
       "display order":507
      },
     "EBF site 506 (partition 1)":{
       "attribute type":"branch label",
       "display order":508
      },
     "EBF site 507 (partition 1)":{
       "attribute type":"branch label",
       "display order":509
      },
     "EBF site 508 (partition 1)":{
       "attribute type":"branch label",
       "display order":510
      },
     "EBF site 509 (partition 1)":{
       "attribute type":"branch label",
       "display order":511
      },
     "EBF site 510 (partition 1)":{
       "attribute type":"branch label",
       "display order":512
      },
     "EBF site 511 (partition 1)":{
       "attribute type":"branch label",
       "display order":513
      },
     "EBF site 512 (partition 1)":{
       "attribute type":"branch label",
       "display order":514
      },
     "EBF site 513 (partition 1)":{
       "attribute type":"branch label",
       "display order":515
      },
     "EBF site 514 (partition 1)":{
       "attribute type":"branch label",
       "display order":516
      },
     "EBF site 518 (partition 1)":{
       "attribute type":"branch label",
       "display order":520
      },
     "EBF site 519 (partition 1)":{
       "attribute type":"branch label",
       "display order":521
      },
     "EBF site 520 (partition 1)":{
       "attribute type":"branch label",
       "display order":522
      },
     "EBF site 521 (partition 1)":{
       "attribute type":"branch label",
       "display order":523
      },
     "EBF site 522 (partition 1)":{
       "attribute type":"branch label",
       "display order":524
      },
     "EBF site 523 (partition 1)":{
       "attribute type":"branch label",
       "display order":525
      },
     "EBF site 524 (partition 1)":{
       "attribute type":"branch label",
       "display order":526
      },
     "EBF site 525 (partition 1)":{
       "attribute type":"branch label",
       "display order":527
      },
     "EBF site 526 (partition 1)":{
       "attribute type":"branch label",
       "display order":528
      },
     "EBF site 527 (partition 1)":{
       "attribute type":"branch label",
       "display order":529
      },
     "EBF site 528 (partition 1)":{
       "attribute type":"branch label",
       "display order":530
      },
     "EBF site 529 (partition 1)":{
       "attribute type":"branch label",
       "display order":531
      },
     "EBF site 530 (partition 1)":{
       "attribute type":"branch label",
       "display order":532
      },
     "EBF site 537 (partition 1)":{
       "attribute type":"branch label",
       "display order":539
      },
     "EBF site 540 (partition 1)":{
       "attribute type":"branch label",
       "display order":542
      },
     "EBF site 541 (partition 1)":{
       "attribute type":"branch label",
       "display order":543
      },
     "EBF site 542 (partition 1)":{
       "attribute type":"branch label",
       "display order":544
      },
     "EBF site 543 (partition 1)":{
       "attribute type":"branch label",
       "display order":545
      },
     "EBF site 544 (partition 1)":{
       "attribute type":"branch label",
       "display order":546
      },
     "EBF site 545 (partition 1)":{
       "attribute type":"branch label",
       "display order":547
      },
     "EBF site 546 (partition 1)":{
       "attribute type":"branch label",
       "display order":548
      },
     "EBF site 547 (partition 1)":{
       "attribute type":"branch label",
       "display order":549
      },
     "EBF site 548 (partition 1)":{
       "attribute type":"branch label",
       "display order":550
      },
     "EBF site 549 (partition 1)":{
       "attribute type":"branch label",
       "display order":551
      },
     "EBF site 550 (partition 1)":{
       "attribute type":"branch label",
       "display order":552
      },
     "EBF site 551 (partition 1)":{
       "attribute type":"branch label",
       "display order":553
      },
     "EBF site 552 (partition 1)":{
       "attribute type":"branch label",
       "display order":554
      },
     "EBF site 553 (partition 1)":{
       "attribute type":"branch label",
       "display order":555
      },
     "EBF site 554 (partition 1)":{
       "attribute type":"branch label",
       "display order":556
      },
     "EBF site 555 (partition 1)":{
       "attribute type":"branch label",
       "display order":557
      },
     "EBF site 556 (partition 1)":{
       "attribute type":"branch label",
       "display order":558
      },
     "EBF site 557 (partition 1)":{
       "attribute type":"branch label",
       "display order":559
      },
     "EBF site 558 (partition 1)":{
       "attribute type":"branch label",
       "display order":560
      },
     "EBF site 559 (partition 1)":{
       "attribute type":"branch label",
       "display order":561
      },
     "EBF site 560 (partition 1)":{
       "attribute type":"branch label",
       "display order":562
      },
     "EBF site 561 (partition 1)":{
       "attribute type":"branch label",
       "display order":563
      },
     "EBF site 562 (partition 1)":{
       "attribute type":"branch label",
       "display order":564
      },
     "EBF site 563 (partition 1)":{
       "attribute type":"branch label",
       "display order":565
      },
     "EBF site 564 (partition 1)":{
       "attribute type":"branch label",
       "display order":566
      },
     "EBF site 565 (partition 1)":{
       "attribute type":"branch label",
       "display order":567
      },
     "EBF site 566 (partition 1)":{
       "attribute type":"branch label",
       "display order":568
      },
     "EBF site 567 (partition 1)":{
       "attribute type":"branch label",
       "display order":569
      },
     "EBF site 568 (partition 1)":{
       "attribute type":"branch label",
       "display order":570
      },
     "EBF site 569 (partition 1)":{
       "attribute type":"branch label",
       "display order":571
      },
     "EBF site 570 (partition 1)":{
       "attribute type":"branch label",
       "display order":572
      },
     "EBF site 571 (partition 1)":{
       "attribute type":"branch label",
       "display order":573
      },
     "EBF site 572 (partition 1)":{
       "attribute type":"branch label",
       "display order":574
      },
     "EBF site 573 (partition 1)":{
       "attribute type":"branch label",
       "display order":575
      },
     "EBF site 574 (partition 1)":{
       "attribute type":"branch label",
       "display order":576
      },
     "EBF site 575 (partition 1)":{
       "attribute type":"branch label",
       "display order":577
      },
     "EBF site 576 (partition 1)":{
       "attribute type":"branch label",
       "display order":578
      },
     "EBF site 577 (partition 1)":{
       "attribute type":"branch label",
       "display order":579
      },
     "EBF site 578 (partition 1)":{
       "attribute type":"branch label",
       "display order":580
      },
     "EBF site 579 (partition 1)":{
       "attribute type":"branch label",
       "display order":581
      },
     "EBF site 580 (partition 1)":{
       "attribute type":"branch label",
       "display order":582
      },
     "EBF site 581 (partition 1)":{
       "attribute type":"branch label",
       "display order":583
      },
     "EBF site 582 (partition 1)":{
       "attribute type":"branch label",
       "display order":584
      },
     "EBF site 583 (partition 1)":{
       "attribute type":"branch label",
       "display order":585
      },
     "EBF site 584 (partition 1)":{
       "attribute type":"branch label",
       "display order":586
      },
     "EBF site 585 (partition 1)":{
       "attribute type":"branch label",
       "display order":587
      },
     "EBF site 586 (partition 1)":{
       "attribute type":"branch label",
       "display order":588
      },
     "EBF site 587 (partition 1)":{
       "attribute type":"branch label",
       "display order":589
      },
     "EBF site 588 (partition 1)":{
       "attribute type":"branch label",
       "display order":590
      },
     "EBF site 589 (partition 1)":{
       "attribute type":"branch label",
       "display order":591
      },
     "EBF site 591 (partition 1)":{
       "attribute type":"branch label",
       "display order":593
      },
     "EBF site 592 (partition 1)":{
       "attribute type":"branch label",
       "display order":594
      },
     "EBF site 593 (partition 1)":{
       "attribute type":"branch label",
       "display order":595
      },
     "EBF site 594 (partition 1)":{
       "attribute type":"branch label",
       "display order":596
      },
     "EBF site 595 (partition 1)":{
       "attribute type":"branch label",
       "display order":597
      },
     "EBF site 596 (partition 1)":{
       "attribute type":"branch label",
       "display order":598
      },
     "EBF site 597 (partition 1)":{
       "attribute type":"branch label",
       "display order":599
      },
     "EBF site 598 (partition 1)":{
       "attribute type":"branch label",
       "display order":600
      },
     "EBF site 599 (partition 1)":{
       "attribute type":"branch label",
       "display order":601
      },
     "EBF site 600 (partition 1)":{
       "attribute type":"branch label",
       "display order":602
      },
     "EBF site 601 (partition 1)":{
       "attribute type":"branch label",
       "display order":603
      },
     "EBF site 602 (partition 1)":{
       "attribute type":"branch label",
       "display order":604
      },
     "EBF site 603 (partition 1)":{
       "attribute type":"branch label",
       "display order":605
      },
     "EBF site 604 (partition 1)":{
       "attribute type":"branch label",
       "display order":606
      },
     "EBF site 605 (partition 1)":{
       "attribute type":"branch label",
       "display order":607
      },
     "EBF site 606 (partition 1)":{
       "attribute type":"branch label",
       "display order":608
      },
     "EBF site 607 (partition 1)":{
       "attribute type":"branch label",
       "display order":609
      },
     "EBF site 608 (partition 1)":{
       "attribute type":"branch label",
       "display order":610
      },
     "EBF site 609 (partition 1)":{
       "attribute type":"branch label",
       "display order":611
      },
     "EBF site 610 (partition 1)":{
       "attribute type":"branch label",
       "display order":612
      },
     "EBF site 611 (partition 1)":{
       "attribute type":"branch label",
       "display order":613
      },
     "EBF site 612 (partition 1)":{
       "attribute type":"branch label",
       "display order":614
      },
     "EBF site 613 (partition 1)":{
       "attribute type":"branch label",
       "display order":615
      },
     "EBF site 614 (partition 1)":{
       "attribute type":"branch label",
       "display order":616
      },
     "EBF site 615 (partition 1)":{
       "attribute type":"branch label",
       "display order":617
      },
     "EBF site 616 (partition 1)":{
       "attribute type":"branch label",
       "display order":618
      },
     "EBF site 617 (partition 1)":{
       "attribute type":"branch label",
       "display order":619
      },
     "EBF site 618 (partition 1)":{
       "attribute type":"branch label",
       "display order":620
      },
     "EBF site 619 (partition 1)":{
       "attribute type":"branch label",
       "display order":621
      },
     "EBF site 620 (partition 1)":{
       "attribute type":"branch label",
       "display order":622
      },
     "EBF site 621 (partition 1)":{
       "attribute type":"branch label",
       "display order":623
      },
     "EBF site 622 (partition 1)":{
       "attribute type":"branch label",
       "display order":624
      },
     "EBF site 623 (partition 1)":{
       "attribute type":"branch label",
       "display order":625
      },
     "EBF site 624 (partition 1)":{
       "attribute type":"branch label",
       "display order":626
      },
     "EBF site 625 (partition 1)":{
       "attribute type":"branch label",
       "display order":627
      },
     "EBF site 626 (partition 1)":{
       "attribute type":"branch label",
       "display order":628
      },
     "EBF site 627 (partition 1)":{
       "attribute type":"branch label",
       "display order":629
      },
     "EBF site 628 (partition 1)":{
       "attribute type":"branch label",
       "display order":630
      },
     "EBF site 629 (partition 1)":{
       "attribute type":"branch label",
       "display order":631
      },
     "EBF site 630 (partition 1)":{
       "attribute type":"branch label",
       "display order":632
      },
     "EBF site 631 (partition 1)":{
       "attribute type":"branch label",
       "display order":633
      },
     "EBF site 632 (partition 1)":{
       "attribute type":"branch label",
       "display order":634
      },
     "EBF site 633 (partition 1)":{
       "attribute type":"branch label",
       "display order":635
      },
     "EBF site 634 (partition 1)":{
       "attribute type":"branch label",
       "display order":636
      },
     "EBF site 635 (partition 1)":{
       "attribute type":"branch label",
       "display order":637
      },
     "EBF site 636 (partition 1)":{
       "attribute type":"branch label",
       "display order":638
      },
     "EBF site 637 (partition 1)":{
       "attribute type":"branch label",
       "display order":639
      },
     "EBF site 638 (partition 1)":{
       "attribute type":"branch label",
       "display order":640
      },
     "EBF site 639 (partition 1)":{
       "attribute type":"branch label",
       "display order":641
      },
     "EBF site 640 (partition 1)":{
       "attribute type":"branch label",
       "display order":642
      },
     "EBF site 641 (partition 1)":{
       "attribute type":"branch label",
       "display order":643
      }
    }
  },
 "MLE":{
   "headers":[
    ["alpha;", "Synonymous substitution rate at a site"],
    ["&beta;<sup>-</sup>", "Non-synonymous substitution rate at a site for the negative/neutral evolution component"],
    ["p<sup>-</sup>", "Mixture distribution weight allocated to &beta;<sup>-</sup>; loosely -- the proportion of the tree evolving neutrally or under negative selection"],
    ["&beta;<sup>+</sup>", "Non-synonymous substitution rate at a site for the positive/neutral evolution component"],
    ["p<sup>+</sup>", "Mixture distribution weight allocated to &beta;<sup>+</sup>; loosely -- the proportion of the tree evolving neutrally or under positive selection"],
    ["LRT", "Likelihood ratio test statistic for episodic diversification, i.e., p<sup>+</sup> &gt; 0 <emph>and<emph> &beta;<sup>+</sup> &gt; &alpha;"],
    ["p-value", "Asymptotic p-value for episodic diversification, i.e., p<sup>+</sup> &gt; 0 <emph>and<emph> &beta;<sup>+</sup> &gt; &alpha;"],
    ["# branches under selection", "The (very approximate and rough) estimate of how many branches may have been under selection at this site, i.e., had an empirical Bayes factor of 100 or more for the &beta;<sup>+</sup> rate"],
    ["Total branch length", "The total length of branches contributing to inference at this site, and used to scale dN-dS"]
    ],
   "content":{
     "0":[
      [0, 0, 1, 0, 0, 0, 1, 0, 0],
      [0.7269791259605362, 0.7269791259605362, 1.594012982466126e-07, 9999.999999998339, 0.9999998405987017, 1.890454127949909, 0.1932286989601346, 0, 0.1007626105159613],
      [7.557252484916765, 0, 0.0501264931034469, 0, 0.9498735068965531, 0, 0.6666666666666666, 0, 2.782494651225869e-05],
      [0.511553925690803, 3.576891495131391e-10, 0.05013303881249999, 0, 0.9498669611875, 0, 0.6666666666666666, 0, 1.88348353455929e-06],
      [784.5322822509514, 0, 0.05096394035832967, 0, 0.9490360596416704, 0, 0.6666666666666666, 0, 0.002888558882258039],
      [0.4119552102223467, 0.4119552102223467, 2.685589375813023e-07, 9999.999999998339, 0.9999997314410625, 0.7756452950362416, 0.3623381973912525, 0, 0.1007614396348622],
      [4.70288625890933, 4.70288625890933, 1.298877618210324e-08, 9999.999999998339, 0.9999999870112238, 0.03985607169299676, 0.6119607221354749, 0, 0.100777264107047],
      [0.147237170695164, 0, 0.05013303877910467, 0, 0.9498669612208953, 0, 0.6666666666666666, 0, 5.421105629838382e-07],
      [0.5625349673298905, 0.5625349673298905, 5.646238791686502e-08, 9999.999999998339, 0.9999999435376121, 0.07026793454190283, 0.591292010650446, 0, 0.1007620154224922],
      [1.139943657426292e-16, 1.050803938084047e-16, 0.75, 1.002002003423342, 0.25, 0, 0.6666666666666666, 0, 2.524041792151681e-06],
      [20.84931487296981, 19.21896931672483, 0.75, 0.818181818181818, 0.25, 0, 0.6666666666666666, 0, 0.0002240634905682688],
      [53.63593493768436, 49.4417871341003, 0.75, 1, 0.25, 0, 0.6666666666666666, 0, 0.0005736318275202652],
      [156.5937334382063, 144.3486357454385, 0.75, 1, 0.25, 0, 0.6666666666666666, 0, 0.001669921462708135],
      [0, 0, 1, 0, 0, 0, 1, 0, 0],
      [0, 0, 1, 0, 0, 0, 1, 0, 0],
      [0, 0, 1, 0, 0, 0, 1, 0, 0],
      [0, 0, 1, 0, 0, 0, 1, 0, 0],
      [1.211837387769609, 1.211837387769609, 1.024060294498055e-08, 9999.999999998339, 0.9999999897593971, 0.2546434988028725, 0.506979070371764, 0, 0.1007644107374707],
      [4.141085048779753e-17, 3.817266273513257e-17, 0.0004201626110000092, 11.77322370609677, 0.999579837389, -2.087414685547628e-09, 0.6666666666666666, 0, 0.0001185771004978123],
      [0.7651711475492382, 0.7647261028984433, 1.000771058181147e-08, 9999.999999998339, 0.9999999899922895, 0.007890167990041164, 0.6439888965245316, 0, 0.100762766186453],
      [5.001837357091095e-15, 4.610710677011748e-15, 1, 16.62565015922086, 0, 1.77635683940025e-15, 0.6666666565781704, 0, 6.487369553640538e-20],
      [784.5312484526637, 0, 0.05091359776382734, 0, 0.9490864022361727, 0, 0.6666666666666666, 0, 0.002888555075929995],
      [24.36712544310429, 0, 0.05091234786663928, 0, 0.9490876521333607, 0, 0.6666666666666666, 0, 8.971699218268767e-05],
      [0, 0, 4.410951935952299e-08, 11.77323039952141, 0.9999999558904806, -1.77635683940025e-15, 0.6666666666666666, 0, 0.0001186270053142946],
      [34.2496077777887, 0, 0.04677214474425468, 0, 0.9532278552557453, 0, 0.6666666666666666, 0, 0.0001261031712761818],
      [0, 0, 1, 0, 0, 0, 1, 0, 0],
      [1.189123665329741, 0, 0.05012946784451785, 0, 0.9498705321554821, 0, 0.6666666666666666, 0, 4.37821846634061e-06],
      [0, 0, 1, 0, 0, 0, 1, 0, 0],
      [784.2458683412257, 0, 0.05091234786663928, 0, 0.9490876521333607, 0, 0.6666666666666666, 0, 0.002887504338727252],
      [2.394387948185496, 2.392080382484557, 1.000051530989492e-08, 9999.999999998339, 0.9999999899994847, 0.04704447244796128, 0.6066289899363999, 0, 0.1007687647788175],
      [3.357466196205693, 0, 0.0501330301114256, 0, 0.9498669698885744, 0, 0.6666666666666666, 0, 1.236180973344428e-05],
      [0, 0, 1, 0, 0, 0, 1, 0, 0],
      [0, 0, 1, 0, 0, 0, 1, 0, 0],
      [13.27319978057414, 0, 0.04989427190359071, 0, 0.9501057280964093, 0, 0.6666666666666666, 0, 4.887041615694634e-05],
      [2.753727773451215, 2.753177348347625, 1.006863379750313e-08, 9999.999999998339, 0.9999999899313662, 0.04798020879862541, 0.6059597358848889, 0, 0.1007700878204727],
      [34.2496077777887, 0, 0.04677214474425468, 0, 0.9532278552557453, 0, 0.6666666666666666, 0, 0.0001261031712761818],
      [52.97780339218907, 52.97780339218907, 2.994820222253481e-07, 9999.999999998339, 0.9999997005179778, 0.01809761186882675, 0.6312594096230066, 0, 0.1009549781688355],
      [0, 0, 1, 0, 0, 0, 1, 0, 0],
      [0, 0, 1, 0, 0, 0, 1, 0, 0],
      [0, 0, 1, 0, 0, 0, 1, 0, 0],
      [0, 0, 1, 0, 0, 0, 1, 0, 0],
      [0, 0, 1, 0, 0, 0, 1, 0, 0],
      [0, 0, 1, 0, 0, 0, 1, 0, 0],
      [0, 0, 1, 0, 0, 0, 1, 0, 0],
      [0, 0, 1, 0, 0, 0, 1, 0, 0],
      [0.5944183542899798, 0, 0.05013224155437301, 0, 0.949867758445627, 0, 0.6666666666666666, 0, 2.188580962067153e-06],
      [0.816555875835384, 0, 0.05013298621076143, 0, 0.9498670137892385, 0, 0.6666666666666666, 0, 3.006466121746936e-06],
      [6.553570578608765, 6.041103634947956, 0.75, 1, 0.25, 0, 0.6666666666666666, 0, 7.23010997975686e-05],
      [3.577536245221188, 3.297785070890589, 0.75, 1, 0.25, 0, 0.6666666666666666, 0, 4.061243083637758e-05],
      [0.8965711403381528, 0.8264623246090153, 0.75, 1, 0.25, -4.015220156361465e-09, 0.6666666666666666, 0, 1.206564468138094e-05],
      [0.4861950262501736, 0.4481762277743042, 0.75, 0.9999999999999556, 0.25, 0, 0.6666666666666666, 0, 7.695979760845003e-06],
      [0.9557479689851712, 0.8810117263978774, 0.75, 1, 0.25, 1.4210854715202e-14, 0.6666666381320885, 0, 1.269575667710981e-05],
      [0.2723232511221152, 0.2510284985110963, 0.75, 1, 0.25, 0, 0.6666666666666666, 0, 5.418683492404281e-06],
      [0.7232532882806926, 0.6666973394750693, 0.75, 1, 0.25, 0, 0.6666666666666666, 0, 1.022016461507343e-05],
      [1.085020911614865, 1.000175964312661, 0.7499999999111822, 0.9999999996447286, 0.2500000000888178, 0, 0.6666666666666666, 0, 1.407224868730265e-05],
      [0.4273749657446523, 0.393955696070929, 0.75, 1, 0.25, 0, 0.6666666666666666, 0, 7.069666614949712e-06],
      [0.6694201387291637, 0.6170737592395946, 0.7499999998223643, 0.9999999992894573, 0.2500000001776357, -1.4210854715202e-14, 0.6666666666666666, 0, 9.646951853572174e-06],
      [0, 0, 1, 0, 0, 0, 1, 0, 0],
      [0.5151792028906259, 0.4748939403186896, 0.75, 1.002002002042907, 0.25, 0, 0.6666666666666666, 0, 8.009644905863001e-06],
      [0.1794125848646845, 0.1653831305516421, 0.75, 1, 0.25, 0, 0.6666666666666666, 0, 4.429375233099336e-06],
      [0, 0, 1, 0, 0, 0, 1, 0, 0],
      [0, 0, 1, 0, 0, 0, 1, 0, 0],
      [0, 0, 1, 0, 0, 0, 1, 0, 0],
      [0.6659061348155698, 0.6138345384879444, 0.75, 1.222222222222223, 0.25, -7.105427357601002e-15, 0.6666666666666666, 0, 1.016931241133139e-05],
      [10.66343525772448, 0, 0.05013293261752692, 0, 0.9498670673824731, 0, 0.6666666666666666, 0, 3.926155918110562e-05],
      [0.2317982015533026, 4.243260438253841e-10, 0.05013303881249999, 0, 0.9498669611875, 0, 0.6666666666666666, 0, 8.534546879770271e-07],
      [0.6716285041180829, 0.6716285041180829, 1.000628825379042e-08, 9999.999999998339, 0.9999999899937118, 2.414095668843771, 0.1457364843187873, 0, 0.1007624217731833],
      [2.561381162727174, 0, 0.05013303881249999, 0, 0.9498669611875, 0, 0.6666666666666666, 0, 9.430714931469638e-06],
      [0.7579344449485415, 0, 0.05013302736691927, 0, 0.9498669726330807, 0, 0.6666666666666666, 0, 2.790628662014845e-06],
      [0.1626406654057442, 0, 0.05013300985763689, 0, 0.9498669901423631, 0, 0.6666666666666666, 0, 5.988244834568125e-07],
      [0, 0, 1, 0, 0, 0, 1, 0, 0],
      [0, 0, 1, 0, 0, 0, 1, 0, 0],
      [0, 0, 1, 0, 0, 0, 1, 0, 0],
      [0, 0, 1, 0, 0, 0, 1, 0, 0],
      [0.9066263963251472, 0.9066263963251472, 7.004815678669649e-08, 9999.999999998339, 0.9999999299518432, 11.75135671875738, 0.001211589516485923, 1, 0.1007632809595257],
      [778.5008395437673, 0, 0.05091270464148464, 0, 0.9490872953585153, 0, 0.6666666666666666, 0, 0.002866351794291333],
      [0, 0, 1, 0, 0, 0, 1, 0, 0],
      [0, 0, 1, 0, 0, 0, 1, 0, 0],
      [0, 0, 1, 0, 0, 0, 1, 0, 0],
      [0, 0, 1, 0, 0, 0, 1, 0, 0],
      [0, 0, 1, 0, 0, 0, 1, 0, 0],
      [0, 0, 1, 0, 0, 0, 1, 0, 0],
      [0, 0, 1, 0, 0, 0, 1, 0, 0],
      [0, 0, 1, 0, 0, 0, 1, 0, 0],
      [0, 0, 1, 0, 0, 0, 1, 0, 0],
      [0, 0, 1, 0, 0, 0, 1, 0, 0],
      [0.4222450012379872, 0, 0.05013301416569928, 0, 0.9498669858343007, 0, 0.6666666666666666, 0, 1.554658203886249e-06],
      [0.8063339242997923, 0.8057033985782801, 1.643842067022686e-08, 9999.999999998339, 0.9999999835615794, 0.0003557932909235006, 0.6620866860661498, 0, 0.1007629170952267],
      [0, 0, 1, 0, 0, 0, 1, 0, 0],
      [784.5312484526637, 0, 0.05091359776382734, 0, 0.9490864022361727, 0, 0.6666666666666666, 0, 0.002888555075929995],
      [0, 0, 1, 16.15581157369624, 0, -1.243449787580175e-14, 0.6666666666666666, 0, 0],
      [0, 0, 1, 0, 0, 0, 1, 0, 0],
      [0, 0, 1, 0, 0, 0, 1, 0, 0],
      [0, 0, 1, 0, 0, 0, 1, 0, 0],
      [0, 0, 1, 0, 0, 0, 1, 0, 0],
      [0, 0, 1, 0, 0, 0, 1, 0, 0],
      [0, 0, 1, 0, 0, 0, 1, 0, 0],
      [0, 0, 1, 0, 0, 0, 1, 0, 0],
      [0, 0, 1, 0, 0, 0, 1, 0, 0],
      [0, 0, 1, 0, 0, 0, 1, 0, 0],
      [0, 0, 1, 0, 0, 0, 1, 0, 0],
      [0, 0, 1, 0, 0, 0, 1, 0, 0],
      [0, 0, 1, 0, 0, 0, 1, 0, 0],
      [2.358545595034605, 2.174115346199377, 0.75, 1.000009544058307, 0.25, 0, 0.6666666666666666, 0, 2.763270167164823e-05],
      [110.9376934860909, 0, 0.04959433192272808, 0, 0.9504056680772719, 0, 0.6666666666666666, 0, 0.00040846000495613],
      [784.5270276213182, 784.5270276213182, 5.467179645925417e-08, 9999.999999998339, 0.9999999453282036, 2.525761805520631, 0.1373074787131007, 0, 0.1036484843801269],
      [0, 0, 1, 0, 0, 0, 1, 0, 0],
      [0, 0, 1, 0, 0, 0, 1, 0, 0],
      [0, 0, 1, 0, 0, 0, 1, 0, 0],
      [0.1900862872688169, 0, 0.050133038397709, 0, 0.949866961602291, 0, 0.6666666666666666, 0, 6.998761502973551e-07],
      [784.5294642543348, 0, 0.05091413477395017, 0, 0.9490858652260499, 0, 0.6666666666666666, 0, 0.002888548506714111],
      [2.442790232440439, 2.251772339307597, 0.75, 1, 0.25, 0, 0.6666666666666666, 0, 2.852971043539706e-05],
      [784.5307291536691, 723.1830927538006, 0.75, 1.000000006052848, 0.25, 0, 0.6666666666666666, 0, 0.008356164078433377],
      [0, 0, 1, 0, 0, 0, 1, 0, 0],
      [0, 0, 1, 0, 0, 0, 1, 0, 0],
      [0, 0, 1, 0, 0, 0, 1, 0, 0],
      [0, 0, 1, 0, 0, 0, 1, 0, 0],
      [0, 0, 1, 0, 0, 0, 1, 0, 0],
      [0, 0, 1, 0, 0, 0, 1, 0, 0],
      [0, 0, 1, 0, 0, 0, 1, 0, 0],
      [1.198304534824723, 1.104601193238544, 0.75, 1, 0.25, 0, 0.6666666666666666, 0, 1.527848720310603e-05],
      [784.4718709337989, 723.1288370466651, 0.75, 1, 0.25, 0, 0.6666666666666666, 0, 0.008355537358953178],
      [5.58600579509813, 0, 0.05013303244300676, 0, 0.9498669675569933, 0, 0.6666666666666666, 0, 2.056703977748394e-05],
      [0.3103591178041263, 0, 0.05013303808469421, 0, 0.9498669619153058, 0, 0.6666666666666666, 0, 1.142707071085335e-06],
      [4.908414995643643, 0, 0.05013303841418301, 0, 0.949866961585817, 0, 0.6666666666666666, 0, 1.807222730566968e-05],
      [3.350661465492147, 0, 0.05013303508176652, 0, 0.9498669649182335, 0, 0.6666666666666666, 0, 1.233675548674382e-05],
      [0.5560998482250434, 2.665125622553321e-09, 0.05013303881249999, 0, 0.9498669611875, 0, 0.6666666666666666, 0, 2.04749657013497e-06],
      [0.2400290141493404, 0, 0.05013302014505044, 0, 0.9498669798549495, 0, 0.6666666666666666, 0, 8.837596062094698e-07],
      [0.7566031443330614, 0, 0.0501330388097315, 0, 0.9498669611902685, 0, 0.6666666666666666, 0, 2.785726964143641e-06],
      [2.800226636166084, 0, 0.05013298124110176, 0, 0.9498670187588982, 0, 0.6666666666666666, 0, 1.031011687501949e-05],
      [1.511617706525395, 0, 0.05013302597385767, 0, 0.9498669740261423, 0, 0.6666666666666666, 0, 5.56560494902077e-06],
      [1.407866939275976, 0, 0.05013245380162552, 0, 0.9498675461983744, 0, 0.6666666666666666, 0, 5.18360639133295e-06],
      [0.37584858697797, 0, 0.05013303799139937, 0, 0.9498669620086007, 0, 0.6666666666666666, 0, 1.383831868823052e-06],
      [1.123958948952408, 0, 0.05013303881241347, 0, 0.9498669611875865, 0, 0.6666666666666666, 0, 4.138289371566457e-06],
      [0.6185780075899878, 4.325226145877132e-10, 0.05013303881249999, 0, 0.9498669611875, 0, 0.6666666666666666, 0, 2.277534065568761e-06],
      [0.2637567395116237, 0, 0.05013303881246386, 0, 0.9498669611875361, 0, 0.6666666666666666, 0, 9.711223998147929e-07],
      [784.5300385324678, 0, 0.05092985671350496, 0, 0.9490701432864951, 0, 0.6666666666666666, 0, 0.002888550621141062],
      [1.444238479514433, 0, 0.05013303878375949, 0, 0.9498669612162405, 0, 0.6666666666666666, 0, 5.317522277261523e-06],
      [0.4824166957995879, 0, 0.05013303707276324, 0, 0.9498669629272367, 0, 0.6666666666666666, 0, 1.776203558639201e-06],
      [4.668937861055142, 0, 0.05013282723676338, 0, 0.9498671727632366, 0, 0.6666666666666666, 0, 1.71904996574095e-05],
      [2.365620696521874, 0, 0.0501330359378527, 0, 0.9498669640621473, 0, 0.6666666666666666, 0, 8.709947097888745e-06],
      [7.04938135243663, 0, 0.05013276457655565, 0, 0.9498672354234443, 0, 0.6666666666666666, 0, 2.595502260478245e-05],
      [18.55734560681011, 17.10622425677527, 0.75, 1, 0.25, 0, 0.6666666666666666, 0, 0.0002001167129730719],
      [784.5230687394818, 723.1760313579649, 0.75, 1, 0.25, 0, 0.6666666666666666, 0, 0.008356082510700125],
      [2.782726385563157, 2.565126640699102, 0.75, 1, 0.25, 0, 0.6666666666666666, 0, 3.214933407461255e-05],
      [1.749246117385942, 1.612461016693914, 0.75, 1, 0.25, 0, 0.6666666666666666, 0, 2.114488640115031e-05],
      [372.9923506047036, 343.8256165884155, 0.75, 1, 0.25, 0, 0.6666666666666666, 0, 0.003974123422382093],
      [0.6889934790372287, 0.6351165308653527, 0.75, 1, 0.25, -4.061405434185872e-09, 0.6666666666666666, 0, 9.855367831108277e-06],
      [3.355004162634192, 0, 0.0501063794583235, 0, 0.9498936205416765, 0, 0.6666666666666666, 0, 1.235274480507578e-05],
      [0.1918966847619279, 0.1918966847619279, 7.004815678669649e-08, 9999.999999998339, 0.9999999299518432, 5.615755836884475, 0.02746196965591419, 1, 0.1007606494052873],
      [0, 0, 1, 0, 0, 0, 1, 0, 0],
      [0, 0, 1, 0, 0, 0, 1, 0, 0],
      [0, 0, 1, 0, 0, 0, 1, 0, 0],
      [0, 0, 1, 0, 0, 0, 1, 0, 0],
      [0, 0, 1, 0, 0, 0, 1, 0, 0],
      [0, 0, 1, 0, 0, 0, 1, 0, 0],
      [0, 0, 1, 0, 0, 0, 1, 0, 0],
      [0, 0, 1, 0, 0, 0, 1, 0, 0],
      [0, 0, 1, 0, 0, 0, 1, 0, 0],
      [4.328161999478833, 0, 0.05013237604436063, 0, 0.9498676239556394, 0, 0.6666666666666666, 0, 1.593580158559642e-05],
      [0, 0, 1, 0, 0, 0, 1, 0, 0],
      [6.523846988980178, 6.013704328997843, 0.75, 1, 0.25, 0, 0.6666666666666666, 0, 7.198460445962455e-05],
      [0.7383883150592576, 0.6806488586035065, 0.75, 1, 0.25, -3.152440797293821e-08, 0.6666666666666666, 0, 1.038132164472327e-05],
      [0.8801035061613637, 0.8112824034513625, 0.75, 1, 0.25, -2.146811652892211e-07, 0.6666666666666666, 0, 1.189029811291301e-05],
      [0, 0, 1, 0, 0, 0, 1, 0, 0],
      [784.5316051341457, 0, 0.0509145595402249, 0, 0.9490854404597751, 0, 0.6666666666666666, 0, 0.002888556389190756],
      [0.6858872074380196, 0, 0.0501330388123938, 0, 0.9498669611876062, 0, 0.6666666666666666, 0, 2.525358905038035e-06],
      [0.8167901700649878, 0.8167901700649878, 1.003142352080843e-08, 9999.999999998339, 0.9999999899685765, 7.14891106832124, 0.01252820271533273, 0, 0.1007629562394555],
      [0.2935563538138241, 5.171905149107677e-10, 0.05013303881249999, 0, 0.9498669611875, 0, 0.6666666666666666, 0, 1.08084120008962e-06],
      [3.411708962185813, 2.38553789890804e-09, 0.05013303881249999, 0, 0.9498669611875, 0, 0.6666666666666666, 0, 1.256152544681933e-05],
      [0.9638204227141984, 0, 0.05013303881249999, 0, 0.9498669611875, 0, 0.6666666666666666, 0, 3.548677480733993e-06],
      [143.4712709803617, 132.2523052485475, 0.75, 1, 0.25, 0, 0.6666666666666666, 0, 0.001530194120144531],
      [1.604613109595654, 1.479137818505233, 0.75, 1.002002002002002, 0.25, 0, 0.6666666666666666, 0, 1.960988420319306e-05],
      [0, 0, 0.75, 1, 0.25, 0, 0.6666666666666666, 0, 2.51899874803472e-06],
      [784.5232672590761, 723.1762143540017, 0.75, 1.00200200199966, 0.25, 0, 0.6666666666666666, 0, 0.008356089667567651],
      [0.09721663714238835, 0.08961462655720322, 0.75, 1, 0.25, 0, 0.6666666666666666, 0, 3.55415677607356e-06],
      [0, 0, 0.75, 1.222222222222223, 0.25, 0, 0.6666666666666666, 0, 3.078776247597993e-06],
      [0, 0, 0.75, 1, 0.25, 0, 0.6666666666666666, 0, 2.51899874803472e-06],
      [0.1444239980903214, 0.1331305323368277, 0.75, 1, 0.25, -6.394884621840902e-14, 0.6666666666666666, 0, 4.056818461400188e-06],
      [2.914355895139995, 2.686463170035736, 0.75, 1, 0.25, 0, 0.6666666666666666, 0, 3.355091869603604e-05],
      [4.921839938108485, 4.536968784282351, 0.75, 1, 0.25, 0, 0.6666666666666666, 0, 5.492651123165384e-05],
      [1.093512587719954, 1.008003620209539, 0.75, 1, 0.25, 0, 0.6666666666666666, 0, 1.416266764271078e-05],
      [784.4993892291048, 722.431049301308, 0.75, 1, 0.25, 0, 0.6666666666666666, 0, 0.008350365498824541],
      [0, 0, 1, 0, 0, 0, 1, 0, 0],
      [0, 0, 1, 0, 0, 0, 1, 0, 0],
      [0, 0, 1, 0, 0, 0, 1, 0, 0],
      [0, 0, 1, 0, 0, 0, 1, 0, 0],
      [0, 0, 1, 0, 0, 0, 1, 0, 0],
      [0, 0, 1, 0, 0, 0, 1, 0, 0],
      [0, 0, 1, 0, 0, 0, 1, 0, 0],
      [0, 0, 1, 0, 0, 0, 1, 0, 0],
      [0, 0, 1, 0, 0, 0, 1, 0, 0],
      [0, 0, 1, 0, 0, 0, 1, 0, 0],
      [0, 0, 1, 0, 0, 0, 1, 0, 0],
      [0, 0, 1, 0, 0, 0, 1, 0, 0],
      [0, 0, 1, 0, 0, 0, 1, 0, 0],
      [10.28721251691503, 9.482787464327624, 0.75, 0.9945982212581415, 0.25, 0, 0.6666666666666666, 0, 0.00011204313064602],
      [2.69363422582638e-16, 2.483001185029491e-16, 0.75, 0.9999999998223643, 0.25, 0, 0.6666666666666666, 0, 2.518998747587259e-06],
      [0, 0, 0.75, 1, 0.25, 0, 0.6666666666666666, 0, 2.51899874803472e-06],
      [0.07295875395583321, 0.06725362738329174, 0.7499999999555911, 0.9999999998223643, 0.2500000000444089, -4.076170512234967e-10, 0.6666666666666666, 0, 3.295860014687564e-06],
      [0.7419002923146042, 0.6838862111746957, 0.75, 0.9999999999727046, 0.25, -2.518394381922917e-09, 0.6666666666666666, 0, 1.041871700780452e-05],
      [3.212642163444628, 2.961424466033972, 0.7499999990100402, 0.9999999960401612, 0.2500000009899598, 0, 0.6666666666666666, 0, 3.672705635614962e-05],
      [2.673020265147397, 2.463999166008752, 0.7499999999944489, 0.9999999999777955, 0.2500000000055511, 0, 0.6666666666666666, 0, 3.098118863546886e-05],
      [18.06590372905159, 16.65321146344653, 0.75, 1, 0.25, 0, 0.6666666666666666, 0, 0.000194883863740372],
      [8.874079803950462, 8.180156926278789, 0.75, 1, 0.25, 0, 0.6666666666666666, 0, 9.700976926360265e-05],
      [8.647390139609838, 7.971193623171433, 0.75, 1, 0.25, 0, 0.6666666666666666, 0, 9.459598873371327e-05],
      [784.5046379285468, 723.1590417737988, 0.75, 1.222222222198269, 0.25, 0, 0.6666666666666666, 0, 0.008356446037820443],
      [1.02179435893047, 0.9418935131411329, 0.75, 1, 0.25, 0, 0.6666666666666666, 0, 1.339901542771568e-05],
      [784.4200705233732, 723.0810872522651, 0.75, 1, 0.25, 0, 0.6666666666666666, 0, 0.008354985790700209],
      [784.5317496779591, 723.1840334765598, 0.75, 0.818181818181818, 0.25, 0, 0.6666666666666666, 0, 0.008355716945138808],
      [2.175388140089876, 2.005280181679135, 0.75, 1, 0.25, 0, 0.6666666666666666, 0, 2.568242595048274e-05],
      [1.698908621786201e-15, 1.566059742152925e-15, 0.75, 1.000000000146836, 0.25, -1.06581410364015e-14, 0.6666666666666666, 0, 2.518998748404619e-06],
      [0, 0, 0.75, 1.222222222222223, 0.25, 0, 0.6666666666666666, 0, 3.078776247597993e-06],
      [0.9231214392649709, 0.8509364804042222, 0.75, 1, 0.25, 0, 0.6666666666666666, 0, 1.234835097413896e-05],
      [0, 0, 1, 0, 0, 0, 1, 0, 0],
      [1.004593315810297, 0.9260375331266119, 0.75, 1, 0.25, 0, 0.6666666666666666, 0, 1.321585955645868e-05],
      [784.3809081292243, 723.0449872242257, 0.75, 1, 0.25, 0, 0.6666666666666666, 0, 0.008354568791430414],
      [2.873215316665166, 2.648539644960811, 0.75, 1, 0.25, 0, 0.6666666666666666, 0, 3.311285581566705e-05],
      [1.848681659478782, 1.704121037376501, 0.75, 1.222222222222223, 0.25, 0, 0.6666666666666666, 0, 2.27634487208369e-05],
      [1.127596728688061, 1.039422497205936, 0.75, 1, 0.25, 0, 0.6666666666666666, 0, 1.452559391941657e-05],
      [8.518136920598458, 7.852047566555052, 0.75, 1.005431115952038, 0.25, 0, 0.6666666666666666, 0, 9.323338771303829e-05],
      [784.5313266109247, 723.1836434919295, 0.75, 1, 0.25, 0, 0.6666666666666666, 0, 0.008356170440113959],
      [2.99583375744886, 2.7615697404553, 0.75, 1, 0.25, 0, 0.6666666666666666, 0, 3.441849101447504e-05],
      [2.730104199010006e-14, 2.516619330271596e-14, 0.75, 1, 0.25, 0, 0.6666666666666666, 0, 2.518998748035011e-06],
      [0, 0, 0.7500000000444089, 1.000000000177636, 0.2499999999555911, 0, 0.6666666666666666, 0, 2.518998748034721e-06],
      [784.5321987046583, 723.1844473908974, 0.75, 1, 0.25, 0, 0.6666666666666666, 0, 0.008356179726125654],
      [784.528722751711, 784.2149112626104, 0.75, 0.9980019980019981, 0.25, 0, 0.6666666666666666, 0, 0.008817368881351083],
      [1.571654707737564, 1.448756651646838, 0.75, 1, 0.25, 0, 0.6666666666666666, 0, 1.925390170128871e-05],
      [24.14141539991207, 20.76161724392438, 0.75, 1, 0.25, 0, 0.6666666666666666, 0, 0.0002483004156853962],
      [784.5280709800601, 723.1806424403326, 0.75, 1, 0.25, 0, 0.6666666666666666, 0, 0.008356135774314719],
      [0, 0, 1, 0, 0, 0, 1, 0, 0],
      [1.251327807383384, 1.153478226109221, 0.75, 1, 0.25, 0, 0.6666666666666666, 0, 1.584307643263881e-05],
      [0, 0, 1, 0, 0, 0, 1, 0, 0],
      [0, 0, 1, 0, 0, 0, 1, 0, 0],
      [0, 0, 1, 0, 0, 0, 1, 0, 0],
      [0, 0, 1, 0, 0, 0, 1, 0, 0],
      [0, 0, 1, 0, 0, 0, 1, 0, 0],
      [0, 0, 1, 0, 0, 0, 1, 0, 0],
      [0, 0, 1, 0, 0, 0, 1, 0, 0],
      [0, 0, 1, 0, 0, 0, 1, 0, 0],
      [0, 0, 1, 0, 0, 0, 1, 0, 0],
      [0, 0, 1, 0, 0, 0, 1, 0, 0],
      [0, 0, 1, 0, 0, 0, 1, 0, 0],
      [0, 0, 1, 0, 0, 0, 1, 0, 0],
      [0, 0, 1, 0, 0, 0, 1, 0, 0],
      [0, 0, 1, 0, 0, 0, 1, 0, 0],
      [0, 0, 1, 0, 0, 0, 1, 0, 0],
      [0, 0, 1, 0, 0, 0, 1, 0, 0],
      [0, 0, 1, 0, 0, 0, 1, 0, 0],
      [0, 0, 1, 0, 0, 0, 1, 0, 0],
      [0, 0, 1, 0, 0, 0, 1, 0, 0],
      [0, 0, 1, 0, 0, 0, 1, 0, 0],
      [0, 0, 1, 0, 0, 0, 1, 0, 0],
      [0, 0, 1, 0, 0, 0, 1, 0, 0],
      [0, 0, 1, 0, 0, 0, 1, 0, 0],
      [0, 0, 1, 0, 0, 0, 1, 0, 0],
      [0, 0, 1, 0, 0, 0, 1, 0, 0],
      [0, 0, 1, 0, 0, 0, 1, 0, 0],
      [0, 0, 1, 0, 0, 0, 1, 0, 0],
      [0, 0, 1, 0, 0, 0, 1, 0, 0],
      [0, 0, 1, 0, 0, 0, 1, 0, 0],
      [0, 0, 1, 0, 0, 0, 1, 0, 0],
      [0, 0, 1, 0, 0, 0, 1, 0, 0],
      [0, 0, 1, 0, 0, 0, 1, 0, 0],
      [0, 0, 1, 0, 0, 0, 1, 0, 0],
      [0.2165491647324154, 0.1996157561009514, 0.75, 0.9999999996058194, 0.25, -1.781302216841141e-09, 0.6666666666666666, 0, 4.824803729881758e-06],
      [0.4412790116391302, 0.4071792653291471, 0.75, 1.003534097948532, 0.25, 0, 0.6666666666666666, 0, 7.229692586473809e-06],
      [2.673920361203569e-16, 2.464828877612757e-16, 0.75, 1.000000000473616, 0.25, 0, 0.6666666666666666, 0, 2.518998749227762e-06],
      [4.415047618259351, 4.069805901258324, 0.7499999926504819, 0.999999970601928, 0.2500000073495181, 0, 0.6666666666666666, 0, 4.953021093614526e-05],
      [0.4190620267998084, 0.3862928006958925, 0.75, 1.000000009890797, 0.25, 0, 0.6666666666666666, 0, 6.981150869948113e-06],
      [784.5311312146848, 723.1834633750115, 0.75, 1, 0.25, 0, 0.6666666666666666, 0, 0.008356168359544293],
      [0.9790784828792348, 0.9025178734058419, 0.75, 1, 0.25, 0, 0.6666666666666666, 0, 1.294417885530488e-05],
      [4.540323848761611, 4.185285956349215, 0.7499999918366357, 0.9999999673465436, 0.2500000081633643, 0, 0.6666666666666666, 0, 5.086414610784858e-05],
      [0.4217223637401173, 0.362681232799028, 0.7499999999585677, 0.9999999998342708, 0.2500000000414323, -2.604849669296527e-11, 0.6666666666666666, 0, 6.812513373848829e-06],
      [784.5322936592364, 723.1845349203503, 0.75, 1, 0.25, 0, 0.6666666666666666, 0, 0.008356180737197388],
      [784.5298639137036, 723.1822951726593, 0.75, 1, 0.25, 0, 0.6666666666666666, 0, 0.008356154865385025],
      [1.83730797586675, 1.730382896681115, 0.7500000000666134, 1.000000000266454, 0.2499999999333866, 0, 0.6666666666666666, 0, 2.236025538149731e-05],
      [0.4969968543354784, 0.4581333896187519, 0.75, 1, 0.25, 7.105427357601002e-15, 0.6666666464896736, 0, 7.810997101381398e-06],
      [2.954069070014381, 2.723070909620025, 0.75, 1, 0.25, 0, 0.6666666666666666, 0, 3.397378265223235e-05],
      [0.3786981400052601, 0.3490852326518267, 0.75, 1, 0.25, -1.08933306819381e-09, 0.6666666666666666, 0, 6.551358139932434e-06],
      [0.2366146803513161, 0.2181122166011417, 0.7499999998404052, 0.9999999986666152, 0.2500000001595948, -1.911786284836126e-10, 0.6666666666666666, 0, 5.038460363997328e-06],
      [0, 0, 1, 0, 0, 0, 1, 0, 0],
      [0, 0, 1, 0, 0, 0, 1, 0, 0],
      [0, 0, 1, 0, 0, 0, 1, 0, 0],
      [0, 0, 1, 0, 0, 0, 1, 0, 0],
      [0, 0, 1, 0, 0, 0, 1, 0, 0],
      [0, 0, 1, 0, 0, 0, 1, 0, 0],
      [0, 0, 1, 0, 0, 0, 1, 0, 0],
      [0.1726657955383519, 0.1595662619614334, 0.75, 1, 0.25, -4.393142560843444e-08, 0.6666666666666666, 0, 4.36057626592628e-06],
      [0.7117444090516089, 0.6560884154830193, 0.7499999999555911, 0.9999999998223643, 0.2500000000444089, -5.252561052770943e-08, 0.6666666666666666, 0, 1.009761862802384e-05],
      [0, 0, 0.75, 1, 0.25, 0, 0.6666666666666666, 0, 2.51899874803472e-06],
      [0.3309383351408071, 0.3050600821921972, 0.75, 0.9999999999991537, 0.25, 0, 0.6666666666666666, 0, 6.042814058626645e-06],
      [0.1879223077176504, 0.1732274220020541, 0.75, 0.9999999999817133, 0.25, -4.845972512157459e-10, 0.6666666666666666, 0, 4.519986348460722e-06],
      [2.274654738339258, 2.096784469352583, 0.75, 1, 0.25, 0, 0.6666666666666666, 0, 2.673941186477076e-05],
      [0.5263731577639119, 0.4852125659691372, 0.75, 1, 0.25, 0, 0.6666666666666666, 0, 8.123794552742619e-06],
      [784.5266844071062, 723.1793642926708, 0.75, 0.9999999998223643, 0.25, 0, 0.6666666666666666, 0, 0.008356121010152838],
      [0, 0, 1, 0, 0, 0, 1, 0, 0],
      [0, 0, 1, 0, 0, 0, 1, 0, 0],
      [0, 0, 1, 0, 0, 0, 1, 0, 0],
      [0, 0, 1, 0, 0, 0, 1, 0, 0],
      [0, 0, 1, 0, 0, 0, 1, 0, 0],
      [0, 0, 1, 0, 0, 0, 1, 0, 0],
      [0, 0, 1, 0, 0, 0, 1, 0, 0],
      [0, 0, 1, 0, 0, 0, 1, 0, 0],
      [0, 0, 1, 0, 0, 0, 1, 0, 0],
      [0, 0, 1, 0, 0, 0, 1, 0, 0],
      [0, 0, 1, 0, 0, 0, 1, 0, 0],
      [0, 0, 1, 0, 0, 0, 1, 0, 0],
      [0, 0, 1, 0, 0, 0, 1, 0, 0],
      [0, 0, 1, 0, 0, 0, 1, 0, 0],
      [0, 0, 1, 0, 0, 0, 1, 0, 0],
      [784.5313549023427, 723.1836695710548, 0.75, 1, 0.25, 0, 0.6666666666666666, 0, 0.008356170741359603],
      [784.5285913711708, 723.1811221386273, 0.75, 1, 0.25, 0, 0.6666666666666666, 0, 0.008356141315413979],
      [0.2763205913577528, 0.2759989729733912, 0.7499999999999889, 1, 0.2500000000000111, -7.105427357601002e-15, 0.6666666666666666, 0, 5.622103027502083e-06],
      [0, 0, 1, 0, 0, 0, 1, 0, 0],
      [0, 0, 1, 0, 0, 0, 1, 0, 0],
      [0, 0, 1, 0, 0, 0, 1, 0, 0],
      [0.4704523349163398, 0, 0.05013302433483694, 0, 0.9498669756651631, 0, 0.6666666666666666, 0, 1.732152138854805e-06],
      [784.5296295334211, 784.5296295334211, 5.830856178231793e-07, 9999.999999998339, 0.9999994169143822, 0.08917710359682829, 0.5802444404221498, 0, 0.1036484448941906],
      [1.966421064144465, 1.812653620793565, 0.75, 1.00000975371225, 0.25, 0, 0.6666666666666666, 0, 2.345737925018327e-05],
      [784.5256183429401, 0, 0.05091282912441367, 0, 0.9490871708755864, 0, 0.6666666666666666, 0, 0.002888534346504555],
      [0.5742856869795412, 0, 0.05013303571630756, 0, 0.9498669642836924, 0, 0.6666666666666666, 0, 2.114454764460269e-06],
      [784.5248581599665, 0, 0.05092172432465628, 0, 0.9490782756753438, 0, 0.6666666666666666, 0, 0.002888531547597066],
      [784.0425715822686, 0, 0.03998904506667519, 0, 0.9600109549333248, 0, 0.6666666666666666, 0, 0.002886755823118519],
      [4.224437742148487e-16, 3.894101069576361e-16, 0.75, 0.001165288337361242, 0.25, -1.77635683940025e-15, 0.6666666666666666, 0, 2.935359862916927e-09],
      [0, 0, 1, 0, 0, 0, 1, 0, 0],
      [1.244473121728714, 1.244473121728714, 1.006727899280831e-08, 9999.999999998339, 0.999999989932721, 3.389015633711338, 0.08704249543647935, 0, 0.1007645309160069],
      [0, 0, 1, 0, 0, 0, 1, 0, 0],
      [0, 0, 1, 0, 0, 0, 1, 0, 0],
      [0, 0, 1, 0, 0, 0, 1, 0, 0],
      [0, 0, 1, 0, 0, 0, 1, 0, 0],
      [0, 0, 1, 0, 0, 0, 1, 0, 0],
      [0, 0, 1, 0, 0, 0, 1, 0, 0],
      [0, 0, 1, 0, 0, 0, 1, 0, 0],
      [0, 0, 1, 0, 0, 0, 1, 0, 0],
      [0, 0, 1, 0, 0, 0, 1, 0, 0],
      [0, 0, 1, 0, 0, 0, 1, 0, 0],
      [0, 0, 1, 0, 0, 0, 1, 0, 0],
      [0, 0, 1, 0, 0, 0, 1, 0, 0],
      [0, 0, 1, 0, 0, 0, 1, 0, 0],
      [0, 0, 1, 0, 0, 0, 1, 0, 0],
      [0, 0, 1, 0, 0, 0, 1, 0, 0],
      [0, 0, 1, 0, 0, 0, 1, 0, 0],
      [0, 0, 1, 0, 0, 0, 1, 0, 0],
      [0, 0, 1, 0, 0, 0, 1, 0, 0],
      [0, 0, 1, 0, 0, 0, 1, 0, 0],
      [0, 0, 1, 0, 0, 0, 1, 0, 0],
      [0, 0, 1, 0, 0, 0, 1, 0, 0],
      [0, 0, 1, 0, 0, 0, 1, 0, 0],
      [0, 0, 1, 0, 0, 0, 1, 0, 0],
      [0, 0, 1, 0, 0, 0, 1, 0, 0],
      [0, 0, 1, 0, 0, 0, 1, 0, 0],
      [0, 0, 1, 0, 0, 0, 1, 0, 0],
      [0, 0, 1, 0, 0, 0, 1, 0, 0],
      [0, 0, 1, 0, 0, 0, 1, 0, 0],
      [0, 0, 1, 0, 0, 0, 1, 0, 0],
      [0, 0, 1, 0, 0, 0, 1, 0, 0],
      [0, 0, 1, 0, 0, 0, 1, 0, 0],
      [0, 0, 1, 0, 0, 0, 1, 0, 0],
      [0, 0, 1, 0, 0, 0, 1, 0, 0],
      [0, 0, 1, 0, 0, 0, 1, 0, 0],
      [0.6058081258066994, 0.5584359895104352, 0.75, 1.222222222222223, 0.25, 0, 0.6666666666666666, 0, 9.529391731874376e-06],
      [2.657776118807495, 2.449947060097777, 0.75, 1, 0.25, 0, 0.6666666666666666, 0, 3.081886970617038e-05],
      [0.4653697577240989, 0, 0.05013302454687067, 0, 0.9498669754531294, 0, 0.6666666666666666, 0, 1.713438666094592e-06],
      [0.2129232021575476, 0, 0.05013303671548641, 0, 0.9498669632845136, 0, 0.6666666666666666, 0, 7.8395908077403e-07],
      [784.5311591107329, 0, 0.05092822626171235, 0, 0.9490717737382877, 0, 0.6666666666666666, 0, 0.002888554746983139],
      [2.896879942545689, 0, 0.05013302252154552, 0, 0.9498669774784545, 0, 0.6666666666666666, 0, 1.066598338677268e-05],
      [0.4621685999504577, 0, 0.05013263822093435, 0, 0.9498673617790656, 0, 0.6666666666666666, 0, 1.701652366244662e-06],
      [709.0973018714534, 709.0973018714534, 7.046058040881613e-08, 9999.999999998339, 0.9999999295394196, 0.2223518095354819, 0.5192626221119522, 0, 0.1033707591654712],
      [0.8267167592599046, 0.7620703186960448, 0.75, 0.8181900050711632, 0.25, 0, 0.6666666666666666, 0, 1.086385947663524e-05],
      [0.1397108906025767, 0.1395482766233124, 1.000162260042192e-08, 9999.999999998339, 0.9999999899983774, 0.02973376952657958, 0.6201845049363313, 0, 0.1007604633132764],
      [784.5299360242916, 0, 0.05091253721906815, 0, 0.9490874627809318, 0, 0.6666666666666666, 0, 0.002888550243717583],
      [0.9812527845130077, 0.9812527845130077, 6.322880778893742e-07, 9999.999999998339, 0.9999993677119221, 0.06489170064706684, 0.594638310148923, 0, 0.1007634990797682],
      [7.273288559178572e-16, 6.70454211575862e-16, 0.75, 0, 0.25, 0, 0.6666666666666666, 0, 7.744562313186577e-21],
      [0.4389121456625147, 0.4389121456625147, 2.209256581431382e-07, 9999.999999998339, 0.9999997790743419, 0.7304156779831175, 0.3723104196917283, 0, 0.1007615436866302],
      [0, 0, 1, 0, 0, 0, 1, 0, 0],
      [0, 0, 1, 0, 0, 0, 1, 0, 0],
      [0, 0, 1, 0, 0, 0, 1, 0, 0],
      [0, 0, 1, 0, 0, 0, 1, 0, 0],
      [0, 0, 1, 0, 0, 0, 1, 0, 0],
      [0, 0, 1, 0, 0, 0, 1, 0, 0],
      [0, 0, 1, 0, 0, 0, 1, 0, 0],
      [0.06389174368902913, 0.06389174368902913, 1.558788322176198e-07, 9999.999999998339, 0.9999998441211678, 1.354261201431498, 0.2596537118037914, 0, 0.1007601694572828],
      [784.5323585001814, 0, 0.05091808352013084, 0, 0.9490819164798692, 0, 0.6666666666666666, 0, 0.002888559162999055],
      [0.1605957044741362, 0.1605957044741362, 1.004987357804645e-08, 9999.999999998339, 0.9999999899501264, 2.821645356205575, 0.1173458962418978, 0, 0.1007605402039328],
      [0, 0, 1, 0, 0, 0, 1, 0, 0],
      [0, 0, 1, 0, 0, 0, 1, 0, 0],
      [0, 0, 1, 0, 0, 0, 1, 0, 0],
      [0, 0, 1, 0, 0, 0, 1, 0, 0],
      [0, 0, 1, 0, 0, 0, 1, 0, 0],
      [0, 0, 1, 0, 0, 0, 1, 0, 0],
      [0, 0, 1, 0, 0, 0, 1, 0, 0],
      [0, 0, 1, 0, 0, 0, 1, 0, 0],
      [0, 0, 1, 0, 0, 0, 1, 0, 0],
      [0, 0, 1, 0, 0, 0, 1, 0, 0],
      [0, 0, 1, 0, 0, 0, 1, 0, 0],
      [0, 0, 1, 0, 0, 0, 1, 0, 0],
      [0, 0, 1, 0, 0, 0, 1, 0, 0],
      [784.5237033232311, 0, 0.05091735287802077, 0, 0.9490826471219792, 0, 0.6666666666666666, 0, 0.002888527295619186],
      [784.5322149160029, 0, 0.05092647798862875, 0, 0.9490735220113713, 0, 0.6666666666666666, 0, 0.002888558634338395],
      [0.3134442341148973, 0, 0.0501330362590838, 0, 0.9498669637409162, 0, 0.6666666666666666, 0, 1.154066119430303e-06],
      [0, 0, 1.000072952821515e-08, 9999.999999998339, 0.9999999899992704, 0.04533555479471829, 0.6078651057379953, 0, 0.1007599489136991],
      [0.2546631259563384, 0, 0.05013303684482698, 0, 0.949866963155173, 0, 0.6666666666666666, 0, 9.376407460942146e-07],
      [469.5684133325273, 0, 0.05092845953282037, 0, 0.9490715404671797, 0, 0.6666666666666666, 0, 0.001728897639836847],
      [5.762444255346262e-16, 5.311840701126208e-16, 2.363429884125069e-07, 9999.999999998339, 0.9999997636570116, 0.08097535160856495, 0.5849116909582529, 0, 0.1007599261074644],
      [1.408481332546926e-15, 1.298342879769806e-15, 0.75, 0, 0.25, 0, 0.6666666666666666, 0, 1.499744078365242e-20],
      [0, 0, 0.7499999999999987, 0, 0.2500000000000013, 0, 0.6666666666666666, 0, 0],
      [3.151224999336897e-17, 2.904809915402524e-17, 0.75, 0, 0.25, 0, 0.6666666666666666, 0, 3.355409065880943e-22],
      [0, 0, 1, 0, 0, 0, 1, 0, 0],
      [0, 0, 1, 0, 0, 0, 1, 0, 0],
      [0, 0, 1, 0, 0, 0, 1, 0, 0],
      [0, 0, 1, 0, 0, 0, 1, 0, 0],
      [8.440907529739652, 0, 0.04977809747325471, 0, 0.9502219025267453, 0, 0.6666666666666666, 0, 3.107846416388644e-05],
      [5.54563074508259e-17, 5.111981270416034e-17, 0.75, 0, 0.25, 0, 0.6666666666666666, 0, 5.904960668309565e-22],
      [11.653079833645, 10.74184859947231, 0.75, 1.000016181132449, 0.25, 0, 0.6666666666666666, 0, 0.0001266004672942265],
      [784.5199368302093, 0, 0.05092102478539549, 0, 0.9490789752146045, 0, 0.6666666666666666, 0, 0.002888513427819074],
      [0, 0, 1, 0, 0, 0, 1, 0, 0],
      [0, 0, 1, 0, 0, 0, 1, 0, 0],
      [0, 0, 1, 0, 0, 0, 1, 0, 0],
      [0, 0, 1, 0, 0, 0, 1, 0, 0],
      [0, 0, 1, 0, 0, 0, 1, 0, 0],
      [0, 0, 1, 0, 0, 0, 1, 0, 0],
      [0, 0, 1, 0, 0, 0, 1, 0, 0],
      [0, 0, 1, 0, 0, 0, 1, 0, 0],
      [0, 0, 1, 0, 0, 0, 1, 0, 0],
      [0, 0, 1, 0, 0, 0, 1, 0, 0],
      [4.464349438757842e-18, 4.115252486970721e-18, 0.75, 0, 0.25, 0, 0.6666666666666666, 0, 4.753617587833523e-23],
      [784.5279386336554, 0, 0.05092014753114738, 0, 0.9490798524688526, 0, 0.6666666666666666, 0, 0.002888542889551802],
      [784.4887657385898, 0, 0.05091756819429112, 0, 0.9490824318057088, 0, 0.6666666666666666, 0, 0.002888398659395129],
      [0.8227878587639474, 0.8218301896285863, 1.000834664418836e-08, 9999.999999998339, 0.9999999899916534, 1.921215842060064e-05, 0.6656139692817188, 0, 0.1007629783245905],
      [2.49596483778951e-16, 2.300788871258854e-16, 1.013997755035255e-08, 9999.999999998339, 0.9999999898600225, 0.2184793732672112, 0.5207826563502149, 0, 0.1007599488996685],
      [2.879024346024195, 0, 0.05013299269728417, 0, 0.9498670073027158, 0, 0.6666666666666666, 0, 1.060024110554725e-05],
      [1.148351415948081, 0, 0.05013292145246562, 0, 0.9498670785475344, 0, 0.6666666666666666, 0, 4.228099668471484e-06],
      [2.010898491976682e-17, 1.85365306494808e-17, 0.75, 1, 0.25, 0, 0.6666666666666666, 0, 2.51899874803472e-06],
      [0.1707284991428999, 0.1638993591771839, 0.7500000000000054, 1, 0.2499999999999946, 0, 0.6666666666666666, 0, 4.386188559709468e-06],
      [9.967931844914409e-17, 9.188473455642442e-17, 0.75, 0, 0.25, 0, 0.6666666666666666, 0, 1.061380538918903e-21],
      [784.3023140134057, 0, 0.05093534312526089, 0, 0.9490646568747391, 0, 0.6666666666666666, 0, 0.002887712165290198],
      [784.5320503544721, 784.5320503544721, 1.001569962154703e-08, 9999.999999998339, 0.9999999899843004, 2.017346977319193, 0.1803774205365812, 0, 0.1036485070198057],
      [0.6880852308013443, 0, 0.05013303057161648, 0, 0.9498669694283836, 0, 0.6666666666666666, 0, 2.53345177776384e-06],
      [2.684275976116697, 2.684275976116697, 4.50922923835849e-07, 9999.999999998339, 0.9999995490770761, 0.3372498584504768, 0.4781957203297287, 0, 0.1007697876982926],
      [3.02009102227262, 3.02009102227262, 1.040612857046049e-08, 9999.999999998339, 0.9999999895938714, 1.15925280444479, 0.2898589470678914, 0, 0.1007710685057756],
      [0.3242962624595556, 0, 0.05013303879745883, 0, 0.9498669612025412, 0, 0.6666666666666666, 0, 1.19402205696743e-06],
      [0.9453185876787529, 0.9453185876787529, 5.832285807527177e-07, 9999.999999998339, 0.9999994167714192, 0.283969849686315, 0.4963658790043227, 0, 0.1007633717166674],
      [0.8361066007266593, 0.8361066007266593, 1.174447715173157e-08, 9999.999999998339, 0.9999999882555228, 0.05718003781288417, 0.5996350475078833, 0, 0.1007630271877715],
      [0.8602472057613051, 0.7929787982510234, 0.75, 1, 0.25, -3.999378606067694e-10, 0.6666666666666666, 0, 1.167886919117231e-05],
      [0, 0, 1, 0, 0, 0, 1, 0, 0],
      [0, 0, 1, 0, 0, 0, 1, 0, 0],
      [0, 0, 1, 0, 0, 0, 1, 0, 0],
      [0, 0, 1, 0, 0, 0, 1, 0, 0],
      [0, 0, 1, 0, 0, 0, 1, 0, 0],
      [0, 0, 1, 0, 0, 0, 1, 0, 0],
      [784.5288675435548, 723.1813767152696, 0.7504635254730591, 1.222222222126278, 0.2495364745269409, 0, 0.6666666666666666, 0, 0.008360075929624572],
      [3.506807861829909, 3.232587406674732, 0.7499999999958367, 0.9999999999833467, 0.2500000000041633, 0, 0.6666666666666666, 0, 3.985931844694532e-05],
      [784.5173608702586, 723.1707698247139, 0.75, 1, 0.25, 0, 0.6666666666666666, 0, 0.008356021733586011],
      [0, 0, 0.75, 1, 0.25, 0, 0.6666666666666666, 0, 2.51899874803472e-06],
      [5.718891815393444, 5.271693913942958, 0.75, 1, 0.25, 0, 0.6666666666666666, 0, 6.34134808881593e-05],
      [7.372651071256678, 6.796134817125397, 0.75, 1, 0.25, 0, 0.6666666666666666, 0, 8.102262907997585e-05],
      [4.954174008791976, 4.5667744405419, 0.75, 1, 0.25, 0, 0.6666666666666666, 0, 5.527080284501388e-05],
      [3.068973803855656, 3.068973803855656, 1.004753508638969e-08, 9999.999999998339, 0.9999999899524649, 4.474270926363918, 0.04946942576195978, 1, 0.1007712485227591],
      [1.143954620817867, 1.143954620817867, 1.179281071568416e-08, 9999.999999998339, 0.9999999882071893, 0.05458469304488744, 0.6013756141349784, 0, 0.1007641606444325],
      [0, 0, 1, 0, 0, 0, 1, 0, 0],
      [0, 0, 1, 0, 0, 0, 1, 0, 0],
      [0, 0, 1, 0, 0, 0, 1, 0, 0],
      [0, 0, 1, 0, 0, 0, 1, 0, 0],
      [784.5318432492631, 784.5318432492631, 1.179212333887536e-08, 4544.058191738454, 0.9999999882078766, 0.01248439082124264, 0.6376953885535506, 0, 0.04867446440315091],
      [0, 0, 1, 0, 0, 0, 1, 0, 0],
      [0, 0, 1, 0, 0, 0, 1, 0, 0],
      [0, 0, 1, 0, 0, 0, 1, 0, 0],
      [0, 0, 1, 0, 0, 0, 1, 0, 0],
      [0, 0, 1, 0, 0, 0, 1, 0, 0],
      [0, 0, 1, 0, 0, 0, 1, 0, 0],
      [0, 0, 1, 0, 0, 0, 1, 0, 0],
      [0, 0, 1, 0, 0, 0, 1, 0, 0],
      [0, 0, 1, 0, 0, 0, 1, 0, 0],
      [0, 0, 1, 0, 0, 0, 1, 0, 0],
      [0, 0, 1, 0, 0, 0, 1, 0, 0],
      [0, 0, 1, 0, 0, 0, 1, 0, 0],
      [784.0392375161456, 784.0392375161456, 6.978048162684631e-08, 9999.999999998339, 0.9999999302195184, 2.655050032266104, 0.1281817573146321, 0, 0.1036466869890235],
      [0, 0, 1, 0, 0, 0, 1, 0, 0],
      [0, 0, 1, 0, 0, 0, 1, 0, 0],
      [0, 0, 1, 0, 0, 0, 1, 0, 0],
      [0, 0, 1, 0, 0, 0, 1, 0, 0],
      [0, 0, 1, 0, 0, 0, 1, 0, 0],
      [0, 0, 1, 0, 0, 0, 1, 0, 0],
      [0, 0, 1, 0, 0, 0, 1, 0, 0],
      [0, 0, 1, 0, 0, 0, 1, 0, 0],
      [0, 0, 1, 0, 0, 0, 1, 0, 0],
      [0, 0, 1, 0, 0, 0, 1, 0, 0],
      [0, 0, 1, 0, 0, 0, 1, 0, 0],
      [0, 0, 1, 0, 0, 0, 1, 0, 0],
      [0, 0, 1, 0, 0, 0, 1, 0, 0],
      [0, 0, 1, 0, 0, 0, 1, 0, 0],
      [0, 0, 1, 0, 0, 0, 1, 0, 0],
      [0, 0, 1, 0, 0, 0, 1, 0, 0],
      [0, 0, 1, 0, 0, 0, 1, 0, 0],
      [0, 0, 1, 0, 0, 0, 1, 0, 0],
      [0, 0, 1, 0, 0, 0, 1, 0, 0],
      [0, 0, 1, 0, 0, 0, 1, 0, 0],
      [0, 0, 1, 0, 0, 0, 1, 0, 0],
      [0, 0, 1, 0, 0, 0, 1, 0, 0],
      [0, 0, 1, 0, 0, 0, 1, 0, 0],
      [0, 0, 1, 0, 0, 0, 1, 0, 0],
      [0, 0, 1, 0, 0, 0, 1, 0, 0],
      [1.182470031688679, 0, 0.05013303168816668, 0, 0.9498669683118334, 0, 0.6666666666666666, 0, 4.353720541923735e-06],
      [1.464559452696154, 0, 0.05013303640167648, 0, 0.9498669635983236, 0, 0.6666666666666666, 0, 5.392341795728974e-06],
      [0.7865513305593622, 0, 0.05013302726090241, 0, 0.9498669727390976, 0, 0.6666666666666666, 0, 2.895992789130851e-06],
      [9.571185065637142, 0, 0.05013297216605814, 0, 0.9498670278339418, 0, 0.6666666666666666, 0, 3.524001785593587e-05],
      [1.220049709297029, 1.220049709297029, 1.02350510119424e-08, 9999.999999998339, 0.999999989764949, 1.347808193371435, 0.2605938918023566, 0, 0.1007644409748673],
      [1.438673261998602, 1.326173902960729, 0.75, 1, 0.25, 0, 0.6666666666666666, 0, 1.783792172930842e-05],
      [1.001269505065006, 0, 0.050132788850177, 0, 0.949867211149823, 0, 0.6666666666666666, 0, 3.686560754506317e-06],
      [784.500778044017, 0, 0.05091398586469911, 0, 0.9490860141353009, 0, 0.6666666666666666, 0, 0.002888442887341285],
      [0.3667752186924064, 6.714127912901468e-10, 0.05013303881249999, 0, 0.9498669611875, 0, 0.6666666666666666, 0, 1.350424756228545e-06],
      [0.1065072995151592, 0.09817879071138479, 0.75, 1, 0.25, 0, 0.6666666666666666, 0, 3.653083297538052e-06],
      [0.8899978999014696, 0.8204030892320364, 0.75, 1, 0.25, 0, 0.6666666666666666, 0, 1.199565313663849e-05],
      [0, 0, 1, 0, 0, 0, 1, 0, 0],
      [0, 0, 1, 0, 0, 0, 1, 0, 0],
      [0, 0, 1, 0, 0, 0, 1, 0, 0],
      [0.8943227477108115, 0.8943227477108115, 7.019614638954123e-08, 9999.999999998339, 0.9999999298038537, 0.2743716646852121, 0.4997872622827064, 0, 0.1007632356439682],
      [784.5258746042424, 0, 0.05091899921644487, 0, 0.9490810007835552, 0, 0.6666666666666666, 0, 0.002888535290029604],
      [0.1945362072773096, 0.1945362072773096, 7.004815678669649e-08, 9999.999999998339, 0.9999999299518432, 5.245096961476268, 0.03322905006809229, 1, 0.1007606591237117],
      [0.2450919875040725, 0, 0.0501330259211538, 0, 0.9498669740788462, 0, 0.6666666666666666, 0, 9.024008998634244e-07],
      [784.5300163092323, 0, 0.05092114192562033, 0, 0.9490788580743796, 0, 0.6666666666666666, 0, 0.00288855053931763],
      [0.9665842281251615, 0, 0.05013303835291688, 0, 0.9498669616470832, 0, 0.6666666666666666, 0, 3.558853498788677e-06],
      [0.8233977531359655, 0, 0.05013299793239695, 0, 0.949867002067603, 0, 0.6666666666666666, 0, 3.031657137967722e-06],
      [784.5208868196573, 0, 0.05091580478566964, 0, 0.9490841952143304, 0, 0.6666666666666666, 0, 0.002888516925572472],
      [0.3323104113024211, 0, 0.05013303880726335, 0, 0.9498669611927366, 0, 0.6666666666666666, 0, 1.223529244048856e-06],
      [0.3536932495274289, 6.474651498329539e-10, 0.05013303881249999, 0, 0.9498669611875, 0, 0.6666666666666666, 0, 1.302258429496914e-06],
      [0.998986995349741, 0.998986995349741, 1.58032461861995e-07, 9999.999999998339, 0.9999998419675381, 0.5880072600145354, 0.4062242754364476, 0, 0.1007636121564325],
      [2.165218591545906, 2.165218591545906, 1.055968880162354e-07, 9999.999999998339, 0.999999894403112, 1.521913048906114, 0.2365128121264566, 0, 0.1007679113730155],
      [4.101860829778749, 0, 0.05013267635356149, 0, 0.9498673236464386, 0, 0.6666666666666666, 0, 1.510258634564858e-05],
      [0, 0, 1, 0, 0, 0, 1, 0, 0],
      [0, 0, 1, 0, 0, 0, 1, 0, 0],
      [0, 0, 1, 0, 0, 0, 1, 0, 0],
      [0, 0, 1, 0, 0, 0, 1, 0, 0],
      [0, 0, 1, 0, 0, 0, 1, 0, 0],
      [0, 0, 1, 0, 0, 0, 1, 0, 0],
      [0.7259942381860486, 0.7259942381860486, 1.277671946844966e-07, 9999.999999998339, 0.9999998722328053, 0.09529820487477991, 0.5768690361450081, 0, 0.1007626100769339],
      [0, 0, 1, 0, 0, 0, 1, 0, 0],
      [0, 0, 1, 0, 0, 0, 1, 0, 0],
      [1.917278919731039, 1.917278919731039, 1.056090095318155e-08, 9999.999999998339, 0.9999999894390991, 0.1985924056131196, 0.5287651303251626, 0, 0.1007670080609866],
      [0.2234806446918808, 0.2234806446918808, 2.279522500644208e-07, 9999.999999998339, 0.9999997720477499, 0.4954048140797127, 0.4306750014763244, 0, 0.1007607497838149],
      [0.8513598331348595, 5.952885108494258e-10, 0.05013303881249999, 0, 0.9498669611875, 0, 0.6666666666666666, 0, 3.134610345388817e-06],
      [1.189343351355488, 0, 0.0501330387708552, 0, 0.9498669612291448, 0, 0.6666666666666666, 0, 4.379027325370807e-06],
      [3.932568454487682, 3.932568454487682, 1.001530975093028e-08, 9999.999999998339, 0.9999999899846902, 4.797075988888707, 0.04186434053154564, 0, 0.1007744281836477],
      [1.939509199029764, 0, 0.0501330208532431, 0, 0.9498669791467569, 0, 0.6666666666666666, 0, 7.141052893329559e-06],
      [17.72256069890816, 0, 0.05091234952996522, 0, 0.9490876504700347, 0, 0.6666666666666666, 0, 6.525245841548838e-05],
      [0.3035902093206391, 0, 0.05013301255424293, 0, 0.949866987445757, 0, 0.6666666666666666, 0, 1.117784717773028e-06],
      [0.3514341276913979, 0, 0.05013303840539523, 0, 0.9498669615946048, 0, 0.6666666666666666, 0, 1.29394059879728e-06],
      [0.3104343608086329, 0, 0.05013303862511518, 0, 0.9498669613748848, 0, 0.6666666666666666, 0, 1.14298410729393e-06],
      [0.4186141148912404, 0, 0.05013300626108184, 0, 0.9498669937389181, 0, 0.6666666666666666, 0, 1.541289692169596e-06],
      [4.406869715771419, 0, 0.05013303837690315, 0, 0.9498669616230968, 0, 0.6666666666666666, 0, 1.622559447002291e-05],
      [0.2762863213012976, 0, 0.05013303881058049, 0, 0.9498669611894195, 0, 0.6666666666666666, 0, 1.01725489886977e-06],
      [0.5710182930405971, 0, 0.05013285759999344, 0, 0.9498671424000066, 0, 0.6666666666666666, 0, 2.102424590562143e-06],
      [1.656124376891782, 0, 0.0501323626208019, 0, 0.9498676373791981, 0, 0.6666666666666666, 0, 6.097662119485098e-06],
      [0.6067457455681968, 0, 0.0501330388117538, 0, 0.9498669611882462, 0, 0.6666666666666666, 0, 2.233969018591223e-06],
      [1.87307286103222, 1.309691520271334e-09, 0.05013303881249999, 0, 0.9498669611875, 0, 0.6666666666666666, 0, 6.896441832637617e-06],
      [2.456698688318747, 0, 0.05013124987013248, 0, 0.9498687501298675, 0, 0.6666666666666666, 0, 9.045285933695789e-06],
      [5.24122690964425, 0, 0.05008066721567878, 0, 0.9499193327843212, 0, 0.6666666666666666, 0, 1.929760302577324e-05],
      [0.7762416245364431, 0, 0.05013303873083384, 0, 0.9498669612691661, 0, 0.6666666666666666, 0, 2.858033620872626e-06],
      [0.6895837752556983, 3.304850430644369e-09, 0.05013303881249999, 0, 0.9498669611875, 0, 0.6666666666666666, 0, 2.538969250150535e-06],
      [0.9642061154130726, 0.9642061154130726, 7.004815678669649e-08, 9999.999999998339, 0.9999999299518432, 6.250848171851722, 0.01982739392426303, 1, 0.1007634929615613],
      [0.8734369284186703, 0, 0.05013303713372293, 0, 0.949866962866277, 0, 0.6666666666666666, 0, 3.215895705957571e-06],
      [0.965205275148537, 0, 0.05013294093773046, 0, 0.9498670590622695, 0, 0.6666666666666666, 0, 3.553776350328432e-06],
      [8.462408573497285, 0, 0.05013007511759826, 0, 0.9498699248824017, 0, 0.6666666666666666, 0, 3.115762856837177e-05],
      [0.4280755140876422, 0, 0.05013303854838543, 0, 0.9498669614516145, 0, 0.6666666666666666, 0, 1.576125490906828e-06],
      [0.9934593456799836, 0, 0.05013303881249999, 0, 0.9498669611875, 0, 0.6666666666666666, 0, 3.65780463347236e-06],
      [0.2942438412990717, 0, 0.05013303847351106, 0, 0.949866961526489, 0, 0.6666666666666666, 0, 1.083372450774797e-06],
      [1.588072849609378, 0, 0.05013303560495974, 0, 0.9498669643950403, 0, 0.6666666666666666, 0, 5.847104114378131e-06],
      [125.1765730141535, 0, 0.05091891608427435, 0, 0.9490810839157257, 0, 0.6666666666666666, 0, 0.000460885944416746],
      [0.05170291730588137, 0, 0.05013303881239787, 0, 0.9498669611876022, 0, 0.6666666666666666, 0, 1.903642774189683e-07],
      [0.805742919647806, 3.861547718810514e-09, 0.05013303881249999, 0, 0.9498669611875, 0, 0.6666666666666666, 0, 2.96665404541127e-06],
      [0.6359106123552014, 0, 0.05013303881249999, 0, 0.9498669611875, 0, 0.6666666666666666, 0, 2.341350750246373e-06],
      [2.704716071004921, 0, 0.0501295449029272, 0, 0.9498704550970728, 0, 0.6666666666666666, 0, 9.958457806823857e-06],
      [3.575055995295255, 0, 0.05012894181797536, 0, 0.9498710581820247, 0, 0.6666666666666666, 0, 1.316295069484049e-05],
      [1.835344636744493, 0, 0.05013303669746354, 0, 0.9498669633025365, 0, 0.6666666666666666, 0, 6.757530789252018e-06],
      [0.4249040313748741, 0, 0.05013290680878137, 0, 0.9498670931912186, 0, 0.6666666666666666, 0, 1.564448451265311e-06],
      [1.203347956658406, 0, 0.05013267507563506, 0, 0.949867324924365, 0, 0.6666666666666666, 0, 4.430590693705625e-06],
      [1.398943605749085, 2.560583619301385e-09, 0.05013303881249999, 0, 0.9498669611875, 0, 0.6666666666666666, 0, 5.150751690657357e-06],
      [12.42066241443735, 0, 0.05013203219509139, 0, 0.9498679678049086, 0, 0.6666666666666666, 0, 4.57314702688999e-05],
      [0.3751333627936891, 0, 0.05013303557050426, 0, 0.9498669644294957, 0, 0.6666666666666666, 0, 1.381198494496654e-06],
      [12.91457977280546, 0, 0.0501330322812648, 0, 0.9498669677187352, 0, 0.6666666666666666, 0, 4.755001796272095e-05],
      [0.4375936936935575, 8.010519477875503e-10, 0.05013303881249999, 0, 0.9498669611875, 0, 0.6666666666666666, 0, 1.611170349076547e-06],
      [1.307717795998422, 0, 0.05013303868077403, 0, 0.949866961319226, 0, 0.6666666666666666, 0, 4.814868604616385e-06],
      [784.5290366321309, 0, 0.05091674149871778, 0, 0.9490832585012823, 0, 0.6666666666666666, 0, 0.002888546932257657],
      [3.524864681833747, 0, 0.05013302337432415, 0, 0.9498669766256759, 0, 0.6666666666666666, 0, 1.297815197133167e-05],
      [8.980784924690724, 0, 0.05013302907524848, 0, 0.9498669709247515, 0, 0.6666666666666666, 0, 3.306623149965735e-05],
      [784.5312875413148, 0, 0.05091307241095134, 0, 0.9490869275890487, 0, 0.6666666666666666, 0, 0.002888555219849974],
      [2.329184317851998, 0, 0.05013303635052335, 0, 0.9498669636494766, 0, 0.6666666666666666, 0, 8.575792484209605e-06],
      [1.262705975211389, 0, 0.05013303217902476, 0, 0.9498669678209752, 0, 0.6666666666666666, 0, 4.649140185681293e-06],
      [0, 0, 1, 0, 0, 0, 1, 0, 0],
      [0.4659963555352, 0, 0.05013290843720041, 0, 0.9498670915627996, 0, 0.6666666666666666, 0, 1.715745728166872e-06],
      [0.6451264585721714, 0, 0.05013303881249999, 0, 0.9498669611875, 0, 0.6666666666666666, 0, 2.37528245076375e-06],
      [9.007811149759071e-15, 8.30343093539801e-15, 0.75, 0, 0.25, 0, 0.6666666666666666, 0, 9.59147353870484e-20],
      [0.6336525366438946, 0, 0.05013284173987047, 0, 0.9498671582601296, 0, 0.6666666666666666, 0, 2.333036771586386e-06],
      [0.6100253971429376, 4.265424513961366e-10, 0.05013303881249999, 0, 0.9498669611875, 0, 0.6666666666666666, 0, 2.246044323929566e-06],
      [784.5308631498474, 0, 0.05092596342801059, 0, 0.9490740365719894, 0, 0.6666666666666666, 0, 0.002888553657288727],
      [0.4489444839045556, 0, 0.05013296899403355, 0, 0.9498670310059665, 0, 0.6666666666666666, 0, 1.652962670831742e-06],
      [0.6605878008192346, 0, 0.05013298734767317, 0, 0.9498670126523269, 0, 0.6666666666666666, 0, 2.432209359305036e-06],
      [611.0344332641857, 0, 0.04948100030631371, 0, 0.9505189996936863, 0, 0.6666666666666666, 0, 0.002249759480268513],
      [1.684997963125979, 0, 0.050128709335306, 0, 0.949871290664694, 0, 0.6666666666666666, 0, 6.203971389181608e-06],
      [0.6423867057104971, 0, 0.05013283902583874, 0, 0.9498671609741612, 0, 0.6666666666666666, 0, 2.365194991467524e-06],
      [51.15395295586286, 0, 0.05092672893213895, 0, 0.9490732710678611, 0, 0.6666666666666666, 0, 0.0001883430529452739],
      [0.1254343986017455, 0, 0.05013303637729261, 0, 0.9498669636227074, 0, 0.6666666666666666, 0, 4.618352289878989e-07],
      [2.080120646410994, 0, 0.05012723386313867, 0, 0.9498727661368613, 0, 0.6666666666666666, 0, 7.658768294555446e-06],
      [3.208411273328996, 0, 0.0501300301417523, 0, 0.9498699698582477, 0, 0.6666666666666666, 0, 1.181300641309596e-05],
      [1.269665759451881, 0, 0.05013303881247641, 0, 0.9498669611875236, 0, 0.6666666666666666, 0, 4.674765321881921e-06],
      [1.265265031685279, 0, 0.05013246498724577, 0, 0.9498675350127542, 0, 0.6666666666666666, 0, 4.658562341372127e-06],
      [52.48750656448115, 0, 0.05092218400286413, 0, 0.9490778159971358, 0, 0.6666666666666666, 0, 0.0001932530460816804],
      [1.41744080738682, 0, 0.05013281795816737, 0, 0.9498671820418326, 0, 0.6666666666666666, 0, 5.21885628785703e-06],
      [0.5546600641071457, 0, 0.05013298921356999, 0, 0.94986701078643, 0, 0.6666666666666666, 0, 2.042195446965709e-06],
      [3.413770910363852, 0, 0.05013303879597102, 0, 0.949866961204029, 0, 0.6666666666666666, 0, 1.256911730494142e-05],
      [0.370883025743332, 0, 0.05013291118515755, 0, 0.9498670888148425, 0, 0.6666666666666666, 0, 1.365549235546883e-06],
      [0.4662284089142585, 0, 0.05013303852996504, 0, 0.9498669614700349, 0, 0.6666666666666666, 0, 1.716600122389266e-06],
      [0.4221290485564684, 0, 0.05013290687663217, 0, 0.9498670931233678, 0, 0.6666666666666666, 0, 1.554231279264153e-06],
      [1.941366769449983, 0, 0.05013266483130896, 0, 0.949867335168691, 0, 0.6666666666666666, 0, 7.147892256932732e-06],
      [8.521282114622293, 0, 0.05012934971981821, 0, 0.9498706502801818, 0, 0.6666666666666666, 0, 3.137439426940668e-05],
      [0.4051469271272148, 0, 0.05013297581303829, 0, 0.9498670241869617, 0, 0.6666666666666666, 0, 1.491705034259535e-06],
      [1.852156149061687, 1.852156149061687, 7.004815678669649e-08, 9999.999999998339, 0.9999999299518432, 5.19796860826095, 0.03404531051485638, 1, 0.1007667622935014],
      [0.2788883251748132, 0, 0.05013299082502633, 0, 0.9498670091749737, 0, 0.6666666666666666, 0, 1.026835182014969e-06],
      [1.087680481943007, 0, 0.05013255457996162, 0, 0.9498674454200384, 0, 0.6666666666666666, 0, 4.004716170710982e-06],
      [0.9262885281503126, 0, 0.05013303881246742, 0, 0.9498669611875326, 0, 0.6666666666666666, 0, 3.4104893017856e-06],
      [1.154199030100771, 0, 0.05013266624379327, 0, 0.9498673337562067, 0, 0.6666666666666666, 0, 4.249629920550221e-06],
      [784.5143945157904, 0, 0.0509144601499586, 0, 0.9490855398500414, 0, 0.6666666666666666, 0, 0.002888493021645987],
      [1.372717357497854, 0, 0.05013240787022064, 0, 0.9498675921297793, 0, 0.6666666666666666, 0, 5.054189617861836e-06],
      [1.345682352593402, 2.463384379581949e-09, 0.05013303881249999, 0, 0.9498669611875, 0, 0.6666666666666666, 0, 4.954649797335456e-06],
      [784.5298180347705, 0, 0.0509124361333109, 0, 0.9490875638666891, 0, 0.6666666666666666, 0, 0.00288854980929355],
      [0.5729595052717023, 1.048850416072725e-09, 0.05013303881249999, 0, 0.9498669611875, 0, 0.6666666666666666, 0, 2.109571914356234e-06],
      [784.5215956167883, 0, 0.05091234786663928, 0, 0.9490876521333607, 0, 0.6666666666666666, 0, 0.002888519535283118],
      [1.732410885853287, 0, 0.05013130622853102, 0, 0.949868693771469, 0, 0.6666666666666666, 0, 6.378540393129833e-06],
      [9.023781591302162e-17, 8.318152542695961e-17, 0.75, 0, 0.25, 0, 0.6666666666666666, 0, 9.608478787251385e-22],
      [0.6018722621286632, 0, 0.050132807905671, 0, 0.949867192094329, 0, 0.6666666666666666, 0, 2.216025405313243e-06],
      [0.3725529792321267, 0, 0.0501330221551302, 0, 0.9498669778448698, 0, 0.6666666666666666, 0, 1.371697814887908e-06],
      [0.4218349645999402, 0, 0.05013297321774544, 0, 0.9498670267822545, 0, 0.6666666666666666, 0, 1.553148495490971e-06],
      [0.2693626107383297, 0, 0.05013302914376192, 0, 0.9498669708562381, 0, 0.6666666666666666, 0, 9.917625818583365e-07],
      [0.1380109148403351, 0, 0.05013303881219763, 0, 0.9498669611878023, 0, 0.6666666666666666, 0, 5.081405353605182e-07],
      [0.9172898612143396, 0, 0.05013280014621049, 0, 0.9498671998537895, 0, 0.6666666666666666, 0, 3.377357230748564e-06],
      [0.2868315169560064, 0, 0.05013302851614208, 0, 0.9498669714838579, 0, 0.6666666666666666, 0, 1.056081113243208e-06],
      [0.2992885487653683, 0, 0.05013302731603118, 0, 0.9498669726839688, 0, 0.6666666666666666, 0, 1.101946491499234e-06],
      [119.3448730296255, 0, 0.05092130077550965, 0, 0.9490786992244904, 0, 0.6666666666666666, 0, 0.0004394142865002092],
      [0.3984762710868903, 0, 0.05013291291535278, 0, 0.9498670870846472, 0, 0.6666666666666666, 0, 1.467144435299243e-06],
      [0.5408010420424761, 0, 0.05013303881196651, 0, 0.9498669611880335, 0, 0.6666666666666666, 0, 1.991168099602192e-06]
      ]
    }
  }
}
