# Supplementary material for: Loss of inner kinetochore genes is associated with the transition to an unconventional point centromere in budding yeast
Source: PeerJ. 2020 Sep 29;8:e10085. doi: 10.7717/peerj.10085 (PMC7531349; doi:10.7717/peerj.10085)
Supplement: Supplemental Information 3 — The multiple sequence alignment of open reading frame nucleotide sequences and amino acid sequences generated using MUSCLE, M-coffee, Clustal Omega and Guidance with PRANK are provided along with the commands used for the command line tools. Results of the selection tests from BUSTED, FEL, MEME and RELAX from the HYPHY package are provided as json files that can be visualized using the online hyphy vision website. [file peerj-08-10085-s003.zip › Supplementary_Material_S3/selection_tests/MEME/MEME_Ncas.csv]

Site	Partition	&alpha;	&beta;<sup>-</sup>	p<sup>-</sup>	&beta;<sup>+</sup>	p<sup>+</sup>	LRT	p-value	# branches under selection	Total branch length
1	1	0.00	0.00	1.00	0.00	0.00	0.00	1.00	0.00	0.00
2	1	0.73	0.73	0.00	10000.00	1.00	1.89	0.19	0.00	0.10
3	1	7.56	0.00	0.05	0.00	0.95	0.00	0.67	0.00	0.00
4	1	0.51	0.00	0.05	0.00	0.95	0.00	0.67	0.00	0.00
5	1	784.53	0.00	0.05	0.00	0.95	0.00	0.67	0.00	0.00
6	1	0.41	0.41	0.00	10000.00	1.00	0.78	0.36	0.00	0.10
7	1	4.70	4.70	0.00	10000.00	1.00	0.04	0.61	0.00	0.10
8	1	0.15	0.00	0.05	0.00	0.95	0.00	0.67	0.00	0.00
9	1	0.56	0.56	0.00	10000.00	1.00	0.07	0.59	0.00	0.10
10	1	0.00	0.00	0.75	1.00	0.25	0.00	0.67	0.00	0.00
11	1	20.85	19.22	0.75	0.82	0.25	0.00	0.67	0.00	0.00
12	1	53.64	49.44	0.75	1.00	0.25	0.00	0.67	0.00	0.00
13	1	156.59	144.35	0.75	1.00	0.25	0.00	0.67	0.00	0.00
14	1	0.00	0.00	1.00	0.00	0.00	0.00	1.00	0.00	0.00
15	1	0.00	0.00	1.00	0.00	0.00	0.00	1.00	0.00	0.00
16	1	0.00	0.00	1.00	0.00	0.00	0.00	1.00	0.00	0.00
17	1	0.00	0.00	1.00	0.00	0.00	0.00	1.00	0.00	0.00
18	1	1.21	1.21	0.00	10000.00	1.00	0.25	0.51	0.00	0.10
19	1	0.00	0.00	0.00	11.77	1.00	-0.00	0.67	0.00	0.00
20	1	0.77	0.76	0.00	10000.00	1.00	0.01	0.64	0.00	0.10
21	1	0.00	0.00	1.00	16.63	0.00	0.00	0.67	0.00	0.00
22	1	784.53	0.00	0.05	0.00	0.95	0.00	0.67	0.00	0.00
23	1	24.37	0.00	0.05	0.00	0.95	0.00	0.67	0.00	0.00
24	1	0.00	0.00	0.00	11.77	1.00	-0.00	0.67	0.00	0.00
25	1	34.25	0.00	0.05	0.00	0.95	0.00	0.67	0.00	0.00
26	1	0.00	0.00	1.00	0.00	0.00	0.00	1.00	0.00	0.00
27	1	1.19	0.00	0.05	0.00	0.95	0.00	0.67	0.00	0.00
28	1	0.00	0.00	1.00	0.00	0.00	0.00	1.00	0.00	0.00
29	1	784.25	0.00	0.05	0.00	0.95	0.00	0.67	0.00	0.00
30	1	2.39	2.39	0.00	10000.00	1.00	0.05	0.61	0.00	0.10
31	1	3.36	0.00	0.05	0.00	0.95	0.00	0.67	0.00	0.00
32	1	0.00	0.00	1.00	0.00	0.00	0.00	1.00	0.00	0.00
33	1	0.00	0.00	1.00	0.00	0.00	0.00	1.00	0.00	0.00
34	1	13.27	0.00	0.05	0.00	0.95	0.00	0.67	0.00	0.00
35	1	2.75	2.75	0.00	10000.00	1.00	0.05	0.61	0.00	0.10
36	1	34.25	0.00	0.05	0.00	0.95	0.00	0.67	0.00	0.00
37	1	52.98	52.98	0.00	10000.00	1.00	0.02	0.63	0.00	0.10
38	1	0.00	0.00	1.00	0.00	0.00	0.00	1.00	0.00	0.00
39	1	0.00	0.00	1.00	0.00	0.00	0.00	1.00	0.00	0.00
40	1	0.00	0.00	1.00	0.00	0.00	0.00	1.00	0.00	0.00
41	1	0.00	0.00	1.00	0.00	0.00	0.00	1.00	0.00	0.00
42	1	0.00	0.00	1.00	0.00	0.00	0.00	1.00	0.00	0.00
43	1	0.00	0.00	1.00	0.00	0.00	0.00	1.00	0.00	0.00
44	1	0.00	0.00	1.00	0.00	0.00	0.00	1.00	0.00	0.00
45	1	0.00	0.00	1.00	0.00	0.00	0.00	1.00	0.00	0.00
46	1	0.59	0.00	0.05	0.00	0.95	0.00	0.67	0.00	0.00
47	1	0.82	0.00	0.05	0.00	0.95	0.00	0.67	0.00	0.00
48	1	6.55	6.04	0.75	1.00	0.25	0.00	0.67	0.00	0.00
49	1	3.58	3.30	0.75	1.00	0.25	0.00	0.67	0.00	0.00
50	1	0.90	0.83	0.75	1.00	0.25	-0.00	0.67	0.00	0.00
51	1	0.49	0.45	0.75	1.00	0.25	0.00	0.67	0.00	0.00
52	1	0.96	0.88	0.75	1.00	0.25	0.00	0.67	0.00	0.00
53	1	0.27	0.25	0.75	1.00	0.25	0.00	0.67	0.00	0.00
54	1	0.72	0.67	0.75	1.00	0.25	0.00	0.67	0.00	0.00
55	1	1.09	1.00	0.75	1.00	0.25	0.00	0.67	0.00	0.00
56	1	0.43	0.39	0.75	1.00	0.25	0.00	0.67	0.00	0.00
57	1	0.67	0.62	0.75	1.00	0.25	-0.00	0.67	0.00	0.00
58	1	0.00	0.00	1.00	0.00	0.00	0.00	1.00	0.00	0.00
59	1	0.52	0.47	0.75	1.00	0.25	0.00	0.67	0.00	0.00
60	1	0.18	0.17	0.75	1.00	0.25	0.00	0.67	0.00	0.00
61	1	0.00	0.00	1.00	0.00	0.00	0.00	1.00	0.00	0.00
62	1	0.00	0.00	1.00	0.00	0.00	0.00	1.00	0.00	0.00
63	1	0.00	0.00	1.00	0.00	0.00	0.00	1.00	0.00	0.00
64	1	0.67	0.61	0.75	1.22	0.25	-0.00	0.67	0.00	0.00
65	1	10.66	0.00	0.05	0.00	0.95	0.00	0.67	0.00	0.00
66	1	0.23	0.00	0.05	0.00	0.95	0.00	0.67	0.00	0.00
67	1	0.67	0.67	0.00	10000.00	1.00	2.41	0.15	0.00	0.10
68	1	2.56	0.00	0.05	0.00	0.95	0.00	0.67	0.00	0.00
69	1	0.76	0.00	0.05	0.00	0.95	0.00	0.67	0.00	0.00
70	1	0.16	0.00	0.05	0.00	0.95	0.00	0.67	0.00	0.00
71	1	0.00	0.00	1.00	0.00	0.00	0.00	1.00	0.00	0.00
72	1	0.00	0.00	1.00	0.00	0.00	0.00	1.00	0.00	0.00
73	1	0.00	0.00	1.00	0.00	0.00	0.00	1.00	0.00	0.00
74	1	0.00	0.00	1.00	0.00	0.00	0.00	1.00	0.00	0.00
75	1	0.91	0.91	0.00	10000.00	1.00	11.75	0.00	1.00	0.10
76	1	778.50	0.00	0.05	0.00	0.95	0.00	0.67	0.00	0.00
77	1	0.00	0.00	1.00	0.00	0.00	0.00	1.00	0.00	0.00
78	1	0.00	0.00	1.00	0.00	0.00	0.00	1.00	0.00	0.00
79	1	0.00	0.00	1.00	0.00	0.00	0.00	1.00	0.00	0.00
80	1	0.00	0.00	1.00	0.00	0.00	0.00	1.00	0.00	0.00
81	1	0.00	0.00	1.00	0.00	0.00	0.00	1.00	0.00	0.00
82	1	0.00	0.00	1.00	0.00	0.00	0.00	1.00	0.00	0.00
83	1	0.00	0.00	1.00	0.00	0.00	0.00	1.00	0.00	0.00
84	1	0.00	0.00	1.00	0.00	0.00	0.00	1.00	0.00	0.00
85	1	0.00	0.00	1.00	0.00	0.00	0.00	1.00	0.00	0.00
86	1	0.00	0.00	1.00	0.00	0.00	0.00	1.00	0.00	0.00
87	1	0.42	0.00	0.05	0.00	0.95	0.00	0.67	0.00	0.00
88	1	0.81	0.81	0.00	10000.00	1.00	0.00	0.66	0.00	0.10
89	1	0.00	0.00	1.00	0.00	0.00	0.00	1.00	0.00	0.00
90	1	784.53	0.00	0.05	0.00	0.95	0.00	0.67	0.00	0.00
91	1	0.00	0.00	1.00	16.16	0.00	-0.00	0.67	0.00	0.00
92	1	0.00	0.00	1.00	0.00	0.00	0.00	1.00	0.00	0.00
93	1	0.00	0.00	1.00	0.00	0.00	0.00	1.00	0.00	0.00
94	1	0.00	0.00	1.00	0.00	0.00	0.00	1.00	0.00	0.00
95	1	0.00	0.00	1.00	0.00	0.00	0.00	1.00	0.00	0.00
96	1	0.00	0.00	1.00	0.00	0.00	0.00	1.00	0.00	0.00
97	1	0.00	0.00	1.00	0.00	0.00	0.00	1.00	0.00	0.00
98	1	0.00	0.00	1.00	0.00	0.00	0.00	1.00	0.00	0.00
99	1	0.00	0.00	1.00	0.00	0.00	0.00	1.00	0.00	0.00
100	1	0.00	0.00	1.00	0.00	0.00	0.00	1.00	0.00	0.00
101	1	0.00	0.00	1.00	0.00	0.00	0.00	1.00	0.00	0.00
102	1	0.00	0.00	1.00	0.00	0.00	0.00	1.00	0.00	0.00
103	1	0.00	0.00	1.00	0.00	0.00	0.00	1.00	0.00	0.00
104	1	2.36	2.17	0.75	1.00	0.25	0.00	0.67	0.00	0.00
105	1	110.94	0.00	0.05	0.00	0.95	0.00	0.67	0.00	0.00
106	1	784.53	784.53	0.00	10000.00	1.00	2.53	0.14	0.00	0.10
107	1	0.00	0.00	1.00	0.00	0.00	0.00	1.00	0.00	0.00
108	1	0.00	0.00	1.00	0.00	0.00	0.00	1.00	0.00	0.00
109	1	0.00	0.00	1.00	0.00	0.00	0.00	1.00	0.00	0.00
110	1	0.19	0.00	0.05	0.00	0.95	0.00	0.67	0.00	0.00
111	1	784.53	0.00	0.05	0.00	0.95	0.00	0.67	0.00	0.00
112	1	2.44	2.25	0.75	1.00	0.25	0.00	0.67	0.00	0.00
113	1	784.53	723.18	0.75	1.00	0.25	0.00	0.67	0.00	0.01
114	1	0.00	0.00	1.00	0.00	0.00	0.00	1.00	0.00	0.00
115	1	0.00	0.00	1.00	0.00	0.00	0.00	1.00	0.00	0.00
116	1	0.00	0.00	1.00	0.00	0.00	0.00	1.00	0.00	0.00
117	1	0.00	0.00	1.00	0.00	0.00	0.00	1.00	0.00	0.00
118	1	0.00	0.00	1.00	0.00	0.00	0.00	1.00	0.00	0.00
119	1	0.00	0.00	1.00	0.00	0.00	0.00	1.00	0.00	0.00
120	1	0.00	0.00	1.00	0.00	0.00	0.00	1.00	0.00	0.00
121	1	1.20	1.10	0.75	1.00	0.25	0.00	0.67	0.00	0.00
122	1	784.47	723.13	0.75	1.00	0.25	0.00	0.67	0.00	0.01
123	1	5.59	0.00	0.05	0.00	0.95	0.00	0.67	0.00	0.00
124	1	0.31	0.00	0.05	0.00	0.95	0.00	0.67	0.00	0.00
125	1	4.91	0.00	0.05	0.00	0.95	0.00	0.67	0.00	0.00
126	1	3.35	0.00	0.05	0.00	0.95	0.00	0.67	0.00	0.00
127	1	0.56	0.00	0.05	0.00	0.95	0.00	0.67	0.00	0.00
128	1	0.24	0.00	0.05	0.00	0.95	0.00	0.67	0.00	0.00
129	1	0.76	0.00	0.05	0.00	0.95	0.00	0.67	0.00	0.00
130	1	2.80	0.00	0.05	0.00	0.95	0.00	0.67	0.00	0.00
131	1	1.51	0.00	0.05	0.00	0.95	0.00	0.67	0.00	0.00
132	1	1.41	0.00	0.05	0.00	0.95	0.00	0.67	0.00	0.00
133	1	0.38	0.00	0.05	0.00	0.95	0.00	0.67	0.00	0.00
134	1	1.12	0.00	0.05	0.00	0.95	0.00	0.67	0.00	0.00
135	1	0.62	0.00	0.05	0.00	0.95	0.00	0.67	0.00	0.00
136	1	0.26	0.00	0.05	0.00	0.95	0.00	0.67	0.00	0.00
137	1	784.53	0.00	0.05	0.00	0.95	0.00	0.67	0.00	0.00
138	1	1.44	0.00	0.05	0.00	0.95	0.00	0.67	0.00	0.00
139	1	0.48	0.00	0.05	0.00	0.95	0.00	0.67	0.00	0.00
140	1	4.67	0.00	0.05	0.00	0.95	0.00	0.67	0.00	0.00
141	1	2.37	0.00	0.05	0.00	0.95	0.00	0.67	0.00	0.00
142	1	7.05	0.00	0.05	0.00	0.95	0.00	0.67	0.00	0.00
143	1	18.56	17.11	0.75	1.00	0.25	0.00	0.67	0.00	0.00
144	1	784.52	723.18	0.75	1.00	0.25	0.00	0.67	0.00	0.01
145	1	2.78	2.57	0.75	1.00	0.25	0.00	0.67	0.00	0.00
146	1	1.75	1.61	0.75	1.00	0.25	0.00	0.67	0.00	0.00
147	1	372.99	343.83	0.75	1.00	0.25	0.00	0.67	0.00	0.00
148	1	0.69	0.64	0.75	1.00	0.25	-0.00	0.67	0.00	0.00
149	1	3.36	0.00	0.05	0.00	0.95	0.00	0.67	0.00	0.00
150	1	0.19	0.19	0.00	10000.00	1.00	5.62	0.03	1.00	0.10
151	1	0.00	0.00	1.00	0.00	0.00	0.00	1.00	0.00	0.00
152	1	0.00	0.00	1.00	0.00	0.00	0.00	1.00	0.00	0.00
153	1	0.00	0.00	1.00	0.00	0.00	0.00	1.00	0.00	0.00
154	1	0.00	0.00	1.00	0.00	0.00	0.00	1.00	0.00	0.00
155	1	0.00	0.00	1.00	0.00	0.00	0.00	1.00	0.00	0.00
156	1	0.00	0.00	1.00	0.00	0.00	0.00	1.00	0.00	0.00
157	1	0.00	0.00	1.00	0.00	0.00	0.00	1.00	0.00	0.00
158	1	0.00	0.00	1.00	0.00	0.00	0.00	1.00	0.00	0.00
159	1	0.00	0.00	1.00	0.00	0.00	0.00	1.00	0.00	0.00
160	1	4.33	0.00	0.05	0.00	0.95	0.00	0.67	0.00	0.00
161	1	0.00	0.00	1.00	0.00	0.00	0.00	1.00	0.00	0.00
162	1	6.52	6.01	0.75	1.00	0.25	0.00	0.67	0.00	0.00
163	1	0.74	0.68	0.75	1.00	0.25	-0.00	0.67	0.00	0.00
164	1	0.88	0.81	0.75	1.00	0.25	-0.00	0.67	0.00	0.00
165	1	0.00	0.00	1.00	0.00	0.00	0.00	1.00	0.00	0.00
166	1	784.53	0.00	0.05	0.00	0.95	0.00	0.67	0.00	0.00
167	1	0.69	0.00	0.05	0.00	0.95	0.00	0.67	0.00	0.00
168	1	0.82	0.82	0.00	10000.00	1.00	7.15	0.01	0.00	0.10
169	1	0.29	0.00	0.05	0.00	0.95	0.00	0.67	0.00	0.00
170	1	3.41	0.00	0.05	0.00	0.95	0.00	0.67	0.00	0.00
171	1	0.96	0.00	0.05	0.00	0.95	0.00	0.67	0.00	0.00
172	1	143.47	132.25	0.75	1.00	0.25	0.00	0.67	0.00	0.00
173	1	1.60	1.48	0.75	1.00	0.25	0.00	0.67	0.00	0.00
174	1	0.00	0.00	0.75	1.00	0.25	0.00	0.67	0.00	0.00
175	1	784.52	723.18	0.75	1.00	0.25	0.00	0.67	0.00	0.01
176	1	0.10	0.09	0.75	1.00	0.25	0.00	0.67	0.00	0.00
177	1	0.00	0.00	0.75	1.22	0.25	0.00	0.67	0.00	0.00
178	1	0.00	0.00	0.75	1.00	0.25	0.00	0.67	0.00	0.00
179	1	0.14	0.13	0.75	1.00	0.25	-0.00	0.67	0.00	0.00
180	1	2.91	2.69	0.75	1.00	0.25	0.00	0.67	0.00	0.00
181	1	4.92	4.54	0.75	1.00	0.25	0.00	0.67	0.00	0.00
182	1	1.09	1.01	0.75	1.00	0.25	0.00	0.67	0.00	0.00
183	1	784.50	722.43	0.75	1.00	0.25	0.00	0.67	0.00	0.01
184	1	0.00	0.00	1.00	0.00	0.00	0.00	1.00	0.00	0.00
185	1	0.00	0.00	1.00	0.00	0.00	0.00	1.00	0.00	0.00
186	1	0.00	0.00	1.00	0.00	0.00	0.00	1.00	0.00	0.00
187	1	0.00	0.00	1.00	0.00	0.00	0.00	1.00	0.00	0.00
188	1	0.00	0.00	1.00	0.00	0.00	0.00	1.00	0.00	0.00
189	1	0.00	0.00	1.00	0.00	0.00	0.00	1.00	0.00	0.00
190	1	0.00	0.00	1.00	0.00	0.00	0.00	1.00	0.00	0.00
191	1	0.00	0.00	1.00	0.00	0.00	0.00	1.00	0.00	0.00
192	1	0.00	0.00	1.00	0.00	0.00	0.00	1.00	0.00	0.00
193	1	0.00	0.00	1.00	0.00	0.00	0.00	1.00	0.00	0.00
194	1	0.00	0.00	1.00	0.00	0.00	0.00	1.00	0.00	0.00
195	1	0.00	0.00	1.00	0.00	0.00	0.00	1.00	0.00	0.00
196	1	0.00	0.00	1.00	0.00	0.00	0.00	1.00	0.00	0.00
197	1	10.29	9.48	0.75	0.99	0.25	0.00	0.67	0.00	0.00
198	1	0.00	0.00	0.75	1.00	0.25	0.00	0.67	0.00	0.00
199	1	0.00	0.00	0.75	1.00	0.25	0.00	0.67	0.00	0.00
200	1	0.07	0.07	0.75	1.00	0.25	-0.00	0.67	0.00	0.00
201	1	0.74	0.68	0.75	1.00	0.25	-0.00	0.67	0.00	0.00
202	1	3.21	2.96	0.75	1.00	0.25	0.00	0.67	0.00	0.00
203	1	2.67	2.46	0.75	1.00	0.25	0.00	0.67	0.00	0.00
204	1	18.07	16.65	0.75	1.00	0.25	0.00	0.67	0.00	0.00
205	1	8.87	8.18	0.75	1.00	0.25	0.00	0.67	0.00	0.00
206	1	8.65	7.97	0.75	1.00	0.25	0.00	0.67	0.00	0.00
207	1	784.50	723.16	0.75	1.22	0.25	0.00	0.67	0.00	0.01
208	1	1.02	0.94	0.75	1.00	0.25	0.00	0.67	0.00	0.00
209	1	784.42	723.08	0.75	1.00	0.25	0.00	0.67	0.00	0.01
210	1	784.53	723.18	0.75	0.82	0.25	0.00	0.67	0.00	0.01
211	1	2.18	2.01	0.75	1.00	0.25	0.00	0.67	0.00	0.00
212	1	0.00	0.00	0.75	1.00	0.25	-0.00	0.67	0.00	0.00
213	1	0.00	0.00	0.75	1.22	0.25	0.00	0.67	0.00	0.00
214	1	0.92	0.85	0.75	1.00	0.25	0.00	0.67	0.00	0.00
215	1	0.00	0.00	1.00	0.00	0.00	0.00	1.00	0.00	0.00
216	1	1.00	0.93	0.75	1.00	0.25	0.00	0.67	0.00	0.00
217	1	784.38	723.04	0.75	1.00	0.25	0.00	0.67	0.00	0.01
218	1	2.87	2.65	0.75	1.00	0.25	0.00	0.67	0.00	0.00
219	1	1.85	1.70	0.75	1.22	0.25	0.00	0.67	0.00	0.00
220	1	1.13	1.04	0.75	1.00	0.25	0.00	0.67	0.00	0.00
221	1	8.52	7.85	0.75	1.01	0.25	0.00	0.67	0.00	0.00
222	1	784.53	723.18	0.75	1.00	0.25	0.00	0.67	0.00	0.01
223	1	3.00	2.76	0.75	1.00	0.25	0.00	0.67	0.00	0.00
224	1	0.00	0.00	0.75	1.00	0.25	0.00	0.67	0.00	0.00
225	1	0.00	0.00	0.75	1.00	0.25	0.00	0.67	0.00	0.00
226	1	784.53	723.18	0.75	1.00	0.25	0.00	0.67	0.00	0.01
227	1	784.53	784.21	0.75	1.00	0.25	0.00	0.67	0.00	0.01
228	1	1.57	1.45	0.75	1.00	0.25	0.00	0.67	0.00	0.00
229	1	24.14	20.76	0.75	1.00	0.25	0.00	0.67	0.00	0.00
230	1	784.53	723.18	0.75	1.00	0.25	0.00	0.67	0.00	0.01
231	1	0.00	0.00	1.00	0.00	0.00	0.00	1.00	0.00	0.00
232	1	1.25	1.15	0.75	1.00	0.25	0.00	0.67	0.00	0.00
233	1	0.00	0.00	1.00	0.00	0.00	0.00	1.00	0.00	0.00
234	1	0.00	0.00	1.00	0.00	0.00	0.00	1.00	0.00	0.00
235	1	0.00	0.00	1.00	0.00	0.00	0.00	1.00	0.00	0.00
236	1	0.00	0.00	1.00	0.00	0.00	0.00	1.00	0.00	0.00
237	1	0.00	0.00	1.00	0.00	0.00	0.00	1.00	0.00	0.00
238	1	0.00	0.00	1.00	0.00	0.00	0.00	1.00	0.00	0.00
239	1	0.00	0.00	1.00	0.00	0.00	0.00	1.00	0.00	0.00
240	1	0.00	0.00	1.00	0.00	0.00	0.00	1.00	0.00	0.00
241	1	0.00	0.00	1.00	0.00	0.00	0.00	1.00	0.00	0.00
242	1	0.00	0.00	1.00	0.00	0.00	0.00	1.00	0.00	0.00
243	1	0.00	0.00	1.00	0.00	0.00	0.00	1.00	0.00	0.00
244	1	0.00	0.00	1.00	0.00	0.00	0.00	1.00	0.00	0.00
245	1	0.00	0.00	1.00	0.00	0.00	0.00	1.00	0.00	0.00
246	1	0.00	0.00	1.00	0.00	0.00	0.00	1.00	0.00	0.00
247	1	0.00	0.00	1.00	0.00	0.00	0.00	1.00	0.00	0.00
248	1	0.00	0.00	1.00	0.00	0.00	0.00	1.00	0.00	0.00
249	1	0.00	0.00	1.00	0.00	0.00	0.00	1.00	0.00	0.00
250	1	0.00	0.00	1.00	0.00	0.00	0.00	1.00	0.00	0.00
251	1	0.00	0.00	1.00	0.00	0.00	0.00	1.00	0.00	0.00
252	1	0.00	0.00	1.00	0.00	0.00	0.00	1.00	0.00	0.00
253	1	0.00	0.00	1.00	0.00	0.00	0.00	1.00	0.00	0.00
254	1	0.00	0.00	1.00	0.00	0.00	0.00	1.00	0.00	0.00
255	1	0.00	0.00	1.00	0.00	0.00	0.00	1.00	0.00	0.00
256	1	0.00	0.00	1.00	0.00	0.00	0.00	1.00	0.00	0.00
257	1	0.00	0.00	1.00	0.00	0.00	0.00	1.00	0.00	0.00
258	1	0.00	0.00	1.00	0.00	0.00	0.00	1.00	0.00	0.00
259	1	0.00	0.00	1.00	0.00	0.00	0.00	1.00	0.00	0.00
260	1	0.00	0.00	1.00	0.00	0.00	0.00	1.00	0.00	0.00
261	1	0.00	0.00	1.00	0.00	0.00	0.00	1.00	0.00	0.00
262	1	0.00	0.00	1.00	0.00	0.00	0.00	1.00	0.00	0.00
263	1	0.00	0.00	1.00	0.00	0.00	0.00	1.00	0.00	0.00
264	1	0.00	0.00	1.00	0.00	0.00	0.00	1.00	0.00	0.00
265	1	0.00	0.00	1.00	0.00	0.00	0.00	1.00	0.00	0.00
266	1	0.22	0.20	0.75	1.00	0.25	-0.00	0.67	0.00	0.00
267	1	0.44	0.41	0.75	1.00	0.25	0.00	0.67	0.00	0.00
268	1	0.00	0.00	0.75	1.00	0.25	0.00	0.67	0.00	0.00
269	1	4.42	4.07	0.75	1.00	0.25	0.00	0.67	0.00	0.00
270	1	0.42	0.39	0.75	1.00	0.25	0.00	0.67	0.00	0.00
271	1	784.53	723.18	0.75	1.00	0.25	0.00	0.67	0.00	0.01
272	1	0.98	0.90	0.75	1.00	0.25	0.00	0.67	0.00	0.00
273	1	4.54	4.19	0.75	1.00	0.25	0.00	0.67	0.00	0.00
274	1	0.42	0.36	0.75	1.00	0.25	-0.00	0.67	0.00	0.00
275	1	784.53	723.18	0.75	1.00	0.25	0.00	0.67	0.00	0.01
276	1	784.53	723.18	0.75	1.00	0.25	0.00	0.67	0.00	0.01
277	1	1.84	1.73	0.75	1.00	0.25	0.00	0.67	0.00	0.00
278	1	0.50	0.46	0.75	1.00	0.25	0.00	0.67	0.00	0.00
279	1	2.95	2.72	0.75	1.00	0.25	0.00	0.67	0.00	0.00
280	1	0.38	0.35	0.75	1.00	0.25	-0.00	0.67	0.00	0.00
281	1	0.24	0.22	0.75	1.00	0.25	-0.00	0.67	0.00	0.00
282	1	0.00	0.00	1.00	0.00	0.00	0.00	1.00	0.00	0.00
283	1	0.00	0.00	1.00	0.00	0.00	0.00	1.00	0.00	0.00
284	1	0.00	0.00	1.00	0.00	0.00	0.00	1.00	0.00	0.00
285	1	0.00	0.00	1.00	0.00	0.00	0.00	1.00	0.00	0.00
286	1	0.00	0.00	1.00	0.00	0.00	0.00	1.00	0.00	0.00
287	1	0.00	0.00	1.00	0.00	0.00	0.00	1.00	0.00	0.00
288	1	0.00	0.00	1.00	0.00	0.00	0.00	1.00	0.00	0.00
289	1	0.17	0.16	0.75	1.00	0.25	-0.00	0.67	0.00	0.00
290	1	0.71	0.66	0.75	1.00	0.25	-0.00	0.67	0.00	0.00
291	1	0.00	0.00	0.75	1.00	0.25	0.00	0.67	0.00	0.00
292	1	0.33	0.31	0.75	1.00	0.25	0.00	0.67	0.00	0.00
293	1	0.19	0.17	0.75	1.00	0.25	-0.00	0.67	0.00	0.00
294	1	2.27	2.10	0.75	1.00	0.25	0.00	0.67	0.00	0.00
295	1	0.53	0.49	0.75	1.00	0.25	0.00	0.67	0.00	0.00
296	1	784.53	723.18	0.75	1.00	0.25	0.00	0.67	0.00	0.01
297	1	0.00	0.00	1.00	0.00	0.00	0.00	1.00	0.00	0.00
298	1	0.00	0.00	1.00	0.00	0.00	0.00	1.00	0.00	0.00
299	1	0.00	0.00	1.00	0.00	0.00	0.00	1.00	0.00	0.00
300	1	0.00	0.00	1.00	0.00	0.00	0.00	1.00	0.00	0.00
301	1	0.00	0.00	1.00	0.00	0.00	0.00	1.00	0.00	0.00
302	1	0.00	0.00	1.00	0.00	0.00	0.00	1.00	0.00	0.00
303	1	0.00	0.00	1.00	0.00	0.00	0.00	1.00	0.00	0.00
304	1	0.00	0.00	1.00	0.00	0.00	0.00	1.00	0.00	0.00
305	1	0.00	0.00	1.00	0.00	0.00	0.00	1.00	0.00	0.00
306	1	0.00	0.00	1.00	0.00	0.00	0.00	1.00	0.00	0.00
307	1	0.00	0.00	1.00	0.00	0.00	0.00	1.00	0.00	0.00
308	1	0.00	0.00	1.00	0.00	0.00	0.00	1.00	0.00	0.00
309	1	0.00	0.00	1.00	0.00	0.00	0.00	1.00	0.00	0.00
310	1	0.00	0.00	1.00	0.00	0.00	0.00	1.00	0.00	0.00
311	1	0.00	0.00	1.00	0.00	0.00	0.00	1.00	0.00	0.00
312	1	784.53	723.18	0.75	1.00	0.25	0.00	0.67	0.00	0.01
313	1	784.53	723.18	0.75	1.00	0.25	0.00	0.67	0.00	0.01
314	1	0.28	0.28	0.75	1.00	0.25	-0.00	0.67	0.00	0.00
315	1	0.00	0.00	1.00	0.00	0.00	0.00	1.00	0.00	0.00
316	1	0.00	0.00	1.00	0.00	0.00	0.00	1.00	0.00	0.00
317	1	0.00	0.00	1.00	0.00	0.00	0.00	1.00	0.00	0.00
318	1	0.47	0.00	0.05	0.00	0.95	0.00	0.67	0.00	0.00
319	1	784.53	784.53	0.00	10000.00	1.00	0.09	0.58	0.00	0.10
320	1	1.97	1.81	0.75	1.00	0.25	0.00	0.67	0.00	0.00
321	1	784.53	0.00	0.05	0.00	0.95	0.00	0.67	0.00	0.00
322	1	0.57	0.00	0.05	0.00	0.95	0.00	0.67	0.00	0.00
323	1	784.52	0.00	0.05	0.00	0.95	0.00	0.67	0.00	0.00
324	1	784.04	0.00	0.04	0.00	0.96	0.00	0.67	0.00	0.00
325	1	0.00	0.00	0.75	0.00	0.25	-0.00	0.67	0.00	0.00
326	1	0.00	0.00	1.00	0.00	0.00	0.00	1.00	0.00	0.00
327	1	1.24	1.24	0.00	10000.00	1.00	3.39	0.09	0.00	0.10
328	1	0.00	0.00	1.00	0.00	0.00	0.00	1.00	0.00	0.00
329	1	0.00	0.00	1.00	0.00	0.00	0.00	1.00	0.00	0.00
330	1	0.00	0.00	1.00	0.00	0.00	0.00	1.00	0.00	0.00
331	1	0.00	0.00	1.00	0.00	0.00	0.00	1.00	0.00	0.00
332	1	0.00	0.00	1.00	0.00	0.00	0.00	1.00	0.00	0.00
333	1	0.00	0.00	1.00	0.00	0.00	0.00	1.00	0.00	0.00
334	1	0.00	0.00	1.00	0.00	0.00	0.00	1.00	0.00	0.00
335	1	0.00	0.00	1.00	0.00	0.00	0.00	1.00	0.00	0.00
336	1	0.00	0.00	1.00	0.00	0.00	0.00	1.00	0.00	0.00
337	1	0.00	0.00	1.00	0.00	0.00	0.00	1.00	0.00	0.00
338	1	0.00	0.00	1.00	0.00	0.00	0.00	1.00	0.00	0.00
339	1	0.00	0.00	1.00	0.00	0.00	0.00	1.00	0.00	0.00
340	1	0.00	0.00	1.00	0.00	0.00	0.00	1.00	0.00	0.00
341	1	0.00	0.00	1.00	0.00	0.00	0.00	1.00	0.00	0.00
342	1	0.00	0.00	1.00	0.00	0.00	0.00	1.00	0.00	0.00
343	1	0.00	0.00	1.00	0.00	0.00	0.00	1.00	0.00	0.00
344	1	0.00	0.00	1.00	0.00	0.00	0.00	1.00	0.00	0.00
345	1	0.00	0.00	1.00	0.00	0.00	0.00	1.00	0.00	0.00
346	1	0.00	0.00	1.00	0.00	0.00	0.00	1.00	0.00	0.00
347	1	0.00	0.00	1.00	0.00	0.00	0.00	1.00	0.00	0.00
348	1	0.00	0.00	1.00	0.00	0.00	0.00	1.00	0.00	0.00
349	1	0.00	0.00	1.00	0.00	0.00	0.00	1.00	0.00	0.00
350	1	0.00	0.00	1.00	0.00	0.00	0.00	1.00	0.00	0.00
351	1	0.00	0.00	1.00	0.00	0.00	0.00	1.00	0.00	0.00
352	1	0.00	0.00	1.00	0.00	0.00	0.00	1.00	0.00	0.00
353	1	0.00	0.00	1.00	0.00	0.00	0.00	1.00	0.00	0.00
354	1	0.00	0.00	1.00	0.00	0.00	0.00	1.00	0.00	0.00
355	1	0.00	0.00	1.00	0.00	0.00	0.00	1.00	0.00	0.00
356	1	0.00	0.00	1.00	0.00	0.00	0.00	1.00	0.00	0.00
357	1	0.00	0.00	1.00	0.00	0.00	0.00	1.00	0.00	0.00
358	1	0.00	0.00	1.00	0.00	0.00	0.00	1.00	0.00	0.00
359	1	0.00	0.00	1.00	0.00	0.00	0.00	1.00	0.00	0.00
360	1	0.00	0.00	1.00	0.00	0.00	0.00	1.00	0.00	0.00
361	1	0.00	0.00	1.00	0.00	0.00	0.00	1.00	0.00	0.00
362	1	0.61	0.56	0.75	1.22	0.25	0.00	0.67	0.00	0.00
363	1	2.66	2.45	0.75	1.00	0.25	0.00	0.67	0.00	0.00
364	1	0.47	0.00	0.05	0.00	0.95	0.00	0.67	0.00	0.00
365	1	0.21	0.00	0.05	0.00	0.95	0.00	0.67	0.00	0.00
366	1	784.53	0.00	0.05	0.00	0.95	0.00	0.67	0.00	0.00
367	1	2.90	0.00	0.05	0.00	0.95	0.00	0.67	0.00	0.00
368	1	0.46	0.00	0.05	0.00	0.95	0.00	0.67	0.00	0.00
369	1	709.10	709.10	0.00	10000.00	1.00	0.22	0.52	0.00	0.10
370	1	0.83	0.76	0.75	0.82	0.25	0.00	0.67	0.00	0.00
371	1	0.14	0.14	0.00	10000.00	1.00	0.03	0.62	0.00	0.10
372	1	784.53	0.00	0.05	0.00	0.95	0.00	0.67	0.00	0.00
373	1	0.98	0.98	0.00	10000.00	1.00	0.06	0.59	0.00	0.10
374	1	0.00	0.00	0.75	0.00	0.25	0.00	0.67	0.00	0.00
375	1	0.44	0.44	0.00	10000.00	1.00	0.73	0.37	0.00	0.10
376	1	0.00	0.00	1.00	0.00	0.00	0.00	1.00	0.00	0.00
377	1	0.00	0.00	1.00	0.00	0.00	0.00	1.00	0.00	0.00
378	1	0.00	0.00	1.00	0.00	0.00	0.00	1.00	0.00	0.00
379	1	0.00	0.00	1.00	0.00	0.00	0.00	1.00	0.00	0.00
380	1	0.00	0.00	1.00	0.00	0.00	0.00	1.00	0.00	0.00
381	1	0.00	0.00	1.00	0.00	0.00	0.00	1.00	0.00	0.00
382	1	0.00	0.00	1.00	0.00	0.00	0.00	1.00	0.00	0.00
383	1	0.06	0.06	0.00	10000.00	1.00	1.35	0.26	0.00	0.10
384	1	784.53	0.00	0.05	0.00	0.95	0.00	0.67	0.00	0.00
385	1	0.16	0.16	0.00	10000.00	1.00	2.82	0.12	0.00	0.10
386	1	0.00	0.00	1.00	0.00	0.00	0.00	1.00	0.00	0.00
387	1	0.00	0.00	1.00	0.00	0.00	0.00	1.00	0.00	0.00
388	1	0.00	0.00	1.00	0.00	0.00	0.00	1.00	0.00	0.00
389	1	0.00	0.00	1.00	0.00	0.00	0.00	1.00	0.00	0.00
390	1	0.00	0.00	1.00	0.00	0.00	0.00	1.00	0.00	0.00
391	1	0.00	0.00	1.00	0.00	0.00	0.00	1.00	0.00	0.00
392	1	0.00	0.00	1.00	0.00	0.00	0.00	1.00	0.00	0.00
393	1	0.00	0.00	1.00	0.00	0.00	0.00	1.00	0.00	0.00
394	1	0.00	0.00	1.00	0.00	0.00	0.00	1.00	0.00	0.00
395	1	0.00	0.00	1.00	0.00	0.00	0.00	1.00	0.00	0.00
396	1	0.00	0.00	1.00	0.00	0.00	0.00	1.00	0.00	0.00
397	1	0.00	0.00	1.00	0.00	0.00	0.00	1.00	0.00	0.00
398	1	0.00	0.00	1.00	0.00	0.00	0.00	1.00	0.00	0.00
399	1	784.52	0.00	0.05	0.00	0.95	0.00	0.67	0.00	0.00
400	1	784.53	0.00	0.05	0.00	0.95	0.00	0.67	0.00	0.00
401	1	0.31	0.00	0.05	0.00	0.95	0.00	0.67	0.00	0.00
402	1	0.00	0.00	0.00	10000.00	1.00	0.05	0.61	0.00	0.10
403	1	0.25	0.00	0.05	0.00	0.95	0.00	0.67	0.00	0.00
404	1	469.57	0.00	0.05	0.00	0.95	0.00	0.67	0.00	0.00
405	1	0.00	0.00	0.00	10000.00	1.00	0.08	0.58	0.00	0.10
406	1	0.00	0.00	0.75	0.00	0.25	0.00	0.67	0.00	0.00
407	1	0.00	0.00	0.75	0.00	0.25	0.00	0.67	0.00	0.00
408	1	0.00	0.00	0.75	0.00	0.25	0.00	0.67	0.00	0.00
409	1	0.00	0.00	1.00	0.00	0.00	0.00	1.00	0.00	0.00
410	1	0.00	0.00	1.00	0.00	0.00	0.00	1.00	0.00	0.00
411	1	0.00	0.00	1.00	0.00	0.00	0.00	1.00	0.00	0.00
412	1	0.00	0.00	1.00	0.00	0.00	0.00	1.00	0.00	0.00
413	1	8.44	0.00	0.05	0.00	0.95	0.00	0.67	0.00	0.00
414	1	0.00	0.00	0.75	0.00	0.25	0.00	0.67	0.00	0.00
415	1	11.65	10.74	0.75	1.00	0.25	0.00	0.67	0.00	0.00
416	1	784.52	0.00	0.05	0.00	0.95	0.00	0.67	0.00	0.00
417	1	0.00	0.00	1.00	0.00	0.00	0.00	1.00	0.00	0.00
418	1	0.00	0.00	1.00	0.00	0.00	0.00	1.00	0.00	0.00
419	1	0.00	0.00	1.00	0.00	0.00	0.00	1.00	0.00	0.00
420	1	0.00	0.00	1.00	0.00	0.00	0.00	1.00	0.00	0.00
421	1	0.00	0.00	1.00	0.00	0.00	0.00	1.00	0.00	0.00
422	1	0.00	0.00	1.00	0.00	0.00	0.00	1.00	0.00	0.00
423	1	0.00	0.00	1.00	0.00	0.00	0.00	1.00	0.00	0.00
424	1	0.00	0.00	1.00	0.00	0.00	0.00	1.00	0.00	0.00
425	1	0.00	0.00	1.00	0.00	0.00	0.00	1.00	0.00	0.00
426	1	0.00	0.00	1.00	0.00	0.00	0.00	1.00	0.00	0.00
427	1	0.00	0.00	0.75	0.00	0.25	0.00	0.67	0.00	0.00
428	1	784.53	0.00	0.05	0.00	0.95	0.00	0.67	0.00	0.00
429	1	784.49	0.00	0.05	0.00	0.95	0.00	0.67	0.00	0.00
430	1	0.82	0.82	0.00	10000.00	1.00	0.00	0.67	0.00	0.10
431	1	0.00	0.00	0.00	10000.00	1.00	0.22	0.52	0.00	0.10
432	1	2.88	0.00	0.05	0.00	0.95	0.00	0.67	0.00	0.00
433	1	1.15	0.00	0.05	0.00	0.95	0.00	0.67	0.00	0.00
434	1	0.00	0.00	0.75	1.00	0.25	0.00	0.67	0.00	0.00
435	1	0.17	0.16	0.75	1.00	0.25	0.00	0.67	0.00	0.00
436	1	0.00	0.00	0.75	0.00	0.25	0.00	0.67	0.00	0.00
437	1	784.30	0.00	0.05	0.00	0.95	0.00	0.67	0.00	0.00
438	1	784.53	784.53	0.00	10000.00	1.00	2.02	0.18	0.00	0.10
439	1	0.69	0.00	0.05	0.00	0.95	0.00	0.67	0.00	0.00
440	1	2.68	2.68	0.00	10000.00	1.00	0.34	0.48	0.00	0.10
441	1	3.02	3.02	0.00	10000.00	1.00	1.16	0.29	0.00	0.10
442	1	0.32	0.00	0.05	0.00	0.95	0.00	0.67	0.00	0.00
443	1	0.95	0.95	0.00	10000.00	1.00	0.28	0.50	0.00	0.10
444	1	0.84	0.84	0.00	10000.00	1.00	0.06	0.60	0.00	0.10
445	1	0.86	0.79	0.75	1.00	0.25	-0.00	0.67	0.00	0.00
446	1	0.00	0.00	1.00	0.00	0.00	0.00	1.00	0.00	0.00
447	1	0.00	0.00	1.00	0.00	0.00	0.00	1.00	0.00	0.00
448	1	0.00	0.00	1.00	0.00	0.00	0.00	1.00	0.00	0.00
449	1	0.00	0.00	1.00	0.00	0.00	0.00	1.00	0.00	0.00
450	1	0.00	0.00	1.00	0.00	0.00	0.00	1.00	0.00	0.00
451	1	0.00	0.00	1.00	0.00	0.00	0.00	1.00	0.00	0.00
452	1	784.53	723.18	0.75	1.22	0.25	0.00	0.67	0.00	0.01
453	1	3.51	3.23	0.75	1.00	0.25	0.00	0.67	0.00	0.00
454	1	784.52	723.17	0.75	1.00	0.25	0.00	0.67	0.00	0.01
455	1	0.00	0.00	0.75	1.00	0.25	0.00	0.67	0.00	0.00
456	1	5.72	5.27	0.75	1.00	0.25	0.00	0.67	0.00	0.00
457	1	7.37	6.80	0.75	1.00	0.25	0.00	0.67	0.00	0.00
458	1	4.95	4.57	0.75	1.00	0.25	0.00	0.67	0.00	0.00
459	1	3.07	3.07	0.00	10000.00	1.00	4.47	0.05	1.00	0.10
460	1	1.14	1.14	0.00	10000.00	1.00	0.05	0.60	0.00	0.10
461	1	0.00	0.00	1.00	0.00	0.00	0.00	1.00	0.00	0.00
462	1	0.00	0.00	1.00	0.00	0.00	0.00	1.00	0.00	0.00
463	1	0.00	0.00	1.00	0.00	0.00	0.00	1.00	0.00	0.00
464	1	0.00	0.00	1.00	0.00	0.00	0.00	1.00	0.00	0.00
465	1	784.53	784.53	0.00	4544.06	1.00	0.01	0.64	0.00	0.05
466	1	0.00	0.00	1.00	0.00	0.00	0.00	1.00	0.00	0.00
467	1	0.00	0.00	1.00	0.00	0.00	0.00	1.00	0.00	0.00
468	1	0.00	0.00	1.00	0.00	0.00	0.00	1.00	0.00	0.00
469	1	0.00	0.00	1.00	0.00	0.00	0.00	1.00	0.00	0.00
470	1	0.00	0.00	1.00	0.00	0.00	0.00	1.00	0.00	0.00
471	1	0.00	0.00	1.00	0.00	0.00	0.00	1.00	0.00	0.00
472	1	0.00	0.00	1.00	0.00	0.00	0.00	1.00	0.00	0.00
473	1	0.00	0.00	1.00	0.00	0.00	0.00	1.00	0.00	0.00
474	1	0.00	0.00	1.00	0.00	0.00	0.00	1.00	0.00	0.00
475	1	0.00	0.00	1.00	0.00	0.00	0.00	1.00	0.00	0.00
476	1	0.00	0.00	1.00	0.00	0.00	0.00	1.00	0.00	0.00
477	1	0.00	0.00	1.00	0.00	0.00	0.00	1.00	0.00	0.00
478	1	784.04	784.04	0.00	10000.00	1.00	2.66	0.13	0.00	0.10
479	1	0.00	0.00	1.00	0.00	0.00	0.00	1.00	0.00	0.00
480	1	0.00	0.00	1.00	0.00	0.00	0.00	1.00	0.00	0.00
481	1	0.00	0.00	1.00	0.00	0.00	0.00	1.00	0.00	0.00
482	1	0.00	0.00	1.00	0.00	0.00	0.00	1.00	0.00	0.00
483	1	0.00	0.00	1.00	0.00	0.00	0.00	1.00	0.00	0.00
484	1	0.00	0.00	1.00	0.00	0.00	0.00	1.00	0.00	0.00
485	1	0.00	0.00	1.00	0.00	0.00	0.00	1.00	0.00	0.00
486	1	0.00	0.00	1.00	0.00	0.00	0.00	1.00	0.00	0.00
487	1	0.00	0.00	1.00	0.00	0.00	0.00	1.00	0.00	0.00
488	1	0.00	0.00	1.00	0.00	0.00	0.00	1.00	0.00	0.00
489	1	0.00	0.00	1.00	0.00	0.00	0.00	1.00	0.00	0.00
490	1	0.00	0.00	1.00	0.00	0.00	0.00	1.00	0.00	0.00
491	1	0.00	0.00	1.00	0.00	0.00	0.00	1.00	0.00	0.00
492	1	0.00	0.00	1.00	0.00	0.00	0.00	1.00	0.00	0.00
493	1	0.00	0.00	1.00	0.00	0.00	0.00	1.00	0.00	0.00
494	1	0.00	0.00	1.00	0.00	0.00	0.00	1.00	0.00	0.00
495	1	0.00	0.00	1.00	0.00	0.00	0.00	1.00	0.00	0.00
496	1	0.00	0.00	1.00	0.00	0.00	0.00	1.00	0.00	0.00
497	1	0.00	0.00	1.00	0.00	0.00	0.00	1.00	0.00	0.00
498	1	0.00	0.00	1.00	0.00	0.00	0.00	1.00	0.00	0.00
499	1	0.00	0.00	1.00	0.00	0.00	0.00	1.00	0.00	0.00
500	1	0.00	0.00	1.00	0.00	0.00	0.00	1.00	0.00	0.00
501	1	0.00	0.00	1.00	0.00	0.00	0.00	1.00	0.00	0.00
502	1	0.00	0.00	1.00	0.00	0.00	0.00	1.00	0.00	0.00
503	1	0.00	0.00	1.00	0.00	0.00	0.00	1.00	0.00	0.00
504	1	1.18	0.00	0.05	0.00	0.95	0.00	0.67	0.00	0.00
505	1	1.46	0.00	0.05	0.00	0.95	0.00	0.67	0.00	0.00
506	1	0.79	0.00	0.05	0.00	0.95	0.00	0.67	0.00	0.00
507	1	9.57	0.00	0.05	0.00	0.95	0.00	0.67	0.00	0.00
508	1	1.22	1.22	0.00	10000.00	1.00	1.35	0.26	0.00	0.10
509	1	1.44	1.33	0.75	1.00	0.25	0.00	0.67	0.00	0.00
510	1	1.00	0.00	0.05	0.00	0.95	0.00	0.67	0.00	0.00
511	1	784.50	0.00	0.05	0.00	0.95	0.00	0.67	0.00	0.00
512	1	0.37	0.00	0.05	0.00	0.95	0.00	0.67	0.00	0.00
513	1	0.11	0.10	0.75	1.00	0.25	0.00	0.67	0.00	0.00
514	1	0.89	0.82	0.75	1.00	0.25	0.00	0.67	0.00	0.00
515	1	0.00	0.00	1.00	0.00	0.00	0.00	1.00	0.00	0.00
516	1	0.00	0.00	1.00	0.00	0.00	0.00	1.00	0.00	0.00
517	1	0.00	0.00	1.00	0.00	0.00	0.00	1.00	0.00	0.00
518	1	0.89	0.89	0.00	10000.00	1.00	0.27	0.50	0.00	0.10
519	1	784.53	0.00	0.05	0.00	0.95	0.00	0.67	0.00	0.00
520	1	0.19	0.19	0.00	10000.00	1.00	5.25	0.03	1.00	0.10
521	1	0.25	0.00	0.05	0.00	0.95	0.00	0.67	0.00	0.00
522	1	784.53	0.00	0.05	0.00	0.95	0.00	0.67	0.00	0.00
523	1	0.97	0.00	0.05	0.00	0.95	0.00	0.67	0.00	0.00
524	1	0.82	0.00	0.05	0.00	0.95	0.00	0.67	0.00	0.00
525	1	784.52	0.00	0.05	0.00	0.95	0.00	0.67	0.00	0.00
526	1	0.33	0.00	0.05	0.00	0.95	0.00	0.67	0.00	0.00
527	1	0.35	0.00	0.05	0.00	0.95	0.00	0.67	0.00	0.00
528	1	1.00	1.00	0.00	10000.00	1.00	0.59	0.41	0.00	0.10
529	1	2.17	2.17	0.00	10000.00	1.00	1.52	0.24	0.00	0.10
530	1	4.10	0.00	0.05	0.00	0.95	0.00	0.67	0.00	0.00
531	1	0.00	0.00	1.00	0.00	0.00	0.00	1.00	0.00	0.00
532	1	0.00	0.00	1.00	0.00	0.00	0.00	1.00	0.00	0.00
533	1	0.00	0.00	1.00	0.00	0.00	0.00	1.00	0.00	0.00
534	1	0.00	0.00	1.00	0.00	0.00	0.00	1.00	0.00	0.00
535	1	0.00	0.00	1.00	0.00	0.00	0.00	1.00	0.00	0.00
536	1	0.00	0.00	1.00	0.00	0.00	0.00	1.00	0.00	0.00
537	1	0.73	0.73	0.00	10000.00	1.00	0.10	0.58	0.00	0.10
538	1	0.00	0.00	1.00	0.00	0.00	0.00	1.00	0.00	0.00
539	1	0.00	0.00	1.00	0.00	0.00	0.00	1.00	0.00	0.00
540	1	1.92	1.92	0.00	10000.00	1.00	0.20	0.53	0.00	0.10
541	1	0.22	0.22	0.00	10000.00	1.00	0.50	0.43	0.00	0.10
542	1	0.85	0.00	0.05	0.00	0.95	0.00	0.67	0.00	0.00
543	1	1.19	0.00	0.05	0.00	0.95	0.00	0.67	0.00	0.00
544	1	3.93	3.93	0.00	10000.00	1.00	4.80	0.04	0.00	0.10
545	1	1.94	0.00	0.05	0.00	0.95	0.00	0.67	0.00	0.00
546	1	17.72	0.00	0.05	0.00	0.95	0.00	0.67	0.00	0.00
547	1	0.30	0.00	0.05	0.00	0.95	0.00	0.67	0.00	0.00
548	1	0.35	0.00	0.05	0.00	0.95	0.00	0.67	0.00	0.00
549	1	0.31	0.00	0.05	0.00	0.95	0.00	0.67	0.00	0.00
550	1	0.42	0.00	0.05	0.00	0.95	0.00	0.67	0.00	0.00
551	1	4.41	0.00	0.05	0.00	0.95	0.00	0.67	0.00	0.00
552	1	0.28	0.00	0.05	0.00	0.95	0.00	0.67	0.00	0.00
553	1	0.57	0.00	0.05	0.00	0.95	0.00	0.67	0.00	0.00
554	1	1.66	0.00	0.05	0.00	0.95	0.00	0.67	0.00	0.00
555	1	0.61	0.00	0.05	0.00	0.95	0.00	0.67	0.00	0.00
556	1	1.87	0.00	0.05	0.00	0.95	0.00	0.67	0.00	0.00
557	1	2.46	0.00	0.05	0.00	0.95	0.00	0.67	0.00	0.00
558	1	5.24	0.00	0.05	0.00	0.95	0.00	0.67	0.00	0.00
559	1	0.78	0.00	0.05	0.00	0.95	0.00	0.67	0.00	0.00
560	1	0.69	0.00	0.05	0.00	0.95	0.00	0.67	0.00	0.00
561	1	0.96	0.96	0.00	10000.00	1.00	6.25	0.02	1.00	0.10
562	1	0.87	0.00	0.05	0.00	0.95	0.00	0.67	0.00	0.00
563	1	0.97	0.00	0.05	0.00	0.95	0.00	0.67	0.00	0.00
564	1	8.46	0.00	0.05	0.00	0.95	0.00	0.67	0.00	0.00
565	1	0.43	0.00	0.05	0.00	0.95	0.00	0.67	0.00	0.00
566	1	0.99	0.00	0.05	0.00	0.95	0.00	0.67	0.00	0.00
567	1	0.29	0.00	0.05	0.00	0.95	0.00	0.67	0.00	0.00
568	1	1.59	0.00	0.05	0.00	0.95	0.00	0.67	0.00	0.00
569	1	125.18	0.00	0.05	0.00	0.95	0.00	0.67	0.00	0.00
570	1	0.05	0.00	0.05	0.00	0.95	0.00	0.67	0.00	0.00
571	1	0.81	0.00	0.05	0.00	0.95	0.00	0.67	0.00	0.00
572	1	0.64	0.00	0.05	0.00	0.95	0.00	0.67	0.00	0.00
573	1	2.70	0.00	0.05	0.00	0.95	0.00	0.67	0.00	0.00
574	1	3.58	0.00	0.05	0.00	0.95	0.00	0.67	0.00	0.00
575	1	1.84	0.00	0.05	0.00	0.95	0.00	0.67	0.00	0.00
576	1	0.42	0.00	0.05	0.00	0.95	0.00	0.67	0.00	0.00
577	1	1.20	0.00	0.05	0.00	0.95	0.00	0.67	0.00	0.00
578	1	1.40	0.00	0.05	0.00	0.95	0.00	0.67	0.00	0.00
579	1	12.42	0.00	0.05	0.00	0.95	0.00	0.67	0.00	0.00
580	1	0.38	0.00	0.05	0.00	0.95	0.00	0.67	0.00	0.00
581	1	12.91	0.00	0.05	0.00	0.95	0.00	0.67	0.00	0.00
582	1	0.44	0.00	0.05	0.00	0.95	0.00	0.67	0.00	0.00
583	1	1.31	0.00	0.05	0.00	0.95	0.00	0.67	0.00	0.00
584	1	784.53	0.00	0.05	0.00	0.95	0.00	0.67	0.00	0.00
585	1	3.52	0.00	0.05	0.00	0.95	0.00	0.67	0.00	0.00
586	1	8.98	0.00	0.05	0.00	0.95	0.00	0.67	0.00	0.00
587	1	784.53	0.00	0.05	0.00	0.95	0.00	0.67	0.00	0.00
588	1	2.33	0.00	0.05	0.00	0.95	0.00	0.67	0.00	0.00
589	1	1.26	0.00	0.05	0.00	0.95	0.00	0.67	0.00	0.00
590	1	0.00	0.00	1.00	0.00	0.00	0.00	1.00	0.00	0.00
591	1	0.47	0.00	0.05	0.00	0.95	0.00	0.67	0.00	0.00
592	1	0.65	0.00	0.05	0.00	0.95	0.00	0.67	0.00	0.00
593	1	0.00	0.00	0.75	0.00	0.25	0.00	0.67	0.00	0.00
594	1	0.63	0.00	0.05	0.00	0.95	0.00	0.67	0.00	0.00
595	1	0.61	0.00	0.05	0.00	0.95	0.00	0.67	0.00	0.00
596	1	784.53	0.00	0.05	0.00	0.95	0.00	0.67	0.00	0.00
597	1	0.45	0.00	0.05	0.00	0.95	0.00	0.67	0.00	0.00
598	1	0.66	0.00	0.05	0.00	0.95	0.00	0.67	0.00	0.00
599	1	611.03	0.00	0.05	0.00	0.95	0.00	0.67	0.00	0.00
600	1	1.68	0.00	0.05	0.00	0.95	0.00	0.67	0.00	0.00
601	1	0.64	0.00	0.05	0.00	0.95	0.00	0.67	0.00	0.00
602	1	51.15	0.00	0.05	0.00	0.95	0.00	0.67	0.00	0.00
603	1	0.13	0.00	0.05	0.00	0.95	0.00	0.67	0.00	0.00
604	1	2.08	0.00	0.05	0.00	0.95	0.00	0.67	0.00	0.00
605	1	3.21	0.00	0.05	0.00	0.95	0.00	0.67	0.00	0.00
606	1	1.27	0.00	0.05	0.00	0.95	0.00	0.67	0.00	0.00
607	1	1.27	0.00	0.05	0.00	0.95	0.00	0.67	0.00	0.00
608	1	52.49	0.00	0.05	0.00	0.95	0.00	0.67	0.00	0.00
609	1	1.42	0.00	0.05	0.00	0.95	0.00	0.67	0.00	0.00
610	1	0.55	0.00	0.05	0.00	0.95	0.00	0.67	0.00	0.00
611	1	3.41	0.00	0.05	0.00	0.95	0.00	0.67	0.00	0.00
612	1	0.37	0.00	0.05	0.00	0.95	0.00	0.67	0.00	0.00
613	1	0.47	0.00	0.05	0.00	0.95	0.00	0.67	0.00	0.00
614	1	0.42	0.00	0.05	0.00	0.95	0.00	0.67	0.00	0.00
615	1	1.94	0.00	0.05	0.00	0.95	0.00	0.67	0.00	0.00
616	1	8.52	0.00	0.05	0.00	0.95	0.00	0.67	0.00	0.00
617	1	0.41	0.00	0.05	0.00	0.95	0.00	0.67	0.00	0.00
618	1	1.85	1.85	0.00	10000.00	1.00	5.20	0.03	1.00	0.10
619	1	0.28	0.00	0.05	0.00	0.95	0.00	0.67	0.00	0.00
620	1	1.09	0.00	0.05	0.00	0.95	0.00	0.67	0.00	0.00
621	1	0.93	0.00	0.05	0.00	0.95	0.00	0.67	0.00	0.00
622	1	1.15	0.00	0.05	0.00	0.95	0.00	0.67	0.00	0.00
623	1	784.51	0.00	0.05	0.00	0.95	0.00	0.67	0.00	0.00
624	1	1.37	0.00	0.05	0.00	0.95	0.00	0.67	0.00	0.00
625	1	1.35	0.00	0.05	0.00	0.95	0.00	0.67	0.00	0.00
626	1	784.53	0.00	0.05	0.00	0.95	0.00	0.67	0.00	0.00
627	1	0.57	0.00	0.05	0.00	0.95	0.00	0.67	0.00	0.00
628	1	784.52	0.00	0.05	0.00	0.95	0.00	0.67	0.00	0.00
629	1	1.73	0.00	0.05	0.00	0.95	0.00	0.67	0.00	0.00
630	1	0.00	0.00	0.75	0.00	0.25	0.00	0.67	0.00	0.00
631	1	0.60	0.00	0.05	0.00	0.95	0.00	0.67	0.00	0.00
632	1	0.37	0.00	0.05	0.00	0.95	0.00	0.67	0.00	0.00
633	1	0.42	0.00	0.05	0.00	0.95	0.00	0.67	0.00	0.00
634	1	0.27	0.00	0.05	0.00	0.95	0.00	0.67	0.00	0.00
635	1	0.14	0.00	0.05	0.00	0.95	0.00	0.67	0.00	0.00
636	1	0.92	0.00	0.05	0.00	0.95	0.00	0.67	0.00	0.00
637	1	0.29	0.00	0.05	0.00	0.95	0.00	0.67	0.00	0.00
638	1	0.30	0.00	0.05	0.00	0.95	0.00	0.67	0.00	0.00
639	1	119.34	0.00	0.05	0.00	0.95	0.00	0.67	0.00	0.00
640	1	0.40	0.00	0.05	0.00	0.95	0.00	0.67	0.00	0.00
641	1	0.54	0.00	0.05	0.00	0.95	0.00	0.67	0.00	0.00
