# Supplementary material for: Loss of inner kinetochore genes is associated with the transition to an unconventional point centromere in budding yeast
Source: PeerJ. 2020 Sep 29;8:e10085. doi: 10.7717/peerj.10085 (PMC7531349; doi:10.7717/peerj.10085)
Supplement: Supplemental Information 3 — The multiple sequence alignment of open reading frame nucleotide sequences and amino acid sequences generated using MUSCLE, M-coffee, Clustal Omega and Guidance with PRANK are provided along with the commands used for the command line tools. Results of the selection tests from BUSTED, FEL, MEME and RELAX from the HYPHY package are provided as json files that can be visualized using the online hyphy vision website. [file peerj-08-10085-s003.zip › Supplementary_Material_S3/selection_tests/MEME/MEME_Ncas_Ndai.csv]

Site	Partition	&alpha;	&beta;<sup>-</sup>	p<sup>-</sup>	&beta;<sup>+</sup>	p<sup>+</sup>	LRT	p-value	# branches under selection	Total branch length
1	1	0.00	0.00	1.00	0.00	0.00	0.00	1.00	0.00	0.00
2	1	0.61	0.61	0.00	10000.00	1.00	1.19	0.29	0.00	0.14
3	1	6.31	0.00	0.05	0.00	0.95	0.00	0.67	0.00	0.00
4	1	0.48	0.00	0.05	0.00	0.95	0.00	0.67	0.00	0.00
5	1	789.69	0.00	0.05	0.00	0.95	0.00	0.67	0.00	0.00
6	1	0.39	0.00	0.05	0.00	0.95	0.00	0.67	0.00	0.00
7	1	4.34	0.00	0.05	0.00	0.95	0.00	0.67	0.00	0.00
8	1	0.18	0.18	0.00	10000.00	1.00	9.61	0.00	1.00	0.14
9	1	0.57	0.57	0.00	10000.00	1.00	1.75	0.21	0.00	0.14
10	1	0.00	0.00	0.75	1.00	0.25	0.00	0.67	0.00	0.00
11	1	164.02	151.20	0.75	1.00	0.25	0.00	0.67	0.00	0.00
12	1	205.19	189.15	0.75	1.00	0.25	0.00	0.67	0.00	0.00
13	1	137.84	127.06	0.75	1.22	0.25	0.00	0.67	0.00	0.00
14	1	0.00	0.00	1.00	0.00	0.00	0.00	1.00	0.00	0.00
15	1	0.00	0.00	1.00	0.00	0.00	0.00	1.00	0.00	0.00
16	1	0.00	0.00	1.00	0.00	0.00	0.00	1.00	0.00	0.00
17	1	0.00	0.00	1.00	0.00	0.00	0.00	1.00	0.00	0.00
18	1	1.15	0.00	0.05	0.00	0.95	0.00	0.67	0.00	0.00
19	1	0.00	0.00	1.00	11.77	0.00	0.00	0.67	0.00	0.00
20	1	1.05	1.05	0.00	3333.33	1.00	0.01	0.65	0.00	0.05
21	1	0.00	0.00	0.75	0.00	0.25	0.00	0.67	0.00	0.00
22	1	789.69	0.00	1.00	0.81	0.00	0.00	0.67	0.00	0.00
23	1	32.73	0.00	0.05	0.00	0.95	0.00	0.67	0.00	0.00
24	1	0.00	0.00	0.00	71.28	1.00	-0.00	0.67	0.00	0.00
25	1	789.49	0.00	0.05	0.00	0.95	0.00	0.67	0.00	0.00
26	1	0.00	0.00	1.00	0.00	0.00	0.00	1.00	0.00	0.00
27	1	1.53	0.00	0.05	0.00	0.95	0.00	0.67	0.00	0.00
28	1	0.00	0.00	1.00	0.00	0.00	0.00	1.00	0.00	0.00
29	1	14.33	0.00	0.05	0.00	0.95	0.00	0.67	0.00	0.00
30	1	3.14	0.00	0.05	0.00	0.95	0.00	0.67	0.00	0.00
31	1	7.24	7.24	0.00	10000.00	1.00	0.06	0.60	0.00	0.14
32	1	0.00	0.00	1.00	0.00	0.00	0.00	1.00	0.00	0.00
33	1	0.00	0.00	1.00	0.00	0.00	0.00	1.00	0.00	0.00
34	1	27.28	0.00	0.05	0.00	0.95	0.00	0.67	0.00	0.00
35	1	3.69	0.00	0.05	0.00	0.95	0.00	0.67	0.00	0.00
36	1	789.49	0.00	0.05	0.00	0.95	0.00	0.67	0.00	0.00
37	1	6.05	0.00	0.05	0.00	0.95	0.00	0.67	0.00	0.00
38	1	0.00	0.00	1.00	0.00	0.00	0.00	1.00	0.00	0.00
39	1	0.00	0.00	1.00	0.00	0.00	0.00	1.00	0.00	0.00
40	1	0.00	0.00	1.00	0.00	0.00	0.00	1.00	0.00	0.00
41	1	0.00	0.00	1.00	0.00	0.00	0.00	1.00	0.00	0.00
42	1	0.00	0.00	1.00	0.00	0.00	0.00	1.00	0.00	0.00
43	1	0.00	0.00	1.00	0.00	0.00	0.00	1.00	0.00	0.00
44	1	0.00	0.00	1.00	0.00	0.00	0.00	1.00	0.00	0.00
45	1	0.00	0.00	1.00	0.00	0.00	0.00	1.00	0.00	0.00
46	1	0.81	0.00	0.05	0.00	0.95	0.00	0.67	0.00	0.00
47	1	1.03	1.03	0.00	10000.00	1.00	0.08	0.59	0.00	0.14
48	1	6.56	6.05	0.75	1.00	0.25	0.00	0.67	0.00	0.00
49	1	3.50	3.22	0.75	1.00	0.25	0.00	0.67	0.00	0.00
50	1	0.91	0.84	0.75	1.00	0.25	-0.00	0.67	0.00	0.00
51	1	0.49	0.45	0.75	1.00	0.25	0.00	0.67	0.00	0.00
52	1	0.97	0.89	0.75	1.00	0.25	0.00	0.67	0.00	0.00
53	1	0.28	0.28	0.82	1.00	0.18	-0.00	0.67	0.00	0.00
54	1	0.74	0.68	0.75	1.00	0.25	-0.00	0.67	0.00	0.00
55	1	1.07	0.99	0.75	1.00	0.25	0.00	0.67	0.00	0.00
56	1	0.43	0.40	0.75	1.00	0.25	0.00	0.67	0.00	0.00
57	1	0.67	0.62	0.75	1.00	0.25	0.00	0.67	0.00	0.00
58	1	0.00	0.00	1.00	0.00	0.00	0.00	1.00	0.00	0.00
59	1	0.52	0.48	0.75	1.00	0.25	0.00	0.67	0.00	0.00
60	1	0.18	0.17	0.75	1.00	0.25	0.00	0.67	0.00	0.00
61	1	0.00	0.00	1.00	0.00	0.00	0.00	1.00	0.00	0.00
62	1	0.00	0.00	1.00	0.00	0.00	0.00	1.00	0.00	0.00
63	1	0.00	0.00	1.00	0.00	0.00	0.00	1.00	0.00	0.00
64	1	0.67	0.62	0.75	1.00	0.25	0.00	0.67	0.00	0.00
65	1	9.99	9.98	0.00	10000.00	1.00	8.22	0.01	1.00	0.14
66	1	0.25	0.00	0.05	0.00	0.95	0.00	0.67	0.00	0.00
67	1	0.61	0.00	0.05	0.00	0.95	0.00	0.67	0.00	0.00
68	1	2.38	0.00	0.05	0.00	0.95	0.00	0.67	0.00	0.00
69	1	0.77	0.77	0.00	10000.00	1.00	3.99	0.06	0.00	0.14
70	1	0.17	0.00	0.05	0.00	0.95	0.00	0.67	0.00	0.00
71	1	0.00	0.00	1.00	0.00	0.00	0.00	1.00	0.00	0.00
72	1	0.00	0.00	1.00	0.00	0.00	0.00	1.00	0.00	0.00
73	1	0.00	0.00	1.00	0.00	0.00	0.00	1.00	0.00	0.00
74	1	0.00	0.00	1.00	0.00	0.00	0.00	1.00	0.00	0.00
75	1	0.94	0.00	0.05	0.00	0.95	0.00	0.67	0.00	0.00
76	1	789.56	789.56	0.00	10000.00	1.00	0.17	0.54	0.00	0.14
77	1	0.00	0.00	1.00	0.00	0.00	0.00	1.00	0.00	0.00
78	1	0.00	0.00	1.00	0.00	0.00	0.00	1.00	0.00	0.00
79	1	0.00	0.00	1.00	0.00	0.00	0.00	1.00	0.00	0.00
80	1	0.00	0.00	1.00	0.00	0.00	0.00	1.00	0.00	0.00
81	1	0.00	0.00	1.00	0.00	0.00	0.00	1.00	0.00	0.00
82	1	0.00	0.00	1.00	0.00	0.00	0.00	1.00	0.00	0.00
83	1	0.00	0.00	1.00	0.00	0.00	0.00	1.00	0.00	0.00
84	1	0.00	0.00	1.00	0.00	0.00	0.00	1.00	0.00	0.00
85	1	0.00	0.00	1.00	0.00	0.00	0.00	1.00	0.00	0.00
86	1	0.00	0.00	1.00	0.00	0.00	0.00	1.00	0.00	0.00
87	1	0.61	0.00	0.05	0.00	0.95	0.00	0.67	0.00	0.00
88	1	1.09	0.00	0.05	0.00	0.95	0.00	0.67	0.00	0.00
89	1	0.00	0.00	1.00	0.00	0.00	0.00	1.00	0.00	0.00
90	1	789.69	0.00	1.00	0.81	0.00	0.00	0.67	0.00	0.00
91	1	0.00	0.00	1.00	1.00	0.00	-0.00	0.67	0.00	0.00
92	1	0.00	0.00	1.00	0.00	0.00	0.00	1.00	0.00	0.00
93	1	0.00	0.00	1.00	0.00	0.00	0.00	1.00	0.00	0.00
94	1	0.00	0.00	1.00	0.00	0.00	0.00	1.00	0.00	0.00
95	1	0.00	0.00	1.00	0.00	0.00	0.00	1.00	0.00	0.00
96	1	0.00	0.00	1.00	0.00	0.00	0.00	1.00	0.00	0.00
97	1	0.00	0.00	1.00	0.00	0.00	0.00	1.00	0.00	0.00
98	1	0.00	0.00	1.00	0.00	0.00	0.00	1.00	0.00	0.00
99	1	0.00	0.00	1.00	0.00	0.00	0.00	1.00	0.00	0.00
100	1	0.00	0.00	1.00	0.00	0.00	0.00	1.00	0.00	0.00
101	1	0.00	0.00	1.00	0.00	0.00	0.00	1.00	0.00	0.00
102	1	0.00	0.00	1.00	0.00	0.00	0.00	1.00	0.00	0.00
103	1	0.00	0.00	1.00	0.00	0.00	0.00	1.00	0.00	0.00
104	1	1.83	1.69	0.75	1.00	0.25	0.00	0.67	0.00	0.00
105	1	789.30	0.00	0.05	0.00	0.95	0.00	0.67	0.00	0.00
106	1	789.69	0.00	0.05	0.00	0.95	0.00	0.67	0.00	0.00
107	1	0.00	0.00	1.00	0.00	0.00	0.00	1.00	0.00	0.00
108	1	0.00	0.00	1.00	0.00	0.00	0.00	1.00	0.00	0.00
109	1	0.00	0.00	1.00	0.00	0.00	0.00	1.00	0.00	0.00
110	1	0.20	0.00	0.05	0.00	0.95	0.00	0.67	0.00	0.00
111	1	789.35	789.35	0.00	10000.00	1.00	1.12	0.30	0.00	0.14
112	1	2.48	2.28	0.75	1.00	0.25	0.00	0.67	0.00	0.00
113	1	789.68	727.93	0.75	1.00	0.25	0.00	0.67	0.00	0.01
114	1	0.00	0.00	1.00	0.00	0.00	0.00	1.00	0.00	0.00
115	1	0.00	0.00	1.00	0.00	0.00	0.00	1.00	0.00	0.00
116	1	0.00	0.00	1.00	0.00	0.00	0.00	1.00	0.00	0.00
117	1	0.00	0.00	1.00	0.00	0.00	0.00	1.00	0.00	0.00
118	1	0.00	0.00	1.00	0.00	0.00	0.00	1.00	0.00	0.00
119	1	0.00	0.00	1.00	0.00	0.00	0.00	1.00	0.00	0.00
120	1	0.00	0.00	1.00	0.00	0.00	0.00	1.00	0.00	0.00
121	1	1.29	1.19	0.75	1.22	0.25	0.00	0.67	0.00	0.00
122	1	789.57	727.83	0.75	1.00	0.25	0.00	0.67	0.00	0.01
123	1	9.42	9.42	0.00	10000.00	1.00	0.69	0.38	0.00	0.14
124	1	0.34	0.00	0.05	0.00	0.95	0.00	0.67	0.00	0.00
125	1	4.96	4.96	0.00	10000.00	1.00	4.34	0.05	1.00	0.14
126	1	3.48	3.48	0.00	10000.00	1.00	6.57	0.02	0.00	0.14
127	1	0.46	0.46	0.00	10000.00	1.00	10.32	0.00	1.00	0.14
128	1	0.25	0.00	0.05	0.00	0.95	0.00	0.67	0.00	0.00
129	1	0.76	0.00	0.05	0.00	0.95	0.00	0.67	0.00	0.00
130	1	2.40	2.40	0.00	10000.00	1.00	0.76	0.37	0.00	0.14
131	1	1.39	0.00	0.05	0.00	0.95	0.00	0.67	0.00	0.00
132	1	1.04	0.00	0.05	0.00	0.95	0.00	0.67	0.00	0.00
133	1	0.41	0.00	0.05	0.00	0.95	0.00	0.67	0.00	0.00
134	1	1.10	0.00	0.05	0.00	0.95	0.00	0.67	0.00	0.00
135	1	0.83	0.00	0.05	0.00	0.95	0.00	0.67	0.00	0.00
136	1	0.27	0.00	0.05	0.00	0.95	0.00	0.67	0.00	0.00
137	1	1.67	0.00	0.05	0.00	0.95	0.00	0.67	0.00	0.00
138	1	1.43	0.00	0.05	0.00	0.95	0.00	0.67	0.00	0.00
139	1	0.50	0.50	0.00	10000.00	1.00	6.75	0.02	0.00	0.14
140	1	4.41	0.00	0.05	0.00	0.95	0.00	0.67	0.00	0.00
141	1	1.64	0.00	0.05	0.00	0.95	0.00	0.67	0.00	0.00
142	1	7.02	0.00	0.05	0.00	0.95	0.00	0.67	0.00	0.00
143	1	36.31	33.47	0.75	0.82	0.25	0.00	0.67	0.00	0.00
144	1	789.69	789.38	0.82	1.00	0.17	0.00	0.67	0.00	0.01
145	1	2.84	2.62	0.75	1.00	0.25	0.00	0.67	0.00	0.00
146	1	1.80	1.65	0.75	1.00	0.25	0.00	0.67	0.00	0.00
147	1	4.96	4.57	0.75	1.00	0.25	0.00	0.67	0.00	0.00
148	1	0.70	0.64	0.75	1.00	0.25	-0.00	0.67	0.00	0.00
149	1	7.71	7.71	0.00	10000.00	1.00	4.44	0.05	1.00	0.14
150	1	0.25	0.00	0.05	0.00	0.95	0.00	0.67	0.00	0.00
151	1	0.00	0.00	1.00	0.00	0.00	0.00	1.00	0.00	0.00
152	1	0.00	0.00	1.00	0.00	0.00	0.00	1.00	0.00	0.00
153	1	0.00	0.00	1.00	0.00	0.00	0.00	1.00	0.00	0.00
154	1	0.00	0.00	1.00	0.00	0.00	0.00	1.00	0.00	0.00
155	1	0.00	0.00	1.00	0.00	0.00	0.00	1.00	0.00	0.00
156	1	0.00	0.00	1.00	0.00	0.00	0.00	1.00	0.00	0.00
157	1	0.00	0.00	1.00	0.00	0.00	0.00	1.00	0.00	0.00
158	1	0.00	0.00	1.00	0.00	0.00	0.00	1.00	0.00	0.00
159	1	0.00	0.00	1.00	0.00	0.00	0.00	1.00	0.00	0.00
160	1	1.63	1.56	0.75	1.00	0.25	0.00	0.67	0.00	0.00
161	1	0.00	0.00	1.00	0.00	0.00	0.00	1.00	0.00	0.00
162	1	17.81	0.00	0.05	0.00	0.95	0.00	0.67	0.00	0.00
163	1	0.75	0.75	0.00	10000.00	1.00	2.73	0.12	0.00	0.14
164	1	0.73	0.73	0.00	10000.00	1.00	0.77	0.36	0.00	0.14
165	1	0.00	0.00	1.00	0.00	0.00	0.00	1.00	0.00	0.00
166	1	789.69	0.00	0.05	0.00	0.95	0.00	0.67	0.00	0.00
167	1	0.67	0.00	0.05	0.00	0.95	0.00	0.67	0.00	0.00
168	1	0.84	0.00	0.05	0.00	0.95	0.00	0.67	0.00	0.00
169	1	0.31	0.31	0.00	10000.00	1.00	2.98	0.11	0.00	0.14
170	1	3.18	0.00	0.05	0.00	0.95	0.00	0.67	0.00	0.00
171	1	0.92	0.00	0.05	0.00	0.95	0.00	0.67	0.00	0.00
172	1	38.10	35.12	0.75	1.00	0.25	0.00	0.67	0.00	0.00
173	1	1.61	1.49	0.75	1.00	0.25	0.00	0.67	0.00	0.00
174	1	0.00	0.00	0.75	1.00	0.25	0.00	0.67	0.00	0.00
175	1	789.69	727.94	0.75	1.00	0.25	0.00	0.67	0.00	0.01
176	1	0.11	0.10	0.75	1.22	0.25	-0.00	0.67	0.00	0.00
177	1	0.00	0.00	0.75	1.00	0.25	0.00	0.67	0.00	0.00
178	1	0.00	0.00	0.75	1.00	0.25	0.00	0.67	0.00	0.00
179	1	0.15	0.13	0.75	1.00	0.25	-0.00	0.67	0.00	0.00
180	1	2.92	2.69	0.75	1.00	0.25	0.00	0.67	0.00	0.00
181	1	4.95	4.56	0.75	1.00	0.25	0.00	0.67	0.00	0.00
182	1	1.08	1.00	0.75	1.00	0.25	0.00	0.67	0.00	0.00
183	1	789.60	789.60	0.82	1.00	0.17	0.00	0.67	0.00	0.01
184	1	0.00	0.00	1.00	0.00	0.00	0.00	1.00	0.00	0.00
185	1	0.00	0.00	1.00	0.00	0.00	0.00	1.00	0.00	0.00
186	1	0.00	0.00	1.00	0.00	0.00	0.00	1.00	0.00	0.00
187	1	0.00	0.00	1.00	0.00	0.00	0.00	1.00	0.00	0.00
188	1	0.00	0.00	1.00	0.00	0.00	0.00	1.00	0.00	0.00
189	1	0.00	0.00	1.00	0.00	0.00	0.00	1.00	0.00	0.00
190	1	0.00	0.00	1.00	0.00	0.00	0.00	1.00	0.00	0.00
191	1	0.00	0.00	1.00	0.00	0.00	0.00	1.00	0.00	0.00
192	1	0.00	0.00	1.00	0.00	0.00	0.00	1.00	0.00	0.00
193	1	0.00	0.00	1.00	0.00	0.00	0.00	1.00	0.00	0.00
194	1	0.00	0.00	1.00	0.00	0.00	0.00	1.00	0.00	0.00
195	1	0.00	0.00	1.00	0.00	0.00	0.00	1.00	0.00	0.00
196	1	0.00	0.00	1.00	0.00	0.00	0.00	1.00	0.00	0.00
197	1	10.46	9.64	0.75	1.00	0.25	0.00	0.67	0.00	0.00
198	1	0.00	0.00	0.75	1.00	0.25	0.00	0.67	0.00	0.00
199	1	0.00	0.00	0.75	1.00	0.25	0.00	0.67	0.00	0.00
200	1	0.07	0.07	0.75	1.00	0.25	0.00	0.67	0.00	0.00
201	1	0.75	0.69	0.75	1.00	0.25	-0.00	0.67	0.00	0.00
202	1	2.93	2.70	0.75	1.00	0.25	0.00	0.67	0.00	0.00
203	1	2.74	2.52	0.75	1.00	0.25	0.00	0.67	0.00	0.00
204	1	18.31	16.88	0.75	1.00	0.25	0.00	0.67	0.00	0.00
205	1	8.85	8.16	0.75	1.22	0.25	0.00	0.67	0.00	0.00
206	1	8.65	7.97	0.75	1.00	0.25	0.00	0.67	0.00	0.00
207	1	789.68	727.93	0.75	1.00	0.25	0.00	0.67	0.00	0.01
208	1	1.02	0.94	0.75	1.00	0.25	0.00	0.67	0.00	0.00
209	1	789.17	727.46	0.75	1.00	0.25	0.00	0.67	0.00	0.01
210	1	789.69	728.67	0.75	1.00	0.25	0.00	0.67	0.00	0.01
211	1	2.23	2.06	0.75	1.00	0.25	0.00	0.67	0.00	0.00
212	1	0.00	0.00	0.75	1.00	0.25	-0.00	0.67	0.00	0.00
213	1	0.00	0.00	0.75	1.00	0.25	0.00	0.67	0.00	0.00
214	1	0.91	0.84	0.75	1.00	0.25	-0.00	0.67	0.00	0.00
215	1	0.00	0.00	1.00	0.00	0.00	0.00	1.00	0.00	0.00
216	1	1.01	0.93	0.75	1.00	0.25	0.00	0.67	0.00	0.00
217	1	789.65	727.90	0.75	1.00	0.25	0.00	0.67	0.00	0.01
218	1	2.68	2.47	0.75	1.00	0.25	0.00	0.67	0.00	0.00
219	1	1.90	1.89	0.75	1.00	0.25	0.00	0.67	0.00	0.00
220	1	1.10	1.01	0.75	1.00	0.25	0.00	0.67	0.00	0.00
221	1	8.34	7.69	0.75	1.00	0.25	0.00	0.67	0.00	0.00
222	1	789.69	727.94	0.75	1.00	0.25	0.00	0.67	0.00	0.01
223	1	3.01	2.78	0.75	1.22	0.25	0.00	0.67	0.00	0.00
224	1	0.00	0.00	0.75	1.00	0.25	-0.00	0.67	0.00	0.00
225	1	0.00	0.00	0.75	1.00	0.25	0.00	0.67	0.00	0.00
226	1	789.69	727.94	0.75	1.00	0.25	0.00	0.67	0.00	0.01
227	1	789.69	727.94	0.75	1.22	0.25	0.00	0.67	0.00	0.01
228	1	1.58	1.46	0.75	1.00	0.25	0.00	0.67	0.00	0.00
229	1	51.98	47.91	0.75	1.00	0.25	0.00	0.67	0.00	0.00
230	1	789.69	727.94	0.75	1.00	0.25	0.00	0.67	0.00	0.01
231	1	0.00	0.00	1.00	0.00	0.00	0.00	1.00	0.00	0.00
232	1	1.24	1.14	0.75	1.00	0.25	0.00	0.67	0.00	0.00
233	1	0.00	0.00	1.00	0.00	0.00	0.00	1.00	0.00	0.00
234	1	0.00	0.00	1.00	0.00	0.00	0.00	1.00	0.00	0.00
235	1	0.00	0.00	1.00	0.00	0.00	0.00	1.00	0.00	0.00
236	1	0.00	0.00	1.00	0.00	0.00	0.00	1.00	0.00	0.00
237	1	0.00	0.00	1.00	0.00	0.00	0.00	1.00	0.00	0.00
238	1	0.00	0.00	1.00	0.00	0.00	0.00	1.00	0.00	0.00
239	1	0.00	0.00	1.00	0.00	0.00	0.00	1.00	0.00	0.00
240	1	0.00	0.00	1.00	0.00	0.00	0.00	1.00	0.00	0.00
241	1	0.00	0.00	1.00	0.00	0.00	0.00	1.00	0.00	0.00
242	1	0.00	0.00	1.00	0.00	0.00	0.00	1.00	0.00	0.00
243	1	0.00	0.00	1.00	0.00	0.00	0.00	1.00	0.00	0.00
244	1	0.00	0.00	1.00	0.00	0.00	0.00	1.00	0.00	0.00
245	1	0.00	0.00	1.00	0.00	0.00	0.00	1.00	0.00	0.00
246	1	0.00	0.00	1.00	0.00	0.00	0.00	1.00	0.00	0.00
247	1	0.00	0.00	1.00	0.00	0.00	0.00	1.00	0.00	0.00
248	1	0.00	0.00	1.00	0.00	0.00	0.00	1.00	0.00	0.00
249	1	0.00	0.00	1.00	0.00	0.00	0.00	1.00	0.00	0.00
250	1	0.00	0.00	1.00	0.00	0.00	0.00	1.00	0.00	0.00
251	1	0.00	0.00	1.00	0.00	0.00	0.00	1.00	0.00	0.00
252	1	0.00	0.00	1.00	0.00	0.00	0.00	1.00	0.00	0.00
253	1	0.00	0.00	1.00	0.00	0.00	0.00	1.00	0.00	0.00
254	1	0.00	0.00	1.00	0.00	0.00	0.00	1.00	0.00	0.00
255	1	0.00	0.00	1.00	0.00	0.00	0.00	1.00	0.00	0.00
256	1	0.00	0.00	1.00	0.00	0.00	0.00	1.00	0.00	0.00
257	1	0.00	0.00	1.00	0.00	0.00	0.00	1.00	0.00	0.00
258	1	0.00	0.00	1.00	0.00	0.00	0.00	1.00	0.00	0.00
259	1	0.00	0.00	1.00	0.00	0.00	0.00	1.00	0.00	0.00
260	1	0.00	0.00	1.00	0.00	0.00	0.00	1.00	0.00	0.00
261	1	0.00	0.00	1.00	0.00	0.00	0.00	1.00	0.00	0.00
262	1	0.00	0.00	1.00	0.00	0.00	0.00	1.00	0.00	0.00
263	1	0.00	0.00	1.00	0.00	0.00	0.00	1.00	0.00	0.00
264	1	0.00	0.00	1.00	0.00	0.00	0.00	1.00	0.00	0.00
265	1	0.00	0.00	1.00	0.00	0.00	0.00	1.00	0.00	0.00
266	1	0.22	0.21	0.75	1.00	0.25	-0.00	0.67	0.00	0.00
267	1	0.46	0.43	0.75	1.00	0.25	0.00	0.67	0.00	0.00
268	1	0.00	0.00	0.75	1.00	0.25	-0.00	0.67	0.00	0.00
269	1	4.50	4.15	0.75	1.00	0.25	0.00	0.67	0.00	0.00
270	1	0.43	0.39	0.75	1.00	0.25	0.00	0.67	0.00	0.00
271	1	789.69	727.94	0.75	1.00	0.25	0.00	0.67	0.00	0.01
272	1	1.04	0.96	0.75	1.00	0.25	0.00	0.67	0.00	0.00
273	1	4.66	4.30	0.75	1.00	0.25	0.00	0.67	0.00	0.00
274	1	0.44	0.40	0.75	1.22	0.25	-0.00	0.67	0.00	0.00
275	1	789.69	727.94	0.75	1.00	0.25	0.00	0.67	0.00	0.01
276	1	789.69	727.94	0.75	1.00	0.25	0.00	0.67	0.00	0.01
277	1	1.89	1.74	0.75	1.00	0.25	0.00	0.67	0.00	0.00
278	1	0.51	0.47	0.75	1.00	0.25	-0.00	0.67	0.00	0.00
279	1	2.91	2.68	0.75	1.00	0.25	0.00	0.67	0.00	0.00
280	1	0.39	0.36	0.75	1.00	0.25	-0.00	0.67	0.00	0.00
281	1	0.24	0.22	0.75	1.00	0.25	-0.00	0.67	0.00	0.00
282	1	0.00	0.00	1.00	0.00	0.00	0.00	1.00	0.00	0.00
283	1	0.00	0.00	1.00	0.00	0.00	0.00	1.00	0.00	0.00
284	1	0.00	0.00	1.00	0.00	0.00	0.00	1.00	0.00	0.00
285	1	0.00	0.00	1.00	0.00	0.00	0.00	1.00	0.00	0.00
286	1	0.00	0.00	1.00	0.00	0.00	0.00	1.00	0.00	0.00
287	1	0.00	0.00	1.00	0.00	0.00	0.00	1.00	0.00	0.00
288	1	0.00	0.00	1.00	0.00	0.00	0.00	1.00	0.00	0.00
289	1	0.17	0.16	0.75	1.00	0.25	-0.00	0.67	0.00	0.00
290	1	0.73	0.69	0.75	1.00	0.25	-0.00	0.67	0.00	0.00
291	1	0.00	0.00	0.75	1.00	0.25	0.00	0.67	0.00	0.00
292	1	0.34	0.31	0.75	1.00	0.25	0.00	0.67	0.00	0.00
293	1	0.19	0.18	0.75	1.00	0.25	0.00	0.67	0.00	0.00
294	1	2.24	2.07	0.75	1.00	0.25	0.00	0.67	0.00	0.00
295	1	0.53	0.49	0.75	1.22	0.25	0.00	0.67	0.00	0.00
296	1	789.69	727.94	0.75	1.00	0.25	0.00	0.67	0.00	0.01
297	1	0.00	0.00	1.00	0.00	0.00	0.00	1.00	0.00	0.00
298	1	0.00	0.00	1.00	0.00	0.00	0.00	1.00	0.00	0.00
299	1	0.00	0.00	1.00	0.00	0.00	0.00	1.00	0.00	0.00
300	1	0.00	0.00	1.00	0.00	0.00	0.00	1.00	0.00	0.00
301	1	0.00	0.00	1.00	0.00	0.00	0.00	1.00	0.00	0.00
302	1	0.00	0.00	1.00	0.00	0.00	0.00	1.00	0.00	0.00
303	1	0.00	0.00	1.00	0.00	0.00	0.00	1.00	0.00	0.00
304	1	0.00	0.00	1.00	0.00	0.00	0.00	1.00	0.00	0.00
305	1	0.00	0.00	1.00	0.00	0.00	0.00	1.00	0.00	0.00
306	1	0.00	0.00	1.00	0.00	0.00	0.00	1.00	0.00	0.00
307	1	0.00	0.00	1.00	0.00	0.00	0.00	1.00	0.00	0.00
308	1	0.00	0.00	1.00	0.00	0.00	0.00	1.00	0.00	0.00
309	1	0.00	0.00	1.00	0.00	0.00	0.00	1.00	0.00	0.00
310	1	0.00	0.00	1.00	0.00	0.00	0.00	1.00	0.00	0.00
311	1	0.00	0.00	1.00	0.00	0.00	0.00	1.00	0.00	0.00
312	1	789.69	727.94	0.75	1.00	0.25	0.00	0.67	0.00	0.01
313	1	789.69	727.94	0.75	1.22	0.25	0.00	0.67	0.00	0.01
314	1	0.28	0.26	0.75	1.00	0.25	0.00	0.67	0.00	0.00
315	1	0.00	0.00	1.00	0.00	0.00	0.00	1.00	0.00	0.00
316	1	0.00	0.00	1.00	0.00	0.00	0.00	1.00	0.00	0.00
317	1	0.00	0.00	1.00	0.00	0.00	0.00	1.00	0.00	0.00
318	1	0.52	0.00	0.05	0.00	0.95	0.00	0.67	0.00	0.00
319	1	789.69	789.69	0.00	10000.00	1.00	0.15	0.55	0.00	0.14
320	1	4.47	4.12	0.75	1.00	0.25	0.00	0.67	0.00	0.00
321	1	1.86	1.72	0.75	1.00	0.25	0.00	0.67	0.00	0.00
322	1	789.69	0.00	0.05	0.00	0.95	0.00	0.67	0.00	0.00
323	1	7.71	7.71	0.00	10000.00	1.00	4.31	0.05	1.00	0.14
324	1	789.69	0.00	0.05	0.00	0.95	0.00	0.67	0.00	0.00
325	1	0.00	0.00	0.75	1.00	0.25	0.00	0.67	0.00	0.00
326	1	0.00	0.00	1.00	0.00	0.00	0.00	1.00	0.00	0.00
327	1	1.10	0.00	0.05	0.00	0.95	0.00	0.67	0.00	0.00
328	1	0.00	0.00	1.00	0.00	0.00	0.00	1.00	0.00	0.00
329	1	0.00	0.00	1.00	0.00	0.00	0.00	1.00	0.00	0.00
330	1	0.00	0.00	1.00	0.00	0.00	0.00	1.00	0.00	0.00
331	1	0.00	0.00	1.00	0.00	0.00	0.00	1.00	0.00	0.00
332	1	0.00	0.00	1.00	0.00	0.00	0.00	1.00	0.00	0.00
333	1	0.00	0.00	1.00	0.00	0.00	0.00	1.00	0.00	0.00
334	1	0.00	0.00	1.00	0.00	0.00	0.00	1.00	0.00	0.00
335	1	0.00	0.00	1.00	0.00	0.00	0.00	1.00	0.00	0.00
336	1	0.00	0.00	1.00	0.00	0.00	0.00	1.00	0.00	0.00
337	1	0.00	0.00	1.00	0.00	0.00	0.00	1.00	0.00	0.00
338	1	0.00	0.00	1.00	0.00	0.00	0.00	1.00	0.00	0.00
339	1	0.00	0.00	1.00	0.00	0.00	0.00	1.00	0.00	0.00
340	1	0.00	0.00	1.00	0.00	0.00	0.00	1.00	0.00	0.00
341	1	0.00	0.00	1.00	0.00	0.00	0.00	1.00	0.00	0.00
342	1	0.00	0.00	1.00	0.00	0.00	0.00	1.00	0.00	0.00
343	1	0.00	0.00	1.00	0.00	0.00	0.00	1.00	0.00	0.00
344	1	0.00	0.00	1.00	0.00	0.00	0.00	1.00	0.00	0.00
345	1	0.00	0.00	1.00	0.00	0.00	0.00	1.00	0.00	0.00
346	1	0.00	0.00	1.00	0.00	0.00	0.00	1.00	0.00	0.00
347	1	0.00	0.00	1.00	0.00	0.00	0.00	1.00	0.00	0.00
348	1	0.00	0.00	1.00	0.00	0.00	0.00	1.00	0.00	0.00
349	1	0.00	0.00	1.00	0.00	0.00	0.00	1.00	0.00	0.00
350	1	0.00	0.00	1.00	0.00	0.00	0.00	1.00	0.00	0.00
351	1	0.00	0.00	1.00	0.00	0.00	0.00	1.00	0.00	0.00
352	1	0.00	0.00	1.00	0.00	0.00	0.00	1.00	0.00	0.00
353	1	0.00	0.00	1.00	0.00	0.00	0.00	1.00	0.00	0.00
354	1	0.00	0.00	1.00	0.00	0.00	0.00	1.00	0.00	0.00
355	1	0.00	0.00	1.00	0.00	0.00	0.00	1.00	0.00	0.00
356	1	0.00	0.00	1.00	0.00	0.00	0.00	1.00	0.00	0.00
357	1	0.00	0.00	1.00	0.00	0.00	0.00	1.00	0.00	0.00
358	1	0.00	0.00	1.00	0.00	0.00	0.00	1.00	0.00	0.00
359	1	0.00	0.00	1.00	0.00	0.00	0.00	1.00	0.00	0.00
360	1	0.00	0.00	1.00	0.00	0.00	0.00	1.00	0.00	0.00
361	1	0.00	0.00	1.00	0.00	0.00	0.00	1.00	0.00	0.00
362	1	0.61	0.56	0.75	1.00	0.25	0.00	0.67	0.00	0.00
363	1	2.76	2.54	0.75	1.00	0.25	0.00	0.67	0.00	0.00
364	1	0.94	0.94	0.00	10000.00	1.00	1.60	0.23	0.00	0.14
365	1	0.23	0.00	0.05	0.00	0.95	0.00	0.67	0.00	0.00
366	1	13.05	0.00	0.05	0.00	0.95	0.00	0.67	0.00	0.00
367	1	4.07	4.06	0.00	10000.00	1.00	0.00	0.65	0.00	0.14
368	1	0.51	0.00	0.05	0.00	0.95	0.00	0.67	0.00	0.00
369	1	789.17	0.00	0.05	0.00	0.95	0.00	0.67	0.00	0.00
370	1	1.50	1.39	0.75	1.00	0.25	0.00	0.67	0.00	0.00
371	1	0.15	0.15	0.00	10000.00	1.00	1.61	0.23	0.00	0.14
372	1	19.63	18.09	0.75	1.00	0.25	0.00	0.67	0.00	0.00
373	1	1.36	0.00	0.05	0.00	0.95	0.00	0.67	0.00	0.00
374	1	0.00	0.00	0.75	0.00	0.25	0.00	0.67	0.00	0.00
375	1	0.50	0.00	0.05	0.00	0.95	0.00	0.67	0.00	0.00
376	1	0.00	0.00	1.00	0.00	0.00	0.00	1.00	0.00	0.00
377	1	0.00	0.00	1.00	0.00	0.00	0.00	1.00	0.00	0.00
378	1	0.00	0.00	1.00	0.00	0.00	0.00	1.00	0.00	0.00
379	1	0.00	0.00	1.00	0.00	0.00	0.00	1.00	0.00	0.00
380	1	0.00	0.00	1.00	0.00	0.00	0.00	1.00	0.00	0.00
381	1	0.00	0.00	1.00	0.00	0.00	0.00	1.00	0.00	0.00
382	1	0.00	0.00	1.00	0.00	0.00	0.00	1.00	0.00	0.00
383	1	0.07	0.00	0.05	0.00	0.95	0.00	0.67	0.00	0.00
384	1	789.68	0.00	0.05	0.00	0.95	0.00	0.67	0.00	0.00
385	1	789.69	789.69	0.00	10000.00	1.00	2.54	0.14	0.00	0.14
386	1	0.00	0.00	1.00	0.00	0.00	0.00	1.00	0.00	0.00
387	1	0.00	0.00	1.00	0.00	0.00	0.00	1.00	0.00	0.00
388	1	0.00	0.00	1.00	0.00	0.00	0.00	1.00	0.00	0.00
389	1	0.00	0.00	1.00	0.00	0.00	0.00	1.00	0.00	0.00
390	1	0.00	0.00	1.00	0.00	0.00	0.00	1.00	0.00	0.00
391	1	0.00	0.00	1.00	0.00	0.00	0.00	1.00	0.00	0.00
392	1	0.00	0.00	1.00	0.00	0.00	0.00	1.00	0.00	0.00
393	1	0.00	0.00	1.00	0.00	0.00	0.00	1.00	0.00	0.00
394	1	0.00	0.00	1.00	0.00	0.00	0.00	1.00	0.00	0.00
395	1	0.00	0.00	1.00	0.00	0.00	0.00	1.00	0.00	0.00
396	1	0.00	0.00	1.00	0.00	0.00	0.00	1.00	0.00	0.00
397	1	0.00	0.00	1.00	0.00	0.00	0.00	1.00	0.00	0.00
398	1	0.00	0.00	1.00	0.00	0.00	0.00	1.00	0.00	0.00
399	1	789.30	0.00	0.05	0.00	0.95	0.00	0.67	0.00	0.00
400	1	789.69	0.00	0.05	0.00	0.95	0.00	0.67	0.00	0.00
401	1	0.33	0.00	0.05	0.00	0.95	0.00	0.67	0.00	0.00
402	1	0.00	0.00	0.00	10000.00	1.00	0.11	0.57	0.00	0.14
403	1	0.25	0.00	0.05	0.00	0.95	0.00	0.67	0.00	0.00
404	1	789.69	0.00	0.05	0.00	0.95	0.00	0.67	0.00	0.00
405	1	0.00	0.00	0.00	10000.00	1.00	0.03	0.62	0.00	0.14
406	1	0.00	0.00	0.75	0.00	0.25	0.00	0.67	0.00	0.00
407	1	0.00	0.00	0.75	0.00	0.25	0.00	0.67	0.00	0.00
408	1	0.00	0.00	0.75	0.00	0.25	0.00	0.67	0.00	0.00
409	1	0.00	0.00	1.00	0.00	0.00	0.00	1.00	0.00	0.00
410	1	0.00	0.00	1.00	0.00	0.00	0.00	1.00	0.00	0.00
411	1	0.00	0.00	1.00	0.00	0.00	0.00	1.00	0.00	0.00
412	1	0.00	0.00	1.00	0.00	0.00	0.00	1.00	0.00	0.00
413	1	10.15	0.00	0.05	0.00	0.95	0.00	0.67	0.00	0.00
414	1	0.32	0.00	0.05	0.00	0.95	0.00	0.67	0.00	0.00
415	1	3.83	3.53	0.75	1.00	0.25	0.00	0.67	0.00	0.00
416	1	789.68	0.00	0.05	0.00	0.95	0.00	0.67	0.00	0.00
417	1	0.00	0.00	1.00	0.00	0.00	0.00	1.00	0.00	0.00
418	1	0.00	0.00	1.00	0.00	0.00	0.00	1.00	0.00	0.00
419	1	0.00	0.00	1.00	0.00	0.00	0.00	1.00	0.00	0.00
420	1	0.00	0.00	1.00	0.00	0.00	0.00	1.00	0.00	0.00
421	1	0.00	0.00	1.00	0.00	0.00	0.00	1.00	0.00	0.00
422	1	0.00	0.00	1.00	0.00	0.00	0.00	1.00	0.00	0.00
423	1	0.00	0.00	1.00	0.00	0.00	0.00	1.00	0.00	0.00
424	1	0.00	0.00	1.00	0.00	0.00	0.00	1.00	0.00	0.00
425	1	0.00	0.00	1.00	0.00	0.00	0.00	1.00	0.00	0.00
426	1	0.00	0.00	1.00	0.00	0.00	0.00	1.00	0.00	0.00
427	1	0.00	0.00	0.75	0.00	0.25	0.00	0.67	0.00	0.00
428	1	789.69	0.00	0.05	0.00	0.95	0.00	0.67	0.00	0.00
429	1	789.69	0.00	0.05	0.00	0.95	0.00	0.67	0.00	0.00
430	1	1.16	0.00	0.05	0.00	0.95	0.00	0.67	0.00	0.00
431	1	0.00	0.00	0.00	10000.00	1.00	0.08	0.59	0.00	0.14
432	1	4.51	0.00	0.05	0.00	0.95	0.00	0.67	0.00	0.00
433	1	1.38	0.00	0.05	0.00	0.95	0.00	0.67	0.00	0.00
434	1	0.00	0.00	0.75	1.00	0.25	-0.00	0.67	0.00	0.00
435	1	0.17	0.16	0.75	1.00	0.25	0.00	0.67	0.00	0.00
436	1	0.00	0.00	0.00	10000.00	1.00	0.90	0.34	0.00	0.14
437	1	3.27	0.00	0.05	0.00	0.95	0.00	0.67	0.00	0.00
438	1	789.69	789.69	0.00	10000.00	1.00	1.71	0.21	0.00	0.14
439	1	0.54	0.00	0.05	0.00	0.95	0.00	0.67	0.00	0.00
440	1	3.19	0.00	0.05	0.00	0.95	0.00	0.67	0.00	0.00
441	1	3.00	0.00	0.05	0.00	0.95	0.00	0.67	0.00	0.00
442	1	0.34	0.00	0.05	0.00	0.95	0.00	0.67	0.00	0.00
443	1	0.89	0.89	0.00	10000.00	1.00	0.87	0.34	0.00	0.14
444	1	0.87	0.87	0.00	10000.00	1.00	0.17	0.54	0.00	0.14
445	1	0.90	0.83	0.75	1.00	0.25	-0.00	0.67	0.00	0.00
446	1	0.00	0.00	1.00	0.00	0.00	0.00	1.00	0.00	0.00
447	1	0.00	0.00	1.00	0.00	0.00	0.00	1.00	0.00	0.00
448	1	0.00	0.00	1.00	0.00	0.00	0.00	1.00	0.00	0.00
449	1	0.00	0.00	1.00	0.00	0.00	0.00	1.00	0.00	0.00
450	1	0.00	0.00	1.00	0.00	0.00	0.00	1.00	0.00	0.00
451	1	0.00	0.00	1.00	0.00	0.00	0.00	1.00	0.00	0.00
452	1	789.69	728.67	0.75	1.00	0.25	0.00	0.67	0.00	0.01
453	1	3.51	3.23	0.75	1.00	0.25	0.00	0.67	0.00	0.00
454	1	789.68	727.93	0.75	1.00	0.25	0.00	0.67	0.00	0.01
455	1	0.00	0.00	0.75	1.00	0.25	0.00	0.67	0.00	0.00
456	1	7.41	6.83	0.75	1.00	0.25	0.00	0.67	0.00	0.00
457	1	7.36	6.79	0.75	1.00	0.25	0.00	0.67	0.00	0.00
458	1	4.97	4.58	0.75	1.00	0.25	0.00	0.67	0.00	0.00
459	1	1.10	0.00	0.05	0.00	0.95	0.00	0.67	0.00	0.00
460	1	2.36	2.36	0.00	10000.00	1.00	2.18	0.16	0.00	0.14
461	1	0.00	0.00	1.00	0.00	0.00	0.00	1.00	0.00	0.00
462	1	0.00	0.00	1.00	0.00	0.00	0.00	1.00	0.00	0.00
463	1	0.00	0.00	1.00	0.00	0.00	0.00	1.00	0.00	0.00
464	1	0.00	0.00	1.00	0.00	0.00	0.00	1.00	0.00	0.00
465	1	789.68	0.00	0.05	0.00	0.95	0.00	0.67	0.00	0.00
466	1	0.00	0.00	1.00	0.00	0.00	0.00	1.00	0.00	0.00
467	1	0.00	0.00	1.00	0.00	0.00	0.00	1.00	0.00	0.00
468	1	0.00	0.00	1.00	0.00	0.00	0.00	1.00	0.00	0.00
469	1	0.00	0.00	1.00	0.00	0.00	0.00	1.00	0.00	0.00
470	1	0.00	0.00	1.00	0.00	0.00	0.00	1.00	0.00	0.00
471	1	0.00	0.00	1.00	0.00	0.00	0.00	1.00	0.00	0.00
472	1	0.00	0.00	1.00	0.00	0.00	0.00	1.00	0.00	0.00
473	1	0.00	0.00	1.00	0.00	0.00	0.00	1.00	0.00	0.00
474	1	0.00	0.00	1.00	0.00	0.00	0.00	1.00	0.00	0.00
475	1	0.00	0.00	1.00	0.00	0.00	0.00	1.00	0.00	0.00
476	1	0.00	0.00	1.00	0.00	0.00	0.00	1.00	0.00	0.00
477	1	0.00	0.00	1.00	0.00	0.00	0.00	1.00	0.00	0.00
478	1	1.61	0.00	0.05	0.00	0.95	0.00	0.67	0.00	0.00
479	1	0.00	0.00	1.00	0.00	0.00	0.00	1.00	0.00	0.00
480	1	0.00	0.00	1.00	0.00	0.00	0.00	1.00	0.00	0.00
481	1	0.00	0.00	1.00	0.00	0.00	0.00	1.00	0.00	0.00
482	1	0.00	0.00	1.00	0.00	0.00	0.00	1.00	0.00	0.00
483	1	0.00	0.00	1.00	0.00	0.00	0.00	1.00	0.00	0.00
484	1	0.00	0.00	1.00	0.00	0.00	0.00	1.00	0.00	0.00
485	1	0.00	0.00	1.00	0.00	0.00	0.00	1.00	0.00	0.00
486	1	0.00	0.00	1.00	0.00	0.00	0.00	1.00	0.00	0.00
487	1	0.00	0.00	1.00	0.00	0.00	0.00	1.00	0.00	0.00
488	1	0.00	0.00	1.00	0.00	0.00	0.00	1.00	0.00	0.00
489	1	0.00	0.00	1.00	0.00	0.00	0.00	1.00	0.00	0.00
490	1	0.00	0.00	1.00	0.00	0.00	0.00	1.00	0.00	0.00
491	1	0.00	0.00	1.00	0.00	0.00	0.00	1.00	0.00	0.00
492	1	0.00	0.00	1.00	0.00	0.00	0.00	1.00	0.00	0.00
493	1	0.00	0.00	1.00	0.00	0.00	0.00	1.00	0.00	0.00
494	1	0.00	0.00	1.00	0.00	0.00	0.00	1.00	0.00	0.00
495	1	0.00	0.00	1.00	0.00	0.00	0.00	1.00	0.00	0.00
496	1	0.00	0.00	1.00	0.00	0.00	0.00	1.00	0.00	0.00
497	1	0.00	0.00	1.00	0.00	0.00	0.00	1.00	0.00	0.00
498	1	0.00	0.00	1.00	0.00	0.00	0.00	1.00	0.00	0.00
499	1	0.00	0.00	1.00	0.00	0.00	0.00	1.00	0.00	0.00
500	1	0.00	0.00	1.00	0.00	0.00	0.00	1.00	0.00	0.00
501	1	0.00	0.00	1.00	0.00	0.00	0.00	1.00	0.00	0.00
502	1	0.00	0.00	1.00	0.00	0.00	0.00	1.00	0.00	0.00
503	1	0.00	0.00	1.00	0.00	0.00	0.00	1.00	0.00	0.00
504	1	0.85	0.85	0.00	10000.00	1.00	0.43	0.45	0.00	0.14
505	1	1.62	1.62	0.00	10000.00	1.00	1.41	0.25	0.00	0.14
506	1	0.75	0.75	0.00	10000.00	1.00	1.35	0.26	0.00	0.14
507	1	789.58	0.00	0.05	0.00	0.95	0.00	0.67	0.00	0.00
508	1	1.06	1.06	0.00	10000.00	1.00	0.38	0.46	0.00	0.14
509	1	1.22	1.12	0.75	1.00	0.25	0.00	0.67	0.00	0.00
510	1	0.96	0.00	0.05	0.00	0.95	0.00	0.67	0.00	0.00
511	1	772.35	0.00	0.05	0.00	0.95	0.00	0.67	0.00	0.00
512	1	0.38	0.00	0.05	0.00	0.95	0.00	0.67	0.00	0.00
513	1	0.11	0.10	0.75	1.00	0.25	-0.00	0.67	0.00	0.00
514	1	0.89	0.82	0.75	1.00	0.25	0.00	0.67	0.00	0.00
515	1	0.00	0.00	1.00	0.00	0.00	0.00	1.00	0.00	0.00
516	1	0.00	0.00	1.00	0.00	0.00	0.00	1.00	0.00	0.00
517	1	0.00	0.00	1.00	0.00	0.00	0.00	1.00	0.00	0.00
518	1	1.08	1.08	0.00	10000.00	1.00	0.65	0.39	0.00	0.14
519	1	789.69	0.00	0.05	0.00	0.95	0.00	0.67	0.00	0.00
520	1	0.21	0.00	0.05	0.00	0.95	0.00	0.67	0.00	0.00
521	1	0.29	0.00	0.05	0.00	0.95	0.00	0.67	0.00	0.00
522	1	789.67	0.00	0.05	0.00	0.95	0.00	0.67	0.00	0.00
523	1	1.10	1.10	0.00	10000.00	1.00	4.61	0.05	0.00	0.14
524	1	0.66	0.00	0.05	0.00	0.95	0.00	0.67	0.00	0.00
525	1	789.69	789.69	0.00	10000.00	1.00	3.42	0.09	0.00	0.14
526	1	1.12	0.00	0.05	0.00	0.95	0.00	0.67	0.00	0.00
527	1	0.44	0.00	0.05	0.00	0.95	0.00	0.67	0.00	0.00
528	1	0.89	0.89	0.00	10000.00	1.00	2.91	0.11	0.00	0.14
529	1	2.01	2.01	0.00	10000.00	1.00	1.45	0.25	0.00	0.14
530	1	5.02	5.02	0.00	10000.00	1.00	1.06	0.31	0.00	0.14
531	1	0.00	0.00	1.00	0.00	0.00	0.00	1.00	0.00	0.00
532	1	0.00	0.00	1.00	0.00	0.00	0.00	1.00	0.00	0.00
533	1	0.00	0.00	1.00	0.00	0.00	0.00	1.00	0.00	0.00
534	1	0.00	0.00	1.00	0.00	0.00	0.00	1.00	0.00	0.00
535	1	0.00	0.00	1.00	0.00	0.00	0.00	1.00	0.00	0.00
536	1	0.00	0.00	1.00	0.00	0.00	0.00	1.00	0.00	0.00
537	1	0.57	0.57	0.00	10000.00	1.00	0.35	0.47	0.00	0.14
538	1	0.00	0.00	1.00	0.00	0.00	0.00	1.00	0.00	0.00
539	1	0.00	0.00	1.00	0.00	0.00	0.00	1.00	0.00	0.00
540	1	7.96	7.96	0.00	10000.00	1.00	0.96	0.32	0.00	0.14
541	1	0.69	0.69	0.00	10000.00	1.00	0.06	0.59	0.00	0.14
542	1	0.71	0.70	0.00	10000.00	1.00	9.44	0.00	1.00	0.14
543	1	1.18	0.00	0.05	0.00	0.95	0.00	0.67	0.00	0.00
544	1	3.94	0.00	0.05	0.00	0.95	0.00	0.67	0.00	0.00
545	1	1.77	0.00	0.05	0.00	0.95	0.00	0.67	0.00	0.00
546	1	17.44	0.00	0.05	0.00	0.95	0.00	0.67	0.00	0.00
547	1	0.32	0.00	0.05	0.00	0.95	0.00	0.67	0.00	0.00
548	1	0.22	0.22	0.00	10000.00	1.00	2.97	0.11	0.00	0.14
549	1	0.32	0.00	0.05	0.00	0.95	0.00	0.67	0.00	0.00
550	1	0.44	0.00	0.05	0.00	0.95	0.00	0.67	0.00	0.00
551	1	4.18	0.00	0.05	0.00	0.95	0.00	0.67	0.00	0.00
552	1	0.29	0.00	0.05	0.00	0.95	0.00	0.67	0.00	0.00
553	1	0.41	0.00	0.05	0.00	0.95	0.00	0.67	0.00	0.00
554	1	1.57	0.00	0.05	0.00	0.95	0.00	0.67	0.00	0.00
555	1	0.62	0.00	0.05	0.00	0.95	0.00	0.67	0.00	0.00
556	1	1.87	0.00	0.05	0.00	0.95	0.00	0.67	0.00	0.00
557	1	2.42	0.00	0.05	0.00	0.95	0.00	0.67	0.00	0.00
558	1	5.29	0.00	0.05	0.00	0.95	0.00	0.67	0.00	0.00
559	1	0.92	0.00	0.05	0.00	0.95	0.00	0.67	0.00	0.00
560	1	0.62	0.00	0.05	0.00	0.95	0.00	0.67	0.00	0.00
561	1	0.75	0.00	0.05	0.00	0.95	0.00	0.67	0.00	0.00
562	1	0.56	0.00	0.05	0.00	0.95	0.00	0.67	0.00	0.00
563	1	0.86	0.00	0.05	0.00	0.95	0.00	0.67	0.00	0.00
564	1	8.49	0.00	0.05	0.00	0.95	0.00	0.67	0.00	0.00
565	1	0.45	0.00	0.05	0.00	0.95	0.00	0.67	0.00	0.00
566	1	0.96	0.00	0.05	0.00	0.95	0.00	0.67	0.00	0.00
567	1	0.31	0.00	0.05	0.00	0.95	0.00	0.67	0.00	0.00
568	1	1.52	0.00	0.05	0.00	0.95	0.00	0.67	0.00	0.00
569	1	758.91	0.00	0.05	0.00	0.95	0.00	0.67	0.00	0.00
570	1	0.05	0.00	0.05	0.00	0.95	0.00	0.67	0.00	0.00
571	1	0.78	0.00	0.05	0.00	0.95	0.00	0.67	0.00	0.00
572	1	0.64	0.00	0.05	0.00	0.95	0.00	0.67	0.00	0.00
573	1	2.40	0.00	0.05	0.00	0.95	0.00	0.67	0.00	0.00
574	1	3.67	0.00	0.05	0.00	0.95	0.00	0.67	0.00	0.00
575	1	1.90	0.00	0.05	0.00	0.95	0.00	0.67	0.00	0.00
576	1	0.55	0.00	0.05	0.00	0.95	0.00	0.67	0.00	0.00
577	1	1.25	0.00	0.05	0.00	0.95	0.00	0.67	0.00	0.00
578	1	1.70	0.00	0.05	0.00	0.95	0.00	0.67	0.00	0.00
579	1	12.90	0.00	0.05	0.00	0.95	0.00	0.67	0.00	0.00
580	1	0.39	0.39	0.00	10000.00	1.00	8.25	0.01	1.00	0.14
581	1	13.00	0.00	0.05	0.00	0.95	0.00	0.67	0.00	0.00
582	1	0.43	0.00	0.05	0.00	0.95	0.00	0.67	0.00	0.00
583	1	1.02	0.00	0.05	0.00	0.95	0.00	0.67	0.00	0.00
584	1	789.69	0.00	0.05	0.00	0.95	0.00	0.67	0.00	0.00
585	1	789.69	789.69	0.00	10000.00	1.00	2.18	0.17	0.00	0.14
586	1	9.03	0.00	0.05	0.00	0.95	0.00	0.67	0.00	0.00
587	1	789.69	0.00	0.05	0.00	0.95	0.00	0.67	0.00	0.00
588	1	2.75	0.00	0.05	0.00	0.95	0.00	0.67	0.00	0.00
589	1	1.26	0.00	0.05	0.00	0.95	0.00	0.67	0.00	0.00
590	1	0.00	0.00	1.00	0.00	0.00	0.00	1.00	0.00	0.00
591	1	0.46	0.00	0.05	0.00	0.95	0.00	0.67	0.00	0.00
592	1	0.61	0.00	0.05	0.00	0.95	0.00	0.67	0.00	0.00
593	1	0.00	0.00	0.75	0.00	0.25	0.00	0.67	0.00	0.00
594	1	0.66	0.00	0.05	0.00	0.95	0.00	0.67	0.00	0.00
595	1	0.66	0.00	0.05	0.00	0.95	0.00	0.67	0.00	0.00
596	1	0.32	0.00	0.05	0.00	0.95	0.00	0.67	0.00	0.00
597	1	0.45	0.00	0.05	0.00	0.95	0.00	0.67	0.00	0.00
598	1	0.64	0.00	0.05	0.00	0.95	0.00	0.67	0.00	0.00
599	1	175.13	0.00	0.05	0.00	0.95	0.00	0.67	0.00	0.00
600	1	1.79	0.00	0.05	0.00	0.95	0.00	0.67	0.00	0.00
601	1	0.75	0.00	0.05	0.00	0.95	0.00	0.67	0.00	0.00
602	1	69.81	0.00	0.05	0.00	0.95	0.00	0.67	0.00	0.00
603	1	0.13	0.00	0.05	0.00	0.95	0.00	0.67	0.00	0.00
604	1	2.09	0.00	0.05	0.00	0.95	0.00	0.67	0.00	0.00
605	1	3.34	0.00	0.05	0.00	0.95	0.00	0.67	0.00	0.00
606	1	1.22	0.00	0.05	0.00	0.95	0.00	0.67	0.00	0.00
607	1	1.45	0.00	0.05	0.00	0.95	0.00	0.67	0.00	0.00
608	1	137.20	0.00	0.05	0.00	0.95	0.00	0.67	0.00	0.00
609	1	1.63	0.00	0.05	0.00	0.95	0.00	0.67	0.00	0.00
610	1	0.81	0.00	0.05	0.00	0.95	0.00	0.67	0.00	0.00
611	1	3.25	0.00	0.05	0.00	0.95	0.00	0.67	0.00	0.00
612	1	0.39	0.00	0.05	0.00	0.95	0.00	0.67	0.00	0.00
613	1	0.39	0.00	0.05	0.00	0.95	0.00	0.67	0.00	0.00
614	1	0.43	0.00	0.05	0.00	0.95	0.00	0.67	0.00	0.00
615	1	2.10	0.00	0.05	0.00	0.95	0.00	0.67	0.00	0.00
616	1	8.52	0.00	0.05	0.00	0.95	0.00	0.67	0.00	0.00
617	1	0.51	0.00	0.05	0.00	0.95	0.00	0.67	0.00	0.00
618	1	1.68	0.00	0.05	0.00	0.95	0.00	0.67	0.00	0.00
619	1	0.29	0.00	0.05	0.00	0.95	0.00	0.67	0.00	0.00
620	1	1.00	0.00	0.05	0.00	0.95	0.00	0.67	0.00	0.00
621	1	0.88	0.00	0.05	0.00	0.95	0.00	0.67	0.00	0.00
622	1	1.13	0.00	0.05	0.00	0.95	0.00	0.67	0.00	0.00
623	1	789.52	0.00	0.05	0.00	0.95	0.00	0.67	0.00	0.00
624	1	1.51	0.00	0.05	0.00	0.95	0.00	0.67	0.00	0.00
625	1	1.03	0.00	0.05	0.00	0.95	0.00	0.67	0.00	0.00
626	1	789.69	0.00	0.05	0.00	0.95	0.00	0.67	0.00	0.00
627	1	0.62	0.62	0.00	10000.00	1.00	7.74	0.01	0.00	0.14
628	1	789.26	0.00	0.05	0.00	0.95	0.00	0.67	0.00	0.00
629	1	1.75	0.00	0.05	0.00	0.95	0.00	0.67	0.00	0.00
630	1	0.00	0.00	0.75	0.00	0.25	0.00	0.67	0.00	0.00
631	1	0.23	0.00	0.05	0.00	0.95	0.00	0.67	0.00	0.00
632	1	0.50	0.00	0.05	0.00	0.95	0.00	0.67	0.00	0.00
633	1	0.32	0.00	0.05	0.00	0.95	0.00	0.67	0.00	0.00
634	1	0.28	0.00	0.05	0.00	0.95	0.00	0.67	0.00	0.00
635	1	0.14	0.00	0.05	0.00	0.95	0.00	0.67	0.00	0.00
636	1	0.85	0.00	0.05	0.00	0.95	0.00	0.67	0.00	0.00
637	1	0.30	0.00	0.05	0.00	0.95	0.00	0.67	0.00	0.00
638	1	0.41	0.00	0.05	0.00	0.95	0.00	0.67	0.00	0.00
639	1	789.41	0.00	0.05	0.00	0.95	0.00	0.67	0.00	0.00
640	1	0.43	0.00	0.05	0.00	0.95	0.00	0.67	0.00	0.00
641	1	0.51	0.00	0.05	0.00	0.95	0.00	0.67	0.00	0.00
