# Supplementary material for: Loss of inner kinetochore genes is associated with the transition to an unconventional point centromere in budding yeast
Source: PeerJ. 2020 Sep 29;8:e10085. doi: 10.7717/peerj.10085 (PMC7531349; doi:10.7717/peerj.10085)
Supplement: Supplemental Information 3 — The multiple sequence alignment of open reading frame nucleotide sequences and amino acid sequences generated using MUSCLE, M-coffee, Clustal Omega and Guidance with PRANK are provided along with the commands used for the command line tools. Results of the selection tests from BUSTED, FEL, MEME and RELAX from the HYPHY package are provided as json files that can be visualized using the online hyphy vision website. [file peerj-08-10085-s003.zip › Supplementary_Material_S3/selection_tests/RELAX/MUSCLE_aln/CSE4_ORFs_MUSCLE_aln.fas_NCAS.RELAX.json]

{
 "analysis":{
   "info":"RELAX (a random effects test of selection relaxation) uses a random effects branch-site model framework to test whether a set of 'Test' branches evolves under relaxed selection relative to a set of 'Reference' branches (R), as measured by the relaxation parameter (K).\n                                                Version 2.1 adds a check for stability in K estimates to try to mitigate convergence problems",
   "version":"2.1",
   "citation":"RELAX: Detecting Relaxed Selection in a Phylogenetic Framework (2015). Mol Biol Evol 32 (3): 820-832",
   "authors":"Sergei L Kosakovsky Pond, Ben Murrell, Steven Weaver and Temple iGEM / UCSD viral evolution group",
   "contact":"spond@temple.edu",
   "requirements":"in-frame codon alignment and a phylogenetic tree, with at least two groups of branches defined using the {} notation (one group can be defined as all unlabeled branches)"
  },
 "input":{
   "file name":"/home/nagarjun/CSE4_ORFs_MUSCLE_aln.fas",
   "number of sequences":20,
   "number of sites":342,
   "partition count":1,
   "trees":{
     "0":"((((V_polyspora,T_phaffii)Node4,T_blattae)Node3,(((((S_cerevisiae,S_mikatae)Node12,S_kudriavzevii)Node11,S_uvarum)Node10,C_glabrata)Node9,((K_naganishii,K_africana)Node19,(N_castellii,N_dairenensis)Node22)Node18)Node8)Node2,(Z_rouxii,T_delbrueckii)Node25,(((L_waltii,L_thermotolerans)Node30,L_kluyveri)Node29,((E_gossypii,E_cymbalariae)Node35,K_lactis)Node34)Node28)"
    }
  },
 "fits":{
   "Nucleotide GTR":{
     "Log Likelihood":-13102.7355578785,
     "estimated parameters":45,
     "AIC-c":26295.67332343503,
     "Equilibrium frequencies":[
      [0.3176169590643275],
      [0.2093323586744639],
      [0.2465155945419103],
      [0.2265350877192982]
      ],
     "Rate Distributions":{
       "Substitution rate from nucleotide A to nucleotide C":0.6224335608060034,
       "Substitution rate from nucleotide A to nucleotide G":1,
       "Substitution rate from nucleotide A to nucleotide T":0.405041142630021,
       "Substitution rate from nucleotide C to nucleotide G":0.5372884065937644,
       "Substitution rate from nucleotide C to nucleotide T":1.134271566852092,
       "Substitution rate from nucleotide G to nucleotide T":0.3669096642619781
      },
     "display order":0
    },
   "MG94xREV with separate rates for branch sets":{
     "Log Likelihood":-12179.72301771337,
     "estimated parameters":54,
     "AIC-c":24468.32149600154,
     "Equilibrium frequencies":[
      [0.03766947559105751],
      [0.01951638015540553],
      [0.02929082625600016],
      [0.02534438465474272],
      [0.02039972244374959],
      [0.01056900134737975],
      [0.01586230539169876],
      [0.0137251290163199],
      [0.02228524648089074],
      [0.01154588258407361],
      [0.01732844093265979],
      [0.01499372768203674],
      [0.0242102850737103],
      [0.01254323612833725],
      [0.01882530198723095],
      [0.01628891211999653],
      [0.02799432195510161],
      [0.01450372804229529],
      [0.02176767283524567],
      [0.01883484844549402],
      [0.01516018975375937],
      [0.007854423822472584],
      [0.01178817801729035],
      [0.0101999211438287],
      [0.01656142951411172],
      [0.008580399627094559],
      [0.01287774642034036],
      [0.01114268870091994],
      [0.01799203477998858],
      [0.009321589563590674],
      [0.01399014869369895],
      [0.01210521365192009],
      [0.03302274892850147],
      [0.01710893267699596],
      [0.02567764977301341],
      [0.02221802236608833],
      [0.01788331007801395],
      [0.009265259801024939],
      [0.0139056071303959],
      [0.01203206262910703],
      [0.0195362448720398],
      [0.01012163763230974],
      [0.015190887190833],
      [0.01314417302012464],
      [0.02122381989481096],
      [0.01099596240504397],
      [0.01650310261221493],
      [0.01427958968945045],
      [0.01648641316923651],
      [0.02140960534745556],
      [0.01723261435098923],
      [0.008928137370333945],
      [0.01339964268075202],
      [0.01159426829987493],
      [0.009753355344013812],
      [0.01463815700041138],
      [0.01266591383979629],
      [0.02045157757186012],
      [0.01059586724814776],
      [0.01590262662060189],
      [0.01376001764411556]
      ],
     "Rate Distributions":{
       "non-synonymous/synonymous rate ratio for *Reference*":[
        [0.05073051628188616, 1]
        ],
       "non-synonymous/synonymous rate ratio for *Test*":[
        [9210.9644465824, 1]
        ],
       "non-synonymous/synonymous rate ratio for *Unclassified*":[
        [9999.999999998339, 1]
        ]
      },
     "display order":1
    },
   "RELAX alternative":{
     "Log Likelihood":-11575.01651379279,
     "estimated parameters":62,
     "AIC-c":23275.18575002913,
     "Rate Distributions":{
       "Test":{
         "0":{
           "omega":0.00944622715915351,
           "proportion":0.6915898555735712
          },
         "1":{
           "omega":0.1146372974181793,
           "proportion":0.2005825519438117
          },
         "2":{
           "omega":1,
           "proportion":0.1078275924826171
          }
        },
       "Reference":{
         "0":{
           "omega":0.0004465388776644713,
           "proportion":0.6915898555735712
          },
         "1":{
           "omega":0.02776893282417518,
           "proportion":0.2005825519438117
          },
         "2":{
           "omega":1,
           "proportion":0.1078275924826171
          }
        }
      },
     "display order":2
    },
   "RELAX null":{
     "Log Likelihood":-11579.12096955203,
     "estimated parameters":61,
     "AIC-c":23281.35790251509,
     "Rate Distributions":{
       "Test":{
         "0":{
           "omega":0.0003551773548713688,
           "proportion":0.6964715120974136
          },
         "1":{
           "omega":0.03486274623998203,
           "proportion":0.2003422986054995
          },
         "2":{
           "omega":1,
           "proportion":0.1031861892970869
          }
        },
       "Reference":{
         "0":{
           "omega":0.0003551773548713688,
           "proportion":0.6964715120974136
          },
         "1":{
           "omega":0.03486274623998203,
           "proportion":0.2003422986054995
          },
         "2":{
           "omega":1,
           "proportion":0.1031861892970869
          }
        }
      },
     "display order":3
    }
  },
 "timers":{
   "Overall":{
     "timer":578,
     "order":0
    },
   "Preliminary model fitting":{
     "timer":67,
     "order":1
    },
   "RELAX alternative model fitting":{
     "timer":188,
     "order":3
    },
   "RELAX null model fitting":{
     "timer":309,
     "order":4
    }
  },
 "test results":{
   "LRT":8.208911518478999,
   "p-value":0.004168514953440949,
   "relaxation or intensification parameter":0.6043750940604243
  },
 "tested":{
   "0":{
     "V_polyspora":"Reference",
     "T_phaffii":"Reference",
     "Node4":"Reference",
     "T_blattae":"Reference",
     "Node3":"Reference",
     "S_cerevisiae":"Reference",
     "S_mikatae":"Reference",
     "Node12":"Reference",
     "S_kudriavzevii":"Reference",
     "Node11":"Reference",
     "S_uvarum":"Reference",
     "Node10":"Reference",
     "C_glabrata":"Reference",
     "Node9":"Reference",
     "K_naganishii":"Reference",
     "K_africana":"Reference",
     "Node19":"Reference",
     "N_castellii":"Test",
     "N_dairenensis":"Unclassified",
     "Node22":"Unclassified",
     "Node18":"Reference",
     "Node8":"Reference",
     "Node2":"Reference",
     "Z_rouxii":"Reference",
     "T_delbrueckii":"Reference",
     "Node25":"Reference",
     "L_waltii":"Reference",
     "L_thermotolerans":"Reference",
     "Node30":"Reference",
     "L_kluyveri":"Reference",
     "Node29":"Reference",
     "E_gossypii":"Reference",
     "E_cymbalariae":"Reference",
     "Node35":"Reference",
     "K_lactis":"Reference",
     "Node34":"Reference",
     "Node28":"Reference"
    }
  },
 "data partitions":{
   "0":{
     "name":"relax.filter.default",
     "coverage":[
      [0, 1, 2, 3, 4, 5, 6, 7, 8, 9, 10, 11, 12, 13, 14, 15, 16, 17, 18, 19, 20, 21, 22, 23, 24, 25, 26, 27, 28, 29, 30, 31, 32, 33, 34, 35, 36, 37, 38, 39, 40, 41, 42, 43, 44, 45, 46, 47, 48, 49, 50, 51, 52, 53, 54, 55, 56, 57, 58, 59, 60, 61, 62, 63, 64, 65, 66, 67, 68, 69, 70, 71, 72, 73, 74, 75, 76, 77, 78, 79, 80, 81, 82, 83, 84, 85, 86, 87, 88, 89, 90, 91, 92, 93, 94, 95, 96, 97, 98, 99, 100, 101, 102, 103, 104, 105, 106, 107, 108, 109, 110, 111, 112, 113, 114, 115, 116, 117, 118, 119, 120, 121, 122, 123, 124, 125, 126, 127, 128, 129, 130, 131, 132, 133, 134, 135, 136, 137, 138, 139, 140, 141, 142, 143, 144, 145, 146, 147, 148, 149, 150, 151, 152, 153, 154, 155, 156, 157, 158, 159, 160, 161, 162, 163, 164, 165, 166, 167, 168, 169, 170, 171, 172, 173, 174, 175, 176, 177, 178, 179, 180, 181, 182, 183, 184, 185, 186, 187, 188, 189, 190, 191, 192, 193, 194, 195, 196, 197, 198, 199, 200, 201, 202, 203, 204, 205, 206, 207, 208, 209, 210, 211, 212, 213, 214, 215, 216, 217, 218, 219, 220, 221, 222, 223, 224, 225, 226, 227, 228, 229, 230, 231, 232, 233, 234, 235, 236, 237, 238, 239, 240, 241, 242, 243, 244, 245, 246, 247, 248, 249, 250, 251, 252, 253, 254, 255, 256, 257, 258, 259, 260, 261, 262, 263, 264, 265, 266, 267, 268, 269, 270, 271, 272, 273, 274, 275, 276, 277, 278, 279, 280, 281, 282, 283, 284, 285, 286, 287, 288, 289, 290, 291, 292, 293, 294, 295, 296, 297, 298, 299, 300, 301, 302, 303, 304, 305, 306, 307, 308, 309, 310, 311, 312, 313, 314, 315, 316, 317, 318, 319, 320, 321, 322, 323, 324, 325, 326, 327, 328, 329, 330, 331, 332, 333, 334, 335, 336, 337, 338, 339, 340, 341]
      ]
    }
  },
 "branch attributes":{
   "0":{
     "S_cerevisiae":{
       "original name":"S_cerevisiae",
       "Nucleotide GTR":0.0935074190994416,
       "MG94xREV with separate rates for branch sets":0.1206394127889978,
       "RELAX alternative":0.1177553467518657,
       "RELAX null":0.1180606129030733
      },
     "S_mikatae":{
       "original name":"S_mikatae",
       "Nucleotide GTR":0.0922479021524998,
       "MG94xREV with separate rates for branch sets":0.127459213637768,
       "RELAX alternative":0.1278683318383786,
       "RELAX null":0.1280413162437698
      },
     "S_kudriavzevii":{
       "original name":"S_kudriavzevii",
       "Nucleotide GTR":0.1108278595000491,
       "MG94xREV with separate rates for branch sets":0.1666003478623386,
       "RELAX alternative":0.1962096242532718,
       "RELAX null":0.1972475436849727
      },
     "S_uvarum":{
       "original name":"S_uvarum",
       "Nucleotide GTR":0.04790019199059388,
       "MG94xREV with separate rates for branch sets":0.09966768569455205,
       "RELAX alternative":0.135060883749281,
       "RELAX null":0.1362327828431139
      },
     "C_glabrata":{
       "original name":"C_glabrata",
       "Nucleotide GTR":0.4932437309363275,
       "MG94xREV with separate rates for branch sets":1.92915201305123,
       "RELAX alternative":46.93337557853721,
       "RELAX null":73.14963642345373
      },
     "K_africana":{
       "original name":"K_africana",
       "Nucleotide GTR":0.2263921412453873,
       "MG94xREV with separate rates for branch sets":0.7902395564172497,
       "RELAX alternative":0.632158375553087,
       "RELAX null":0.7117407951565297
      },
     "K_naganishii":{
       "original name":"K_naganishii",
       "Nucleotide GTR":0.5234599489094216,
       "MG94xREV with separate rates for branch sets":1.877683529135955,
       "RELAX alternative":40.36037643796804,
       "RELAX null":47.15304101061499
      },
     "N_castellii":{
       "original name":"N_castellii",
       "Nucleotide GTR":0.270326963527298,
       "MG94xREV with separate rates for branch sets":0.189431899216804,
       "RELAX alternative":1.154101766923523,
       "RELAX null":2.559163457694185
      },
     "N_dairenensis":{
       "original name":"N_dairenensis",
       "Nucleotide GTR":0.3608482300110852,
       "MG94xREV with separate rates for branch sets":1.352510247990037,
       "RELAX alternative":9.084488099622037,
       "RELAX null":5.720230286177504
      },
     "T_blattae":{
       "original name":"T_blattae",
       "Nucleotide GTR":0.4810017836573592,
       "MG94xREV with separate rates for branch sets":1.827855994591376,
       "RELAX alternative":83.61609936272224,
       "RELAX null":109.3715387331412
      },
     "T_phaffii":{
       "original name":"T_phaffii",
       "Nucleotide GTR":0.364684071753397,
       "MG94xREV with separate rates for branch sets":1.334898923876123,
       "RELAX alternative":27.36473316814714,
       "RELAX null":29.10898352189762
      },
     "V_polyspora":{
       "original name":"V_polyspora",
       "Nucleotide GTR":0.3863310937548941,
       "MG94xREV with separate rates for branch sets":1.095389404415298,
       "RELAX alternative":4.037741477447086,
       "RELAX null":3.785456221296803
      },
     "Z_rouxii":{
       "original name":"Z_rouxii",
       "Nucleotide GTR":0.3863536334996318,
       "MG94xREV with separate rates for branch sets":1.183380863135398,
       "RELAX alternative":5.106584051097956,
       "RELAX null":4.46447748769122
      },
     "T_delbrueckii":{
       "original name":"T_delbrueckii",
       "Nucleotide GTR":0.2642185236393398,
       "MG94xREV with separate rates for branch sets":0.5785103420017071,
       "RELAX alternative":1.192514876502578,
       "RELAX null":1.218244966162384
      },
     "K_lactis":{
       "original name":"K_lactis",
       "Nucleotide GTR":0.3148487070767487,
       "MG94xREV with separate rates for branch sets":0.91017870140966,
       "RELAX alternative":3.424128751268897,
       "RELAX null":3.664759897463838
      },
     "E_gossypii":{
       "original name":"E_gossypii",
       "Nucleotide GTR":0.4155403501056038,
       "MG94xREV with separate rates for branch sets":0.9416895312114059,
       "RELAX alternative":8.451432806211509,
       "RELAX null":8.584987049038952
      },
     "E_cymbalariae":{
       "original name":"E_cymbalariae",
       "Nucleotide GTR":0.1689567123979313,
       "MG94xREV with separate rates for branch sets":0.5954751348731759,
       "RELAX alternative":1.745671090404376,
       "RELAX null":1.535175079507874
      },
     "L_kluyveri":{
       "original name":"L_kluyveri",
       "Nucleotide GTR":0.2407546327700898,
       "MG94xREV with separate rates for branch sets":0.700539246196565,
       "RELAX alternative":2.514535968701155,
       "RELAX null":2.359004513190049
      },
     "L_thermotolerans":{
       "original name":"L_thermotolerans",
       "Nucleotide GTR":0.154225717402057,
       "MG94xREV with separate rates for branch sets":0.2677278271824397,
       "RELAX alternative":1.004405177912189,
       "RELAX null":0.9384564278365645
      },
     "L_waltii":{
       "original name":"L_waltii",
       "Nucleotide GTR":0.185110456724079,
       "MG94xREV with separate rates for branch sets":0.2857792250752842,
       "RELAX alternative":0.1668785592314395,
       "RELAX null":0.1914468130029159
      },
     "Node10":{
       "Nucleotide GTR":0.1866915482176565,
       "MG94xREV with separate rates for branch sets":0.597788119248622,
       "RELAX alternative":2.392669753988365,
       "RELAX null":2.264613213085492
      },
     "Node11":{
       "Nucleotide GTR":0.04871646996889529,
       "MG94xREV with separate rates for branch sets":0.02604695533039295,
       "RELAX alternative":0,
       "RELAX null":0
      },
     "Node12":{
       "Nucleotide GTR":0.04429436393830873,
       "MG94xREV with separate rates for branch sets":0.06514379810088573,
       "RELAX alternative":0.05930692796723878,
       "RELAX null":0.05962852461883813
      },
     "Node18":{
       "Nucleotide GTR":0.1244103806073101,
       "MG94xREV with separate rates for branch sets":0.4681383006182016,
       "RELAX alternative":1.0169186063487,
       "RELAX null":1.001996667776207
      },
     "Node19":{
       "Nucleotide GTR":0.1345656568009216,
       "MG94xREV with separate rates for branch sets":0.4202145196926378,
       "RELAX alternative":0.8979094775725845,
       "RELAX null":0.9078634369285741
      },
     "Node2":{
       "Nucleotide GTR":0.04111919134065874,
       "MG94xREV with separate rates for branch sets":0.150367732232319,
       "RELAX alternative":0.2785385072869312,
       "RELAX null":0.2735051374833536
      },
     "Node22":{
       "Nucleotide GTR":0.1031125173513686,
       "MG94xREV with separate rates for branch sets":0,
       "RELAX alternative":0.1770219700463859,
       "RELAX null":0.1699044577544276
      },
     "Node25":{
       "Nucleotide GTR":0.07169157564866582,
       "MG94xREV with separate rates for branch sets":0.2139866977784455,
       "RELAX alternative":0.2084032600866099,
       "RELAX null":0.216322940850926
      },
     "Node28":{
       "Nucleotide GTR":0.1176551130538063,
       "MG94xREV with separate rates for branch sets":0.3754729025819321,
       "RELAX alternative":0.509684597464298,
       "RELAX null":0.5608362656673903
      },
     "Node29":{
       "Nucleotide GTR":0.06444337243190255,
       "MG94xREV with separate rates for branch sets":0.1293567307432251,
       "RELAX alternative":0.1311296255721769,
       "RELAX null":0.1326585723471219
      },
     "Node3":{
       "Nucleotide GTR":0.08762430128940818,
       "MG94xREV with separate rates for branch sets":0.1904817820320245,
       "RELAX alternative":0.07112294289172195,
       "RELAX null":0.06701176206851905
      },
     "Node30":{
       "Nucleotide GTR":0.1337943107567836,
       "MG94xREV with separate rates for branch sets":0.3604457902576925,
       "RELAX alternative":1.521505227361781,
       "RELAX null":1.3826778082216
      },
     "Node34":{
       "Nucleotide GTR":0.09941128367051874,
       "MG94xREV with separate rates for branch sets":0.4416071828958933,
       "RELAX alternative":0.4739522383740484,
       "RELAX null":0.4870198085161932
      },
     "Node35":{
       "Nucleotide GTR":0.1265165773904805,
       "MG94xREV with separate rates for branch sets":0.290918748661081,
       "RELAX alternative":0.5699132053997696,
       "RELAX null":0.5672820265714976
      },
     "Node4":{
       "Nucleotide GTR":0,
       "MG94xREV with separate rates for branch sets":0.2232608789691343,
       "RELAX alternative":0.1839172354613564,
       "RELAX null":0.1953805757513461
      },
     "Node8":{
       "Nucleotide GTR":0.08459926032767739,
       "MG94xREV with separate rates for branch sets":0.3812839957827093,
       "RELAX alternative":0.5613611350705775,
       "RELAX null":0.5986037109322178
      },
     "Node9":{
       "Nucleotide GTR":0.07171169764654478,
       "MG94xREV with separate rates for branch sets":0.2209546050496248,
       "RELAX alternative":0.2706309679208063,
       "RELAX null":0.2667472757182581
      }
    },
   "attributes":{
     "original name":{
       "attribute type":"node label",
       "display order":-1
      },
     "Nucleotide GTR":{
       "attribute type":"branch length",
       "display order":0
      },
     "MG94xREV with separate rates for branch sets":{
       "attribute type":"branch length",
       "display order":1
      },
     "RELAX alternative":{
       "attribute type":"branch length",
       "display order":2
      },
     "RELAX null":{
       "attribute type":"branch length",
       "display order":3
      }
    }
  }
}
