# Supplementary material for: Loss of inner kinetochore genes is associated with the transition to an unconventional point centromere in budding yeast
Source: PeerJ. 2020 Sep 29;8:e10085. doi: 10.7717/peerj.10085 (PMC7531349; doi:10.7717/peerj.10085)
Supplement: Supplemental Information 4 — To rule out the possibility of erroneous annotation of shorter ORF’s in non-naumovozyma species I extracted the genomic sequence found between genes flanking CENPA (CENH3 and CSE4 homolog) and searched them for ORF’s using the NCBI ORF finder program with default settings. Screenshots of the results of the ORF finder program are also provided. [file peerj-08-10085-s004.zip › Supplementary_Material_S4/NCAS_CSE4_region.txt]

>Intergenic-NCAS0H03040-NCAS0H03050 ncas_Chr_8 (587565..587790) 226bp
GTTTTGAAATTAGTATTATAAACCTTCACTGAATGTTACATTAAAGACAAAAAAGGTAGG
AAAGAGGGGATCCGATTTCAAAAGAAAGGAGAATAACGCTGGTTATATAGTCTTTCATTA
AGCAACAGACGTCCATTGTGTCAAAAAATGGAAAAAAAAAATAATAATGTTTTTGATTCA
GCCGCTGCATCAAAGAGGATAACAAACATGTCTGGGTGATCACAGA
>NCAS0H03050 Chr8 complement(587791..588618) [828 bp, 275 aa]
ATGTCAAGCAGAAAATTTGTAGAACAAGGCCATGCTCAGAATTCTAGTAGTCATCTGTTC
TCGAATATCCTCGATAATGATAGTGGATCATTGAGCAATATAAATAGATTAACACTGGAC
CCGGATAATACAGAAGATTTATTACAGCAAGAAGTCATCAACGAGCGGGCACTTTCTCTT
TTACAAAGGACTAGAGAACGTAGAAACTTATTACACCGATTTGAAGATAAAAGAAGGTAT
TATAACCAAGGGCAAGACGACGGAGATTTAGAGTCTGTGGCCAGTAGTCATTATCGTTCT
AATGATGTGGGTGGGAACTTTCAATTTTTTGATCAAGAAGAAGATGAGGATGAGGAAGGT
AACGCCATTGATGACGATTATGGAACCCTAGATCAATCCAACATTATCGATCGTCACCAA
GAAAGAAGAAAAGGAAACAAACATTCTCGTCAAGAAAGACACCATCAAAGAGAACTCAAA
CAACGTGTTGAAAAGATTAGAACTCAGAGACAGGTCGGAAATACGAAAAAATTTACTCCA
AGTAGTTTAGCCCTATATGAGATAAGGAAATACCAACGATCTTCAGAACTGTTGATATCG
AAGATTCCCTTTACTAAATTAGTGAAGGAAGTCACTGATGAATTTACCGTGGAAGACCAA
CAACTTCATTGGCAATCGATGGCCATTGTCGCGTTACAGGAAGCCAGTGAAGCTTATTTA
GTGGGTTTATTGGAGCATGCCAATTTATTAGCCATACATGCCAAGAGGATCACATTAATG
AAGAAGGATATACAGTTGGCCAGAAGAATTAGAGGTCAATTCATTTAG
