# Supplementary material for: Loss of inner kinetochore genes is associated with the transition to an unconventional point centromere in budding yeast
Source: PeerJ. 2020 Sep 29;8:e10085. doi: 10.7717/peerj.10085 (PMC7531349; doi:10.7717/peerj.10085)
Supplement: Supplemental Information 4 — To rule out the possibility of erroneous annotation of shorter ORF’s in non-naumovozyma species I extracted the genomic sequence found between genes flanking CENPA (CENH3 and CSE4 homolog) and searched them for ORF’s using the NCBI ORF finder program with default settings. Screenshots of the results of the ORF finder program are also provided. [file peerj-08-10085-s004.zip › Supplementary_Material_S4/NDAI_CSE4_region.txt]

>Intergenic-NDAI0C00600-NDAI0C00590 ndai_Chr_3 complement(113513..113988) 476bp
TGTTTCGATACCTAGTGTTCCAAATTAATTTACCAATTAATCAAATAAACTAGTTGAAGA
ATAGTTTGTTTTTTCAATGTAGTTAGTTAGTCAGGTGGAGGAAAAAAACAAGACAAAAAG
AAAGAAGGATGATACTAGATCCCGACCAGAATGATATTTTCAGGTACAATCATTTTATAG
CAAGGTCCCAAGAGTACCCAAAATAAGTTTTATTCTCATCACGATTTATTCCGATCCGCG
ACAATACCCAACCAGTATTTAGCAGAATATTCCATGTAACAATAACTCCTTTCTTGGCAG
TGCGTATCTCATACATACATACATACATCTCTTCTTTCTTTGTCTCTCTTATTATGATTG
GTATATTGTCTTCTGTTGTCGTTGTGTGTGTGTCAGGGACAGAATCCCCTAAACAATACG
GGTTTTTATGGTAGCGGCGCACGGCTGTTGTAGCACGTGACCAGAATATCATCACA
>NDAI0C00590 Chr3 (112583..113512) [930 bp, 309 aa]
ATGCAGAGTAGGAAATGGATCCCATCAGATCGTGGCAACGAATCAACTAGCCATCTTTTC
TCTAGCGTAAACAACAGCGCTAATAATAATTATGAAAGAGCAAGATCGATACATAATGTG
AATGGATTACTCCCGAGTATAATAGCACATAGGATTAACGAAGAGGATGAAGATGAAGAA
GAAGATGCAGATTTTGATGACCTTGATGCAGATTTACGTCTTGAACAAGATGACATTGAT
CAAAAGGCACTTTTATTGTTACAAAGGACAAGAGAACGTAAAAATTTATTGAATGGACAA
TTGCCACCGGAAGAAGATAGAGGAAGATATTATCAAAATACTATGAATGATGATATAGGA
TCTGTCATAAGTGGGATCAGTGAATTCAATAATGCGGAGGAGGAATATTTTGGTGACCAG
GCCGGCAATATCGATGATTATAATTTCCAACATTATGACGGAGAAGAAGATATATCTTCT
CTCGAACATCCTGAACCAGAACATAAACAGATAAGAAGTAGAAAACTGAATAGTAGAGTC
AGTAAACCCTTGAGGAGCCATGATCGACAACATCAAAGAAGGTTAGAAGAAAAAGCCGAG
CAAATCAGAGAAGATAAAGAAAGAAGAGCCAAATATACTCCGAGTACATTAGCATTATAT
GAAATTAGGAAATACCAAAGATCAACAGAATTGCTAATATCAAAGATACCATTTACAAAA
TTAGTTAAAGAGGTGACAGATCAATTTACCGTTGAGGAACAACAGTTACATTGGCAATCG
ATGGCAATTGTCGCGTTACAAGAGGCTAGTGAAGCCTACTTGGTTGGCCTTCTAGAACAT
GCAAATCTACTTGCATTACATGCCAAGAGGATCACTCTAATGAGGAAAGACATACAATTA
GCAAGAAGAATCAGAGGGCAATTCATTTGA
