# Supplementary material for: Loss of inner kinetochore genes is associated with the transition to an unconventional point centromere in budding yeast
Source: PeerJ. 2020 Sep 29;8:e10085. doi: 10.7717/peerj.10085 (PMC7531349; doi:10.7717/peerj.10085)
Supplement: Supplemental Information 5 — The amino acid sequence of CENPA/CSE4 gene in 20 yeast species was aligned using MUSCLE multiple sequence aligner with default settings. The resultant alignment was used as input to the al2co program to calculate the conservation scores. First column in the file provides the position along the CENPA/CSE4 protein and the subsequent columns are the various metrics used to calculate conservation. All measures of sequence conservation show that the c-terminal region is conserved and n-terminal region is highly diverged between species. [file peerj-08-10085-s005.tsv]

Position	Amino_acid	unweighted entropy measure	Henikoff entropy measure	independent count entropy measure	unweighted variance measure	Henikoff variance measure	independent count variance measure	unweighted matrix-based sum-of-pairs measure	Henikoff matrix-based sum-of-pairs measure	independent count matrix-based sum-of-pairs measure
1	M	-1	-1	-1	-1	-1	-1	-1	-1	-1
2	S	-1	-1	-1	-1	-1	-1	-1	-1	-1
3	S	-1	-1	-1	-1	-1	-1	-1	-1	-1
4	K	-1	-1	-1	-1	-1	-1	-1	-1	-1
5	Q	-1	-1	-1	-1	-1	-1	-1	-1	-1
6	Q	-1	-1	-1	-1	-1	-1	-1	-1	-1
7	W	-1.098	-1.067	-0.957	-0.855	-0.84	-0.738	-1.107	-1.063	-0.9
8	V	-1.524	-1.471	-1.4	-1.248	-1.211	-1.064	-1.247	-1.193	-1.037
9	S	-0.76	-0.829	-0.742	-0.814	-0.936	-0.795	-0.917	-0.958	-0.808
10	S	-0.882	-0.88	-0.763	-1.066	-1.013	-0.857	-1.027	-0.983	-0.824
11	A	-0.78	-0.869	-0.764	-0.926	-1.03	-0.904	-0.917	-0.97	-0.824
12	I	-0.621	-0.847	-0.925	-0.275	-0.561	-0.628	-0.592	-0.838	-0.874
13	Q	-1.494	-1.449	-1.283	-1.531	-1.454	-1.221	-1.268	-1.215	-1.01
14	S	-0.337	-0.444	-0.503	-0.325	-0.476	-0.581	-0.509	-0.648	-0.683
15	-	-1	-1	-1	-1	-1	-1	-1	-1	-1
16	-	-1	-1	-1	-1	-1	-1	-1	-1	-1
17	-	-1	-1	-1	-1	-1	-1	-1	-1	-1
18	-	-1	-1	-1	-1	-1	-1	-1	-1	-1
19	-	-1	-1	-1	-1	-1	-1	-1	-1	-1
20	-	-1	-1	-1	-1	-1	-1	-1	-1	-1
21	-	-1	-1	-1	-1	-1	-1	-1	-1	-1
22	-	-1	-1	-1	-1	-1	-1	-1	-1	-1
23	-	-1	-1	-1	-1	-1	-1	-1	-1	-1
24	-	-1	-1	-1	-1	-1	-1	-1	-1	-1
25	D	-0.932	-0.863	-0.765	-1.013	-0.929	-0.8	-1.039	-0.977	-0.826
26	S	-1.397	-1.414	-1.389	-1.194	-1.239	-1.217	-1.136	-1.15	-1.031
27	S	-1.103	-1.098	-1.097	-0.896	-0.868	-0.801	-1.063	-1.048	-0.942
28	G	-1.075	-1.164	-1.092	-0.895	-1.013	-0.922	-1.048	-1.092	-0.938
29	-	-1	-1	-1	-1	-1	-1	-1	-1	-1
30	-	-1	-1	-1	-1	-1	-1	-1	-1	-1
31	-	-1	-1	-1	-1	-1	-1	-1	-1	-1
32	-	-1	-1	-1	-1	-1	-1	-1	-1	-1
33	-	-1	-1	-1	-1	-1	-1	-1	-1	-1
34	-	-1	-1	-1	-1	-1	-1	-1	-1	-1
35	R	0.94	0.913	0.713	0.784	0.766	0.534	0.991	0.946	0.52
36	S	-0.586	-0.627	-0.892	-0.388	-0.441	-0.801	-0.575	-0.642	-0.846
37	L	0.379	0.251	0.107	0.274	0.08	-0.169	0.276	0.054	-0.257
38	S	-0.425	-0.57	-0.884	-0.193	-0.389	-0.854	-0.364	-0.544	-0.835
39	N	0.006	-0.127	-0.448	0.277	0.122	-0.402	-0.015	-0.187	-0.607
40	V	-0.433	-0.446	-0.301	-0.508	-0.578	-0.417	-0.74	-0.769	-0.601
41	N	-0.146	-0.204	-0.489	0.092	-0.025	-0.486	-0.213	-0.325	-0.66
42	R	-0.193	-0.286	-0.502	-0.246	-0.376	-0.621	-0.274	-0.428	-0.677
43	L	0.352	0.3	-0.132	0.358	0.295	-0.274	0.361	0.279	-0.365
44	-	-1	-1	-1	-1	-1	-1	-1	-1	-1
45	-	-1	-1	-1	-1	-1	-1	-1	-1	-1
46	-	-1	-1	-1	-1	-1	-1	-1	-1	-1
47	-	-1	-1	-1	-1	-1	-1	-1	-1	-1
48	-	-1	-1	-1	-1	-1	-1	-1	-1	-1
49	-	-1	-1	-1	-1	-1	-1	-1	-1	-1
50	-	-1	-1	-1	-1	-1	-1	-1	-1	-1
51	-	-1	-1	-1	-1	-1	-1	-1	-1	-1
52	-	-1	-1	-1	-1	-1	-1	-1	-1	-1
53	-	-1	-1	-1	-1	-1	-1	-1	-1	-1
54	-	-1	-1	-1	-1	-1	-1	-1	-1	-1
55	-	-1	-1	-1	-1	-1	-1	-1	-1	-1
56	-	-1	-1	-1	-1	-1	-1	-1	-1	-1
57	-	-1	-1	-1	-1	-1	-1	-1	-1	-1
58	-	-1	-1	-1	-1	-1	-1	-1	-1	-1
59	-	-1	-1	-1	-1	-1	-1	-1	-1	-1
60	-	-1	-1	-1	-1	-1	-1	-1	-1	-1
61	-	-1	-1	-1	-1	-1	-1	-1	-1	-1
62	-	-1	-1	-1	-1	-1	-1	-1	-1	-1
63	-	-1	-1	-1	-1	-1	-1	-1	-1	-1
64	A	-1.54	-1.368	-1.262	-1.412	-1.172	-1.055	-1.305	-1.165	-0.997
65	-	-1	-1	-1	-1	-1	-1	-1	-1	-1
66	-	-1	-1	-1	-1	-1	-1	-1	-1	-1
67	-	-1	-1	-1	-1	-1	-1	-1	-1	-1
68	G	-1.604	-1.52	-1.389	-1.485	-1.402	-1.204	-1.302	-1.216	-1.031
69	D	-0.685	-0.683	-0.715	-0.725	-0.7	-0.688	-0.843	-0.826	-0.783
70	-	-1	-1	-1	-1	-1	-1	-1	-1	-1
71	-	-1	-1	-1	-1	-1	-1	-1	-1	-1
72	-	-1	-1	-1	-1	-1	-1	-1	-1	-1
73	-	-1	-1	-1	-1	-1	-1	-1	-1	-1
74	-	-1	-1	-1	-1	-1	-1	-1	-1	-1
75	-	-1	-1	-1	-1	-1	-1	-1	-1	-1
76	Q	-0.425	-0.34	-0.868	-0.209	-0.096	-0.904	-0.364	-0.286	-0.819
77	Q	-0.737	-0.736	-0.722	-0.937	-0.887	-0.864	-0.914	-0.888	-0.791
78	S	-0.856	-0.976	-0.939	-0.887	-1.063	-1.097	-0.885	-0.979	-0.887
79	I	0.95	0.867	0.729	1.056	0.958	0.724	1.005	0.873	0.553
80	N	0.95	0.94	0.728	1.125	1.114	0.834	1.005	0.986	0.552
81	D	-0.303	-0.219	-0.215	-0.554	-0.41	-0.412	-0.632	-0.516	-0.502
82	R	0.659	0.656	0.582	0.433	0.424	0.272	0.529	0.499	0.229
83	A	1.208	1.235	1.374	1.202	1.242	1.436	1.287	1.327	1.556
84	L	-0.425	-0.563	-0.87	-0.337	-0.521	-0.959	-0.364	-0.516	-0.821
85	S	-0.394	-0.531	-0.512	-0.531	-0.74	-0.838	-0.587	-0.739	-0.694
86	L	0.95	0.867	0.729	0.856	0.765	0.621	1.005	0.873	0.553
87	L	1.208	1.235	1.374	1.046	1.07	1.293	1.287	1.327	1.556
88	Q	0.786	0.687	0.605	0.786	0.659	0.426	0.752	0.559	0.282
89	R	0.659	0.717	0.618	0.433	0.514	0.337	0.529	0.615	0.312
90	T	0.335	0.4	0.536	0.196	0.296	0.47	-0.141	-0.036	0.121
91	R	0.95	0.867	0.729	0.792	0.71	0.531	1.005	0.873	0.553
92	A	-0.733	-0.662	-0.553	-1.04	-0.913	-0.778	-0.959	-0.866	-0.729
93	T	0.199	0.177	-0.395	0.226	0.19	-0.427	0.246	0.181	-0.539
94	K	0.24	0.294	0.168	-0.037	0.1	-0.073	-0.037	0.1	-0.165
95	N	-0.773	-0.634	-0.72	-0.946	-0.813	-0.937	-0.914	-0.791	-0.787
96	-	-1	-1	-1	-1	-1	-1	-1	-1	-1
97	-	-1	-1	-1	-1	-1	-1	-1	-1	-1
98	-	-1	-1	-1	-1	-1	-1	-1	-1	-1
99	-	-1	-1	-1	-1	-1	-1	-1	-1	-1
100	-	-1	-1	-1	-1	-1	-1	-1	-1	-1
101	-	-1	-1	-1	-1	-1	-1	-1	-1	-1
102	-	-1	-1	-1	-1	-1	-1	-1	-1	-1
103	-	-1	-1	-1	-1	-1	-1	-1	-1	-1
104	-	-1	-1	-1	-1	-1	-1	-1	-1	-1
105	-	-1	-1	-1	-1	-1	-1	-1	-1	-1
106	-	-1	-1	-1	-1	-1	-1	-1	-1	-1
107	-	-1	-1	-1	-1	-1	-1	-1	-1	-1
108	-	-1	-1	-1	-1	-1	-1	-1	-1	-1
109	-	-1	-1	-1	-1	-1	-1	-1	-1	-1
110	-	-1	-1	-1	-1	-1	-1	-1	-1	-1
111	-	-1	-1	-1	-1	-1	-1	-1	-1	-1
112	-	-1	-1	-1	-1	-1	-1	-1	-1	-1
113	-	-1	-1	-1	-1	-1	-1	-1	-1	-1
114	-	-1	-1	-1	-1	-1	-1	-1	-1	-1
115	L	0.696	0.731	0.259	0.654	0.683	0.121	0.737	0.777	0.005
116	F	0.478	0.592	0.599	0.25	0.405	0.42	0.172	0.373	0.268
117	P	-0.608	-0.614	-0.722	-0.556	-0.521	-0.662	-0.766	-0.736	-0.787
118	R	0.446	0.413	-0.106	0.406	0.373	-0.243	0.484	0.42	-0.328
119	R	-0.812	-0.934	-0.925	-0.998	-1.062	-0.988	-0.885	-0.958	-0.877
120	-	-1	-1	-1	-1	-1	-1	-1	-1	-1
121	E	0.046	-0.112	-0.431	0.145	-0.024	-0.498	0.038	-0.163	-0.587
122	-	-1	-1	-1	-1	-1	-1	-1	-1	-1
123	-	-1	-1	-1	-1	-1	-1	-1	-1	-1
124	-	-1	-1	-1	-1	-1	-1	-1	-1	-1
125	E	0.368	0.424	0.546	0.151	0.239	0.371	-0.066	0.018	0.145
126	R	0.536	0.445	0.193	0.41	0.315	-0.048	0.499	0.362	-0.114
127	R	-0.744	-0.797	-1.197	-0.623	-0.691	-1.288	-0.557	-0.623	-0.947
128	R	0.95	0.949	0.73	0.787	0.798	0.512	1.005	1	0.557
129	-	-1	-1	-1	-1	-1	-1	-1	-1	-1
130	-	-1	-1	-1	-1	-1	-1	-1	-1	-1
131	-	-1	-1	-1	-1	-1	-1	-1	-1	-1
132	-	-1	-1	-1	-1	-1	-1	-1	-1	-1
133	-	-1	-1	-1	-1	-1	-1	-1	-1	-1
134	-	-1	-1	-1	-1	-1	-1	-1	-1	-1
135	-	-1	-1	-1	-1	-1	-1	-1	-1	-1
136	-	-1	-1	-1	-1	-1	-1	-1	-1	-1
137	Y	0.696	0.587	0.269	0.977	0.851	0.393	0.737	0.575	0.023
138	E	-0.985	-1.041	-0.936	-1.018	-1.069	-0.898	-1.033	-1.041	-0.887
139	S	-1.205	-1.115	-0.97	-1.227	-1.124	-0.897	-1.197	-1.109	-0.912
140	S	-1.351	-1.311	-1.257	-1.102	-1.026	-0.987	-1.182	-1.133	-0.995
141	K	-1.303	-1.336	-1.133	-1.306	-1.366	-1.078	-1.192	-1.19	-0.963
142	S	-0.546	-0.56	-0.504	-0.615	-0.604	-0.504	-0.779	-0.782	-0.682
143	D	-0.703	-0.842	-0.749	-0.611	-0.854	-0.741	-0.779	-0.937	-0.808
144	L	-1.509	-1.434	-1.278	-1.257	-1.178	-0.959	-1.275	-1.213	-1.007
145	D	-0.953	-0.848	-0.913	-0.831	-0.713	-0.847	-0.926	-0.845	-0.859
146	I	-0.86	-0.801	-0.723	-0.823	-0.751	-0.675	-0.975	-0.881	-0.779
147	E	-0.635	-0.791	-0.746	-0.601	-0.833	-0.774	-0.68	-0.868	-0.801
148	T	-1.085	-0.824	-0.918	-1.225	-0.813	-1.073	-1.073	-0.819	-0.864
149	-	-1	-1	-1	-1	-1	-1	-1	-1	-1
150	-	-1	-1	-1	-1	-1	-1	-1	-1	-1
151	-	-1	-1	-1	-1	-1	-1	-1	-1	-1
152	-	-1	-1	-1	-1	-1	-1	-1	-1	-1
153	D	-0.79	-0.846	-0.753	-0.727	-0.824	-0.713	-0.877	-0.934	-0.811
154	Y	-0.79	-0.816	-0.753	-0.599	-0.688	-0.584	-0.877	-0.923	-0.811
155	E	-1.023	-0.945	-0.784	-1.267	-1.087	-0.898	-1.123	-1.038	-0.84
156	D	-0.79	-0.769	-0.723	-0.64	-0.595	-0.6	-0.877	-0.841	-0.779
157	Q	-1.35	-1.329	-1.144	-1.296	-1.291	-1.01	-1.221	-1.191	-0.97
158	-	-1	-1	-1	-1	-1	-1	-1	-1	-1
159	-	-1	-1	-1	-1	-1	-1	-1	-1	-1
160	-	-1	-1	-1	-1	-1	-1	-1	-1	-1
161	-	-1	-1	-1	-1	-1	-1	-1	-1	-1
162	-	-1	-1	-1	-1	-1	-1	-1	-1	-1
163	-	-1	-1	-1	-1	-1	-1	-1	-1	-1
164	-	-1	-1	-1	-1	-1	-1	-1	-1	-1
165	A	-0.846	-0.95	-0.775	-0.9	-1.062	-0.838	-0.944	-1.04	-0.833
166	G	-0.91	-0.932	-0.756	-0.951	-0.979	-0.749	-1.027	-1.027	-0.817
167	N	-0.639	-0.69	-0.537	-0.608	-0.675	-0.452	-0.862	-0.903	-0.717
168	L	-0.966	-0.998	-0.788	-1.077	-1.04	-0.722	-1.068	-1.081	-0.843
169	E	-0.497	-0.567	-0.515	-0.614	-0.7	-0.599	-0.696	-0.786	-0.693
170	I	-0.966	-0.737	-0.724	-0.99	-0.656	-0.657	-1.068	-0.819	-0.782
171	E	-0.497	-0.595	-0.514	-0.537	-0.626	-0.493	-0.696	-0.813	-0.692
172	T	-1.209	-1.175	-0.971	-1.339	-1.307	-1.038	-1.192	-1.14	-0.911
173	E	-0.789	-0.872	-0.755	-0.829	-0.908	-0.734	-0.903	-0.973	-0.815
174	N	-0.471	-0.578	-0.529	-0.448	-0.681	-0.694	-0.631	-0.779	-0.705
175	E	-0.544	-0.711	-0.721	-0.483	-0.695	-0.653	-0.623	-0.813	-0.786
176	E	-0.987	-0.875	-0.914	-1.045	-0.867	-0.891	-1.027	-0.909	-0.868
177	E	-1.262	-1.125	-1.093	-1.291	-1.064	-1.036	-1.174	-1.051	-0.937
178	A	-1.399	-1.233	-1.244	-1.523	-1.279	-1.302	-1.218	-1.076	-0.987
179	E	-1.311	-1.311	-1.26	-1.286	-1.295	-1.219	-1.138	-1.136	-0.998
180	M	-1.497	-1.451	-1.27	-1.417	-1.355	-1.115	-1.286	-1.22	-1.004
181	E	-1.255	-1.211	-1.24	-1.136	-1.072	-1.036	-1.108	-1.058	-0.984
182	T	-1.458	-1.41	-1.262	-1.417	-1.307	-1.084	-1.257	-1.189	-0.998
183	E	-1.227	-1.188	-1.115	-1.269	-1.202	-1.078	-1.153	-1.11	-0.954
184	V	-1.744	-1.666	-1.514	-1.584	-1.529	-1.307	-1.346	-1.272	-1.064
185	P	-0.936	-0.94	-0.931	-0.802	-0.818	-0.876	-0.974	-0.967	-0.884
186	A	-1.335	-1.258	-1.123	-1.343	-1.233	-1.014	-1.227	-1.146	-0.959
187	P	-1.447	-1.323	-1.143	-1.404	-1.227	-0.997	-1.293	-1.185	-0.971
188	V	-1.686	-1.573	-1.405	-1.605	-1.474	-1.196	-1.348	-1.256	-1.04
189	R	-1.607	-1.521	-1.389	-1.547	-1.363	-1.198	-1.307	-1.222	-1.031
190	T	-1.092	-1.052	-1.2	-0.723	-0.681	-0.938	-0.916	-0.875	-0.952
191	H	-1.496	-1.479	-1.388	-1.231	-1.291	-1.16	-1.225	-1.199	-1.03
192	S	-1.18	-1.19	-1.116	-1.138	-1.189	-1.08	-1.084	-1.09	-0.953
193	Y	-1.135	-1.216	-1.11	-1.019	-1.22	-1.158	-1.04	-1.102	-0.948
194	-	-1	-1	-1	-1	-1	-1	-1	-1	-1
195	-	-1	-1	-1	-1	-1	-1	-1	-1	-1
196	-	-1	-1	-1	-1	-1	-1	-1	-1	-1
197	-	-1	-1	-1	-1	-1	-1	-1	-1	-1
198	-	-1	-1	-1	-1	-1	-1	-1	-1	-1
199	A	-1.164	-1.234	-1.12	-1.172	-1.29	-1.093	-1.081	-1.121	-0.955
200	L	-1.135	-1.195	-1.11	-1.211	-1.315	-1.163	-1.04	-1.09	-0.948
201	D	-0.97	-1.059	-0.948	-0.935	-1.06	-0.937	-0.987	-1.053	-0.894
202	R	-1.009	-1.054	-0.945	-1.259	-1.274	-1.051	-1.04	-1.054	-0.892
203	Y	-0.793	-0.739	-0.725	-0.904	-0.863	-0.8	-0.934	-0.856	-0.787
204	V	-1.489	-1.528	-1.403	-1.249	-1.364	-1.25	-1.199	-1.216	-1.038
205	R	-0.19	-0.264	-0.252	-0.464	-0.592	-0.585	-0.432	-0.549	-0.544
206	Q	-1.369	-1.421	-1.277	-1.329	-1.48	-1.231	-1.172	-1.199	-1.006
207	-	-1	-1	-1	-1	-1	-1	-1	-1	-1
208	-	-1	-1	-1	-1	-1	-1	-1	-1	-1
209	-	-1	-1	-1	-1	-1	-1	-1	-1	-1
210	-	-1	-1	-1	-1	-1	-1	-1	-1	-1
211	-	-1	-1	-1	-1	-1	-1	-1	-1	-1
212	-	-1	-1	-1	-1	-1	-1	-1	-1	-1
213	K	-1.059	-1.045	-1.083	-1.031	-1.053	-1.089	-1.004	-0.992	-0.931
214	R	-1.295	-1.313	-1.366	-1.249	-1.309	-1.297	-1.063	-1.078	-1.017
215	R	-1.257	-1.205	-1.109	-1.4	-1.285	-1.15	-1.182	-1.118	-0.95
216	E	-1.531	-1.469	-1.378	-1.699	-1.559	-1.406	-1.272	-1.198	-1.026
217	K	-1.025	-1.128	-1.093	-1.03	-1.204	-1.123	-0.989	-1.057	-0.939
218	Q	-1.165	-1.149	-1.11	-1.258	-1.233	-1.139	-1.093	-1.066	-0.95
219	R	-1.49	-1.556	-1.502	-1.443	-1.571	-1.44	-1.167	-1.204	-1.057
220	K	-0.822	-0.885	-0.917	-0.832	-1.012	-0.957	-0.87	-0.941	-0.873
221	Q	-1.189	-1.143	-0.976	-1.393	-1.282	-1.035	-1.182	-1.13	-0.916
222	S	-1.402	-1.255	-1.249	-1.281	-1.096	-1.058	-1.227	-1.108	-0.991
223	L	-1.436	-1.359	-1.269	-1.418	-1.263	-1.128	-1.242	-1.167	-1.002
224	K	-0.355	-0.374	-0.486	-0.426	-0.53	-0.634	-0.557	-0.607	-0.667
225	R	-0.881	-0.958	-1.085	-0.969	-1.122	-1.276	-0.81	-0.912	-0.932
226	V	-1.329	-1.283	-1.115	-1.408	-1.345	-1.117	-1.225	-1.157	-0.952
227	E	-1.39	-1.377	-1.262	-1.451	-1.415	-1.207	-1.204	-1.178	-0.998
228	K	-0.986	-1.018	-1.087	-0.84	-1.004	-1.097	-0.895	-0.957	-0.933
229	K	-0.096	-0.061	-0.179	-0.26	-0.211	-0.382	-0.381	-0.337	-0.456
230	-	-1	-1	-1	-1	-1	-1	-1	-1	-1
231	-	-1	-1	-1	-1	-1	-1	-1	-1	-1
232	-	-1	-1	-1	-1	-1	-1	-1	-1	-1
233	-	-1	-1	-1	-1	-1	-1	-1	-1	-1
234	-	-1	-1	-1	-1	-1	-1	-1	-1	-1
235	-	-1	-1	-1	-1	-1	-1	-1	-1	-1
236	-	-1	-1	-1	-1	-1	-1	-1	-1	-1
237	-	-1	-1	-1	-1	-1	-1	-1	-1	-1
238	-	-1	-1	-1	-1	-1	-1	-1	-1	-1
239	-	-1	-1	-1	-1	-1	-1	-1	-1	-1
240	-	-1	-1	-1	-1	-1	-1	-1	-1	-1
241	-	-1	-1	-1	-1	-1	-1	-1	-1	-1
242	-	-1	-1	-1	-1	-1	-1	-1	-1	-1
243	-	-1	-1	-1	-1	-1	-1	-1	-1	-1
244	-	-1	-1	-1	-1	-1	-1	-1	-1	-1
245	Y	-0.047	-0.025	-0.167	0.089	0.056	-0.056	-0.334	-0.367	-0.448
246	T	-0.773	-0.643	-0.714	-0.9	-0.678	-0.789	-0.914	-0.76	-0.778
247	P	0.95	0.972	0.731	1.194	1.21	0.884	1.005	1.033	0.559
248	S	0.95	1	0.732	1	1.081	0.732	1.005	1.073	0.56
249	E	-0.821	-0.975	-0.928	-0.841	-0.985	-0.91	-0.9	-0.99	-0.879
250	L	0.022	0.176	-0.165	-0.06	0.127	-0.313	-0.126	0.08	-0.421
251	A	1.208	1.235	1.374	1.202	1.242	1.436	1.287	1.327	1.556
252	L	0.413	0.282	0.161	0.314	0.139	-0.034	0.291	0.081	-0.182
253	Y	0.24	0.364	0.177	0.301	0.491	0.185	-0.037	0.16	-0.151
254	E	1.208	1.235	1.374	1.125	1.165	1.365	1.287	1.327	1.556
255	I	1.208	1.235	1.374	1.265	1.296	1.494	1.287	1.327	1.556
256	R	0.696	0.544	0.254	0.585	0.421	0.004	0.737	0.513	-0.003
257	K	0.95	0.968	0.73	1.042	1.061	0.702	1.005	1.028	0.556
258	Y	1.208	1.235	1.374	1.375	1.398	1.595	1.287	1.327	1.556
259	Q	1.208	1.235	1.374	1.184	1.238	1.42	1.287	1.327	1.556
260	R	0.696	0.619	0.26	0.596	0.519	0.066	0.737	0.619	0.007
261	S	1.208	1.235	1.374	1.195	1.253	1.43	1.287	1.327	1.556
262	T	0.95	0.938	0.727	1.1	1.089	0.792	1.005	0.983	0.551
263	D	0.098	0.094	0.131	-0.149	-0.139	-0.053	-0.334	-0.316	-0.241
264	L	1.208	1.235	1.374	1.046	1.07	1.293	1.287	1.327	1.556
265	L	1.208	1.235	1.374	1.046	1.07	1.293	1.287	1.327	1.556
266	I	0.95	0.867	0.729	1.075	0.991	0.813	1.005	0.873	0.553
267	S	0.95	0.903	0.725	0.994	0.973	0.69	1.005	0.931	0.546
268	K	0.659	0.707	0.611	0.651	0.71	0.445	0.529	0.595	0.294
269	I	0.415	0.515	0.574	0.347	0.505	0.551	0.038	0.216	0.21
270	P	1.208	1.235	1.374	1.394	1.415	1.613	1.287	1.327	1.556
271	F	1.208	1.235	1.374	1.406	1.427	1.624	1.287	1.327	1.556
272	A	0.786	0.758	0.621	0.824	0.791	0.544	0.752	0.688	0.317
273	R	0.659	0.604	0.564	0.433	0.344	0.242	0.529	0.398	0.188
274	L	1.208	1.235	1.374	1.046	1.07	1.293	1.287	1.327	1.556
275	V	1.208	1.235	1.374	1.341	1.37	1.564	1.287	1.327	1.556
276	K	0.95	0.979	0.733	1.042	1.073	0.709	1.005	1.044	0.563
277	E	1.208	1.235	1.374	1.125	1.165	1.365	1.287	1.327	1.556
278	V	1.208	1.235	1.374	1.341	1.37	1.564	1.287	1.327	1.556
279	T	0.696	0.619	0.26	0.9	0.813	0.3	0.737	0.619	0.007
280	D	0.24	0.163	0.134	0.195	0.082	-0.023	-0.037	-0.151	-0.233
281	E	0.112	0.081	0.132	-0.186	-0.174	-0.089	-0.304	-0.32	-0.24
282	F	0.95	1.041	0.734	1.215	1.295	0.942	1.005	1.127	0.565
283	T	0.446	0.348	-0.119	0.707	0.595	-0.054	0.484	0.336	-0.347
284	T	-0.192	-0.458	-0.695	0.161	-0.172	-0.497	-0.171	-0.496	-0.754
285	K	-0.294	-0.169	-0.44	-0.344	-0.133	-0.542	-0.453	-0.263	-0.599
286	D	-0.087	-0.063	0.05	-0.378	-0.332	-0.191	-0.513	-0.474	-0.355
287	Q	0.659	0.637	0.59	0.605	0.578	0.393	0.529	0.462	0.247
288	D	-0.265	-0.219	-0.258	-0.324	-0.215	-0.291	-0.543	-0.464	-0.545
289	L	0.289	0.215	-0.144	0.306	0.202	-0.177	0.261	0.127	-0.391
290	R	0.413	0.303	0.157	0.271	0.145	-0.035	0.291	0.117	-0.184
291	W	1.208	1.235	1.374	1.461	1.49	1.674	1.287	1.327	1.556
292	Q	1.208	1.235	1.374	1.184	1.238	1.42	1.287	1.327	1.556
293	S	1.208	1.235	1.374	1.195	1.253	1.43	1.287	1.327	1.556
294	M	0.95	0.972	0.731	1.2	1.233	0.902	1.005	1.033	0.559
295	A	1.208	1.235	1.374	1.202	1.242	1.436	1.287	1.327	1.556
296	I	0.95	0.979	0.733	1.072	1.105	0.807	1.005	1.044	0.563
297	M	-0.087	0.02	0.08	-0.338	-0.193	-0.088	-0.513	-0.332	-0.303
298	A	1.208	1.235	1.374	1.202	1.242	1.436	1.287	1.327	1.556
299	L	1.208	1.235	1.374	1.046	1.07	1.293	1.287	1.327	1.556
300	Q	1.208	1.235	1.374	1.184	1.238	1.42	1.287	1.327	1.556
301	E	1.208	1.235	1.374	1.125	1.165	1.365	1.287	1.327	1.556
302	A	1.208	1.235	1.374	1.202	1.242	1.436	1.287	1.327	1.556
303	S	1.208	1.235	1.374	1.195	1.253	1.43	1.287	1.327	1.556
304	E	1.208	1.235	1.374	1.125	1.165	1.365	1.287	1.327	1.556
305	A	1.208	1.235	1.374	1.202	1.242	1.436	1.287	1.327	1.556
306	Y	1.208	1.235	1.374	1.375	1.398	1.595	1.287	1.327	1.556
307	L	0.95	0.968	0.73	0.848	0.863	0.584	1.005	1.028	0.556
308	V	1.208	1.235	1.374	1.341	1.37	1.564	1.287	1.327	1.556
309	G	1.208	1.235	1.374	1.373	1.395	1.594	1.287	1.327	1.556
310	L	1.208	1.235	1.374	1.046	1.07	1.293	1.287	1.327	1.556
311	L	1.208	1.235	1.374	1.046	1.07	1.293	1.287	1.327	1.556
312	E	0.95	0.867	0.729	0.929	0.849	0.66	1.005	0.873	0.553
313	H	1.208	1.235	1.374	1.402	1.428	1.62	1.287	1.327	1.556
314	T	0.559	0.509	0.55	0.573	0.461	0.435	0.335	0.202	0.155
315	N	1.208	1.235	1.374	1.321	1.348	1.546	1.287	1.327	1.556
316	L	1.208	1.235	1.374	1.046	1.07	1.293	1.287	1.327	1.556
317	L	1.208	1.235	1.374	1.046	1.07	1.293	1.287	1.327	1.556
318	A	1.208	1.235	1.374	1.202	1.242	1.436	1.287	1.327	1.556
319	L	0.95	0.938	0.727	0.848	0.831	0.58	1.005	0.983	0.551
320	H	1.208	1.235	1.374	1.402	1.428	1.62	1.287	1.327	1.556
321	A	1.208	1.235	1.374	1.202	1.242	1.436	1.287	1.327	1.556
322	K	0.786	0.712	0.627	0.841	0.718	0.484	0.752	0.604	0.331
323	R	1.208	1.235	1.374	0.99	1.029	1.241	1.287	1.327	1.556
324	I	0.559	0.56	0.563	0.571	0.559	0.505	0.335	0.309	0.185
325	T	1.208	1.235	1.374	1.301	1.329	1.527	1.287	1.327	1.556
326	I	0.058	0.004	0.057	0.001	-0.123	-0.116	-0.245	-0.361	-0.344
327	M	0.95	0.874	0.723	1.202	1.129	0.897	1.005	0.884	0.542
328	K	0.309	0.359	0.53	-0.139	-0.055	0.206	-0.2	-0.131	0.107
329	K	1.208	1.235	1.374	1.253	1.281	1.483	1.287	1.327	1.556
330	D	1.208	1.235	1.374	1.287	1.313	1.514	1.287	1.327	1.556
331	M	0.413	0.343	0.148	0.65	0.532	0.204	0.291	0.139	-0.206
332	Q	1.208	1.235	1.374	1.184	1.238	1.42	1.287	1.327	1.556
333	L	1.208	1.235	1.374	1.046	1.07	1.293	1.287	1.327	1.556
334	A	1.208	1.235	1.374	1.202	1.242	1.436	1.287	1.327	1.556
335	R	1.208	1.235	1.374	0.99	1.029	1.241	1.287	1.327	1.556
336	R	1.208	1.235	1.374	0.99	1.029	1.241	1.287	1.327	1.556
337	I	1.208	1.235	1.374	1.265	1.296	1.494	1.287	1.327	1.556
338	R	1.208	1.235	1.374	0.99	1.029	1.241	1.287	1.327	1.556
339	G	1.208	1.235	1.374	1.373	1.395	1.594	1.287	1.327	1.556
340	Q	1.208	1.235	1.374	1.184	1.238	1.42	1.287	1.327	1.556
341	F	1.208	1.235	1.374	1.406	1.427	1.624	1.287	1.327	1.556
342	I	0.786	0.847	0.651	0.858	0.933	0.569	0.752	0.841	0.386
