# Supplementary material for: Loss of inner kinetochore genes is associated with the transition to an unconventional point centromere in budding yeast
Source: PeerJ. 2020 Sep 29;8:e10085. doi: 10.7717/peerj.10085 (PMC7531349; doi:10.7717/peerj.10085)
Supplement: Supplemental Information 6 — The multi-fasta file of centomere sequences of budding yeast species extracted from YGOB. Genes flanking each of the centromeres is also captured in the YGOB screenshots. [file peerj-08-10085-s006.zip]

Archive with 2 entries (1 files):
- Supplementary_Material_S6/
- Supplementary_Material_S6/Supplementary_Material_6_All_CEN_sequences.fasta
