# Supplementary material for: Loss of inner kinetochore genes is associated with the transition to an unconventional point centromere in budding yeast
Source: PeerJ. 2020 Sep 29;8:e10085. doi: 10.7717/peerj.10085 (PMC7531349; doi:10.7717/peerj.10085)
Supplement: Supplemental Information 6 — The multi-fasta file of centomere sequences of budding yeast species extracted from YGOB. Genes flanking each of the centromeres is also captured in the YGOB screenshots. [file peerj-08-10085-s006.zip › Supplementary_Material_S6/Supplementary_Material_6_All_CEN_sequences.fasta]

>Scer_CEN12 Chr12 complement(150828..150947) [120 bp]
ATCACGTGTAATAAATATTATTAAAAAGTTTATTAAAATAAAATAATAATTTAAATTACT
ATTTTTAAATAAGTTTTATTTTTTAATAACACTATTGTATTTGTTATCCGAACAATAAAA
>Scer_CEN10 Chr10 complement(436307..436425) [119 bp]
ATCACGTGTTAAATAATTAATTTACTTTAAAATTTATTTTTTAATATAAAATATTTATTC
TTTTTATTTAAAAATAAAAAACACAAAAAAACAATGTTTATGATTTCCGAACCTAAATA
>Smik_CEN12 Chr12 complement(137940..138057) [118 bp]
GTCACGTGAACAATTTTTAGTTATAATATATTTTACTTAATTATATAAAAATTATTAATT
AATAATGTTTTCTTTTTTTAAAAACTAATTTTATGTATTTGACCTCCGAATACATAAA
>Smik_CEN10 Chr10 complement(433449..433568) [120 bp]
ATCACGTGCTTTAATTAAAAATAAAAATTTTATTTTTTTTTATTTTCTATTAAAATTAAT
ACCCAACTTTAAATAGTTAATTTTTAAAAAATTACTGGTTTTGATTTCCGAAAGTAAAGT
>Skud_CEN12 Chr12 complement(142071..142188) [118 bp]
ATCACGTGCATAATATTCAAGACTTTATTATATTCTTTTTTAATTCTATAAATTTACAAC
TATCATAAAATAATTTATAGTTTAATACCTAAATGTGTTTGACATCCGAAAGCAAAAA
>Skud_CEN10 Chr10 complement(403891..404008) [118 bp]
ATCACGTGAAAAAACCTTCAAATTTTATATAAGTTTTTTAAAATTTTTCAAAATATTATG
TTTAAAAAATTCATTCATTAAATTAATTATAAATGTTTATGCGCTCCGAAACAAAAAT
>Suva_CEN10 Chr10 complement(156448..156568) [121 bp]
CTCACGTGCAAGGTTTAATAGTATGTTAATTACTTATTTATTATTTATATTNNNNNNNNN
NNNNNNNNNNNNNNNNNNNNNNNNNNNNNNNNNNNNNNNNNNNNNNNNNNNNNNNNNNNN
N
>Suva_CEN12 Chr12 complement(118904..119022) [119 bp]
ATCACGTGCTTTATTTTATAATTATGTTTTATTTTTTTATTATTTTCAANNNNNNNNNNN
NNNNNNNNNNNNNNNNNNNNNNNNNNNNNNNNNNNNNNNNNNNNNNNNNNNNNNNNNNN
>Cgla_CEN4 Chr4 complement(554532..554643) [112 bp]
ATCATGTGATCTGATTTTCATTTAGTATAAATAATATATTTAAATACTTATAATATTAAT
TATCAAATGCAAAGCAAAATAATGGAAAGTGCTTGTCCTCCGAACTGAAAAT
>Kafr_CEN5 Chr5 (344407..344489) [83 bp]
ATCACCTGATCATTAAAAAACTTTATCTATTTGTATATTATTTAATTTTATTATATTTTG
TGTACGCGTCCGAAGCAAGTATA
>Kafr_CEN10 Chr10 complement(194675..194757) [83 bp]
TGCACGTGATATAGCCGATTATTATAATCATGTATAATTTGATTTTCAAAATATATTTTG
TGTACGCGTCCGAATCTTAAAAA
>Tpha_CEN14 Chr14 complement(167335..167490) [156 bp]
CGCATGTGATTATATTTTAAATTATTTATTTTAAATTAATTATTTTCTAATTACTTTAAT
TTTTAAGTTTTTCTTAATTAAAATACAAATATAATACTATATTTTTATTATAAATATAGA
TATTTAAAAATAATGTATAGATCCGAAAGTATTTAA
>Tpha_CEN5 Chr5 (625018..625186) [169 bp]
ATCATATGACTTGTAGCTGTTATTTTTATTAGTTTATTTAATATTTTAATACTTACTTGT
AAATATTTTCTTCTGTTTTATTATTTTTATATTAATCTTGGTAATATTAATGGTATCCTA
ATTAGCATATTAAATTTTGCTTTGTATCTTATTTTCCGAACCATTATGA
>Kpol_CEN534 s534 complement(148448..148567) [120 bp]
ATCATGTGATTAGAAAATCTTTATTTTTAAAAGTTAAATATTATTTCAAGAGTCTATAAT
AAAACTTATAATAAAGTTAAACTAATTATATCCATAACCATAACACCCGAACAGAATAAA
>Kpol_CEN2002 s2002 complement(264550..264667) [118 bp]
ATCACCTGATCATATTTAATTTAAATTTTATATTTTAAATTGTTTTCAAAATATTTTTAT
TTTGAAACGACTAAATCTTAATTTAAAATTTAATTTTTGACCTTCCGAAATATTATTT
>Zrou_CEN2 Chr2 (788730..788896) [167 bp]
ATCACATGATATAATAATATATATTATAAGACAGTATATAATTTTATTTAATACTTTCAA
AATTAATACAAATAAAGCTTTAATTCTATTTTTTGATAATTATCTGTTTTAAAAGCGTTT
AAAAAATATTCATTATTTTTGTTGTGGCTTACTTCCGAAACCTCTAA
>Tdel_CEN5 Chr5 (767093..767258) [166 bp]
CGCATGACCCTTAACAAACTATTTTGATCAAAAAATTAATCTATTCTAAAATTTTAAAGC
ACACAGCAAAATAAACTGTAGAATATTAAAAAACATGTATATAAAGCAAACTAATTATCA
AGCTAGTTTATAAAAGTTGTTGTATATTTGTTCCGAGAGAAAAAAA
>Klac_CEN6 Chr6 (1187015..1187211) [197 bp]
TGCACGTGACAATAAATAATACATTTTTATAAACTTATAATTTTTATATTTAATTTTTAA
AATAACTTTATAATTATCATATTTTAATTATATATATTAATTTTTGTTAACTCTAGGTTA
TTTATAAAATAGAATATTTTTGATTACTACTCTAAAATTTAAATATTAAAGATGTTTTAT
TGTTCCGAAAATAAAAA
>Ecym_CEN8 Chr8 (553731..553930) [200 bp]
TCACGTGTAATAAAAATAACTAAATTATAGATAATAAATAATTATTATAATCTTTATTAA
AATTAATGATATATTAAACCTCTGTATATTAATTATTAAATAATTTTAAATATCAATACA
AAAATAAATATAATTCTTTAAAATAAACAAAATAATATAAGAATATAAAATACGTATATT
GTTTCCGAACATAAAAAAAT
>Sklu_CEN7 Chr7 complement(1064371..1064569) [199 bp]
GTCACATGATTTTAAAAACAAAATTTTTACAATAAAATATTTTTGTATTTTTTATTTAAA
AATTTGTATATATTTTATAGTAGTTTGTACTTTATTTATTATTTTTGTTAATTTTGCTAT
ATACTATTAAAAATTTTTTATTTTAAAAGTTTTGTAAAATCTTTAAGTTTTTTTATTATA
TGAGTTCCGAAAGCTAGAT
>Kthe_CEN2 Chr2 complement(238187..238312) [126 bp]
CACACGTGATCTACAACTTAAGAGATCTATAAATTTATTTTTTATAACTTGCATTTATAG
CTACTATAAGCGCAAGTATTCAAGCTTGTAAAATAAAGTAATGTTTATCAGTTCCGAACG
CAAAAA
>Kwal_CEN5 s33 (1009228..1009353) [126 bp]
TCACCTGATTGTAATATATAGTTTTTGTTTGAATTAACTCATAGTTTATAATTTTAAAAA
ATAATCTTTTAAATGTTATAAAAGCCATTATGTGTTAATAAGTGTTTGAGACTTCCGAAC
AGAAAT
>Intergenic-KNAG0H02320-KNAG0H02310 knag_Chr_8 complement(422409..422532) 124bp
CGTATTTTTACCAAATGCTTTGAATATATTTTTTATTACTTTATCATATTTTGAGGTATA
GTACTTATATAGTCTACTCATCTACCCGCGATCTAGGAGAGTGGGCTCACAAAGATTCGT
GTGT
>Intergenic-TBLA0C06200-TBLA0C06210 tbla_Chr_3 (1504513..1504719) 207bp
TCTTAATGTATAGAAGAATGACATATATATCCAATGTAGGAGTATATATATATGAATAAA
TATATATTAGCATACACGTGACTCGGAGTTTTATTTTTTAACGAGAGTTATACAAATAAA
AGAAGTTCCTAGGAAATTAAACAAAATAAAAAAAAGAAAAGGGTATCCTTAAAGTTGAGA
ACTAAAGGGGATTTGATAAACAAAACT
>Intergenic-CAGL0D03058g-CAGL0D03036g cgla_Chr_4 complement(316593..317021) 429bp
ATATGCTCATATATACAGTAGAAGAAAAAAATTAGTATTATATATACACTACTATTTTTT
TAACATAACGCAAAACATATATTATTCGAATAAGAACTGGCTATTGAATATAGTTACAAA
TCGGGATAACCGATACCCTAATTGTCATGATCCATTCTATTGATTTAATGTTTTGGTCCG
ATTTATTATTTTATTTGGTTTCTATCACCATATTCCCATAATGTCATAATGTAAACAAAG
ACAAAATTCAGTTTGATCCAATGACGCAATTAATGATCAGATCGGATCAGTTATAAAGCC
TACCCATAACATCCCAACCTATTTCTCTTTCATATGTTTCCAGTCCTTGGTAATATTGAT
TGATTCAAAACTTTAATAATTGCATCAGACAAAATCAAACTACAACATAATTTCCAAGCC
GAGATTAAT
>Intergenic-NCAS0A01180-NCAS0A01190 ncas_Chr_1 (233335..233508) 174bp
ATATAAACATGTATATATTTCTTTAAACTATAAAGTTATATTTTAAAGTTATTGTCGTTA
ATGTATATGGAGGGTGCGTATTTAGTAAAGGTTCGTTAATTCTGATAAACAATTAGGGTA
GACATAGAACGAAGTCATACAATATAGGAAGGCGAGCATTGAATAATACACTCT
>Intergenic-NDAI0C02270-NDAI0C02280 ndai_Chr_3 (518421..518724) 304bp
ATAACCGTACCTTAATTAACTTTTATGCATAATTTTATTACTATGAATACCCCTTTCAGA
AAATAATTAATCCAGTTTCCTATAAAATATATACTCATTATTTAACATGGATATAGATGT
GTAGACGAATTAAAATATAGACTAATTCGTCAACGGGTTCATAGAATAAGACCAGCGAGA
TTGATTGTGAGCCCACGGCACTGCAATATAATGGGTAATTGGTTACGTAGTTTTAGGTAC
ACTCCAATATTGTGTAACCTGATCGTATTTCCCCTCATAGGTTTCTGCCATACCTTATCT
CGCA

>Scer_CEN13 Chr13 (268031..268149) [119 bp]
ATCACATGACTACCTAACAAAATATTTATTTTTCTTTTTTAATATTTGAAAATACTAAAA
TATTTTTGTTGTTTTTTGAAAAAAGGATTTTTAATGTGTATGCGTTCCGAACTTTAAAT
>Scer_CEN15 Chr15 complement(326584..326702) [119 bp]
ATCACGTGAACTTATTTTGCATTTAAAAAAAAGTAAAAACTATTTGCTAAAATATATTTT
TTTAATTTTTAAAAATAATGTTTTAATTATTTAATGTATATGACTTCCGAAAAATATAT
>Smik_CEN15 Chr15 complement(293884..293998) [115 bp]
CTCACGTGATACTTTTTCAATTTTTTTTAGTTAAAATAATATTTTTGTACTTTTTTTTGT
TTTTTTTATTTTTTTATTAACCAAATATTATGTATATGACTTCCGAACTAAATTT
>Smik_CEN13 Chr13 (259194..259311) [118 bp]
ATCACATGACCAAAGAAAAGTAAAATAAAATGTGAAATATTTTTCTATAAAATAATAAAA
ATTTAAATAATTATAATTTTATATATATAAAATTGTATATGATTTCCGAACCTAATAT
>Skud_CEN15 Chr15 complement(286562..286680) [119 bp]
ATCACGTGCCATAATATCAATTAATTTATAAACAAAAAAACATTCTTTGTAATAAAAAAA
AATAAAACTTACATTGCAAATTATCACTTTTTATTGTATATTGTTTCCGAAAGTAAAAT
>Skud_CEN13 Chr13 (253924..254040) [117 bp]
ATCACATGACTATTTGAAATAATAACTTATAAATATTTTATTATTTTGAAAAATAAATAT
TTAAATAATAAAGATAACTTCAAAATAATTTGAGGTTACGATTTCCGAACATTATTT
>Suva_CEN13 Chr13 (258015..258135) [121 bp]
ATCACATGATTAACTTATACTTATTTTAAATTTTGATTTACTCTTTAACATAGTTATATA
AATATAAGTTAAAAAATAAAATAACATTTTATTAAAGTTTTTGATTTCCGAAGATATATA
A
>Suva_CEN15 Chr15 complement(301003..301122) [120 bp]
ATCACGTGCTTTATTAATAATTAATTTTTAAATTTATACAAATACATTTGTTTTTTATAT
TTTCTTTTCTTGATTTTTTATACCGCAATATTAATGTATATGATTTCCGAACAAAAAATA
>Cgla_CEN9 Chr9 complement(792727..792837) [111 bp]
ATCACATGACTACTATTATAGAATAGTTATTATATTAATATTAAATTTTATAGTATAAAT
ATTACAATTCACGATACAAATGTTTATGGGTAGGAAATCCGAAACAGTATA
>Cgla_CEN5 Chr5 complement(245929..246038) [110 bp]
ATCATGTGATTAATATACATACTTTTTCTATACATTTTAAATAACTTTAAACTAAATCAA
TTATTTTTTAAATTTATGGTCGTAAAGGTTATGGTTTCCGAAGTAATTAA
>Kafr_CEN7 Chr7 complement(546138..546227) [90 bp]
TACACTTGACATCTTATTACTCTATAAATAAAATATTGATAGATCTACATAGGCTTTTTC
ATAAATCATCATGTGCCCGAAAAAGAGATG
>Tpha_CEN10 Chr10 (84067..84231) [165 bp]
GTCATATTAAATTCTGAATATTTATATATTATAGCATTCTTTATTTTATGTTTTAGAATT
TTTATAAGTTATATTTTTGTTTTAAATTATGTTTTGAAATTATTCTTTTAGATTTAAGTT
TTTTAATATTATTAAATAATATTATGCTTATCCGAACAAAAAATG
>Tpha_CEN13 Chr13 (57178..57333) [156 bp]
ATCACATGCCAAAAACTTTCGTAAATAAAATTTTTAAATAAAAATTAAATATAATTTTTT
CTGCAATATTTTAAAATAAATAATTTCTAGAAAAAAGTTATTTAAGATTGATATAATATT
TTATAATTGATAAAACATATTGTTTCCGAACCTACA
>Kpol_CEN1032 s1032 (20199..20308) [110 bp]
GGCACGTGATATATATCAAAAAACATATTAAATTTATTTAAATTTTCAAATACTACTAAA
TAAATATATTTTCAAAATATACTTCAACGTTTGTTTCCGAACCTTTAAAA
>Kpol_CEN1037 s1037 (71626..71743) [118 bp]
TTCACGTGCCTCAATTACAACTATATTTTTATGTATATTAAGTTTTTAACTTTTCTTAGG
AATATTTTAACTATCTTTTAAATTTCCAGATGGTTTTATTAGTTCCGAACACAGTTTT
>Zrou_CEN3 Chr3 complement(581795..581961) [167 bp]
GTCATGTGATACTGAAAAGAAAACATTAATTTTATATAATTATTTATTAATTATTTTAAA
GTTATTTGTATATAAACAATACTATACTTCACGATTTATATTAACCTGTATTAAAAAGGT
TTAGAAGTTTATATATATTACCTGTATTTGTGTTCCGAAGATAAATT
>Tdel_CEN7 Chr7 complement(805582..805748) [167 bp]
TTCACGTGCATATTTAAAACTATAGAACCTAAATAAATAATTATAGTTTAATCTAATAAA
TAAATAGCCGGCAAAAATATTTTAATTTGTTTTTGAATACATCAAAACACATAATCTAGA
CTGTGTTTTGATTTTGAATGTTTGTCGAGATTTCCGAACCAGAAAAA
>Agos_CEN3 Chr3 (357360..357550) [191 bp]
TCACGTGATAATATAAGATTTTACAAAACCTGTTTAATATATATATTTTATTATTATAAA
ACTCAAATTTAAATTTTAGCATATAATTTATTTTAATTTATACTTTTAATTCTACCATTT
ATATTATATTATTTATGTAGATTTTACTATTTTAGCTTTTTTCATTATCATTATTGTTTG
TGTTTTCCGAA
>Ecym_CEN3 Chr3 complement(58130..58337) [208 bp]
TCACGTGATATTTTTTATTATTATTGCATATATTATTATTTTTAAACTTATCTTTTAAAT
ATTTTACTATTTTTTTCATAGATATATTTAATTATAAATCTATTTCAAATATATGTTATT
GGTTTATTTATCTTGTTTATTGAATTTTATATTTGTTTATTTATTATATAATGTTTTTGA
TTTCCGAAAGGTTTTTATTTTTTACTAT
>Sklu_CEN5 Chr5 complement(108235..108420) [186 bp]
CTCACGTGATTTTTTTTATAAACAATTATAAAAAAAATTTATTTTATTTTACTTTTTAAA
AAATATTAATATATTACAATTGTAAAAATTTTTTAATAGCACGCATTTTTATATTAAATA
TTAATTAACAGAAAAATTGTTTTTCTTTTAAAGCAATTTTAAGTTTGTGCACTCCGAAAC
TTAAAA
>Kthe_CEN3 Chr3 (912837..912964) [128 bp]
ATCAGCTGATCCAAATTATTAAAATATTTTTTTATTTTCTATTTAAGTTGTATTATTTTT
ATATTTTATATGCAATTAAGATTAGGAAAGCTGTTTATTAAATTGTATATGGGTTCCGAA
GACACAAT
>Kwal_CEN7 s56 complement(133149..133272) [124 bp]
TCAGGTGATCTTTTTATGTGTGAAAATAAAAAGAATATATAATCAATATAATTAATAAAT
TTTATGTTTATAAAATAATAAGTGTTTCGTTTGATAAGAGTGTTTTTCCGTTCCGAACAT
ATTA
>Intergenic-KAFR0A05130-KAFR0A05120 kafr_Chr_1 complement(1019747..1019918) 172bp
ATTGTAAACTCTAGAGAAGCTATCAATACAAATGTGGCGTCGGCCACTAAATTCTTTTAA
TTAATTTCATAAAAAATATAATATTATTATTTATTTTTGTACCTTAACTTAAATTACATT
AAAAACTTGATTATACAACCGGAAGCATCATAAATAATATTATTATCCCTCC
>Intergenic-NCAS0D02140-NCAS0D02130 ncas_Chr_4 complement(398631..398923) 293bp
ATATATTACAACTATATAGTACGTAACAATTGCATAAAGTACTACACTACGAAATAAATT
TCTTTTTTCAGTTATATCAAGACAACCTTTCATAATTTTATAATACCTCCTATTTGTAGA
AATTCTTTTGTTATTTACTCTTGAAACGTCAAGAGCTATCGGATATTTCTCTTCATCTAT
ATAATTAATTGAGGTTCACCCATCTTAGCGTCTTATGAAATACTCTATGTTAGTGCTACA
TATTATAAAATGATAATACCTTTAATTGATATCAATATCAAATCCAAAGTCCT
>Intergenic-NDAI0C02650-NDAI0C02660 ndai_Chr_3 (615271..615525) 255bp
ATATATAGACCTATATACATGAATAATATGGATCCCATAGACCAATACCTTTCGATGCAT
TGTTTTCGGCGTTAAAAGTAGCATGTTTATAAGCGTTTTAAAAAGAACAACTGAGACATT
ACTTTGTAAACAGATACTATATCACACATTATATAAATAAAAAAGATTAGAGGGTCATCT
CCTCTTATATAGAACTAATATAACAAAAAACATCCTGATATGATCCGCAACATGGTATTT
ATGGTTTGATTTATT


>Scer_CEN7 Chr7 complement(496920..497038) [119 bp]
ATCACGTGTTATATTTACTATATAAAAATTCAATAAATAAAAAGTTAGAAGATAAAAATT
ATATTATACATATTTTTATTTTTATTATAATTTTTGTTTTTGCCTTCCGAAAAGAAAAT
>Scer_CEN1 Chr1 (151465..151582) [118 bp]
GTCACATGACATAATAATAAATAATTTTAAAAATATAAAATATTTTTAATAGTTTTTAAA
TATTTTACAGTTTATTTTTTAAATTTATTTATATGTTTTTGTTTTCCGAAGCAGTCAA
>Smik_CEN1 Chr1 (134639..134756) [118 bp]
GTCACATGATATATTTTATATATAATCTTTTTAAAATAAAATAATTTATATATATTTTTT
TATTTAAAAAGAAAATAATGTTCTTAAAATTACAGTTTTTGCTTTCCGAAGATATAAA
>Smik_CEN7 Chr7 complement(488817..488934) [118 bp]
TACACGTGATAATTTTTGAATATTTATTTAGAATTATTTATTATTTTCACATAATTTATG
AAATAAAGTGTTTCTTAAACTTTATTTTATTATTGTATTTGTGTTCCGAACAAAATAA
>Skud_CEN1 Chr1 (126503..126619) [117 bp]
ATCACATGACTATTTTTAAAATAGTTTTCATGTGAAATTAATATTTTAAAAAAATAAAAA
CAACTTTAAATATTCATTTTTAAAACATGTTGTGTCTGCGCTTTCCGAACAGTAAAA
>Skud_CEN7 Chr7 complement(500001..500117) [117 bp]
GTCACGTGATTATTTTCCAGTAGACTTAATTATCAGTTTTTATTTTCAGTAAAATAATCT
TTAGTATGAATTATACTATAATTTTTTTATTATGTTTTTGATTTCCGAAAGATATAA
>Suva_CEN1 Chr1 (128493..128610) [118 bp]
ATCACATGATGAAGTTTCATAAAATATAAATAATATTTTAATATTCTAAATTAAAAGAAA
TTACTTATGTTTTGTTTGTTTTTACTTTTTATTGTTTGAGATTTCCGAACCAAAAATA
>Suva_CEN7 Chr7 complement(488688..488807) [120 bp]
ATCACGTGAAAATTTTCCACTAAATATATATAATAGTTTTTATTTTGATTATTTTACATA
TAAATATTTCAAAACGTTTTATAAAATATTTTATTNNNNNNNNNNNNNNNNNNNNNNNNN
>Cgla_CEN1 Chr1 complement(77251..77360) [110 bp]
AGCATGTGATCATTTTATAAAATGATTAATTCGCGTATTTATAAATCTATTATTTTACGA
TCAAAATACAACATGAAAACGCATATGTTTATGATTTCCGAAAAGCAGAT
>Cgla_CEN7 Chr7 (60727..60839) [113 bp]
ATCACATGATTATTTGTATAAAGGAATGTATTTTTCTTTTTTAAGTTTTTATGTATTCTC
CTTTTTATATTATGTTTATACTTGTTTATGTTCATGATTTCCGAACGCTAAGT
>Tpha_CEN6 Chr6 (168263..168420) [158 bp]
TACATGTGATATAAGTTTCTTAATTATTAATAACAAAAAATAAATACAAGAAATAATATC
AATAATATTTTACTTTTTAAATTTTTAATTTATTTATAAAATAATAATTTTAAAATAATG
AACTATCCGGAAAATATTAGAATTCCGAACATGTAAAG
>Tpha_CEN11 Chr11 complement(324621..324789) [169 bp]
AGCACGGGATAAATATCGCTTTATTTAATTAAATATTATAATATTTTAACTATTTTCTAC
GTTTTATCTTTTTAACTTAATATTTTGAATTTTATATGTTTCTATATATTTAAACATTTA
TTTAATACATTAGATATATTTATGTTCTTTTAGCTCCGAACATATAAAA
>Kpol_CEN1062 s1062 (118741..118849) [109 bp]
TGCACGTGTTCATTTTTCAATTTTTTGTTTTCTTGTTTTATTATTTTAATAAATTTGAGT
TAAAATAATTTCCTATTTCTAAATTAATAATTTTTCCGAACAGATATTA
>Zrou_CEN7 Chr7 complement(852385..852551) [167 bp]
ATCACATGATTCATTAAAGTTTATTTTTATCCTAGTTATTTTATAATTTATTATTTTAAT
TATTTTACTAAAAAGTATTAGAAAAATATTTTTATTTAAATGTTACAAATAAAACAAAGC
TCATTATTTTAAAATTGTATATTGTCTACGGCTTCCGAAGATAAAAA
>Tdel_CEN6 Chr6 (401408..401574) [167 bp]
ATCACATGCACAAAACATTAGTTTTTAAATTATAATAATTATATAATAAACAGTTTAAAA
TATTAAAAAAACTTATCCTATAAATAGATAAAAATATTAGCAACAAAAATATGTAAAGAA
AATGTATTTGTCTTTTTATTTAATTTATGCTTTCCGAAAATATTTTC
>Klac_CEN3 Chr3 (1638151..1638347) [197 bp]
ATCATGTGACTAAAATCAAATTTTACATTTTCTCTCTTTTTATATAAAATAAATTTCTAA
ACTTTTACTTTATTGCAATTAAAAATATTTTTTTATTAATTTTATATTGAAAAAATTTTA
ATTAAAATAATGTGGAATTTTGAATTTTTTAAAATAAAATATATGTTTTGAAAAATTTTA
GTTTCCGAAAATTAATT
>Agos_CEN6 Chr6 (436956..437147) [192 bp]
TCACATGATCAATAAAACCAAACTATTAACAAATTATTAATATTAAGAAATTATTTTAAA
TATCTATATTATTTATCTGCAAGTTTTAATATATTAAATATATTATAAAAATATTTATAT
ACAAATTATTACTATGTATATTATAAACATTAAATTAAATATGAATATTATATATGTATG
TCTTTTCCGAAA
>Ecym_CEN6 Chr6 (328365..328561) [197 bp]
ACACGTGATATATTTTCACACTATCACATAAATATAAATATAATTATTTAATATTTTAAA
ATTAATTCGATATTTGCAGTATATTAATTTTAATATATATATATCATAAATTAAATATTC
TATACCATATATAATCAATAGGTGACAAAAATAGATATTTATAATTTTGTATGTTTTGGA
GTTCCGAAAATAAATAT
>Sklu_CEN8 Chr8 complement(1963599..1963796) [198 bp]
CTCACGTGACAATAAAAAAAATTATAATTTTAACTATAGAAATTATTTTATACTTTTAAA
TACTTTATTAAAATTTTTTAAAAATAATATAATTAAATTTAATTATAAAATATTGATTTA
TTTAAAAATTAACTTTTATTTAAAATATAAATTAATGCTTTAATAAAAATTAGAGTTTTT
GTATTCCGAAAAATTTTT
>Kthe_CEN5 Chr5 complement(760921..761047) [127 bp]
ATCACCTGATGTAAAAAGCCAGTTTTTATGTTTTTATAAGCTAAAAATTAACATGGATTT
TTTTAATGTGCAATGGCATCTTTAGCTATATAGAATTTGCATATTCTGCGGTTTCCGAAC
ATTTATT
>Kwal_CEN4 s47 complement(471794..471918) [125 bp]
TCACGTGCAATTCGTTCCAAGCTTTTACTGTTTTTATATTTTACAATTTAAACAATTTAG
AATTTTTAAATTTGTAACCTCCTATATTTTGAACATTTTTGTGTTTGAAACTTCCGAATA
TAATT
>Intergenic-NCAS0A05200-NCAS0A05210 ncas_Chr_1 (1031091..1031495) 405bp
GACGAGCTGCGGAAGGGTTCTGCACTCAGGTTTGTATAATATGTTATTTTTTTTTCTTAT
AAAGTCAAATACATTATATACACACGTTGCATTGTGGAGTTTATCCATGTCTCTATTTGA
CAGGTAATGTGACACTTTGTTTAGTTGACTGTATATAAAGCCGATATGAACGCGATAATA
AAACTGTCTTTAAGCTCCGACATAGTGCATTTCGTTTAGAGTCAATGGAACCGTCGTTTA
TTTCATTTGTCTGTCTAAGAATACAATCAACTCTCAACAACCTTCTCTGCCCTCGAAAGC
TTATAAGAAACGAACTCAACTTGTTTAATTGTATTCCTTGTTATTTTTGCTGGCAAACTA
AGGGTGCACTCAATTAACCAAACCCACCCTATATCGAACTAATAC
>Intergenic-NDAI0K02610-NDAI0K02600 ndai_Chr_11 complement(581826..582653) 828bp
GATCCTACGTCTGGGCTGCCGGGTGGAAAGGCACACACACATACCCCCTCTCCCATTTAT
ATGCATATGTACATGTATATGTATATATGTCAATAGAATAGAATCGATATTGTATAATAG
ACTAGCGGTTATCCCCCAGCAGGGTGCGAATATAAATGATGCGACGCTGAAGAAAAACCA
GTAAGTATGGAGCCTCCATTATAAGGAAAGGTATACATTAAGGTCAACTTATAAATGAGC
ATGCATATAGTAATTATACATCCTGTGTAAAATATAATTAAGTAATAAAGATTGATCACG
TAGACGCGAGCTATAGAAGTGCTGAATCTTGTGTTATCCACAGTAGAAACAATAGCCTTA
GACAGATCATGTTTTCGAGTTACCACCACAACAATCGATAGATGATAAGGGACAGATACT
GTCGTTAACCCGTCTGAGTGACTGACTTATATATATAATCTCAGATGGCGGTGGTAATTA
TGAATCTGTTATAGTTATATCATGTGGTCTGCACGGTTGCCCCATATTAAATCCCATAAT
AAATCTGAATCTGAACAGGTAAAAAGGTAAACGCCGATAGCCGCCGAGAGCCGCCTTCGA
GGAAAATGGGAAATCGTTTAAACTGAAACTGTGTGTCGTATTCGTTTACCTGAGTATGTA
TGTATGTATGTATGTAAGTAAGTAAGGATATATATAAGAAATATAAGATTATATAAAGGA
TACTTGTCGAACAAGGGGAGATTTTAAAGTATAGATATATGTGACATTTTCTATCTGTGC
TGCTTACAATTAGGCATCAATATAAACACAAACCAACACACCCACGCA
>Intergenic-KAFR0F03330-KAFR0F03320 kafr_Chr_6 complement(654084..654392) 309bp
ATACCACAATGTCTAACAGCTTTAAAGTCATTTTATTTACTGATAGAGCCGTCTTTGGGA
CTTTTTTCGGTTTTCGACGTCCAGCGATCAATTTTCTACAGCAAGACGAAAAAACCTCTC
GATAAATATCTCGTTTATAAGATTGTAAACCTTCGTTAATTGAAAACACCGATGTCTCCT
GCGTGAGTGCAGTAAAAGGAGTTTCGAATTGTATATATATATATATATATCTGTCTTTAT
ATAAGAAAACTTCTTTAGACTAAGCTTGAGAGGATTACATTTGCGAGTACTGCTTGGGAC
GGAGTAAGG
>Intergenic-KNAG0B05510-KNAG0B05520 knag_Chr_2 (1076251..1076458) 208bp
GTGTCGGTTATTGTATATATGTAAGCTGTATGTATTATACCGTCAAACGGACAAAGAGAT
GAAACAAAATTTTATTTTCTTCTTTTTAAAGCCTTCGACGCAGATGAAGGTTGCGTTATC
ACATAGCGGGGCGTTTAGTGGTACTGTGTGCCCTTTGTGAGAGAAGAGTGTCCCACTACA
GTGTTTGCCGCAGTATATTGCAAGCAAT
>Intergenic-KNAG0D03440-KNAG0D03430 knag_Chr_4 complement(613425..614067) 643bp
AATCGGGCTAAGTACGGTGCTGAATATTGTATTACCTACGTACGTCGAACATATGCTCCC
CGCATTAGTCGAGCGGCTGCACTAATCCCTTATGGAACAAGTGTGGCCGGTCAGCTTCCC
CTTCATAGAATTAAGTTTGCTTGTGTTTCTATATATGATGAATGTGAAAACCTTCACAGG
TCGTACTGAAAATGAAATTAGCGCGTATTAGAAACAGATAGTTACCGCATTGATATGGGT
AAGTGCACATAGGCATTTAACATATTTAATGACGTTACAGAAGTTGCAAGCTTCGGATTG
AACTTCCTTAGGTAAATATGTATGTTCACAACTGTAAGCATAGGAATACCTAGCGCTCAC
AAGCACGTGTATAGAGTTATCATAATTGGATGGATCAGTCACGACAGGTTATTATGCGGT
AACTATACTTCCCTCATATTCAAGTTCTTCCCCCTTCTCTTCTCGTGTGTATCGGCTTTT
TGTATAAAAAGCTCTCGTTCGAAAATATCGTTTAACGAAGAAACAGCAGTATTTCTTATA
TAAAAAAAGGAATCTAGAAAATGAAGGACTGCATACTTCATTTTGGAACCATCTTGAGGC
AGCACTGTCAACAGCGAACTATCGAAGCATTGTACTACGATAA
>Intergenic-NCAS0J01070-NCAS0J01080 ncas_Chr_10 (184591..185179) 589bp
GAGTTAAGTAGTCAATGTTTTAAAGAATTTTGATTGATTATGTAATATACATATAATATA
CAGTAAGATCTAACTAAATAAAGGATAATTCTACATCTTAAAATTAGATAAAACATTTGC
CGTTTATATAACTTTTACCTCTCATAATAGTTATCCTCAACAGAGTCAATATTATGTAAG
GTTAAGATTGAGTGCAATATGTTCAGCAAGAAATGCTTTTTTTGCGCAGGGTAGCAAATT
TTGGTGTTTAAAAGTTTAGGCAAAATAACCTGTTAAATAATCCAGCAACATTTTAAAGCG
GGTAACATAAATAAACACTTTTTACGAAAATAATAAATATATTAAAATTAGATAATATAT
AATTATCCGATATGAAAAACGTTTTTTAAATTAATTTTTTCATACTGTTAACTTTTTTTC
TGTTAGTTGTCTAGAAATGCTTACCCGACGAGGCATTCTAAAAATTTGTTCCTTCACCAG
GACAAGAATAAAGAAAACTAAAGATTCTGTTTAGTCGTAGTTCCAGTTTTAATGACTGAA
AAGCTTGGATTGTAGCAATAGCTAATAAGAAACGTAACGAAAGTTTGAA
>Intergenic-NDAI0J01810-NDAI0J01820 ndai_Chr_10 (452600..456214) 3615bp
ATCTAATTTCTATTAGAAAGGCCACTCAGACTTCCAAAAGTGTCTGAAGTATTCACCGAA
AACTACATGTTAGTTTAAGTGGTTTTGTGTTATGGCTTATATGTTGTTACTGACCATACA
AATTTCTATAGTAAACAGCAATATCTATAAGTATATAATTAATCCAAACTTTTCTCCCGT
TTACCCGCACGCTGAATTTTTTCTTGTATATGGTCCGTTGGGTCCTTCCTCAACACTAAA
CCAAGATGAAGCTTTTTAATGGTATTCCCGTCTAGGTCACCCTCGTTTCGAGGATTATAA
TCAATACGCACATATTCTCAACTTACCTTAGTTGAACTCAGAATATTACTAGACGTCCAA
CTTGCTCATAGGTAAAGGTCTCAGCTCCAAGGTACATCATCGACTCAAATGTTGCTCTCC
CCAAGGGACACAATAAAACTGGACCGAAAATTATATATAATTTACCACATGACATTCAAA
CAATGGAAAAAATATTTGAGTTACTGTAAATAACATAACGCCATTTCTATGATAGAAGTT
CTATATAAATTAAGTTTCGTTTCGGAATATAGATATTTATGTTTTTTCCCTTTTTCTCTC
TTACTGTTAGATGTAATTTACTTCTTATTGATAGTTCAGGGTTATCTATTAATACGTTCA
GGGATAATATATATAAGTCTAGTATATTAAGTGCGATTATATAATAAGCAGCTAGGATAA
CAATGTGATATGGTGAATACCGAAAGGGTTCGAAGATTGGTAACATTCTCTGAAGTAGCT
CCAGCTGCAAAGTTCTCATTAGAAGTTCTTGAAAGGATCATTAAGCACGGCGTGTCGCAT
ATGCAGGTAAGACCCTGGTCACATTATGTGGGTAATACACTTTGTTAGGATCCTCGTTAT
ACTTGATCAGGGTATAACTAGTATTCAGCTTATACTACCCCATCCTTAAGTCTGTTAACT
TAGGTATGGTTTAGAACAACTAAATCAGCCTTACCCTTACCTTTCACTTGCTGTTATTAT
TACTCTTTCGTCTTCTTTACTTTTTCTTACGTCTTCTTTACTTTCCCTTATTTTTTTCCT
GTCAACATAAAAAATTAATAAATATAAAAAGCAAAACTATCATTTTTAAGCCTTCCACAA
ATTTTTCTAGAATGGCAAAATACAATATATCAACTTTCTCAACCACTTTATTTCTCGTGT
TCCTAGTCAATTTCGAGTTTATCAGTGCTTTCGAGCAATGGTACCATTTATCTCTTCAAT
AAGCTACAAATGGCATTATGGATTTGCTGGAAATACAATCATGCATGAATGATTTGAATT
ATGCGAATAAACATGAAAGTACCGATGCACTAGAGTGTCAAAAAGTTAGACTAGGCCATG
TACATGACTCAAGGTCTTGATTGAGAAATTCTATGGTAAGTACCATGACAATACATTGAT
AATGAAAATTGTCAGGTATATTTGGATTTTAAAATGGATAAGATAACCAAAAAAATATTG
TATGCAAAGCCAGCTGAACTCTTGTTCATTTTGAAGAATTCGCAACTTTGCTACATGACA
TAAGAGAAAATGGACTTGAATCCTATAAGGAGATGATCGCAAAGAATTATAATATCTCGT
AATGCAGATAGACCCGGTAAAAAAGTTGCCCAATGGTTGGTCAATATGGTCAATAAGGGA
TTAATAAAGACGGTGACATTGTGGCTGCCCAAAACCTTGTTAAGAATATTCAAATATCGA
AAGAAACTGCAGAAGTCCTGGGTGTATTGGTGCATTCTGGCTCTTGTTTGTGTATTATCA
GCCGGTGATATATGCGTCGTCTTGATGACAGCTAAGGGTATTGGGATAACATTTTGGGTA
TTCCACCTAATCCGTGAACTGACTGATCTTTTTCCTTTTGCTGTTTTTATCTTATATATA
TATATTCATCATAAAACATTATTTGTAGATAATTCAACAAGAGATAACATGCTCCTTTTC
TAAAAAATCTTTTTGAAAATATATTGTTTAGAGCATAAATAAGATTCCAATATGGTAAGT
AACCTGAAAGGAATTGTCAAAGGTTCTCCGCTTGGTTCTCTTAGGGGATCTTGTTTTGTA
TATACTGTCCATTTTTATACTTCAACTTATTGATGACATGGTTTCTTTCATTGGGAAGTT
ACTTTTTGAGTTCTTAGGATATTGTATTTTTTATTTTCTTTAATTTTTTTGATTTTTTAT
AGTTTACGTACTTGTATTGAATATGGAAAGCTGGGTTTGTGTCGTCCAAACCCAAACAAT
GTACACTAAATCACTCTATTGTTATCAAGGTAACCCTTAAAGTTTACGGCTCAAACGGAT
CGCGCAGCCATGTAAAACTTTACAGCTACTTCATGCTTTAACATCAGGGATTTCAGAGTC
TTCCCAAAACGAAACAAATAGAGAGAAACAGAGAGGAATGCAACGTCGCATGTTGTATAT
AGAGAAACAAAAATACAATATGAAAAATATAAGTTATCCAGCTTACCAGGCTTGGCCCAG
ATGTTTTGAATAATGAACGTGAATATATTGAAATACTTACTGTGGGTCATTTATAAAGTC
AATTTTAATCACACAATACTGCGTAAATACCAATTTCATCCCATTCCCCAACATTGTATC
ATCATTCTTAATATCACTGTGATAAAAATTGACATATTCTAAGGAGTTAAATTCTTGAAG
TCAGATGTTTTTTGATTCAATTCCTTATCGTCATTCAATTTTATAACATACCCCTCAATT
AGATGTGCTAAATTTTCAGCAAATATGCCTTTCAAAACATTAAAGTCCCCAATGTGGTAA
AATTACTTCATGATGTCAAAGGTTGGACTACAATCACTACGTGCTACCATTTAACTTGTA
CCCTGTAATAACTTTAACAAAATGAAAAATTTGCCTTGAATTGGCTCTTTAGCTGCATAA
AAACTTAGGAAGGTTTTCCAGGCAATTTATTTTAAGAGGGACAATATCCATTTTGTAAGA
TTAGTTCGATTTTGGCTTAACGACATTAATCGACTTTGAGTTATCATTGCTCTTTGTAGA
TAGAGAGATAGGTAGGTGATAATGTTTAAATATGTCTTCTTCCAATTAGGTAACAATTTC
CCCATTCGTATAAAACCATTTTATGACTTTATTGCCTACTTCCTGGATACCTCTGTCATC
TCACGTTTGTAAATTAATTATACTTCAGTAATTGGCAGAGTCGTTCTTAGCCTAAAATTC
CCTTCTTCTCATCATTTTTTTCAAGTAGAGGCGCTCTTTCAAATCTCCAACTAAAAAACA
ATGATGTAATAATGTAAAGCCTTAAATCCATGATAAATCTTTCATCTTTTTTACCAAGAT
AGTTCGATTAGTTATCTTCTTCTGTCGTCATTTTGTCGTAAACCACAATGGGCAAGAAAA
ATAAGCCCGGGTAATACATAATTTTCTGAAAAATTTCTTCGATTTTCATTTAAGACATTT
CATTACCAAATAAAGATATACGCTAGATTCCTCTACTATAAGTTGAACAGAACTCAGACA
ATGGAGTAGTGGAAAATACTCGAATCGACGACCATCCTTTGTCCATTCAAGAAAACACAA
TTATTTAAATCGCTA
>Intergenic-Kpol_1025.35-Kpol_1025.36 kpol_s_1025 (85012..86267) 1256bp
CACTACAGTGCTAGTTACTTTACTATCTGATGAACCTTAAATTTTATCAATTATTGAATC
TTCCCTTTGCCCTGAAAAAAATCAAAATATAAAAATAATCAGAACTTATTTATATATACC
CAAAATATAGAAAACAAAATTCATCAATTCGTTAATTGACCAATTCCTACAACGACTAAA
AAGTGCTTTTTAACAATATAAATCAGCTTTTATTCCTCTTTAAGTTAATTATAATTTAAA
GGTTTATCTCTATTTGGTTCTTAGTTATGTAGAATGACAGGAAATTATAAAGAAGTAATA
ATGAAATAAATTATCAAAAAAAAACGAAAAAACATCAAAAAACGTCAAAAATGCATCTTC
CAAGAATCGAACACCGGAGAAAGTGTTCGAAATCGATGAGTTCTTTTTTTTTCTTTTTTT
GAAAAAGTTTAACAGACGTTTCTTTTTTTAATTAGTTTGGGTCTCACATTTTTCACAAAA
AGCTGGTTAGGTCCAGAGTATGTCGCTATGCTATGCTATGCTATGCTATGCTATGGATAA
ACTACAGTAATAAAAGCAAGATTATAATGTTAACGATAGATGCCATCCTATCTATAGTCT
AGTCTACTCTAGTCTTTGGATATGAATGAAGTCAACCAACCGATACTCATCCAATTCTCA
ATCAAAATCACTTGGATGGATGTATTTAATTTTGATTCAGTATATATATATATATATATA
TATAATATAGTCTTGATCTAGCGACAGTGTAATCCAAATATATACTTCGCATCAACTCAT
CAATCCCAAGTTCATCGTAGTGATATGATATCGTTTATAGCCAATTATTTTTTTTTTGGC
AAAAGGTATTTTTTTTTCCCAAGAGGTTAGTTTGTTCCTGTTGCTGTCTCTCTCCCAATA
TCTCCCAGTCTCTCTCTTTCTCTCTCTTTCTCTCTCTCTCTTTCTCCCAGTCTGATGATA
TCGATAATATGGTAGCAAGATCAGGTAAGGTTGCTTGTTTCTTTCCCTTTCTCTCTCTCT
CTCTCTTATATATACCATCTCGAATATTTTACGAAGTTTTCATTCTTATTTAATAAGGAA
AAGTGTTTCGAGCTTGCTAATTGTGATTGTAATTGTAATTGGTGTTTTAATTGTTACTGT
AACTGCTATATAAATCGACGACTGTGTGATCTAATTCAGTTTCTCAATTTATTTACTACA
AGATCACTTTTCAGAGAAGTTAAGTTATAGATATACACAGTGTTGTTTAATTTAAA

>Scer_CEN4 Chr4 (449711..449821) [111 bp]
GTCACATGCTTATAATCAACTTTTTTAAAAATTTAAAATACTTTTTTATTTTTTATTTTT
AAACATAAATGAAATAATTTATTTATTGTTTATGATTACCGAAACATAAAA
>Scer_CEN2 Chr2 (238207..238323) [117 bp]
ATCATGTGACTTATTTATTTAATTATTATTAAGTAAAAAAGATTTTCTATTTAAATTTAT
TAATTAATTTTTTTTCTTAAATAATTATTTTATGTTTTTGTTTTCCGAAAAAGAAAA
>Smik_CEN4 Chr4 (428996..429114) [119 bp]
GTCACATGATTAAAAATAATAAAATATCAAAAGTGAAAAATTATTAAAGTTTATTTTTAT
AATAAATATTTTTCTTAAGAAATTCATATTTGACAGTTTTTGATTTCCGAACAAAAAAA
>Smik_CEN2 Chr2 (225947..226063) [117 bp]
GTCACATGACAATTTAAAAGAAATTATATAAATAATTCTATGCTTATAAAAAAATATTAA
AATTAATTATTTTTGAAAAGTGTTAAAAAATATGTTTTTGAGCTCCGAACTAAAATT
>Skud_CEN4 Chr4 (441296..441415) [120 bp]
ATCACATGTAAAATTTAATAAGTAATAATTAATTTAAATTATATTTTACTTTTTTAGAAA
ATTTAATTTTTCTCTTTTATGTTTATTAAACATGTGGGCTTTGTTTTCCGAAAGCAAAAA
>Skud_CEN2 Chr2 (218375..218491) [117 bp]
GTCACATGAAATTTTTAAAGAAAATATTATTGCTTGAATAAATTTTCAGGAATATTTTAT
TATAAAACATTTTAATGAAAAAAAGTATTCAAAGTGTTTAATTTCCGAATAGATTAT
>Suva_CEN2 Chr2 (227542..227661) [120 bp]
NNNNNNNNNNNNNNNNNNNNNNNNNNNNNNNNNNNNNNNNNNNNNNNNNNNNNNNNNNNN
NNNNNNNNNNNNNNNNNNNNNNNNNNNNNNNNNNNNNNNNNNNNNNNNNNNNNNNNNNNN
>Suva_CEN4 Chr4 (447057..447176) [120 bp]
ATCACATGATTGAAAAACAATTAATATTCAATTTTTTTAAATATTTGAAAATAAACATTA
CGTACTAAGAAGATTATAAATACTGTGTTTTTATGGGGTTTGATTTCCGAAATAAAAAAC
>Cgla_CEN13 Chr13 complement(1049554..1049664) [111 bp]
ATCAGCTGATCAAAGAAAAGTATAAATAATTAATTTAAAAATTAAAATAAATATATTTAA
TTTGTATTATAACTAATATATATATTTGGCCATGACTACCGAAGTCGGAAA
>Cgla_CEN3 Chr3 (422097..422206) [110 bp]
ATCACATGACTATAATAAACATATTATATTTATTTAATTTTATTTTTCATTTATTGTCGT
GTTCTACTATATTAAAAATACTTTATGGTTATGATTTCCGAACCAGGATG
>Kafr_CEN6 Chr6 (497687..497769) [83 bp]
ATCACGTGAATATGTTAAGTTTTTTATATTTTTTTTGCGCAATTATGTTATTGTATTTTG
GGCGCGCTTCCGAAATAGTAAAA
>Tpha_CEN1 Chr1 (1010365..1010534) [170 bp]
ATCACATGACAATTAGTTTATAAAGTTTACTATATTTTTAAACTTTTTATATAAATATAA
CATGATATATATTACATATTTAATTTTTAAAATTTAATATAAAATTTTAATCTAGATAGT
AAATGCGAAATTTGTTATTTGTCCAAATATTGTTATCCGAAAATATAATT
>Tpha_CEN8 Chr8 complement(142712..142869) [158 bp]
TTCATGTGATTCAATAATATAAATATATATTTTTAATTTATTGTATTGTATTTTTTCATT
TAAATAAATTATAATTTAACTTTTTACAATTAAATAAAAATAAAATAGAAAAACAATAAT
AATTACAAAAAGACATGGCGTTGTCCGAAGATATATTG
>Kpol_CEN1045 s1045 (141710..141829) [120 bp]
ATCATGTGATATAAATACAAACTAATTTATACTTTATTTAATCTTTTAATAATGTAATAA
ACTTCTGATTTTTCATAATTCACAATCCTCGCCTCCGGCAACAGTTCCGAACAAGGAAAC
>Kpol_CEN1036 s1036 (101399..101518) [120 bp]
ATCAGGTGATCACATATTATAAAAATCTTTTCTTTATCTATTTTTTCAATATTAGTATAA
AATAAATACTTTTTCTATATTATTACTTAACTTCGCACTATAGTTTCCGAACACATTTTA
>Zrou_CEN1 Chr1 (369077..369243) [167 bp]
ATCAGGTGACCAATAGTATAAAATAATAACTATTATATATTTATATTTTAATCTTTTAAA
ATATATAAGTAAAAACAATTGTATTTATTTCTTAAATTCTATATATTTTATTACTAAAGA
AAAATAGTTCTAATAGTCGTAATGTGTTATGTTTCCGAACAGAAAAA
>Tdel_CEN4 Chr4 (765029..765193) [165 bp]
TTCAGGTGACACTAAAAGCATATTTTAGTTAACTTTATATTATTTGATTAATATTTAAAA
AAACTGAGCAGTATCTCCTATCTTTTTTTTGTATAAACTTTGTTACAAAAATATATATCA
TGTTGACTACCAATTTATACTTATATGTGTTCCGAACAAGAAAAA
>Agos_CEN5 Chr5 (634746..634936) [191 bp]
AGCACGTGACATAAATATGAAATTTACTATGTGCTTGCTTTATTTAAAATAAGTTTATAA
AGTTAGTAAAAATATCAGAGTATATATATTTAATTAAATAATATCCTAAAATATACTAAT
ACAATTTATCAATTAAGCTTTATACACTTTATAAATAGTTATAATTATAGATGTGTATAC
GATTTCCGAAA
>Ecym_CEN5 Chr5 complement(601039..601240) [202 bp]
TCACGTGCTTATCTAAATATTATTTAGTTATAAATATATTATTATATTTAATCTTTTAAA
TATAATAAACTTTATTAAAGCATTTTATTCTTTTATTAAATGTATTAAATGTATCATCAG
CTATATTGGTTTTATTTATATAGTGGTCTTTATATTCTTTAAATTATATAAATGTTTTTT
GTGTTCCGAAGATAAAATAAAT
>Sklu_CEN3 Chr3 complement(1009330..1009526) [197 bp]
AGCACGTGATCAAAATTATTAGTTTTCAATGGCTTTAAAAGTTTTATTTTATTTTTGATT
ATATAAATAGTTCCTCTAAGCTAAATTATTTAGCTTTAAATAAATAAAAATATACTTCTT
TAACTAGTTTTCTTAGTTTGTAAAACAATACATATTCTTGAAGAAATTTTTAAGTTTTAG
TTTTCCGAAAGTATTTA
>Kthe_CEN7 Chr7 (1432769..1432902) [134 bp]
ATCATATGGTCATCTGACTTTAATTTTATTATTTTTGAAAATAAACTTCAGTGTATTCCA
AAAAAAATGTATAACAGTAAAATTAATATACTTTTGAAAATTATTTATGTGATTATGAGC
TCCGAAATATTTAA
>Kwal_CEN2 s27 (590462..590585) [124 bp]
TCACCTGATTCTTATTTGTTACTTTTACATTTTTAATTAGTCAAATTTTGATTTTTTCTT
AAACTCTTTTAAACATGTTCAAATTATGTAGATAAAATTGTTTTTGAGCTTTCCGAACCA
AAGT
>Intergenic-KAFR0C00770-KAFR0C00760 kafr_Chr_3 complement(149360..149653) 294bp
AGTTAGTAATGAATTGTAAATAAAACAATATAATTTGATAATAATGTAGGGTTTTTTATA
TAACGGGTATTGTAATATAGGGTATTTTATTCATTTAAAAGAACGAAATTTTTAAAAAAA
ATCAAATTAATAGTAATTTTTTTTTTTTCATACATATATTTTAATTTTAATTCTAATTCT
AGCATGTATGTTTGATATTTGTTTTATTTCTTTAACTAAACCGTCCCAATGATTGAATTT
TATTTATGTACAATTTATATAGATAAGCCAGAGGTGAAAAGAAAATTAATACCA
>Intergenic-KLLA0E17293g-KLLA0E17271g klac_Chr_5 complement(1535319..1535736) 418bp
TTCAGATCATGGAACAGCCATTATCCATATGTAACATTACTGAATGAGAAACTGCAAGTA
AACTAACAAGTAACTATCTCTTGAAATGTGAACAGTTGCCTCTGCAACTGGCAGTATTTG
TTTGATCATACATTGACTCTGCAAATTATACACCGCTGACACAAAGTCTCTTGAGTGTCT
TGAACTGTCAGCCTGTTTCGTGACGAAAAACTTGGTTATAACAACGTTAATATCAGCATC
TGACGTTCTGTTTGCATTCAAACGGGATTTCAGGAGCCATGCCGATGTGAATTCCGTACA
GAGTGCAATCACGATTACAAACAAGTGAAACTTATAATATATGATATGATAAATTAAGAA
TATCTCTATACATCTGTGAATGAAGTGAGTTGATGGGTTGAAAAGGAAAATGGAAACC


>Scer_CEN14 Chr14 (628758..628875) [118 bp]
GTCACGTGCAGCTTTTTAAAAATATTTTAAAACATTTTAAAAAATATACATTTTTTTATT
ATTTTTTTATATATTAATGTTAAAATTTATTTATGTATTTGTCTTCCGAAAAGTAAAA
>Scer_CEN3 Chr3 (114385..114501) [117 bp]
GTCACATGATGATATTTGATTTTATTATATTTTTAAAAAAAGTAAAAAATAAAAAGTAGT
TTATTTTTAAAAAATAAAATTTAAAATATTAGTGTATTTGATTTCCGAAAGTTAAAA
>Smik_CEN14 Chr14 (587008..587124) [117 bp]
ACCACGTGAATTTTTTCTGTTTATTTTTGATATTATTTTAATATAATAAACAAATTTATA
AAATTATTAATTTTTAATTATTAATTTTTAGTTGGTTTTGAATTCCGAACATTAAAT
>Smik_CEN3 Chr3 (112549..112665) [117 bp]
GTCACATGATGAAAATAAAAAGAAAAGTAAAATTATTTAAATATAACAAAATATATTTTA
TTATTTTTCTTTTTTTTTAATGGCAAAAATTATGTTCTTGTTTTCCGAAAAGTAAAA
>Skud_CEN14 Chr14 (595631..595749) [119 bp]
ATCACGTGCCTTTTTATAAATGTATTTTATATCTTGTTTTTCAAAATTATAATATTTAAA
TAGTATAAAAATATTATTTTTCTTTGTTTTTTATGGTTTTTGAATTCCGAACATTAAAT
>Skud_CEN3 Chr3 (93380..93498) [119 bp]
ATCACATGATCGAATTCTTTTAAAAGTATTTAATACTTTTTAAAAACATAAAAATAAACA
AACATTTTCTTATTATTTAAATAAAATTAAAGAAGGTATTCGCCTTCCGAAACGAAAAT
>Suva_CEN14 Chr14 complement(609003..609121) [119 bp]
TATTATAATTTCGGAAAACAAAAACAAACATAAATATAAACCTAACTTGTATTTTATCTT
AAAAGAAACTTTGGAATAGTAAATTATAAATCTTTAAATATATTTACTAAGCACGTGAT
>Suva_CEN3 Chr3 (24732..24850) [119 bp]
ATCACATGACTTAGTTCAAAACAGAGTAATTATTATTTAAAGTAATTAGAAAGATTAAAG
TTATTACCGTAAAAATAATATTATTTTTTTATGTGTATGTGACTTCCGAAACAAAAATA
>Cgla_CEN2 Chr2 complement(451123..451234) [112 bp]
ATCATGTGATTAAAAAAGTTCCAAAATGATAAAAATGTTTTTGGTTTTTGTTTATTTATA
TTTTAAGTATTTTATCACACGAGCTATTGGTTATGAGTTCCGAACAGATAGT
>Kafr_CEN8 Chr8 complement(589733..589815) [83 bp]
ATCACGTGCTTTAACTATTATTTACAATCATGTATTTTTCCAAAATATATATGTACTTTG
TGTGCGCATCCGAATAAAATAAA
>Kafr_CEN9 Chr9 (485268..485351) [84 bp]
ATCACGTGTAAATAGATAGTTTTTTGATAAAATAATTATAGCCATTTTAATTTGTAAGTT
GTTTACGCGTCCGAAACACCAATA
>Tpha_CEN15 Chr15 complement(39008..39278) [271 bp]
AACATATGACAATAAAATCTTTGCGACAAAAATTACTGCGTGCTATAATGAACGAACCAA
AACTAGAATCTATTTTCGGGAAAGTGATTAAAAATTAATTATAAAAGAAATAAAATATTA
AAATAAAATGAATGAACTAATATAATTAATTTAAATTTTGAGAAATTATTTAAATCTTCT
TATATTTTAATAATATTTTGAGTATACAATATATAAACTTTAGTTAATATATTATAAAAT
ACTAAAATAGTTGATATCCGAAACTAATTAC
>Tpha_CEN2 Chr2 complement(894902..895071) [170 bp]
ATCACATGATATAACTTACATATTTTATTTAATTAATTTCTTATTACAATATTCTAAAAC
TTTAATAAACAAAGTAATTAATATCCTATAATATTATCTGCTTACAGTTAATAATATTAA
ATAATGTGAAGTTATAGTTATGTTAAAATGAAGTATCCGAACAGATAAAC
>Kpol_CEN1050 s1050 (9580..9690) [111 bp]
ATCAGCTGATTAAATTAAAATACCTATAATTAACAAAATAATATTTTAAAACTTTAATAA
CTTATTGATAATAAAATATTAGGTTTTGTTAATGAATCCGAACCGAATAAA
>Zrou_CEN5 Chr5 complement(334844..335012) [169 bp]
ATCACGTGCACTATTTACTTAGCGCTTTTTAAAGTAAACCTTTTTTTAAAAACTTTTTTA
AACTTCTTAAATTATTCTCATAAAATATTCAACGTATAAAATATTCTAAGTATATGTTTT
TTAAAAATATTTGTAAAGTAGTTTTGTACCTCGGTTCCGAAGATAAAAA
>Tdel_CEN2 Chr2 complement(1042420..1042588) [169 bp]
AAAACGTGACGTCAAAGCAAACATTTTTTTAGGCTACCTATAATTTAAAAACACCTTGCA
AAATAAACAAAAAAGATAAAAGTACTAGGTTTTGTATATATATTCTAACAAACTAAAATG
TACTTTTAAATTACTTTTAATTTTGTTTATGCTTTCCGACGCAAGAAAA
>Klac_CEN1 Chr1 (760404..760598) [195 bp]
TGCACGTGATTTGATGTTTTTAAAGTTATCCATTTTAATATTTTTATTATTTATTTTAAA
CTTTTCTCTATTTTTAAGAAGAAATATATATTGTTTTAATTTATTTTGAAAAAATCATTT
TTAAACTATACTTGAGTATAAGAATTTATTCTAAAACAAAAATTATTTGTTGCTTTATGT
TTCCGAAAATTATTT
>Agos_CEN1 Chr1 (339327..339526) [200 bp]
ATCACGTGAAATAAATAATTAGATTTTATCTCAACTATTATTTATAATTTAAACTTTTAA
GTATACGAATACTATAAGTGCAATATATATATATATCTAAAATATTGATAAAATAGATAC
TTTTATCTTTTGTATTAACAATTTGTTTCTTTGTATGTTTTTATTTTTTCTTATATGTTT
ATATGTTCCGAAAATAAAAA
>Ecym_CEN1 Chr1 complement(581734..581942) [209 bp]
ATCACATGATCATTATTTAAAATATAAATTGAATTTATTATATATCATATAATTTTTTAA
TTTTAAAGATATTATTAACCTAAATAATATAAATTAATTAATATTCTAAAATATATAATA
TAGTATATTATATTCATATATATTACATTTTATAAATATAAAAATATTTATTTGTGTAAG
GTTTCCGAACATTAATTTTATTTATAAAT
>Sklu_CEN4 Chr4 (737092..737289) [198 bp]
GTCACGTGATCTACTTTACTACTTTTATTTAATATTATTATTTTTAAAAAAATTTTAAAT
TTAATATAAACAAGTATGTAATATATTTTTTGTAAAATATAAATAAAAATATAAATCTAC
TGTAACTTAAATTATAAAGTATAAAATTATATTTAATATTTTATAAAAATAATATTTTAC
GTATTCCGAAACATTTTT
>Kthe_CEN8 Chr8 (1062917..1063043) [127 bp]
CGCACGTGGTACGCTCCATTTTTTTTTTTGAATTTTACGTCAAATATGAGCACAAAAATA
GATACAAAAGTGTTATAATAAAGAAAAATTTGGAATAGTTAACTGCTAAGTGTTCCGAAA
CAAGTTT
>Kwal_CEN8 s0 (135133..135268) [136 bp]
TCACCTGACCTAATAATATTACATATTTAAATTTATTATTTAAATTGTTAGTTATACTAT
TAAATAAAAAAATTTGTGGCTAAAATCCAAAGAAACATTTCAAGTGGCATGTTATTTGCA
TTTTCCGAAATGATAA
>Intergenic-NDAI0G04380-NDAI0G04390 ndai_Chr_7 (1049509..1050216) 708bp
AACAATTGTAATACCACCTCACTTGTTATAAAACATTCAAATTATGATAGCATTAAGGGA
CCGGGATATGTCTTCCTGAAGTCTCGCGGGAATGGTGATACGGCTTCTGTGGACCGTACT
ATGTACTTAAGTCATTCCATTGCTCTGGAATACTAGAACGGAATATTCATCCATTATTGA
AGTGCCTGAAACTTTAACATCACCTGATATTTATTTTCATTGAGTTTCCTGGAAGATTTG
TCTTTACTAGTAGGATATATAGGCATGCCTCAAAAGTTCTGAGATAAAATATTTTGCATT
TACTCACTTATACCACTAGTTTATATATTTACATAATGATATATCATCTTTTATTTTAAT
CGAAAATGATTATGTGTATTTATATTATACCGCTGCTGTCGGCAATGACTATTTGTACTA
ACCACAACGGTATTATTTATTTATTTGTTTGCTGCTATTTTATTACTTTACATGTATATA
TATACGGTATATAATATACCTGAGTTTTGGGATATTTAGCCGCCCAAGTCTTGACAAATA
CGGGTAACCCACACGAACGCTAACGAGAAATCCAACTTGGGAATGAGATCGATTTTATGA
ATATACTATACCTTACATGTAGGTTCTATGAAGTAAAAAGGGAAAAAATAGTAAGGGAAA
GAATACAATACCCAAAGGAGGACATAAGGGCTACCAAGAGTAAAGAAG
>Intergenic-NCAS0C05020-NCAS0C05030 ncas_Chr_3 (1022119..1022376) 258bp
AGAACAGCAACATATTGCACTTACTAATATTCTTCCCATACTTGGTCGCCAGAAGCATAT
GTATATCTAATCGTTTAGTTTAGTTTAGTTTTGTTTATGTAGCAGACAATGTAATGATGA
CCCGGTCTTTCAATTTCTCAGTTTTCTTTCTTGTCCGATAATATTAAAGATCATGAAATC
TATTTAGAATCTATAGGGAAGGAATAATAAAGGGAGAAGGTAAAGTGGACCCTTGAGAGA
AGTTGTATATAAAATAAG
>Intergenic-KNAG0I01140-KNAG0I01130 knag_Chr_9 complement(218454..218541) 88bp
AGTGAGCAACACCACGACACGTTTTAGTTTAGCATACATATGTATAGATTCGGAGAGCAG
TGTGTATATAGAAAGGGATAGTTTAGTC
>Intergenic-CAGL0H03949g-CAGL0H03971g cgla_Chr_8 (369617..369915) 299bp
AATAAGTTTAATTTTGCTCCGATAACTACTTCCATAAATTCCCGTAGATTCAATAGCATG
AAAAGCTGCTTGTGCTTAGATTAGCATAATCCAGAATACATTGAATTAGGTATTAATTAT
TTATTGGTGGCCCATCTATTTATAGTTTCGAACTAACTCACCTATTTATTAATTAATCTT
TTCGCTAAGTCTCGAAACGTTATCAGCTTAATATATGTGTCATATATAATACAAGTCAGG
AAGTATAATTTTTGACAACGACTCACAATACAATAAATGAAAATTAGACAGTAATACAA
>Intergenic-KNAG0H01760-KNAG0H01770 knag_Chr_8 (315551..315971) 421bp
AGTTAAGCTATGCGGTCAGTCTTTACTAGCATTTTTCAAAGCGGTCATTGAGTCAGTTGT
TGTTTCTAAGGTGTCGGTATGTCGAAAGATCCTGTTCAAGATGGTACATTGAGAAATCAT
CATTAAATTATCCTCAGTCAGGGACTAATGTGCAAGATATTCACGATTGTGTACACGCAC
GCGGACACTGGGTGTTTCAGTGGGATTCCGGGGTACTTTCTCACAAATAATTGGGCATGT
ACAATTAATAATATGTAGTTACATAAGAGCACAAAACGACTCCGTAAAATTCTACTTCCC
CTTTCCCCTAGTTTGATCATGACCTGTCTCGCTGCTTTAGTCGACTTTAGGAACCTCTCT
GTTGTATGTTTCGCTTTGTTTTGTTTCCTGAAATGGGGGCTTGCCCCAATGCTGGAGAAG
G
>Intergenic-NCAS0G03270-NCAS0G03280 ncas_Chr_7 (604850..605014) 165bp
GTATCGTAAATAAAATTTTGCATAACTCATCTGTATGTATTTATTTAAGTGGATTATATA
GACTTACACTATCTCCTATTTATTGCCAAAAAGAATTATCATCAATATTTTTTTATTCAT
AAACTTAAACTTTTATAGATTATAAAAACGATTTAATTTCCTTCC
>Intergenic-NDAI0D01290-NDAI0D01300 ndai_Chr_4 (309552..309778) 227bp
GATCTAGTGAAAAAAACAAGATCCCTTCAGAGATTTTTCATATCGTTGTTTGAAATTATT
ATAGATAATATTTATTTCTTTTCACTTTGACTTTATTCATTTATTCACTCTTAAAATAAG
CATTTTTTATGCATATATCTATATATTTTCAATTTTTATACTGTTGACTATACAATCCTG
TCAATGGTATAAATAATTTTTTTTTTTGAATAGTTTTCATTTTACCG

>Scer_CEN5 Chr5 (151987..152104) [118 bp]
ATCACGTGCTTTTTAAAAAATATAAATTTAATTTCATTTTCTATTTCAATATTTATTAAA
TAAAAAATTTGAAAAATATATAAAAATTGTAGCAGTATTAGATTTCCGAAAAGAAAAA
>Scer_CEN9 Chr9 (355629..355745) [117 bp]
TTCACGTGAAAATTTTTATATTTTTAATTAAATTTTTATAATATTATAAATTATTATAAT
ATTGATATTTAAAATTAAAAACAAATTATTAATGGTTTTGTTTTCCGAAATGTTTTT
>Smik_CEN5 Chr5 (155935..156052) [118 bp]
ATCACGTGTAAATTAAAAAACAGTTTAAAATAATATTTTAACATTTTCAAATATTCTTTT
TTTTTACTTTTAAAATTATTTGTTAATTATAGAGAGTTGCGACTTCCGAAAAAAAAAA
>Smik_CEN9 Chr9 (331647..331765) [119 bp]
GTCACGTGCATATTTTTGAAGTTTCTTTTTTTATTTTTATTTAAAATTTTATTAAAAATA
ATTATATATTTTCTTCTTTTAATATCTATTTTGCTGTTTTAAATTTCCGAAAAGATTTT
>Skud_CEN9 Chr9 (326489..326607) [119 bp]
TGCACGTGAATATTTTCAAAATATTTTATTTTATTTATTAATGTTTTTTATTAAATTTAA
TTTTATTCTTTTGAAAATATTCTGTAATTATTTATGTTTTTGTTTTCCGAAGGAATTAT
>Skud_CEN5 Chr5 (148755..148874) [120 bp]
ATCACGTGAAGCAAAAACAAAATAAATTAACTCTAATTTTCTATGTAACACAAAAATACT
ATTAAAGTTCAAAAAAGAAAAAATTAAAAAATTGATGTTTTTACCTTCCGAATAAATTAA
>Suva_CEN5 Chr5 (127727..127883) [157 bp]
TATCACGTGATGTATTTATGTAATTTACATAAAATAATAAAAAAGTCTATAAATATATAA
GTTATTTGTAATAATTTTGATTTTCATNNNNNNNNNNNNNNNNNNNNNNATTTTGATTTT
CATAAAAAACTTGGTTTGGAGTTCCGAAAACAAAAAA
>Suva_CEN9 Chr9 (342506..342624) [119 bp]
CTCACGTGCATGCTTTGTAAACTTTATTTAAATGTTATTATAGTATTTTAATAGAAATTT
ATTTTAAATGTAAAACTTTTAAAACATATATTATGGTTTTGCTTTCCGAACTTATAATA
>Cgla_CEN8 Chr8 complement(955007..955118) [112 bp]
GTCACATGATCAAAAACAATTGCATTTAAATAATTCATAATAAAAGCTTAAAAAATTACA
ATAATGAAAATAAAGTAAATAATGACATGGGTAAGAGTTCCGAAATAGAATC
>Cgla_CEN10 Chr10 (217322..217432) [111 bp]
ATCAGGTGATTCAAAGTTTTTATTTTAAATTTTATTAATTTATTTTATTAATATAAAGTT
TACTGATACAAAATATAAAAGTGGTAAGGTTTTGAGTTCCGAACGACAAAC
>Kafr_CEN11 Chr11 (239898..239981) [84 bp]
ATCACGTGCTATATATATTTGTTTTTTTATTCTTTACTTTTTTTATTTTATTTGTATCTT
GTTTACGCTTCCGAACAAATATTT
>Kafr_CEN12 Chr12 complement(112824..112906) [83 bp]
ATCATGTGATAATGTAAAAATATTGTATAAAAAAATATTATTTTTTATGAACGTGCTTTG
TGTACGTGTCCGAAAATAATAAA
>Tpha_CEN9 Chr9 complement(506220..506381) [162 bp]
GACAATATATAATTTAATTTATTTTTTCTTTTATCTTTTAAAAATATTTTTTAAATTTTC
AATTTTCAATTAAGTTTATGTAATATACATTTATAAATTAAATATAAATTGTATTTCATA
TTTTTGATGTTCACAATAATTATCTTATCCGAATATATAATT
>Tpha_CEN12 Chr12 complement(140823..140982) [160 bp]
TGCACATGGTAAATTATATTTTAGATATAATAATTATTTAATTTGTTATAGTTTTATAAG
GTTTTGTTTTTTATATTTTAAAAGTATGCATTTAAATAATATAATTATTAAGTTAACCTG
TTTATAAAGTCAATAAAAGTATGTTTCCGAACACAGTATA
>Kpol_CEN499 s499 (66348..66458) [111 bp]
ATCACCTGACTAAATAAACAAAATATATTATTTCTATTAAAAATTTCAAATAAAACTAAA
ATAATAATATAAAAGAATATATATATATATCAGATTTCCGAACAAAGTTTA
>Kpol_CEN312 s312 (17329..17447) [119 bp]
GTCATGTGATCCAAGATCATATTTATTGTTAACTTAAATAAAATTTCAAAATAAAACATA
ATTTTACAACTAAAAATAAATAAGCCTATGTCTAATATAAAATCTCCGAACAAGTTTAG
>Zrou_CEN4 Chr4 (807719..807885) [167 bp]
GTCACATGATATATTTCTAGTAATACGTTATAAGTATTATTTTTAATCTATTCTTCTAAA
TTTTTAAAATAATAAAATGTAAGTTAACTTATTATTTATTATTAAATAAACGTGTACAAA
ACAATATTTTAAACTTCTGTTTAGTTTGTGGTTTCCGAACCTTGATT
>Tdel_CEN8 Chr8 (507736..507901) [166 bp]
ATCATGTGCAAAACAAAAATTAAACTTTAACATAACTAAATAATCAATTATTATTCTAAA
GATTTTCTTTTAAAAAGCTAGCATTTTCTATTCAAATATAATTTTTTAAAACTACAAATT
TAAGAAACAACATTTGCATTTGGTTTAGTCTTCCGAAGGGTGTTTT
>Klac_CEN4 Chr4 (1187303..1187500) [198 bp]
ATCACGTGCATGCTTTTAATAAAAATCATCTTAAAATCTTTTTTTATTTTTTAGTTTTAA
ACTTTTTAGTTATTTCAGGAATATATATATTTTTTGTAATATTACTTTTATAAAGTACTT
TTTTCTTTTATATTTTTCTAAAGCTTAGTTAGAATTTTAGTAAATAAATGTTTTTTAATA
CAGTTCCGAAAATAAATA
>Agos_CEN4 Chr4 (707828..708017) [190 bp]
GCACGTGACCAATATCAATAAAATTAAAACCCACTTATTATTATAATCAATAATTTATAA
ATGTTGATGAATATTTCCAGTTCTATATTTTTATAATATATTATGTCAATATATTATATT
AATATATTAATTTCAATGTTTGTGTTAAATATAGAGTTATTAAATATTAAATATGTATGT
TGTTTCCGAA
>Ecym_CEN4 Chr4 complement(980366..980567) [202 bp]
TCACATGATACAAAATATTAATAACAATTAAGCATATAAATATTAATATAATATTTCAAA
ACTATTATACTTAAAACCAACAAATATATATTTTCTATTAATATAATAAAATATATTGAT
GGCAATATAATAGACTAATATATTGTATTAGATTATAAATTAATAATATAGGTTGTTTAT
GATTTCCGAAAAATAAAAAAAT
>Sklu_CEN6 Chr6 complement(383110..383306) [197 bp]
GCCACGTGATAAAAGTAAAAGTATTTATAAAAAGTTTATAATTTTAATTTTTTATTTTAA
AAGTAACGTAAAATTTAAACTTTAATAATTTTTTAATAATATTAATAATATTTATAATTT
ATTTTTTAGCTTTTATAATATGTATAGTGTTTTTTAAAGTTTAATAATTTTTTGTTTTTG
ATCTCCGAACACTTTAC
>Kthe_CEN6 Chr6 (1078717..1078842) [126 bp]
ACCACGTGATATAGAATCAGAATTTTAGTAACAAAAAGAATACAATATTTACTAAAATAT
TTTATATTAATGATGTTTTTGATTAAAGTTTTAGAAAGCTTTATGCTTGTTTTCCGAAAA
TATTTT
>Kwal_CEN6 s55 (604523..604646) [124 bp]
TCATGTGATTAGAATTGTTACTTTATTAATAATAAAATAAACATATAAAATTATAATACA
GTAAACAAACAAAATGTTTATGGTTTTTAATGAAAAACAAAGTATAAGCTTTCCGAAACG
ATTT
>Intergenic-TBLA0A01030-TBLA0A01040 tbla_Chr_1 (233672..235995) 2324bp
TTTTTCCAATATCTAGGATAATAGTGGATATCCTGTACCATTCTATAATATAAATCAGAT
AAATCTTCATTTTTGATAGTTATTTTTGTATGTTAATTAATTAGTAATTATATGTTTGTA
TACTAACTTCCAAAATTATTTTTATCTGCTTGGCGCAGCTTACGAATCCTTTCATACTTA
ATATAATATTTCTGTCTTAATAATGAAATTAATAATGAAATCATGTATACAGATCTATAT
ATTGTATAACTGGAATATGTAAAATAAACAATTCTACATTTATTTCAAATGAATATTCTC
TGTGGGTTTTGATTTTTATAATGTATTGCAAGCCAATAAATCAAGATTTGATAGGTAATG
AAATAAAAATTGAAAATAGTAAGGCCTCACTATATAGTTATATGTTAATCAGATCAAAAA
GTCAAGTTGCATGGTTTGAATAGTTTATGTTCCTATTATTTATGATCAATAGCATTCAGT
AAGTGTGTTCATCATATAGTCTTAGTTATTATACCAACTTAAAGTTAAAATATTTTTTGC
CTATTGTGATAATAAAAAAGCATGTTAGTAGTTCTTTAAAACATAAATATTTGAAATATA
ACCACAATCGAAATACAAATACCAGAGAATTTGATGTACATTAGTCTATTTTCATCAAGC
TTTATGTCCGGTGGAACAAGGTATTGTTGATTGATTTATTTAAATCCAGTCTGAAATTGT
CAGAGCTGTGGCATTATGTGTCATAAGTTGTGGGTTTGTGTTAATAGCTAATAAAGCATG
AATTTAGTCGTAATTGTAGCTTTATACAACAACTAATAAAAACTTAATATAGTGAATAAT
CCAACATGCATTAAGCATACGTGGCCTTATTAGTAAAAACACCCAGGTAGTAATATTACG
GAGGCATTAGGATGTGATAGATTCCATTTTAATATGAGACCACCAATTCGTTGATGGTGA
ATCTGTCCATTTTTTGAAGTATAAATTACCACAAAAATATCCCAAAAGTTTGTAACTGTT
CATTGTATATCCTGTATATATTATATATTCCCTTTCGAAAGAAGTTAGGAGATTTTTTCT
TATACTAATAATATAATAATTATTCAAACAGATTACTTAACTAAGATTTAAACTATGAGC
AACAATATTTTGAACAGTTCGACCACTGGTAATTATTCTATTCTATCATTGAATTACTTT
ATTTATAAGAAGTATAAGAAGTATACAATCATCGGCAAGTAGACTAGTCTTAAATCAATC
TCAGATCATCAACCTACTCTACTATTTTATTATATCACTTCTTAGATTTCAATCTATTCA
TATAAAATTGTTAGGTATTTATAATCTTTATACATAAAAGAGTAGATATACTATTTAGGA
ATAAAACAGTATAACGTGAATATACGTTATTAATAAAAACCCCAATTAGATAATTAGTTG
GCACCAAATGGAGTATATCATGTAACCACTACAGGATATACTAACTATGAGAGACGTACA
ACGCTTGTGAGGTCAATTAGGTGAAAAAGTTTCATCTAGAGACGACAATGACTTGACTTC
TCTTGCTCAAAAACAATATATAAATTACCAGCCTTCGCTCGACATCTAATTCTTGCATAT
TATGCATTTTTGTATACTGTTTATTCCTGCTCAAAAGGATAAGAGGTTTCTATGTTATAA
AATACTTACAAAAAAAAGAATTATTCTCTAAATTATAACTGACAGCAATACCAATATAAA
GGATTCAGATGTTGTACAGAAATAATAAATACCATATTAAAAAGAGCCCACTTTTAAATA
ATTTGAAGTATTACTATAACTTGTTCATTTTTTCTCCTTGAGTTTCTCTAAATGTTATAT
TTATGCACCAAATAAATATAGCTTGAGTTTTACAATTTTCTTAACTTGGATACTATCCCA
TCCACCATGAAGAACAGAAATTGTTGATGAATTATAATAGCTGCAAATTTAGAATATATA
AACCCAATAAGCTAGATATGCACAAAAGTAGGGATACATGGCACTATGGAAGGTCTTAAA
AGTTATTGAAAGGTATTAAGGAATTTTGGAGCCCTGTAATTTACGACTAGAAAATGACAA
TAAGATGACTAAGAAAAAATTGTTCCAATTAAACATTCTAAGGATCGAGATAGTAGAGCA
CTAAAAAAAAATAAAAGGTTCAAACTTTTTCAAACTAAATTACTAAACTTGTAAAGTTCT
ATAAGAAAAGTCTTCAAAAACACCATCTAAAAATTCACAATACGAATAGTATTAAGATTA
GATGAGGTCCTTCAAGTAGTCATTGATATCTCCTATTCCAATTA
>Intergenic-KNAG0G01010-KNAG0G01000 knag_Chr_7 complement(210041..210485) 445bp
GAAGAACCTACGCTTTCTATTGCGGTTAAAGGTTGGCACTGTATCGTTTATCCCAGCTAT
TAGAATTTTCAATGTATCTTTTTTTATGTATGCTGAGGGTATGACAAACATGCAAACCAG
ATTTTGGTAATCAACACTTCCGGCCGTTGTCACAGTTTTGTACTAAGCTCAATATAAAAC
TGCAAAGGACCGCTATACAGCTGTTAGTCTACGTGAATGGCATTGAATGTAACACTCTTA
GGGTTAAGTGGAAGCCGTTTATCTGGTACTGAGGCCCTTTTTTTAGAACATGCGGTTCCC
AACTCAAATCCCATATTACCACATCTTACCCAGCCCATTGCAGGCCAGTCTACGTAACCG
GACAACTATACGGCCGGTCCGAGTCTGTCACACTAACACGGAAACACTGCGATTACCGAG
CTTACTGGCACCATCATCAACGGTA


>Scer_CEN16 Chr16 (555957..556073) [117 bp]
ATCACATGATATATTTTTTATTTTTAATTTTTTTTAATTATAAAAATAATTTTTTTCTTT
AAATTAAACAAAAATAAAAAATTGTTTTTTGTTGGTTAAGATTTCCGAAAATAGAAA
>Scer_CEN6 Chr6 (148510..148627) [118 bp]
ATCACGTGCTATAAAAATAATTATAATTTAAATTTTTTAATATAAATATATAAATTAAAA
ATAGAAAGTAAAAAAAGAAATTAAAGAAAAAATAGTTTTTGTTTTCCGAAGATGTAAA
>Smik_CEN6 Chr6 (155876..155993) [118 bp]
ATCACGTGCATGTATTTTAATAAATTGTTTTAATAATTAAATATAATATCTAAAGTTATA
GTTTTAAAAAACAAAAATAAAAAATAAAACCGTAGTTCTTGATTTCCGAAAGGAGAAA
>Smik_CEN16 Chr16 (432872..432989) [118 bp]
ATCACATGTCAAATTTTTAAACTATTATATAAATTGAATATTGATTTCAATTTCTTTAGC
TTTTTTTTTTTGAGTTACTTTTCAGATTATGTAAGTATTTGAATTCCGAATTAAAAAA
>Skud_CEN6 Chr6 (144259..144375) [117 bp]
GTCACGTGGCTGCTTTTTAGTTTTTAATATATTTTTTTATTTATTTTATAAATTTGAAAA
ACAAAAACTATCTTAAAATTAATATAATTCAGTGGGTTTTATTTCCGAAGCAAAATA
>Skud_CEN16 Chr16 (520694..520809) [116 bp]
GTCACCTGATTGGTTTTGAAATAATTATAATTTTATCTATTCTTTTAATTATTTTACAAA
AACATTTAAAAATACCCGATAAAATATTTGTTGGCTTAGAATTCCGAAAAGCGAAA
>Suva_CEN16 Chr16 (560121..560239) [119 bp]
GTCACATGATTGAAAAACAAAATATATATATCTTTATTTAAGGTAAAAAGAAAAAGTAAA
AAAATCTCTAATAAATAAAATTTAAAAAATACATGTTTTATTCTTCCGAAAATAAAATA
>Suva_CEN6 Chr6 (113799..113917) [119 bp]
ATCACGTGTTAATATTATTCAAAATACATAATTTTATTTTAAATTTAATATTNNNNNNNN
NNNNNNNNNNNNNNNNNNNNNNNNNNNNNNNNNNNNNNNNNNNNNNNNNNNNNNNNNNN
>Cgla_CEN12 Chr12 (987127..987236) [110 bp]
GTCATGTGATTGAAAAACAGTTAAAATGATTTTAATAAAAAAAAGTTAATAATACTAATT
CTAATATTATATATGACGAAGTATATGGCTTTGATTTCCGAAATAAGAAA
>Cgla_CEN6 Chr6 complement(226190..226299) [110 bp]
ATCATGTGATTAGAAAACAGTTAAAAATTAAAATTAAGATTATAATTCCGTACATGTGAA
ACCAAAGTTGATATGAAAACATTGCTGTGTATGCTTTCCGAACAGAAAAA
>Kafr_CEN3 Chr3 complement(667768..667850) [83 bp]
ACCACGTGATATTATATATAAATCTATTATGAAATTTATTGAATCTCTTAAAGTATATTG
GGCGCGCGTCCGAAAACATAATT
>Kafr_CEN2 Chr2 (376308..376391) [84 bp]
ATCACGTGTATATATAATAAAATTCTATTATCAAAATAATTAATTTTCAAATAGAAGTTT
GTACACGCGCTCCGAACTAATAAT
>Tpha_CEN16 Chr16 complement(106651..106809) [159 bp]
TACACATGAACTATTTTAATTAAAAATATTTTCTTAAATATTATTCTAAGAAATCTGATA
ATAACTTATTCAAGGTATTTAATTTTTGTTACTTATAAAAGTAATTGAATTTTAAATAAT
AATATAACATTTAATACATTGATTTCCGAAAATAGTTTA
>Tpha_CEN4 Chr4 (151456..151707) [252 bp]
TATTCTGTGTTCGGAATTAGTTATGGTTAAATTTTATTACATTTTAATTATTTATTATTA
AGCAGAAATTATAAATTTTACATATAATTTAATTAATTATTTAAATTTTAATAAAATATC
CTAAAATAATATTTAAGGATATTTATTATTTCAAATTTTATCATATACTTAATTTTTGTA
CTACTGAAGAGATATTTATTGTTTGGGTTTAATATAGTTTGCTTGCTGTTGTAACTGTAT
ACGGCAATTGTT
>Kpol_CEN354 s354 complement(14505..14623) [119 bp]
ATCAGGTGATATATTTTATAAATTTTTATATTTTTTAATATATTTTCAATAACCTTTTAC
AATTTAAATATATAATTCATTATTATTTAGATTTTTATTTTACTTCCGAACCAAGTTTC
>Kpol_CEN1058 s1058 (126701..126810) [110 bp]
ATCATGTGATAGAAGATTCAAATTAAATATAAATCTTTTATATTTTCAATAAATATATCA
TCAAAACATATAATATCATAATTAAAGTTACACTATCCGAACAGAGAATA
>Zrou_CEN6 Chr6 (372701..372867) [167 bp]
GTCATGTGATACTTCGTAAGAAATATTATAGCTAATATTATTATAGTTAATTATTTAAAA
CTATAGTCAAAATTGTGGAGTATATTATATTTTAACTACTTTATAGTAGTACACAATTTA
ATTTTATTTTCAGACACATATATGTTTTAGAGTTCCGAACTTAGAAA
>Tdel_CEN3 Chr3 (205060..205217) [158 bp]
CACATTTGAGCTGCTTTAGTTTACGTGTATTAATATAATAATCTTCTACAATACATAACT
AAAAATCAATAAATATTGATAATTGAATATTATTGACTAAATCTATTTAATTTATAATGT
TTTTGTTAAACATGTATCGTCTTTCCGAACAAGTTATA
>Klac_CEN5 Chr5 (1263806..1264001) [196 bp]
ATCACGTGCAAATAAAATATAATTTCAAATTAGTTTTAATTCTTCTTTTATTTTTCTAGA
GAAAATATCTATTAATTTTCTCATAATAGAAATAAATAAATTTTTACTTTTTTTATAATT
ATCTATTTAATTTAAATAAAACTTAATTCAATTTATTTTAAAATATTGTATAGTTTTACT
ATTCCGAAAAATAAAT
>Agos_CEN7 Chr7 (721466..721657) [192 bp]
TCACGTGAATAATTTTCACAAAGATTTTACAATACTATTATTTTTTGAAATATATTTAAA
ATATATTAGAGAATACACGCTTCTATAAATTTATAATATAATGTTTTAAAACATAACATA
TATACCTGTTAATATAATCTATTCGTAACATTTTAAATCATTACATTATTTTGTATGTGT
GTTTGTTCCGAA
>Ecym_CEN7 Chr7 (695316..695514) [199 bp]
ATCACATGACTTCAAAAATATAAATTCACCAAAAATATTATTTTTTATTAAATAATTAAA
ATTATAGTAAAAATTATATAGTTCTTATTAATTAATAAAATATTTTAATAAGACCTATCA
TAATAATAAATATTATAATTTGTTCACTATACCAGTATTATAATTAATATTTTGTTTTTG
TTTCCCGAACATTATTTAT
>Sklu_CEN2 Chr2 (272171..272366) [196 bp]
ATCACGTGAACTAAAAATACAAGATTTTACTTTTATAAAACCTTAAAATATATTTTAAAC
GTTGTTAAAAAATATTAAATGTAAATATTAATTATTTATATATTGTATATATTTAGTTTT
CTTGTAAACTATAAACAAAAAATAGTATACAATGTATTTAAAAAAATGTTTTGTTTGAGA
ATTCCGAAAAAAGAAA
>Kthe_CEN1 Chr1 complement(186379..186515) [137 bp]
GTCACCTGATAGACCTGAGTGCATTTTATATATATATATTACTTTCTCTTTTGAATTTAA
ACTTTATCTATAAAAGTAATAACATTTTTGCTTTTGCTACTATAAAAATATGTGTTAGTG
GCTTCCGAAAATATTTA
>Kwal_CEN1 s23 (1030091..1030217) [127 bp]
AAACGTGATTACTTTCGACCGTAAAATTTTTGTAAAACGTTTTACAACTAAAATAATATC
CCAAGAACAAAATAAATTAATTTGTCTTAATCATTATTATATTTGTTTGTGAGTTCCGAA
CATATAT
>Intergenic-TBLA0C00580-TBLA0C00590 tbla_Chr_3 (109169..110295) 1127bp
TATTTACCTTTCTATTTATCTTACCAACTATCTATCTAACCAACTATCTATCTATCTATC
TATCTATCTATATATAGATATAACAGTTTTAAATAGTTCTACTAAAATAGAATCGGTGTA
TTACAAAATTTAATCAATAAAGGCTAGTTTAAAATTATGGTACATTTCTGATTTGATGAA
AATAAATATTTTATATGAATAACAATATCAGATATTTTAATACCATAACACTTAATACAA
GATATCTACTCCTTGTAAAAACGTAGATGTAGAATTTTATAACATGATTTTGGGACAAAG
TTGCTTCGAAAATTGGATTTATCACATGACAAATATTGTAAACTTTTAATATATTGTTAA
TTAAAAAGAGAATATTAAATAAATAATATTTAAATTTAATAAAATTTGTATCTTAATCTA
CTATGTAGTTTTATATTTAGTATTATAAATATATTAATAAAATGTTCATGAAATAACATA
TATGTAAGTACCTAAATGTCTACATTAAATTTTATATTAACTATGTGTTCCGAACGGATA
ATATCAGTTGAAAATAAAGATAATATTGTAGAAATAAGACGTGCTGCTAGTAAAATAATT
TTCAGTCTTTTGAGAATGCTATTAAGATGCTGCTCACATCAATATTCTATTGATTTATTT
AAGAAGTTTTAGCTCTATTTTCATTTAGATTTATAGCTTTTTACTAAATAATATGTATTC
AATTCAATATTAAAGATGTAAAACCTAAAGGTTAAAAATAGAAGCCTCATTTTAAAATTA
AAATGTTTCGTTGATATACAGCAGAATATTTTTCCCCTAATATTATTTGAAATAAGTTTG
AATTAATTCTGAAGTAATTCTGATATCTTTGCTTTATTAGCATTTTATATAAGCTCAATG
AAGACTCAATTGAACAAAAATTTTTATGTCTCGGGGTAACATTATTTTCCGAAAAATTTT
ATATATTGTTGAATGATCCACTCTTTATAGCATTTTAGCACCTCATCTCATTTTCATGAT
ATAAAGTTAATAAACTATTTAAGGCTCTAGCAAATAAGTAATTATCTTTCTTTGCTACGT
AGCTTCATCTGCCGATAAATTCTTGGTCAACTCTTCAAAGATAAAAC
>Intergenic-NDAI0B02180-NDAI0B02170 ndai_Chr_2 complement(538656..539821) 1166bp
GGAGTTTTGTAATGTATTCAAGTTGTACAATGTAAACTTAAGCGATCTGTATTTTTTGTA
AAGGAAGAAGGATCATAACGCTAATAACATAATGGATTATATTGAATGTAATTGTGTTTT
TGTTTCCCGAGTCACATAAATTACTTAAACTACTTTTGAAATTAAGATATACTCAAAAGG
ACAGATGACCACGTTTTGATTTAGACCTCTTTTTAGACTAAAAGTAAGAATTTAGTTACA
AGTGTTTTGAAAGTTTCTCGATCTGAGAAAGAGTTGAGGAAGAAAGTAGACTCTATACAT
GAATCTGTTGGCAAATAGTGTAGTATTCTAAAAACATTCTGTCATTTTTAATTTCAACAC
CAGGTATTGATCCTCGTCGTACATTATGTGAGGTTGATTTCGTTGTTTTAAACCGTACCT
AGGTTTATATACTAAAGGATGCAGTAGCATTAAATGGGTTCTAGCTGTACCTAGGTATAA
AGTATATCGTATTAAAGATCACTATGCACATATGCGACACAGGGAGCTTGATGATCTTTT
CGCGAACTGCTAATGACAACTTTTGAAACCGAAGATAATTCAGAGAATGTTACCAATCTT
AGAACATTTGATTATTAGCCTTATTATATTCTCTGTTTATTATATAAGACAAGTAACTGA
AACTAACTTACGTATTACACCTGAGCGTATTAATAGATAACCCTGAATTACGATAAGAAG
TAAATCACATCTAACATAAATTACCCCTAACAATTTGTCAAAAAAAGAAGATTGAATGAA
AAGGGTACTTGAGATATAAATAAAATACTGAGGGTCAATAGTTTTGACCACTAATCGGTT
ATATATTGATTATCAAGTACTGCATACATAGTTAATACAAAAACAACAGGCATTATGAAC
AACGCTACTGACAACTCCAGGGTCAACAACAAAAGACGACCGCTGTGGTTCTAGTACTAT
TTGTAGGTCGGAGCGGAAGTTTTGCCTAACCTGAACCTTCGGCGGCTAATGTTTGTTTTA
TTTTTCATACGGGTAACGCATTTTCTTCAAAAGTAAATTTTTTTTGAAGTAAAAAACTTT
GGGCATCGGAAACTTTCATTGAATAATGAGAAATACACACCGGCGCCTTAAGTACGTACG
TATATATATTATACTAGTTAATTTAT
>Intergenic-NCAS0B04770-NCAS0B04760 ncas_Chr_2 complement(868145..868396) 252bp
TGAGCAACTATATACTTTAATACTTTACTTGCTTTATATTTTTTTGTGTTTGAATGGCGG
GAGTTATTCTTTAGTAGGATTGTTTAGACGGTCCTTTGACGGGTAAGCTCATCGCGTTTT
TTGTCAAAGTAATTTTGAAGAAAATTTTCTTGTTAACAAACAACCTAAATGAAAGAGAAG
TTACTGCACCTAATCAAAGGATCAATTCTGGAATTATCATTCTCTTTGCACTAGGGTACA
AAGTTCTAAGAA
>Intergenic-KNAG0D02430-KNAG0D02440 knag_Chr_4 (432848..433063) 216bp
GACCCTGAAACCACAGGTCAACTCTTTTCTCTTTTGTTCTGCGGTGTTACAGTGAAAGAT
TATTTTTCCCTCTTAAAATATTTTTTTGTTCAGTGGAAAATTTTTTTAATCTGATTTTTA
ATATGGAAGAGCAGAGTAGAGCAGAGCAGAGGAGTAGGCAAAAACGTCAATTCAGAGTAG
CAGAGGAATCCAACAAGACCTTGAAACAGTGCAGCA

>Scer_CEN11 Chr11 complement(440129..440246) [118 bp]
GTCACATGATAAAAACATATTTAAAATTTTAAAAAAATTAATTTTCAAAATAAATTTATT
ATATTTTTTTAATTACATAATCATAAAAATAAATGTTCATGATTTCCGAACGTATAAA
>Scer_CEN8 Chr8 complement(105586..105703) [118 bp]
ATCACATGACTAATAATTCTTTTAATTTTAATTAATTTAATAAAATTAAAATAATATATA
TACTAAATTGTTTATTAAAAATGATTAAACATTGGGTTTTGTGTTCCGAACTTAGAAA
>Smik_CEN11 Chr11 complement(427082..427199) [118 bp]
GTCACATGACCATTTTTAAAGTTATATATTATATTAAAATATATTTTTGAAAAAATATAT
TTGATTAAAAAATATAAAAAAATAAAACTTGTTTGTTTGCGCTCTCCGAAAAGAAAAA
>Smik_CEN8 Chr8 complement(84410..84526) [117 bp]
ATCACATGACTAAAAAAACAAAAAAACATAAAATGGTTTACTTTTACAAACGTTTTGTTA
ATTTTTATAAAGTTTAAAGTACGCGTTACGTATGGTTTTGCTTTCCGAACAGTAAAA
>Skud_CEN8 Chr8 complement(87053..87169) [117 bp]
GTCACATGATAAATTAAATTTAAATATAAAAAATATCTTAATATTCTAAATAAAATTCTA
ATATTGAAACCATTTATTTTTAATATTACTAATGGGTTTGATTTCCGAACGTTTAAT
>Skud_CEN11 Chr11 complement(421056..421175) [120 bp]
GTCACATGATTTTATAAAAACATTTAATATATTTCTTAAATTAAATTATTAATTAACGTT
TATAAATATTGTTAATAGCAAAAACCATATTCTTTTGTTTACGATATCCGAACCAAAAAT
>Suva_CEN11 Chr11 complement(424481..424585) [105 bp]
GTCACATGACTTATTTATATAAAGTATATAAAAATAACAATTATTAAAAGTTTTGGAAAA
CATTTTCAAAAATTATTCATGTATTTGATATCCGAACATAAAATA
>Suva_CEN8 Chr8 complement(102035..102154) [120 bp]
GTCACATGATAAAAGTCAAAAACTAGTATTACACAATTTATTATATTGTAAAGAAAACAA
ATAAGTGTTTTTTGTATTATTTTGTTTTTTGACGTGTTTTTGTGTTCCGAACATATAAAA
>Cgla_CEN11 Chr11 (257665..257774) [110 bp]
ATCACATGACTAATAAATTATCATGAAATTAATATGTTTATTTTTCTTTCATTTGTAAAA
ATAAACTTAAGTTGTAAAATAATTATGGGCATGTGTTCCGAAACAAAAAG
>Kafr_CEN1 Chr1 complement(374298..374380) [83 bp]
AGCACGTGATTGAACTATTATTTTTTTTATAAAATTTACAAATAATAAAATAGACTTTGT
GTACGTTTGCCGAAGCGATAAAA
>Kafr_CEN4 Chr4 (649687..649770) [84 bp]
ATCACATGATTATCCAAAATTTTATAACTTACCAGCTTAAATTTATATAGATGTAATTTG
TGTACGCACTCCGAAGCGAAAAAT
>Tpha_CEN3 Chr3 complement(883183..883353) [171 bp]
CGCACGTGTAAAATATAGAGTTTATTTTCTAATTTAAATATTATTATAAAGTATAAATAA
AATATATATTTATATAAATATTTATTAACTATATAAACAAAAAATATATAATATATATTT
TGTACAATAATATAACAATACTAAATAAATACCGTTTCCGAACACAATAAA
>Tpha_CEN7 Chr7 (714784..714950) [167 bp]
ATCATGTGATCCTTTTTGCCAAGTTTTTAATGTTTAAATATTGTTTTAATATTGTGTCTA
CAAAACTTATTTTTTAATTTCTTTTCCGAATTTTAAGATAAAAATAATAATGAAAAACCA
GTTATTTTGAATAATATTTTCTTTTTTGTTATTCCGAACAAATATAA
>Kpol_CEN1056 s1056 (105866..105975) [110 bp]
TTCACGTGCTATATTATTCTAACCTTTTTTTATTCTTTTAACTTTTCAATATTACATAAC
TTAATTATAAATGATATTTTTGTTTTTTGTTCCATTCCGAACCTATTATC
>Kpol_CEN1018 s1018 (144120..144229) [110 bp]
ATCACATGACCTAGTAAAAAATATATTTTTAATTTAAATATTATTTCAAATAAATACTAA
GAAAATGTAATAATAAATTAAATAAGCATGTTGTTTCCGAAGAGAGAAAG
>Tdel_CEN1 Chr1 complement(515836..516000) [165 bp]
AGCATGACTAAAATCTACAACAAATACTATACCTCTATTTCCTATTTAATTATCTAAGAA
ACATAACAAAAAAAGGCTAAATAGTAATACAAGATATTTTTAAACTGGTTGGCTTTCAAC
GGTTTTTGAAAGGTTTATTTGTGGCAGGGTTCCGAAGCAAAAAAT
>Klac_CEN2 Chr2 (1168861..1169058) [198 bp]
ATCACGTGATATTAAAAATATACTTTTTACCAAAATAATATTTTTGTAATTTTATTTGAA
AGAAATCAAAAAAATTTCAATTAAAATATTTTTTATTTAATTTAATTTTAGCTTTTAATT
AACATATATAATATTTTATAATTTATTCTTTCAGTTTTAATAATTTAATATTACAAAGTT
TGTTTCCGAAAATTAAAA
>Agos_CEN2 Chr2 (398816..399006) [191 bp]
TCATGTGACCGTAAACTTTAAATATTAAATTTATCTAATAATTATATAAATTATTCTAAA
ATAAAACAAGTATTTACCTACATAATATATTAATATATATTATTATTAAACTAGAACTTT
ATTAAGTTCAATAATATAGTATAAAGCTTAAATAGGAATATATAAATAATTTATTGTATG
GTATTTCCGAA
>Ecym_CEN2 Chr2 complement(869096..869293) [198 bp]
TCATGTGATAAAATATAAATTATATAAAATATATTAGAAATATTAATTTATTTTTTAAAA
TTAATCTAAAATATAAACCTACTATATTAATTGAACATATATTTTATAATAATACTATTC
GTCTTTATATATTAAATATACGGATATAAAATAACAAATATAATATAATACATGTTTAGA
TGTTCCGAAAATAAAAAT
>Sklu_CEN1 Chr1 (777082..777277) [196 bp]
ATCACGTGATTTATTAATAAAAGCTTTTGTATATTAAATTAATTATAATAATTATTTAAA
TGTTTTACAGTTATTTTATATTTTATATGCAATTTTAAAATATTTAAAAAATTTACTTAT
TAAATAAATAAAAATAAATATACTAGTATTTGTAAAATGTTTTAGTGTTTTTGTTTTTGC
TTTCCGAAATTATAAA
>Kthe_CEN4 Chr4 (555337..555463) [127 bp]
GTCACCTGATGTATTTTGCTTCAAAATAGCAGACTATTTTTTAGTTTCAAAAAACTTTTT
ATTATAATATGTTTTTTATTAGTTGTTCTTTTATTTTAATATATTATTTGTTTTCCGAAA
CATTAAA
>Kwal_CEN3 s26 (571110..571234) [125 bp]
TCACCTGATTACATATTACTACATATATATAAATATATATGAAAATAATTATACAAAAAA
CCAAACTTTACTATTTTAAAAATGTCAAAAAGTTTTTATGAGGTTGATAGTTTCCGAACA
TTTTT
>Intergenic-ZYRO0B01474g-ZYRO0B01496g zrou_Chr_2 (120228..121060) 833bp
GTTGAATGTCAATCTCGATTTTTTTATTATTTATTTTTGATTCTACAGCAATGATTGAAA
GCTAAAACAAGTTTTAGTCTAGGTTGAGTCTTGATCATACTCTTATATACTTTTCTTCAT
AGTTTTATTAGAAATAGCCTATCGGTGAAATTTTTCACTTTAGGTTTGATAGGCATGTAA
ACCACATTAAACAGTGGCTGGCGATCGCACGTGCTATTACGTAAAGGTTCCTCTATTGGT
TCAAGATATACCGAGGAGACCTATATGTTTGGATAGATATCGTACAATATTCGTATATCG
CATCCACATCTGACAGGGACCTGTTACGACGATTACTTTGGGTTATGCACTTCGTAACTT
AATAATTTATGTAGATGTACATTTAAAATATCTCGATGAATCTTTGAAAGAATGTGATGC
AGGATTGCAAAAATTGGTCAATATAGTGAGGTATAAGTTCAAACCCTCGAGCATTGTTCT
TTTCTTTCGAAGTGTTTATGTATTACTCCGGCGTCAGTGTGTCGCGCGACAGCCTCATAA
GCAAGAAATATGTAAACTTCATAGTGAGTTTTTTTCTTCGAGGAAATAAAAGGCGTAGTA
ATTCTACCTTTCCCTTCTTTTTTTGCTAGATAGAGTTGGCTCAGTAGGTCTTGTACCTAC
TGGTTCTTAAGGTGTAAGATTCCTACTTAGTCTAACAAAACGTTAAATTGCACGGATAAG
GAAAGCCTCTAGTAAAAATCTTCATTTTTAAATTTTAACATATAAACAACTTTGCCCACC
TGGCAAACTTCAAAAATATAGATATATATATATATACTTGCAAATTAATCTTC
>Intergenic-CAGL0L02321g-CAGL0L02299g cgla_Chr_12 complement(268135..268777) 643bp
CGCGTTCTCGGTTGTCCTCTCTCCACTCAGTGTACTACTGTTCTGTCATAGACTACTACA
AATTCTAAATAGCTTTACAGCTTAGAACAAGAAGAGACGGTCCGCCATTAATGCCTGTGC
TATTTATACTAGTAGGAACCAAACTGTGGATGGGACTAGTCTTGATAACTGTGTTCCCAG
AAGCTGGTTTTGACCAGACTCGTTCGACCAGAAACTCAAGAACCCACCGCTCGCCGAGAG
ACATAACATCAGCATCTGTGGCTTCCCTCCATCCCCATAGGAAGCTGCAATAGCAAATAT
ACACTACGACGCACTTTCGCAAGCCACTCTGGGGCTATGCGCACTATTAGTCTGACTGTG
TGATTGAAGACTGTATTAAGCATTAGATGGTAGTAATCACGTGGTGTGTCTTCCTTCGGT
TCCAAAAGAAATCGAAAAATCAAAACCACAGTTCTATGTCACGTGGAGATTCCTTGTTCA
CCTGTGATATAGCCAAATTGCTGTATGTAGGAGACGTTTTAGCATATGTTGCGGAGCAAG
GGACAAGTTGCAGTTTATAGTTGTGCTATCTTTTTTACTTCTCTAATAAACTTTTTATAT
AAAGTACAGGATAGTGCTAATCTGTGTGTGGGGCGGTTGGACA
>Intergenic-KNAG0A06820-KNAG0A06830 knag_Chr_1 (1063233..1063550) 318bp
TTCTAGTTGCAGCAGTTATCGAAGCGGATGGGCAGGGGTGTGCCAACTACACAGTACCCG
CGGGAGGTCATGGTCCCGATCCCGCAACTCAATTGCTTATATACTCTGCCCGTTTGACAG
TAGAGTTCTCAACAGCGCGGTGCCCTCTCACTGTGGCTTCCAAATAACGAGCGAAAACTG
TGTAAAACGACCAAGACGTTCAACAAGAAACGCAAAGAGCGAGTTGCAATGGACCCTCAC
GTAGCGTAGTATATCGTGGTTTGATAAGCAATACACAGGTACATAGTTGTAGTGGCGGGC
CTCTCTCTCTCTTGCCCG
>Intergenic-NCAS0A04980-NCAS0A04970 ncas_Chr_1 complement(991952..992376) 425bp
TTTTTCTTTGTTTGTACAGGAAGTTTAGTTATATTTGGGTTCTGTTCTAGAATGCAACAA
GGTAACAATTCCTTTAATTTAAAGATCCGACACTTGTCCCATTCAGTGTTTATATACTCT
CTCGTATTGTCGTCGATCTTGCATGTATCGTAGTCATAATACACATATTCCCACAATTTG
AGCTGGACTTTTCAGAATTGGTGTGGCATCCAGAGAAAACGCGCAGAGAGTCTGTGCCAC
ATTATTCCTGTCATGGATCACGTGCTATTGCATTGATTTCAACCATAATACGGTCTCTAA
TCCATTTAGTATATTTGCTCGAGTAATCATCGGTATACAGGTTCGTGTTTATCATTTTAG
ATCATTTTTATGTAGTGTATAGTATAGATTTGAAGAGATAGACTTAGGATAGGTGTGGGT
CCAAT
>Intergenic-NDAI0K02040-NDAI0K02030 ndai_Chr_11 complement(459223..459864) 642bp
CTTGGTATTTTTTTATTATTTCTAGCTTTTCAATACGTCTCTCTTCTTCAAAGAAAGAAT
CTACGTGAACAACAAGTAATTGATAAAGGAAAAAACAGATAGTCATCGAGATTAAAAAGG
ACAAGAAATGCATCCATACGTATTTATAGGAACGAGCATTGGTATAATCTCATATCACAA
TTTTTTGACATTAGAGGGAAAACATAACAAAACAACCACCTAAGAGTTCTATGGCCCTTC
TTCTTCTTGTCGCAGATTAATGTTCGTTTCTTTGGATGATTTTCCTTTAAAATGAAATAA
ACACAATTTGACGTTATTCGAGACTATATCTCCGCACACAGTTTTTCATAATTGCTACCT
TCGAGTATTTAAAATTTTTAACCGCCCAAGTCACGTGTAATTTTTACTCAAAAGGATTTA
TTTACGTACTATTTTGTGCATCTCAGATATACTTTGCTACCGCGGAGTTTCGAATAGATT
GTCGACATACCGTATCCAAACTATATTTTATTAAACCAGAATTGCCATCAATAATATTGA
TTCAGTAGTTATTCATTCTTCCAACGTTAAAACATTAGTACGTATTTCTTTTCAAGGAGT
ATTATAGTCTATACAGAAGCATATATTTGTAGTTTTTCTAAA

>LC029910.1 Naumovozyma castellii DNA, centromere NcCEN10, complete sequence
ATCCAGCAACATTTTAAAGCGGGTAACATAAATAAACACTTTTTACGAAAATAATAAATATATTAAAATT
AGATAATATATAATTATCCGATATGAAAAACGTTTTTTAA
>LC029909.1 Naumovozyma castellii DNA, centromere NcCEN9, complete sequence
ACTTATTAATAAGGTTTTGCGGGTAATATTTAACAAATAATTGAACGAATTTAAAAACTAAAAAGCAAAA
ACGTTCAAAATAAAATAACCGAATAAAATAATTACTGTTT
>LC029908.1 Naumovozyma castellii DNA, centromere NcCEN8, complete sequence
GTTCAAAAAATATTGTTATGGGGTAACAATTTCTTTTGTTTTTAACGAGTTTAGATTTAAAATACAAAAA
GGAGATTCTACATTTTTCCGTAAACAAAGTTGTAATTCTT
>LC029907.1 Naumovozyma castellii DNA, centromere NcCEN7, complete sequence
TGGACATATTTTATAAGCCGGGTTAATTTAAGTATAAATTTTCAACGAAAATAAAAATAAATAATAGTTT
GGATAAATTTATTTTTTCCTGATATAAACTGTTACATTAC
>LC029906.1 Naumovozyma castellii DNA, centromere NcCEN6, complete sequence
AACACTAATTATTAGCGCCGGGTTAAAAATTATTATATTTAATGACGAATTTTATTACAAAATTAAAACA
TATGCTAAACTTTTTTTCCGTAACTACGATTAAACTTTGC
>LC029905.1 Naumovozyma castellii DNA, centromere NcCEN5, complete sequence
TTAACATACCCTAATGTACTGGGTAACAAAATATTAAAGTATTAACGATTATGATTTTGTTTTATGAAAT
ACTTTTTTAAGATCTTTCCGAAAAGCAACGTTTTTTCAAA
>LC029904.1 Naumovozyma castellii DNA, centromere NcCEN4, complete sequence
TAAAAAAACTTTTTCTCATGGGGTAACTAAAAATTCAATTTAACACGTATTTTATTTTAGCGTTTAAAAT
AGAGAAATAACTAAATTCCGATAATATATAACAATTTACT
>LC029903.1 Naumovozyma castellii DNA, centromere NcCEN3, complete sequence
AACTTATTTTTTTATAATCCGGGTAAATTAATGTTTGCTTAATGACGAATTTTTTCTCTAAAAATAAAAA
CTAGATTTAAATTTATACCATATTGAAGTATTATTTTTGT
>LC029902.1 Naumovozyma castellii DNA, centromere NcCEN2, complete sequence
ATTTTTTTTTACTTTATTCCGGGTAATAATTGTTTTAATTAAAAACGGATATTATTTTAAAAATAAAAAA
ATGGAATTAAGGTTTCGGGTACATTAATTATTTTAAATGT
>LC029901.1 Naumovozyma castellii DNA, centromere NcCEN1, complete sequence
GACAATAAACGTTTTAAATGGGGTAACCTAAATTTAATTTCTTAACGAATATATTAAACGAATTAATAAA
AGAGCTTTTATTATTTTCCTTTAAGTATAATTAATACTTA

>BR001269.1 TPA_inf: Naumovozyma dairenensis DNA, candidate and alternative centromere on chromosome 6, complete sequence
CTCGAGGATAAGCGCGCCATGGGTAAGATAAATGGAGATGGTGTACGGACTGCCAACAGTCACAAGGGTA
GACCGTACCATACACCAAATAGACCGTTAACCATGGTCTAACAATTTCTAATGATTCTATAGCAACAGGG
AACTTTAGGTTATTAAAAAAATGATTTTTCCGTATTTCAGGAAGGGTATGCTTAATTCATAATGGAAGGG
ATGTCAACTAAGCAAGATATGATAGAGATCAGCCTATTACCTTGAATATTATTAACATTCTTACACCACA
TGTTAATTACTTTTTCCGACAATGAAGTAGTAACATTATTGCACCTAAGATTTCCATCCTAACACCACTT
TTAAGAAATTCTTGCGCACCCACATGTCTATTTCAGCGTCCCACAACTTTGGACAAATTATGAGTCTTTT
GGTTCTTATACTCATTTCTATAATGTGCGCACAACAAGATTTGAGAGCCGTCCTGAAAGAAATTTATCTT
ACGTTATATTATCGTCTTCTCGAGTAATTTCGGAGTGATTTCGGATAAATTTTAAATTTATATTATCTAT
TTAAATGTTTTTCCCGTGAAAATAATAAATATTGTGACCCGGACCTTGAATATGTTTTTG
>BR001274.1 TPA_inf: Naumovozyma dairenensis DNA, candidate centromere on chromosome 11, complete sequence
TGTTGTTCAAACTTAAATCAGGGTAAAGTAAGTAATTAAAAACACGGCTATAATATACTTTTCTATTAAA
AGCCTTTAGTTTGCTTCCGTATTTTCTTAAAACCCATTA
>BR001273.1 TPA_inf: Naumovozyma dairenensis DNA, candidate centromere on chromosome 10, complete sequence
TATTATACTAACTAAAATCCGGGTAAATTTTATGGCAGTAAACACGGATAAAACTATAGAATTAATATTG
AATATTAAGAATGATTCCGTCTTCCTTAAAAAATTACAG
>BR001272.1 TPA_inf: Naumovozyma dairenensis DNA, candidate centromere on chromosome 9, complete sequence
TTTTGGGAATTTTTATTACCGGGTAAATATTTTTGATAACTCTTACGGAATGTATATTATATTTTAATAT
ACTAGTTTATGTTTACTCCGAAACAATAAAAAATTCGGCT
>BR001271.1 TPA_inf: Naumovozyma dairenensis DNA, candidate centromere on chromosome 8, complete sequence
TATTTAGGACTCATATATCCGGGTAAAATATTCGATAGTATCCACGAGTTTAGAAATGTTAAATAAAATA
TATATTCTATTTTCAACCGGGATTTTCAACCCGATCAAC
>BR001270.1 TPA_inf: Naumovozyma dairenensis DNA, candidate centromere on chromosome 7, complete sequence
ACGCTCTTGCCAGATAAACCGGGTAAAACATTTAAAAAGTATTTACGAAATTATTAATAAAATAAAAATT
TATATTTTGATTTGTTACCGGAAGATTATTTGCTCTAACG
>BR001268.1 TPA_inf: Naumovozyma dairenensis DNA, candidate centromere on chromosome 5, complete sequence
GTTTTTATAAACAAGATACCGGGTAAAAAATAAAAATAATATTAACGAAAATATTACTTATATAAAGTTT
ATAGGTTCAACTAAATTCCGAAAATATCTATACTATACAT
>BR001267.1 TPA_inf: Naumovozyma dairenensis DNA, candidate centromere on chromosome 4, complete sequence
TATTTTCGAAATATATAACCGGGTAAATATTTCTAACAACTTTCACGGAATATATAGTATATTTTAATGT
ATAGTTCCTGATTTTTTCCGAAAATATAAAAAATATTGGA
>BR001266.1 TPA_inf: Naumovozyma dairenensis DNA, candidate centromere on chromosome 3, complete sequence
CTTTCCACAACAATTTATCTGGGTAAATATTCTATAATTATCCACGGTATTATTGTAAATTTGTAATTTA
TATATTAAAAATGTATCCGTTCAAACCGAACTTTTTATG
>BR001265.1 TPA_inf: Naumovozyma dairenensis DNA, candidate centromere on chromosome 2, complete sequence
AAAATAATCTGTTTTATTCTGGGTAATTAAAATTTCTATTTTCACGGTGATAACTCCTGAAATTATATAT
TATTTCTGATTTTACTCCGTTAATATACTAGCAAATTAG
>BR001264.1 TPA_inf: Naumovozyma dairenensis DNA, candidate centromere on chromosome 1, complete sequence
ACAAAAGCTCATATAAAGCCGGGTAAAAATATTATTAAAATTCACGAATAAAACATCTTAAGTTAGTATA
TTAATTTTATTATAATCCGAGATAATCACCAACTTTTAA
