# Supplementary material for: Loss of inner kinetochore genes is associated with the transition to an unconventional point centromere in budding yeast
Source: PeerJ. 2020 Sep 29;8:e10085. doi: 10.7717/peerj.10085 (PMC7531349; doi:10.7717/peerj.10085)
Supplement: Supplemental Information 7 — The palindromes program from the emboss package was used to identify inverted repeats along the length of budding yeast centromeres. Output files in the .pal format are provided. [file peerj-08-10085-s007.zip]

Archive with 238 entries (237 files):
- Supplementary_Material_S7/
- Supplementary_Material_S7/Agos_CEN1_pal.out
- Supplementary_Material_S7/Agos_CEN2_pal.out
- Supplementary_Material_S7/Agos_CEN3_pal.out
- Supplementary_Material_S7/Agos_CEN4_pal.out
- Supplementary_Material_S7/Agos_CEN5_pal.out
- Supplementary_Material_S7/Agos_CEN6_pal.out
- Supplementary_Material_S7/Agos_CEN7_pal.out
- Supplementary_Material_S7/BR001264.1_pal.out
- Supplementary_Material_S7/BR001265.1_pal.out
- Supplementary_Material_S7/BR001266.1_pal.out
- Supplementary_Material_S7/BR001267.1_pal.out
- Supplementary_Material_S7/BR001268.1_pal.out
- Supplementary_Material_S7/BR001269.1_pal.out
- Supplementary_Material_S7/BR001270.1_pal.out
- Supplementary_Material_S7/BR001271.1_pal.out
- Supplementary_Material_S7/BR001272.1_pal.out
- Supplementary_Material_S7/BR001273.1_pal.out
- Supplementary_Material_S7/BR001274.1_pal.out
- Supplementary_Material_S7/Cgla_CEN10_pal.out
- Supplementary_Material_S7/Cgla_CEN11_pal.out
- Supplementary_Material_S7/Cgla_CEN12_pal.out
- Supplementary_Material_S7/Cgla_CEN13_pal.out
- Supplementary_Material_S7/Cgla_CEN1_pal.out
- Supplementary_Material_S7/Cgla_CEN2_pal.out
- Supplementary_Material_S7/Cgla_CEN3_pal.out
- Supplementary_Material_S7/Cgla_CEN4_pal.out
- Supplementary_Material_S7/Cgla_CEN5_pal.out
- Supplementary_Material_S7/Cgla_CEN6_pal.out
- Supplementary_Material_S7/Cgla_CEN7_pal.out
- Supplementary_Material_S7/Cgla_CEN8_pal.out
- Supplementary_Material_S7/Cgla_CEN9_pal.out
- Supplementary_Material_S7/dyad_covered.txt
- Supplementary_Material_S7/Ecym_CEN1_pal.out
- Supplementary_Material_S7/Ecym_CEN2_pal.out
- Supplementary_Material_S7/Ecym_CEN3_pal.out
- Supplementary_Material_S7/Ecym_CEN4_pal.out
- Supplementary_Material_S7/Ecym_CEN5_pal.out
- Supplementary_Material_S7/Ecym_CEN6_pal.out
- Supplementary_Material_S7/Ecym_CEN7_pal.out
- Supplementary_Material_S7/Ecym_CEN8_pal.out
- Supplementary_Material_S7/Intergenic-CAGL0D03058g-CAGL0D03036g_pal.out
- Supplementary_Material_S7/Intergenic-CAGL0H03949g-CAGL0H03971g_pal.out
- Supplementary_Material_S7/Intergenic-CAGL0L02321g-CAGL0L02299g_pal.out
- Supplementary_Material_S7/Intergenic-KAFR0A05130-KAFR0A05120_pal.out
- Supplementary_Material_S7/Intergenic-KAFR0C00770-KAFR0C00760_pal.out
- Supplementary_Material_S7/Intergenic-KAFR0F03330-KAFR0F03320_pal.out
- Supplementary_Material_S7/Intergenic-KLLA0E17293g-KLLA0E17271g_pal.out
- Supplementary_Material_S7/Intergenic-KNAG0A06820-KNAG0A06830_pal.out
- Supplementary_Material_S7/Intergenic-KNAG0B05510-KNAG0B05520_pal.out
- Supplementary_Material_S7/Intergenic-KNAG0D02430-KNAG0D02440_pal.out
- Supplementary_Material_S7/Intergenic-KNAG0D03440-KNAG0D03430_pal.out
- Supplementary_Material_S7/Intergenic-KNAG0G01010-KNAG0G01000_pal.out
- Supplementary_Material_S7/Intergenic-KNAG0H01760-KNAG0H01770_pal.out
- Supplementary_Material_S7/Intergenic-KNAG0H02320-KNAG0H02310_pal.out
- Supplementary_Material_S7/Intergenic-KNAG0I01140-KNAG0I01130_pal.out
- Supplementary_Material_S7/Intergenic-Kpol_1025.35-Kpol_1025.36_pal.out
- Supplementary_Material_S7/Intergenic-NCAS0A01180-NCAS0A01190_pal.out
- Supplementary_Material_S7/Intergenic-NCAS0A04980-NCAS0A04970_pal.out
- Supplementary_Material_S7/Intergenic-NCAS0A05200-NCAS0A05210_pal.out
- Supplementary_Material_S7/Intergenic-NCAS0B04770-NCAS0B04760_pal.out
- Supplementary_Material_S7/Intergenic-NCAS0C05020-NCAS0C05030_pal.out
- Supplementary_Material_S7/Intergenic-NCAS0D02140-NCAS0D02130_pal.out
- Supplementary_Material_S7/Intergenic-NCAS0G03270-NCAS0G03280_pal.out
- Supplementary_Material_S7/Intergenic-NCAS0J01070-NCAS0J01080_pal.out
- Supplementary_Material_S7/Intergenic-NDAI0B02180-NDAI0B02170_pal.out
- Supplementary_Material_S7/Intergenic-NDAI0C02270-NDAI0C02280_pal.out
- Supplementary_Material_S7/Intergenic-NDAI0C02650-NDAI0C02660_pal.out
- Supplementary_Material_S7/Intergenic-NDAI0D01290-NDAI0D01300_pal.out
- Supplementary_Material_S7/Intergenic-NDAI0G04380-NDAI0G04390_pal.out
- Supplementary_Material_S7/Intergenic-NDAI0J01810-NDAI0J01820_pal.out
- Supplementary_Material_S7/Intergenic-NDAI0K02040-NDAI0K02030_pal.out
- Supplementary_Material_S7/Intergenic-NDAI0K02610-NDAI0K02600_pal.out
- Supplementary_Material_S7/Intergenic-TBLA0A01030-TBLA0A01040_pal.out
- Supplementary_Material_S7/Intergenic-TBLA0C00580-TBLA0C00590_pal.out
- Supplementary_Material_S7/Intergenic-TBLA0C06200-TBLA0C06210_pal.out
- Supplementary_Material_S7/Intergenic-ZYRO0B01474g-ZYRO0B01496g_pal.out
- Supplementary_Material_S7/Kafr_CEN10_pal.out
- Supplementary_Material_S7/Kafr_CEN11_pal.out
- Supplementary_Material_S7/Kafr_CEN12_pal.out
- Supplementary_Material_S7/Kafr_CEN1_pal.out
- Supplementary_Material_S7/Kafr_CEN2_pal.out
- Supplementary_Material_S7/Kafr_CEN3_pal.out
- Supplementary_Material_S7/Kafr_CEN4_pal.out
- Supplementary_Material_S7/Kafr_CEN5_pal.out
- Supplementary_Material_S7/Kafr_CEN6_pal.out
- Supplementary_Material_S7/Kafr_CEN7_pal.out
- Supplementary_Material_S7/Kafr_CEN8_pal.out
- Supplementary_Material_S7/Kafr_CEN9_pal.out
- Supplementary_Material_S7/Klac_CEN1_pal.out
- Supplementary_Material_S7/Klac_CEN2_pal.out
- Supplementary_Material_S7/Klac_CEN3_pal.out
- Supplementary_Material_S7/Klac_CEN4_pal.out
- Supplementary_Material_S7/Klac_CEN5_pal.out
- Supplementary_Material_S7/Klac_CEN6_pal.out
- Supplementary_Material_S7/Kpol_CEN1018_pal.out
- Supplementary_Material_S7/Kpol_CEN1032_pal.out
- Supplementary_Material_S7/Kpol_CEN1036_pal.out
- Supplementary_Material_S7/Kpol_CEN1037_pal.out
- Supplementary_Material_S7/Kpol_CEN1045_pal.out
- Supplementary_Material_S7/Kpol_CEN1050_pal.out
- Supplementary_Material_S7/Kpol_CEN1056_pal.out
- Supplementary_Material_S7/Kpol_CEN1058_pal.out
- Supplementary_Material_S7/Kpol_CEN1062_pal.out
- Supplementary_Material_S7/Kpol_CEN2002_pal.out
- Supplementary_Material_S7/Kpol_CEN312_pal.out
- Supplementary_Material_S7/Kpol_CEN354_pal.out
- Supplementary_Material_S7/Kpol_CEN499_pal.out
- Supplementary_Material_S7/Kpol_CEN534_pal.out
- Supplementary_Material_S7/Kthe_CEN1_pal.out
- Supplementary_Material_S7/Kthe_CEN2_pal.out
- Supplementary_Material_S7/Kthe_CEN3_pal.out
- Supplementary_Material_S7/Kthe_CEN4_pal.out
- Supplementary_Material_S7/Kthe_CEN5_pal.out
- Supplementary_Material_S7/Kthe_CEN6_pal.out
- Supplementary_Material_S7/Kthe_CEN7_pal.out
- Supplementary_Material_S7/Kthe_CEN8_pal.out
- Supplementary_Material_S7/Kwal_CEN1_pal.out
- Supplementary_Material_S7/Kwal_CEN2_pal.out
- Supplementary_Material_S7/Kwal_CEN3_pal.out
- Supplementary_Material_S7/Kwal_CEN4_pal.out
- Supplementary_Material_S7/Kwal_CEN5_pal.out
- Supplementary_Material_S7/Kwal_CEN6_pal.out
- Supplementary_Material_S7/Kwal_CEN7_pal.out
- Supplementary_Material_S7/Kwal_CEN8_pal.out
- Supplementary_Material_S7/LC029901.1_pal.out
- Supplementary_Material_S7/LC029902.1_pal.out
- Supplementary_Material_S7/LC029903.1_pal.out
- Supplementary_Material_S7/LC029904.1_pal.out
- Supplementary_Material_S7/LC029905.1_pal.out
- Supplementary_Material_S7/LC029906.1_pal.out
- Supplementary_Material_S7/LC029907.1_pal.out
- Supplementary_Material_S7/LC029908.1_pal.out
- Supplementary_Material_S7/LC029909.1_pal.out
- Supplementary_Material_S7/LC029910.1_pal.out
- Supplementary_Material_S7/Scer_CEN10_pal.out
- Supplementary_Material_S7/Scer_CEN11_pal.out
- Supplementary_Material_S7/Scer_CEN12_pal.out
- Supplementary_Material_S7/Scer_CEN13_pal.out
- Supplementary_Material_S7/Scer_CEN14_pal.out
- Supplementary_Material_S7/Scer_CEN15_pal.out
- Supplementary_Material_S7/Scer_CEN16_pal.out
- Supplementary_Material_S7/Scer_CEN1_pal.out
- Supplementary_Material_S7/Scer_CEN2_pal.out
- Supplementary_Material_S7/Scer_CEN3_pal.out
- Supplementary_Material_S7/Scer_CEN4_pal.out
- Supplementary_Material_S7/Scer_CEN5_pal.out
- Supplementary_Material_S7/Scer_CEN6_pal.out
- Supplementary_Material_S7/Scer_CEN7_pal.out
- Supplementary_Material_S7/Scer_CEN8_pal.out
- Supplementary_Material_S7/Scer_CEN9_pal.out
- Supplementary_Material_S7/Sklu_CEN1_pal.out
- Supplementary_Material_S7/Sklu_CEN2_pal.out
- Supplementary_Material_S7/Sklu_CEN3_pal.out
- Supplementary_Material_S7/Sklu_CEN4_pal.out
- Supplementary_Material_S7/Sklu_CEN5_pal.out
- Supplementary_Material_S7/Sklu_CEN6_pal.out
- Supplementary_Material_S7/Sklu_CEN7_pal.out
- Supplementary_Material_S7/Sklu_CEN8_pal.out
- Supplementary_Material_S7/Skud_CEN10_pal.out
- Supplementary_Material_S7/Skud_CEN11_pal.out
- Supplementary_Material_S7/Skud_CEN12_pal.out
- Supplementary_Material_S7/Skud_CEN13_pal.out
- Supplementary_Material_S7/Skud_CEN14_pal.out
- Supplementary_Material_S7/Skud_CEN15_pal.out
- Supplementary_Material_S7/Skud_CEN16_pal.out
- Supplementary_Material_S7/Skud_CEN1_pal.out
- Supplementary_Material_S7/Skud_CEN2_pal.out
- Supplementary_Material_S7/Skud_CEN3_pal.out
- Supplementary_Material_S7/Skud_CEN4_pal.out
- Supplementary_Material_S7/Skud_CEN5_pal.out
- Supplementary_Material_S7/Skud_CEN6_pal.out
- Supplementary_Material_S7/Skud_CEN7_pal.out
- Supplementary_Material_S7/Skud_CEN8_pal.out
- Supplementary_Material_S7/Skud_CEN9_pal.out
- Supplementary_Material_S7/Smik_CEN10_pal.out
- Supplementary_Material_S7/Smik_CEN11_pal.out
- Supplementary_Material_S7/Smik_CEN12_pal.out
- Supplementary_Material_S7/Smik_CEN13_pal.out
- Supplementary_Material_S7/Smik_CEN14_pal.out
- Supplementary_Material_S7/Smik_CEN15_pal.out
- Supplementary_Material_S7/Smik_CEN16_pal.out
- Supplementary_Material_S7/Smik_CEN1_pal.out
- Supplementary_Material_S7/Smik_CEN2_pal.out
- Supplementary_Material_S7/Smik_CEN3_pal.out
- Supplementary_Material_S7/Smik_CEN4_pal.out
- Supplementary_Material_S7/Smik_CEN5_pal.out
- Supplementary_Material_S7/Smik_CEN6_pal.out
- Supplementary_Material_S7/Smik_CEN7_pal.out
- Supplementary_Material_S7/Smik_CEN8_pal.out
- Supplementary_Material_S7/Smik_CEN9_pal.out
- Supplementary_Material_S7/Suva_CEN10_pal.out
- Supplementary_Material_S7/Suva_CEN11_pal.out
- Supplementary_Material_S7/Suva_CEN12_pal.out
- Supplementary_Material_S7/Suva_CEN13_pal.out
- Supplementary_Material_S7/Suva_CEN14_pal.out
- Supplementary_Material_S7/Suva_CEN15_pal.out
- Supplementary_Material_S7/Suva_CEN16_pal.out
- Supplementary_Material_S7/Suva_CEN1_pal.out
- Supplementary_Material_S7/Suva_CEN2_pal.out
- Supplementary_Material_S7/Suva_CEN3_pal.out
- Supplementary_Material_S7/Suva_CEN4_pal.out
- Supplementary_Material_S7/Suva_CEN5_pal.out
- Supplementary_Material_S7/Suva_CEN6_pal.out
- Supplementary_Material_S7/Suva_CEN7_pal.out
- Supplementary_Material_S7/Suva_CEN8_pal.out
- Supplementary_Material_S7/Suva_CEN9_pal.out
- Supplementary_Material_S7/Tdel_CEN1_pal.out
- Supplementary_Material_S7/Tdel_CEN2_pal.out
- Supplementary_Material_S7/Tdel_CEN3_pal.out
- Supplementary_Material_S7/Tdel_CEN4_pal.out
- Supplementary_Material_S7/Tdel_CEN5_pal.out
- Supplementary_Material_S7/Tdel_CEN6_pal.out
- Supplementary_Material_S7/Tdel_CEN7_pal.out
- Supplementary_Material_S7/Tdel_CEN8_pal.out
- Supplementary_Material_S7/Tpha_CEN10_pal.out
- Supplementary_Material_S7/Tpha_CEN11_pal.out
- Supplementary_Material_S7/Tpha_CEN12_pal.out
- Supplementary_Material_S7/Tpha_CEN13_pal.out
- Supplementary_Material_S7/Tpha_CEN14_pal.out
- Supplementary_Material_S7/Tpha_CEN15_pal.out
- Supplementary_Material_S7/Tpha_CEN16_pal.out
- Supplementary_Material_S7/Tpha_CEN1_pal.out
- Supplementary_Material_S7/Tpha_CEN2_pal.out
- Supplementary_Material_S7/Tpha_CEN3_pal.out
- Supplementary_Material_S7/Tpha_CEN4_pal.out
- Supplementary_Material_S7/Tpha_CEN5_pal.out
- Supplementary_Material_S7/Tpha_CEN6_pal.out
- Supplementary_Material_S7/Tpha_CEN7_pal.out
- Supplementary_Material_S7/Tpha_CEN8_pal.out
- Supplementary_Material_S7/Tpha_CEN9_pal.out
- Supplementary_Material_S7/Zrou_CEN1_pal.out
- Supplementary_Material_S7/Zrou_CEN2_pal.out
- Supplementary_Material_S7/Zrou_CEN3_pal.out
- Supplementary_Material_S7/Zrou_CEN4_pal.out
- Supplementary_Material_S7/Zrou_CEN5_pal.out
- Supplementary_Material_S7/Zrou_CEN6_pal.out
- Supplementary_Material_S7/Zrou_CEN7_pal.out
