# Supplementary material for: Loss of inner kinetochore genes is associated with the transition to an unconventional point centromere in budding yeast
Source: PeerJ. 2020 Sep 29;8:e10085. doi: 10.7717/peerj.10085 (PMC7531349; doi:10.7717/peerj.10085)
Supplement: Supplemental Information 7 — The palindromes program from the emboss package was used to identify inverted repeats along the length of budding yeast centromeres. Output files in the .pal format are provided. [file peerj-08-10085-s007.zip › Supplementary_Material_S7/Agos_CEN1_pal.out]

Palindromes of:  Agos_CEN1 
Sequence length is: 200 
Start at position: 1
End at position: 200
Minimum length of Palindromes is: 5 
Maximum length of Palindromes is: 100 
Maximum gap between elements is: 20 
Number of mismatches allowed in Palindrome: 0


Palindromes:
11       ataaataat       19
         |||||||||
45       tatttatta       37

11       ataaa       15
         |||||
29       tattt       25

37       attat       41
         |||||
48       taata       44

49       ttaaa       53
         |||||
60       aattt       56

60       agtat       64
         |||||
73       tcata       69

81       caatat       86
         ||||||
107      gttata      102

83       atatata       89
         |||||||
96       tatatat       90

83       atatat       88
         ||||||
94       tatata       89

83       atata       87
         |||||
92       tatat       88

85       atatat       90
         ||||||
96       tatata       91

87       atata       91
         |||||
96       tatat       92

94       tatcta       99
         ||||||
119      atagat      114

98       taaaa      102
         |||||
125      atttt      121

107      gataaaa      113
         |||||||
127      ctatttt      121

115      agata      119
         |||||
128      tctat      124

137      aacaa      141
         |||||
147      ttgtt      143

166      ttttc      170
         |||||
194      aaaag      190

178      tttat      182
         |||||
198      aaata      194
