# Supplementary material for: Loss of inner kinetochore genes is associated with the transition to an unconventional point centromere in budding yeast
Source: PeerJ. 2020 Sep 29;8:e10085. doi: 10.7717/peerj.10085 (PMC7531349; doi:10.7717/peerj.10085)
Supplement: Supplemental Information 7 — The palindromes program from the emboss package was used to identify inverted repeats along the length of budding yeast centromeres. Output files in the .pal format are provided. [file peerj-08-10085-s007.zip › Supplementary_Material_S7/Agos_CEN2_pal.out]

Palindromes of:  Agos_CEN2 
Sequence length is: 191 
Start at position: 1
End at position: 191
Minimum length of Palindromes is: 5 
Maximum length of Palindromes is: 95 
Maximum gap between elements is: 20 
Number of mismatches allowed in Palindrome: 0


Palindromes:
17       tttaa       21
         |||||
29       aaatt       25

19       taaat       23
         |||||
33       attta       29

23       tatta       27
         |||||
40       ataat       36

28       aatttat       34
         |||||||
52       ttaaata       46

37       aataatt       43
         |||||||
55       ttattaa       49

47       taaat       51
         |||||
76       attta       72

51       ttatt       55
         |||||
64       aataa       60

59       aaata       63
         |||||
75       tttat       71

82       ataata       87
         ||||||
106      tattat      101

82       ataatatat       90
         |||||||||
103      tattatata       95

83       taata       87
         |||||
108      attat      104

83       taata       87
         |||||
92       attat       88

85       atatatt       91
         |||||||
98       tatataa       92

90       ttaata       95
         ||||||
109      aattat      104

91       taata       95
         |||||
105      attat      101

91       taatat       96
         ||||||
102      attata       97

114      gaactt      119
         ||||||
129      cttgaa      124

117      ctttat      122
         ||||||
146      gaaata      141

119      ttatt      123
         |||||
134      aataa      130

120      tatta      124
         |||||
136      ataat      132

122      ttaag      126
         |||||
151      aattc      147

134      atata      138
         |||||
163      tatat      159

149      taaat      153
         |||||
173      attta      169

162      ataaat      167
         ||||||
174      tattta      169

164      aaata      168
         |||||
186      tttat      182

165      aataa      169
         |||||
175      ttatt      171
