# Supplementary material for: Loss of inner kinetochore genes is associated with the transition to an unconventional point centromere in budding yeast
Source: PeerJ. 2020 Sep 29;8:e10085. doi: 10.7717/peerj.10085 (PMC7531349; doi:10.7717/peerj.10085)
Supplement: Supplemental Information 7 — The palindromes program from the emboss package was used to identify inverted repeats along the length of budding yeast centromeres. Output files in the .pal format are provided. [file peerj-08-10085-s007.zip › Supplementary_Material_S7/Agos_CEN3_pal.out]

Palindromes of:  Agos_CEN3 
Sequence length is: 191 
Start at position: 1
End at position: 191
Minimum length of Palindromes is: 5 
Maximum length of Palindromes is: 95 
Maximum gap between elements is: 20 
Number of mismatches allowed in Palindrome: 0


Palindromes:
35       taata       39
         |||||
56       attat       52

35       taata       39
         |||||
53       attat       49

36       aatata       41
         ||||||
47       ttatat       42

46       ttttat       51
         ||||||
61       aaaata       56

57       taaaa       61
         |||||
78       atttt       74

65       aaatt       69
         |||||
89       tttaa       85

65       aaattt       70
         ||||||
76       tttaaa       71

69       ttaaa       73
         |||||
96       aattt       92

70       taaatt       75
         ||||||
100      atttaa       95

70       taaatt       75
         ||||||
90       atttaa       85

82       tataa       86
         |||||
102      atatt       98
