# Supplementary material for: Loss of inner kinetochore genes is associated with the transition to an unconventional point centromere in budding yeast
Source: PeerJ. 2020 Sep 29;8:e10085. doi: 10.7717/peerj.10085 (PMC7531349; doi:10.7717/peerj.10085)
Supplement: Supplemental Information 7 — The palindromes program from the emboss package was used to identify inverted repeats along the length of budding yeast centromeres. Output files in the .pal format are provided. [file peerj-08-10085-s007.zip › Supplementary_Material_S7/Agos_CEN4_pal.out]

Palindromes of:  Agos_CEN4 
Sequence length is: 190 
Start at position: 1
End at position: 190
Minimum length of Palindromes is: 5 
Maximum length of Palindromes is: 95 
Maximum gap between elements is: 20 
Number of mismatches allowed in Palindrome: 0


Palindromes:
17       aataa       21
         |||||
42       ttatt       38

17       aataa       21
         |||||
39       ttatt       35

35       ttatt       39
         |||||
53       aataa       49

37       attatt       42
         ||||||
54       taataa       49

37       attat       41
         |||||
47       taata       43

40       attat       44
         |||||
54       taata       50

41       ttataa       46
         ||||||
60       aatatt       55

46       atcaa       50
         |||||
68       tagtt       64

53       attta       57
         |||||
62       taaat       58

70       aatat       74
         |||||
89       ttata       85

71       atatt       75
         |||||
99       tataa       95

84       tatatt       89
         ||||||
113      atataa      108

84       tatatt       89
         ||||||
100      atataa       95

92       tataatatatt      102
         |||||||||||
118      atattatataa      108

93       ataata       98
         ||||||
104      tattat       99

94       taatatatta      103
         ||||||||||
129      attatataat      120

94       taatata      100
         |||||||
121      attatat      115

108      aatatatta      116
         |||||||||
128      ttatataat      120

108      aatata      113
         ||||||
120      ttatat      115

115      tatatt      120
         ||||||
126      atataa      121

118      attaata      124
         |||||||
131      taattat      125

123      tatatt      128
         ||||||
153      atataa      148

148      aatat      152
         |||||
168      ttata      164

164      atatt      168
         |||||
174      tataa      170
