# Supplementary material for: Loss of inner kinetochore genes is associated with the transition to an unconventional point centromere in budding yeast
Source: PeerJ. 2020 Sep 29;8:e10085. doi: 10.7717/peerj.10085 (PMC7531349; doi:10.7717/peerj.10085)
Supplement: Supplemental Information 7 — The palindromes program from the emboss package was used to identify inverted repeats along the length of budding yeast centromeres. Output files in the .pal format are provided. [file peerj-08-10085-s007.zip › Supplementary_Material_S7/Agos_CEN5_pal.out]

Palindromes of:  Agos_CEN5 
Sequence length is: 191 
Start at position: 1
End at position: 191
Minimum length of Palindromes is: 5 
Maximum length of Palindromes is: 95 
Maximum gap between elements is: 20 
Number of mismatches allowed in Palindrome: 0


Palindromes:
9        acata       13
         |||||
32       tgtat       28

12       taaat       16
         |||||
26       attta       22

38       ctttat       43
         ||||||
62       gaaata       57

40       ttattt       45
         ||||||
52       aataaa       47

70       aaatat       75
         ||||||
91       tttata       86

85       tatattt       91
         |||||||
115      atataaa      109

86       atatt       90
         |||||
104      tataa      100

87       tatttaa       93
         |||||||
100      ataaatt       94

139      tttata      144
         ||||||
155      aaatat      150

140      ttata      144
         |||||
164      aatat      160

149      ttataa      154
         ||||||
164      aatatt      159

150      tataa      154
         |||||
169      atatt      165

160      tataa      164
         |||||
169      atatt      165
