# Supplementary material for: Loss of inner kinetochore genes is associated with the transition to an unconventional point centromere in budding yeast
Source: PeerJ. 2020 Sep 29;8:e10085. doi: 10.7717/peerj.10085 (PMC7531349; doi:10.7717/peerj.10085)
Supplement: Supplemental Information 7 — The palindromes program from the emboss package was used to identify inverted repeats along the length of budding yeast centromeres. Output files in the .pal format are provided. [file peerj-08-10085-s007.zip › Supplementary_Material_S7/Agos_CEN6_pal.out]

Palindromes of:  Agos_CEN6 
Sequence length is: 192 
Start at position: 1
End at position: 192
Minimum length of Palindromes is: 5 
Maximum length of Palindromes is: 96 
Maximum gap between elements is: 20 
Number of mismatches allowed in Palindrome: 0


Palindromes:
11       aataa       15
         |||||
38       ttatt       34

24       tattaa       29
         ||||||
42       ataatt       37

37       ttaat       41
         |||||
46       aatta       42

40       atatt       44
         |||||
63       tataa       59

52       tattt       56
         |||||
62       ataaa       58

57       taaata       62
         ||||||
75       atttat       70

59       aatat       63
         |||||
70       ttata       66

65       tatatta       71
         |||||||
93       atataat       87

70       tattta       75
         ||||||
100      ataaat       95

84       tttta       88
         |||||
110      aaaat      106

85       tttaata       91
         |||||||
98       aaattat       92

87       taatatatt       95
         |||||||||
105      attatataa       97

88       aatat       92
         |||||
115      ttata      111

91       atatt       95
         |||||
114      tataa      110

95       taaatat      101
         |||||||
117      atttata      111

98       atata      102
         |||||
120      tatat      116

99       tatat      103
         |||||
121      atata      117

100      atatt      104
         |||||
114      tataa      110

104      tataaa      109
         ||||||
119      atattt      114

117      atataca      123
         |||||||
141      tatatgt      135

138      atatt      142
         |||||
162      tataa      158

158      aatat      162
         |||||
169      ttata      165
