# Supplementary material for: Loss of inner kinetochore genes is associated with the transition to an unconventional point centromere in budding yeast
Source: PeerJ. 2020 Sep 29;8:e10085. doi: 10.7717/peerj.10085 (PMC7531349; doi:10.7717/peerj.10085)
Supplement: Supplemental Information 7 — The palindromes program from the emboss package was used to identify inverted repeats along the length of budding yeast centromeres. Output files in the .pal format are provided. [file peerj-08-10085-s007.zip › Supplementary_Material_S7/Agos_CEN7_pal.out]

Palindromes of:  Agos_CEN7 
Sequence length is: 192 
Start at position: 1
End at position: 192
Minimum length of Palindromes is: 5 
Maximum length of Palindromes is: 96 
Maximum gap between elements is: 20 
Number of mismatches allowed in Palindrome: 0


Palindromes:
5        gtgaa        9
         |||||
19       cactt       15

39       tatttt       44
         ||||||
63       ataaaa       58

39       tattt       43
         |||||
52       ataaa       48

48       aaata       52
         |||||
57       tttat       53

49       aatatattt       57
         |||||||||
67       ttatataaa       59

84       tataaa       89
         ||||||
95       atattt       90

91       ttata       95
         |||||
101      aatat       97

96       atata      100
         |||||
123      tatat      119

101      atgtt      105
         |||||
119      tacaa      115

101      atgtttt      107
         |||||||
114      tacaaaa      108

114      taaca      118
         |||||
131      attgt      127

119      tatat      123
         |||||
136      atata      132

127      tgtta      131
         |||||
150      acaat      146
