# Supplementary material for: Loss of inner kinetochore genes is associated with the transition to an unconventional point centromere in budding yeast
Source: PeerJ. 2020 Sep 29;8:e10085. doi: 10.7717/peerj.10085 (PMC7531349; doi:10.7717/peerj.10085)
Supplement: Supplemental Information 7 — The palindromes program from the emboss package was used to identify inverted repeats along the length of budding yeast centromeres. Output files in the .pal format are provided. [file peerj-08-10085-s007.zip › Supplementary_Material_S7/BR001267.1_pal.out]

Palindromes of:  BR001267.1 
Sequence length is: 110 
Start at position: 1
End at position: 110
Minimum length of Palindromes is: 5 
Maximum length of Palindromes is: 55 
Maximum gap between elements is: 20 
Number of mismatches allowed in Palindrome: 0


Palindromes:
1        tattt        5
         |||||
29       ataaa       25

1        tattt        5
         |||||
13       ataaa        9

8        gaaatat       14
         |||||||
33       ctttata       27

27       atatt       31
         |||||
53       tataa       49

49       aatata       54
         ||||||
63       ttatat       58

52       atata       56
         |||||
62       tatat       58

81       atttttt       87
         |||||||
104      taaaaaa       98

81       atttt       85
         |||||
95       taaaa       91

84       ttttc       88
         |||||
94       aaaag       90

93       aatat       97
         |||||
107      ttata      103
