# Supplementary material for: Loss of inner kinetochore genes is associated with the transition to an unconventional point centromere in budding yeast
Source: PeerJ. 2020 Sep 29;8:e10085. doi: 10.7717/peerj.10085 (PMC7531349; doi:10.7717/peerj.10085)
Supplement: Supplemental Information 7 — The palindromes program from the emboss package was used to identify inverted repeats along the length of budding yeast centromeres. Output files in the .pal format are provided. [file peerj-08-10085-s007.zip › Supplementary_Material_S7/BR001269.1_pal.out]

Palindromes of:  BR001269.1 
Sequence length is: 620 
Start at position: 1
End at position: 620
Minimum length of Palindromes is: 5 
Maximum length of Palindromes is: 100 
Maximum gap between elements is: 20 
Number of mismatches allowed in Palindrome: 0


Palindromes:
48       gactg       52
         |||||
61       ctgac       57

90       tagacc       95
         ||||||
110      atctgg      105

155      aaaaa      159
         |||||
169      ttttt      165

156      aaaaa      160
         |||||
169      ttttt      165

157      aaaaat      162
         ||||||
169      ttttta      164

261      attaacat      268
         ||||||||
287      taattgta      280

287      ttact      291
         |||||
313      aatga      309

288      tactt      292
         |||||
309      atgaa      305

330      atttc      334
         |||||
359      taaag      355

353      aagaa      357
         |||||
363      ttctt      359

355      gaaat      359
         |||||
384      cttta      380

410      atgagt      415
         ||||||
435      tactca      430

426      ttata      430
         |||||
443      aatat      439

444      tgtgc      448
         |||||
453      acacg      449

516      aattt      520
         |||||
541      ttaaa      537

534      gataa      538
         |||||
557      ctatt      553

535      ataaattt      542
         ||||||||
551      tatttaaa      544

536      taaat      540
         |||||
563      attta      559

541      tttaaat      547
         |||||||
565      aaattta      559

546      attta      550
         |||||
566      taaat      562

558      tattt      562
         |||||
584      ataaa      580

569      ttttc      573
         |||||
582      aaaag      578

589      atatt      593
         |||||
613      tataa      609
