# Supplementary material for: Loss of inner kinetochore genes is associated with the transition to an unconventional point centromere in budding yeast
Source: PeerJ. 2020 Sep 29;8:e10085. doi: 10.7717/peerj.10085 (PMC7531349; doi:10.7717/peerj.10085)
Supplement: Supplemental Information 7 — The palindromes program from the emboss package was used to identify inverted repeats along the length of budding yeast centromeres. Output files in the .pal format are provided. [file peerj-08-10085-s007.zip › Supplementary_Material_S7/BR001270.1_pal.out]

Palindromes of:  BR001270.1 
Sequence length is: 110 
Start at position: 1
End at position: 110
Minimum length of Palindromes is: 5 
Maximum length of Palindromes is: 55 
Maximum gap between elements is: 20 
Number of mismatches allowed in Palindrome: 0


Palindromes:
23       gtaaa       27
         |||||
46       cattt       42

40       tattt       44
         |||||
64       ataaa       60

48       aaatt       52
         |||||
71       tttaa       67

51       ttatt       55
         |||||
65       aataa       61

51       ttatt       55
         |||||
60       aataa       56

57       ataaa       61
         |||||
73       tattt       69

59       aaaata       64
         ||||||
78       ttttat       73

62       ataaa       66
         |||||
73       tattt       69

65       aaaat       69
         |||||
78       tttta       74
