# Supplementary material for: Loss of inner kinetochore genes is associated with the transition to an unconventional point centromere in budding yeast
Source: PeerJ. 2020 Sep 29;8:e10085. doi: 10.7717/peerj.10085 (PMC7531349; doi:10.7717/peerj.10085)
Supplement: Supplemental Information 7 — The palindromes program from the emboss package was used to identify inverted repeats along the length of budding yeast centromeres. Output files in the .pal format are provided. [file peerj-08-10085-s007.zip › Supplementary_Material_S7/BR001272.1_pal.out]

Palindromes of:  BR001272.1 
Sequence length is: 110 
Start at position: 1
End at position: 110
Minimum length of Palindromes is: 5 
Maximum length of Palindromes is: 55 
Maximum gap between elements is: 20 
Number of mismatches allowed in Palindrome: 0


Palindromes:
16       ttacc       20
         |||||
26       aatgg       22

52       gtatatta       59
         ||||||||
72       catataat       65

58       tatatt       63
         ||||||
71       atataa       66

76       tttat       80
         |||||
100      aaata       96

80       tgttt       84
         |||||
95       acaaa       91

88       ccgaa       92
         |||||
108      ggctt      104
