# Supplementary material for: Loss of inner kinetochore genes is associated with the transition to an unconventional point centromere in budding yeast
Source: PeerJ. 2020 Sep 29;8:e10085. doi: 10.7717/peerj.10085 (PMC7531349; doi:10.7717/peerj.10085)
Supplement: Supplemental Information 7 — The palindromes program from the emboss package was used to identify inverted repeats along the length of budding yeast centromeres. Output files in the .pal format are provided. [file peerj-08-10085-s007.zip › Supplementary_Material_S7/BR001273.1_pal.out]

Palindromes of:  BR001273.1 
Sequence length is: 109 
Start at position: 1
End at position: 109
Minimum length of Palindromes is: 5 
Maximum length of Palindromes is: 54 
Maximum gap between elements is: 20 
Number of mismatches allowed in Palindrome: 0


Palindromes:
13       taaaat       18
         ||||||
32       atttta       27

28       ttttat       33
         ||||||
53       aaaata       48

62       ttaatatt       69
         ||||||||
78       aattataa       71

75       ttaag       79
         |||||
99       aattc       95
