# Supplementary material for: Loss of inner kinetochore genes is associated with the transition to an unconventional point centromere in budding yeast
Source: PeerJ. 2020 Sep 29;8:e10085. doi: 10.7717/peerj.10085 (PMC7531349; doi:10.7717/peerj.10085)
Supplement: Supplemental Information 7 — The palindromes program from the emboss package was used to identify inverted repeats along the length of budding yeast centromeres. Output files in the .pal format are provided. [file peerj-08-10085-s007.zip › Supplementary_Material_S7/Cgla_CEN10_pal.out]

Palindromes of:  Cgla_CEN10 
Sequence length is: 111 
Start at position: 1
End at position: 111
Minimum length of Palindromes is: 5 
Maximum length of Palindromes is: 55 
Maximum gap between elements is: 20 
Number of mismatches allowed in Palindrome: 0


Palindromes:
26       taaatt       31
         ||||||
42       atttaa       37

31       tttat       35
         |||||
57       aaata       53

33       tattaat       39
         |||||||
53       ataatta       47

39       tttat       43
         |||||
57       aaata       53

44       tttat       48
         |||||
57       aaata       53

69       caaaa       73
         |||||
94       gtttt       90
