# Supplementary material for: Loss of inner kinetochore genes is associated with the transition to an unconventional point centromere in budding yeast
Source: PeerJ. 2020 Sep 29;8:e10085. doi: 10.7717/peerj.10085 (PMC7531349; doi:10.7717/peerj.10085)
Supplement: Supplemental Information 7 — The palindromes program from the emboss package was used to identify inverted repeats along the length of budding yeast centromeres. Output files in the .pal format are provided. [file peerj-08-10085-s007.zip › Supplementary_Material_S7/Cgla_CEN11_pal.out]

Palindromes of:  Cgla_CEN11 
Sequence length is: 110 
Start at position: 1
End at position: 110
Minimum length of Palindromes is: 5 
Maximum length of Palindromes is: 55 
Maximum gap between elements is: 20 
Number of mismatches allowed in Palindrome: 0


Palindromes:
5        catga        9
         |||||
25       gtact       21

12       aataaa       17
         ||||||
42       ttattt       37

23       atgaaa       28
         ||||||
52       tacttt       47

36       gtttattttt       45
         ||||||||||
66       caaataaaaa       57

64       aactt       68
         |||||
73       ttgaa       69
