# Supplementary material for: Loss of inner kinetochore genes is associated with the transition to an unconventional point centromere in budding yeast
Source: PeerJ. 2020 Sep 29;8:e10085. doi: 10.7717/peerj.10085 (PMC7531349; doi:10.7717/peerj.10085)
Supplement: Supplemental Information 7 — The palindromes program from the emboss package was used to identify inverted repeats along the length of budding yeast centromeres. Output files in the .pal format are provided. [file peerj-08-10085-s007.zip › Supplementary_Material_S7/Cgla_CEN12_pal.out]

Palindromes of:  Cgla_CEN12 
Sequence length is: 110 
Start at position: 1
End at position: 110
Minimum length of Palindromes is: 5 
Maximum length of Palindromes is: 55 
Maximum gap between elements is: 20 
Number of mismatches allowed in Palindrome: 0


Palindromes:
21       ttaaaat       27
         |||||||
35       aatttta       29

30       tttta       34
         |||||
40       aaaat       36

47       taata       51
         |||||
69       attat       65

49       ataata       54
         ||||||
70       tattat       65

69       atata       73
         |||||
86       tatat       82

94       atttc       98
         |||||
104      taaag      100
