# Supplementary material for: Loss of inner kinetochore genes is associated with the transition to an unconventional point centromere in budding yeast
Source: PeerJ. 2020 Sep 29;8:e10085. doi: 10.7717/peerj.10085 (PMC7531349; doi:10.7717/peerj.10085)
Supplement: Supplemental Information 7 — The palindromes program from the emboss package was used to identify inverted repeats along the length of budding yeast centromeres. Output files in the .pal format are provided. [file peerj-08-10085-s007.zip › Supplementary_Material_S7/Cgla_CEN13_pal.out]

Palindromes of:  Cgla_CEN13 
Sequence length is: 111 
Start at position: 1
End at position: 111
Minimum length of Palindromes is: 5 
Maximum length of Palindromes is: 55 
Maximum gap between elements is: 20 
Number of mismatches allowed in Palindrome: 0


Palindromes:
1        atcag        5
         |||||
10       tagtc        6

23       taaat       27
         |||||
37       attta       33

27       taatt       31
         |||||
44       attaa       40

30       ttaattt       36
         |||||||
45       aattaaa       39

33       attta       37
         |||||
52       taaat       48

34       tttaa       38
         |||||
46       aaatt       42

35       ttaaa       39
         |||||
60       aattt       56

39       aaattaaa       46
         ||||||||
63       tttaattt       56

45       aaata       49
         |||||
58       tttat       54

48       taaata       53
         ||||||
59       atttat       54

51       atatatt       57
         |||||||
81       tatataa       75

65       tatta       69
         |||||
78       ataat       74

75       aatata       80
         ||||||
86       ttatat       81
