# Supplementary material for: Loss of inner kinetochore genes is associated with the transition to an unconventional point centromere in budding yeast
Source: PeerJ. 2020 Sep 29;8:e10085. doi: 10.7717/peerj.10085 (PMC7531349; doi:10.7717/peerj.10085)
Supplement: Supplemental Information 7 — The palindromes program from the emboss package was used to identify inverted repeats along the length of budding yeast centromeres. Output files in the .pal format are provided. [file peerj-08-10085-s007.zip › Supplementary_Material_S7/Cgla_CEN2_pal.out]

Palindromes of:  Cgla_CEN2 
Sequence length is: 112 
Start at position: 1
End at position: 112
Minimum length of Palindromes is: 5 
Maximum length of Palindromes is: 56 
Maximum gap between elements is: 20 
Number of mismatches allowed in Palindrome: 0


Palindromes:
1        atcat        5
         |||||
30       tagta       26

13       aaaaa       17
         |||||
42       ttttt       38

21       ccaaaa       26
         ||||||
44       ggtttt       39

22       caaaa       26
         |||||
50       gtttt       46

29       ataaa       33
         |||||
55       tattt       51

31       aaaaa       35
         |||||
49       ttttt       45

31       aaaaa       35
         |||||
42       ttttt       38
