# Supplementary material for: Loss of inner kinetochore genes is associated with the transition to an unconventional point centromere in budding yeast
Source: PeerJ. 2020 Sep 29;8:e10085. doi: 10.7717/peerj.10085 (PMC7531349; doi:10.7717/peerj.10085)
Supplement: Supplemental Information 7 — The palindromes program from the emboss package was used to identify inverted repeats along the length of budding yeast centromeres. Output files in the .pal format are provided. [file peerj-08-10085-s007.zip › Supplementary_Material_S7/Cgla_CEN4_pal.out]

Palindromes of:  Cgla_CEN4 
Sequence length is: 112 
Start at position: 1
End at position: 112
Minimum length of Palindromes is: 5 
Maximum length of Palindromes is: 56 
Maximum gap between elements is: 20 
Number of mismatches allowed in Palindrome: 0


Palindromes:
20       attta       24
         |||||
45       taaat       41

20       attta       24
         |||||
32       taaat       28

24       agtat       28
         |||||
48       tcata       44

26       tataa       30
         |||||
52       atatt       48

28       taaata       33
         ||||||
42       atttat       37

32       taatat       37
         ||||||
58       attata       53

36       atatt       40
         |||||
56       tataa       52

37       tattt       41
         |||||
46       ataaa       42

50       ataat       54
         |||||
63       tatta       59

59       attat       63
         |||||
83       taata       79

72       aagca       76
         |||||
94       ttcgt       90
