# Supplementary material for: Loss of inner kinetochore genes is associated with the transition to an unconventional point centromere in budding yeast
Source: PeerJ. 2020 Sep 29;8:e10085. doi: 10.7717/peerj.10085 (PMC7531349; doi:10.7717/peerj.10085)
Supplement: Supplemental Information 7 — The palindromes program from the emboss package was used to identify inverted repeats along the length of budding yeast centromeres. Output files in the .pal format are provided. [file peerj-08-10085-s007.zip › Supplementary_Material_S7/Cgla_CEN9_pal.out]

Palindromes of:  Cgla_CEN9 
Sequence length is: 111 
Start at position: 1
End at position: 111
Minimum length of Palindromes is: 5 
Maximum length of Palindromes is: 55 
Maximum gap between elements is: 20 
Number of mismatches allowed in Palindrome: 0


Palindromes:
12       actatt       17
         ||||||
27       tgataa       22

14       tatta       18
         |||||
40       ataat       36

28       tatta       32
         |||||
40       ataat       36

30       ttata       34
         |||||
58       aatat       54

32       atatt       36
         |||||
41       tataa       37

35       ttaat       39
         |||||
44       aatta       40

36       taatatt       42
         |||||||
64       attataa       58

47       tttata       52
         ||||||
59       aaatat       54

81       tgttt       85
         |||||
106      acaaa      102
