# Supplementary material for: Loss of inner kinetochore genes is associated with the transition to an unconventional point centromere in budding yeast
Source: PeerJ. 2020 Sep 29;8:e10085. doi: 10.7717/peerj.10085 (PMC7531349; doi:10.7717/peerj.10085)
Supplement: Supplemental Information 7 — The palindromes program from the emboss package was used to identify inverted repeats along the length of budding yeast centromeres. Output files in the .pal format are provided. [file peerj-08-10085-s007.zip › Supplementary_Material_S7/dyad_covered.txt]

Cent	Dyad_covered
Scer_CEN12	87
Scer_CEN10	85
Smik_CEN12	77
Smik_CEN10	81
Skud_CEN12	46
Skud_CEN10	64
Suva_CEN10	8
Suva_CEN12	8
Cgla_CEN4	54
Kafr_CEN5
Kafr_CEN10	39
Tpha_CEN14	105
Tpha_CEN5	55
Kpol_CEN534	48
Kpol_CEN2002	74
Zrou_CEN2	99
Tdel_CEN5	38
Klac_CEN6	108
Ecym_CEN8	104
Sklu_CEN7	101
Kthe_CEN2	56
Kwal_CEN5	28
Intergenic-KNAG0H02320-KNAG0H02310	8
Intergenic-TBLA0C06200-TBLA0C06210	53
Intergenic-CAGL0D03058g-CAGL0D03036g	58
Intergenic-NCAS0A01180-NCAS0A01190	40
Intergenic-NDAI0C02270-NDAI0C02280	61
Scer_CEN13	66
Scer_CEN15	63
Smik_CEN15	28
Smik_CEN13	61
Skud_CEN15	30
Skud_CEN13	63
Suva_CEN13	52
Suva_CEN15	43
Cgla_CEN9	49
Cgla_CEN5	32
Kafr_CEN7	28
Tpha_CEN10	62
Tpha_CEN13	95
Kpol_CEN1032	54
Kpol_CEN1037	16
Zrou_CEN3	46
Tdel_CEN7	74
Agos_CEN3	55
Ecym_CEN3	68
Sklu_CEN5	145
Kthe_CEN3	40
Kwal_CEN7	45
Intergenic-KAFR0A05130-KAFR0A05120	76
Intergenic-NCAS0D02140-NCAS0D02130	80
Intergenic-NDAI0C02650-NDAI0C02660	57
Scer_CEN7	56
Scer_CEN1	58
Smik_CEN1	71
Smik_CEN7	78
Skud_CEN1	65
Skud_CEN7	43
Suva_CEN1	37
Suva_CEN7	65
Cgla_CEN1	42
Cgla_CEN7
Tpha_CEN6	85
Tpha_CEN11	85
Kpol_CEN1062	51
Zrou_CEN7	62
Tdel_CEN6	95
Klac_CEN3	126
Agos_CEN6	97
Ecym_CEN6	113
Sklu_CEN8	147
Kthe_CEN5	49
Kwal_CEN4	27
Intergenic-NCAS0A05200-NCAS0A05210	40
Intergenic-NDAI0K02610-NDAI0K02600	159
Intergenic-KAFR0F03330-KAFR0F03320	59
Intergenic-KNAG0B05510-KNAG0B05520	40
Intergenic-KNAG0D03440-KNAG0D03430	114
Intergenic-NCAS0J01070-NCAS0J01080	206
Intergenic-NDAI0J01810-NDAI0J01820	657
Intergenic-Kpol_1025.35-Kpol_1025.36	295
Scer_CEN4	76
Scer_CEN2	59
Smik_CEN4	69
Smik_CEN2	62
Skud_CEN4	76
Skud_CEN2	46
Suva_CEN2
Suva_CEN4	58
Cgla_CEN13	63
Cgla_CEN3	32
Kafr_CEN6	16
Tpha_CEN1	107
Tpha_CEN8	73
Kpol_CEN1045	29
Kpol_CEN1036	45
Zrou_CEN1	84
Tdel_CEN4	58
Agos_CEN5	81
Ecym_CEN5	91
Sklu_CEN3	83
Kthe_CEN7	35
Kwal_CEN2	24
Intergenic-KAFR0C00770-KAFR0C00760	61
Intergenic-KLLA0E17293g-KLLA0E17271g	70
Scer_CEN14	59
Scer_CEN3	62
Smik_CEN14	63
Smik_CEN3	56
Skud_CEN14	55
Skud_CEN3	74
Suva_CEN14	45
Suva_CEN3	43
Cgla_CEN2	37
Kafr_CEN8	14
Kafr_CEN9	25
Tpha_CEN15	106
Tpha_CEN2	45
Kpol_CEN1050	60
Zrou_CEN5	72
Tdel_CEN2	51
Klac_CEN1	98
Agos_CEN1	107
Ecym_CEN1	146
Sklu_CEN4	122
Kthe_CEN8	16
Kwal_CEN8	55
Intergenic-NDAI0G04380-NDAI0G04390	136
Intergenic-NCAS0C05020-NCAS0C05030	24
Intergenic-KNAG0I01140-KNAG0I01130	10
Intergenic-CAGL0H03949g-CAGL0H03971g	61
Intergenic-KNAG0H01760-KNAG0H01770	51
Intergenic-NCAS0G03270-NCAS0G03280	46
Intergenic-NDAI0D01290-NDAI0D01300	92
Scer_CEN5	63
Scer_CEN9	92
Smik_CEN5	48
Smik_CEN9	49
Skud_CEN9	57
Skud_CEN5	36
Suva_CEN5	72
Suva_CEN9	53
Cgla_CEN8	16
Cgla_CEN10	37
Kafr_CEN11	17
Kafr_CEN12	28
Tpha_CEN9	96
Tpha_CEN12	74
Kpol_CEN499	36
Kpol_CEN312	47
Zrou_CEN4	83
Tdel_CEN8	58
Klac_CEN4	96
Agos_CEN4	93
Ecym_CEN4	121
Sklu_CEN6	108
Kthe_CEN6	61
Kwal_CEN6	52
Intergenic-TBLA0A01030-TBLA0A01040	680
Intergenic-KNAG0G01010-KNAG0G01000	33
Scer_CEN16	74
Scer_CEN6	69
Smik_CEN6	41
Smik_CEN16	39
Skud_CEN6	47
Skud_CEN16	39
Suva_CEN16	49
Suva_CEN6	29
Cgla_CEN12	44
Cgla_CEN6	12
Kafr_CEN3	16
Kafr_CEN2	34
Tpha_CEN16	75
Tpha_CEN4	115
Kpol_CEN354	47
Kpol_CEN1058	39
Zrou_CEN6	62
Tdel_CEN3	80
Klac_CEN5	118
Agos_CEN7	81
Ecym_CEN7	109
Sklu_CEN2	109
Kthe_CEN1	50
Kwal_CEN1	63
Intergenic-TBLA0C00580-TBLA0C00590	417
Intergenic-NDAI0B02180-NDAI0B02170	234
Intergenic-NCAS0B04770-NCAS0B04760	58
Intergenic-KNAG0D02430-KNAG0D02440	34
Scer_CEN11	72
Scer_CEN8	52
Smik_CEN11	58
Smik_CEN8	16
Skud_CEN8	62
Skud_CEN11	64
Suva_CEN11	56
Suva_CEN8	56
Cgla_CEN11	47
Kafr_CEN1	32
Kafr_CEN4	21
Tpha_CEN3	100
Tpha_CEN7	80
Kpol_CEN1056
Kpol_CEN1018	39
Tdel_CEN1	32
Klac_CEN2	136
Agos_CEN2	125
Ecym_CEN2	100
Sklu_CEN1	130
Kthe_CEN4	75
Kwal_CEN3	52
Intergenic-ZYRO0B01474g-ZYRO0B01496g	181
Intergenic-CAGL0L02321g-CAGL0L02299g	66
Intergenic-KNAG0A06820-KNAG0A06830	30
Intergenic-NCAS0A04980-NCAS0A04970	42
Intergenic-NDAI0K02040-NDAI0K02030	92
LC029910.1	47
LC029909.1	28
LC029908.1	37
LC029907.1	53
LC029906.1	39
LC029905.1	20
LC029904.1	61
LC029903.1	32
LC029902.1	61
LC029901.1	55
BR001269.1	148
BR001274.1	24
BR001273.1	37
BR001272.1	48
BR001271.1	33
BR001270.1	38
BR001268.1	33
BR001267.1	55
BR001266.1	36
BR001265.1	43
BR001264.1	16
