# Supplementary material for: Loss of inner kinetochore genes is associated with the transition to an unconventional point centromere in budding yeast
Source: PeerJ. 2020 Sep 29;8:e10085. doi: 10.7717/peerj.10085 (PMC7531349; doi:10.7717/peerj.10085)
Supplement: Supplemental Information 7 — The palindromes program from the emboss package was used to identify inverted repeats along the length of budding yeast centromeres. Output files in the .pal format are provided. [file peerj-08-10085-s007.zip › Supplementary_Material_S7/Ecym_CEN1_pal.out]

Palindromes of:  Ecym_CEN1 
Sequence length is: 209 
Start at position: 1
End at position: 209
Minimum length of Palindromes is: 5 
Maximum length of Palindromes is: 100 
Maximum gap between elements is: 20 
Number of mismatches allowed in Palindrome: 0


Palindromes:
14       tattt       18
         |||||
24       ataaa       20

15       attta       19
         |||||
29       taaat       25

22       atata       26
         |||||
45       tatat       41

22       atataa       27
         ||||||
43       tatatt       38

24       ataaatt       30
         |||||||
38       tatttaa       32

26       aaatt       30
         |||||
55       tttaa       51

37       attatat       43
         |||||||
53       taatata       47

41       tatat       45
         |||||
51       atata       47

49       ataat       53
         |||||
75       tatta       71

56       tttaa       60
         |||||
67       aaatt       63

57       ttaat       61
         |||||
78       aatta       74

69       atattatt       76
         ||||||||
90       tataataa       83

73       tattaa       78
         ||||||
103      ataatt       98

73       tatta       77
         |||||
89       ataat       85

74       attaa       78
         |||||
98       taatt       94

86       aatat       90
         |||||
105      ttata      101

87       atata       91
         |||||
116      tatat      112

93       attaa       97
         |||||
102      taatt       98

99       taatat      104
         ||||||
130      attata      125

101      atatt      105
         |||||
121      tataa      117

101      atatt      105
         |||||
114      tataa      110

110      aatatata      117
         ||||||||
144      ttatatat      137

110      aatata      115
         ||||||
134      ttatat      129

110      aatata      115
         ||||||
129      ttatat      124

111      atatat      116
         ||||||
141      tatata      136

112      tatat      116
         |||||
122      atata      118

113      atataatata      122
         ||||||||||
133      tatattatat      124

116      taatata      122
         |||||||
145      attatat      139

117      aatata      122
         ||||||
134      ttatat      129

118      atata      122
         |||||
141      tatat      137

124      tatat      128
         |||||
142      atata      138

124      tatat      128
         |||||
140      atata      136

128      ttatatt      134
         |||||||
161      aatataa      155

128      ttata      132
         |||||
155      aatat      151

129      tatat      133
         |||||
142      atata      138

129      tatat      133
         |||||
140      atata      136

137      tatat      141
         |||||
160      atata      156

139      tatatt      144
         ||||||
160      atataa      155

140      atatt      144
         |||||
167      tataa      163

147      atttt      151
         |||||
165      taaaa      161

148      ttttata      154
         |||||||
163      aaaatat      157

152      ataaatat      159
         ||||||||
171      tatttata      164

154      aaata      158
         |||||
173      tttat      169

158      ataaa      162
         |||||
171      tattt      167

162      aaata      166
         |||||
173      tttat      169

197      tttat      201
         |||||
208      aaata      204

200      attta      204
         |||||
209      taaat      205
