# Supplementary material for: Loss of inner kinetochore genes is associated with the transition to an unconventional point centromere in budding yeast
Source: PeerJ. 2020 Sep 29;8:e10085. doi: 10.7717/peerj.10085 (PMC7531349; doi:10.7717/peerj.10085)
Supplement: Supplemental Information 7 — The palindromes program from the emboss package was used to identify inverted repeats along the length of budding yeast centromeres. Output files in the .pal format are provided. [file peerj-08-10085-s007.zip › Supplementary_Material_S7/Ecym_CEN2_pal.out]

Palindromes of:  Ecym_CEN2 
Sequence length is: 198 
Start at position: 1
End at position: 198
Minimum length of Palindromes is: 5 
Maximum length of Palindromes is: 99 
Maximum gap between elements is: 20 
Number of mismatches allowed in Palindrome: 0


Palindromes:
12       aatata       17
         ||||||
35       ttatat       30

13       atataa       18
         ||||||
25       tatatt       20

21       tatat       25
         |||||
33       atata       29

22       atata       26
         |||||
34       tatat       30

24       ataaa       28
         |||||
51       tattt       47

26       aaaata       31
         ||||||
54       ttttat       49

28       aatat       32
         |||||
44       ttata       40

31       atatt       35
         |||||
43       tataa       39

38       aaata       42
         |||||
53       tttat       49

42       attaattt       49
         ||||||||
65       taattaaa       58

49       tatttt       54
         ||||||
73       ataaaa       68

50       atttt       54
         |||||
61       taaaa       57

53       tttta       57
         |||||
71       aaaat       67

59       aattaat       65
         |||||||
92       ttaatta       86

70       aatata       75
         ||||||
88       ttatat       83

83       tatat       87
         |||||
101      atata       97

85       tatta       89
         |||||
114      ataat      110

85       tatta       89
         |||||
111      ataat      107

105      tataa      109
         |||||
129      atatt      125

107      taata      111
         |||||
134      attat      130

110      taata      114
         |||||
134      attat      130

124      tttatat      130
         |||||||
150      aaatata      144

126      tatat      130
         |||||
140      atata      136

128      tatat      132
         |||||
148      atata      144

128      tatatt      133
         ||||||
140      atataa      135
