# Supplementary material for: Loss of inner kinetochore genes is associated with the transition to an unconventional point centromere in budding yeast
Source: PeerJ. 2020 Sep 29;8:e10085. doi: 10.7717/peerj.10085 (PMC7531349; doi:10.7717/peerj.10085)
Supplement: Supplemental Information 7 — The palindromes program from the emboss package was used to identify inverted repeats along the length of budding yeast centromeres. Output files in the .pal format are provided. [file peerj-08-10085-s007.zip › Supplementary_Material_S7/Ecym_CEN3_pal.out]

Palindromes of:  Ecym_CEN3 
Sequence length is: 208 
Start at position: 1
End at position: 208
Minimum length of Palindromes is: 5 
Maximum length of Palindromes is: 100 
Maximum gap between elements is: 20 
Number of mismatches allowed in Palindrome: 0


Palindromes:
37       tattt       41
         |||||
61       ataaa       57

41       tttaaa       46
         ||||||
59       aaattt       54

57       aaata       61
         |||||
72       tttat       68

78       atagat       83
         ||||||
103      tatcta       98

82       atatattt       89
         ||||||||
114      tatataaa      107

86       attta       90
         |||||
99       taaat       95

101      tattt      105
         |||||
111      ataaa      107

107      aaata      111
         |||||
129      tttat      125

147      ttatat      152
         ||||||
171      aatata      166

163      attat      167
         |||||
172      taata      168
