# Supplementary material for: Loss of inner kinetochore genes is associated with the transition to an unconventional point centromere in budding yeast
Source: PeerJ. 2020 Sep 29;8:e10085. doi: 10.7717/peerj.10085 (PMC7531349; doi:10.7717/peerj.10085)
Supplement: Supplemental Information 7 — The palindromes program from the emboss package was used to identify inverted repeats along the length of budding yeast centromeres. Output files in the .pal format are provided. [file peerj-08-10085-s007.zip › Supplementary_Material_S7/Ecym_CEN4_pal.out]

Palindromes of:  Ecym_CEN4 
Sequence length is: 202 
Start at position: 1
End at position: 202
Minimum length of Palindromes is: 5 
Maximum length of Palindromes is: 100 
Maximum gap between elements is: 20 
Number of mismatches allowed in Palindrome: 0


Palindromes:
14       aatatt       19
         ||||||
44       ttataa       39

15       atattaata       23
         |||||||||
49       tataattat       41

18       ttaat       22
         |||||
31       aatta       27

27       attaa       31
         |||||
47       taatt       43

38       aaatatta       45
         ||||||||
56       tttataat       49

40       atatt       44
         |||||
49       tataa       45

44       taata       48
         |||||
67       attat       63

45       aatat       49
         |||||
55       ttata       51

47       tataata       53
         |||||||
69       atattat       63

82       aaatat       87
         ||||||
93       tttata       88

85       tatat       89
         |||||
105      atata      101

86       atatatttt       94
         |||||||||
116      tatataaaa      108

87       tatatt       92
         ||||||
105      atataa      100

96       tatta      100
         |||||
108      ataat      104

100      aatata      105
         ||||||
117      ttatat      112

110      aatatatt      117
         ||||||||
144      ttatataa      137

112      tatattg      118
         |||||||
129      atataac      123

123      caatata      129
         |||||||
145      gttatat      139

126      tataat      131
         ||||||
157      atatta      152

128      taata      132
         |||||
150      attat      146

135      ctaata      140
         ||||||
151      gattat      146

139      tatatt      144
         ||||||
170      atataa      165

146      tatta      150
         |||||
168      ataat      164

146      tatta      150
         |||||
165      ataat      161

152      attat      156
         |||||
167      taata      163

155      ataaa      159
         |||||
180      tattt      176

176      tttat      180
         |||||
197      aaata      193
