# Supplementary material for: Loss of inner kinetochore genes is associated with the transition to an unconventional point centromere in budding yeast
Source: PeerJ. 2020 Sep 29;8:e10085. doi: 10.7717/peerj.10085 (PMC7531349; doi:10.7717/peerj.10085)
Supplement: Supplemental Information 7 — The palindromes program from the emboss package was used to identify inverted repeats along the length of budding yeast centromeres. Output files in the .pal format are provided. [file peerj-08-10085-s007.zip › Supplementary_Material_S7/Ecym_CEN5_pal.out]

Palindromes of:  Ecym_CEN5 
Sequence length is: 202 
Start at position: 1
End at position: 202
Minimum length of Palindromes is: 5 
Maximum length of Palindromes is: 100 
Maximum gap between elements is: 20 
Number of mismatches allowed in Palindrome: 0


Palindromes:
13       ctaaata       19
         |||||||
27       gatttat       21

16       aatat       20
         |||||
40       ttata       36

17       atatt       21
         |||||
37       tataa       33

21       tattta       26
         ||||||
36       ataaat       31

29       tataa       33
         |||||
46       atatt       42

31       taaatata       38
         ||||||||
50       atttatat       43

35       tatatt       40
         ||||||
64       atataa       59

37       tattat       42
         ||||||
67       ataata       62

39       ttattatatttaa       51
         |||||||||||||
68       aataatataaatt       56

55       tttaa       59
         |||||
79       aaatt       75

63       taataaa       69
         |||||||
77       attattt       71

64       aataaa       69
         ||||||
89       ttattt       84

70       cttta       74
         |||||
80       gaaat       76

81       cattt       85
         |||||
102      gtaaa       98

121      ctatat      126
         ||||||
143      gatata      138

138      atata      142
         |||||
155      tatat      151

149      tttatat      155
         |||||||
172      aaatata      166
