# Supplementary material for: Loss of inner kinetochore genes is associated with the transition to an unconventional point centromere in budding yeast
Source: PeerJ. 2020 Sep 29;8:e10085. doi: 10.7717/peerj.10085 (PMC7531349; doi:10.7717/peerj.10085)
Supplement: Supplemental Information 7 — The palindromes program from the emboss package was used to identify inverted repeats along the length of budding yeast centromeres. Output files in the .pal format are provided. [file peerj-08-10085-s007.zip › Supplementary_Material_S7/Ecym_CEN6_pal.out]

Palindromes of:  Ecym_CEN6 
Sequence length is: 197 
Start at position: 1
End at position: 197
Minimum length of Palindromes is: 5 
Maximum length of Palindromes is: 98 
Maximum gap between elements is: 20 
Number of mismatches allowed in Palindrome: 0


Palindromes:
5        gtgata       10
         ||||||
27       cactat       22

9        tatattt       15
         |||||||
42       atataaa       36

9        tatattt       15
         |||||||
36       atataaa       30

29       taaata       34
         ||||||
50       atttat       45

30       aaatat       35
         ||||||
56       tttata       51

35       taaata       40
         ||||||
50       atttat       45

36       aaatat       41
         ||||||
56       tttata       51

41       taatt       45
         |||||
64       attaa       60

42       aatta       46
         |||||
67       ttaat       63

47       tttaa       51
         |||||
60       aaatt       56

48       ttaat       52
         |||||
65       aatta       61

50       aatat       54
         |||||
74       ttata       70

53       atttt       57
         |||||
62       taaaa       58

56       ttaaaattaat       66
         |||||||||||
93       aattttaatta       83

70       atatt       74
         |||||
96       tataa       92

80       tatat       84
         |||||
103      atata       99

80       tatat       84
         |||||
101      atata       97

80       tatat       84
         |||||
99       atata       95

80       tatattaa       87
         ||||||||
97       atataatt       90

84       ttaattt       90
         |||||||
114      aattaaa      108

89       tttaat       94
         ||||||
115      aaatta      110

92       aatat       96
         |||||
119      ttata      115

93       atatat       98
         ||||||
104      tatata       99

93       atata       97
         |||||
102      tatat       98

95       atata       99
         |||||
104      tatat      100

145      acaaaa      150
         ||||||
170      tgtttt      165

148      aaaat      152
         |||||
168      tttta      164

149      aaata      153
         |||||
160      tttat      156

164      atttt      168
         |||||
191      taaaa      187
