# Supplementary material for: Loss of inner kinetochore genes is associated with the transition to an unconventional point centromere in budding yeast
Source: PeerJ. 2020 Sep 29;8:e10085. doi: 10.7717/peerj.10085 (PMC7531349; doi:10.7717/peerj.10085)
Supplement: Supplemental Information 7 — The palindromes program from the emboss package was used to identify inverted repeats along the length of budding yeast centromeres. Output files in the .pal format are provided. [file peerj-08-10085-s007.zip › Supplementary_Material_S7/Ecym_CEN7_pal.out]

Palindromes of:  Ecym_CEN7 
Sequence length is: 199 
Start at position: 1
End at position: 199
Minimum length of Palindromes is: 5 
Maximum length of Palindromes is: 99 
Maximum gap between elements is: 20 
Number of mismatches allowed in Palindrome: 0


Palindromes:
14       aaaaata       20
         |||||||
45       tttttat       39

17       aatat       21
         |||||
39       ttata       35

20       ataaa       24
         |||||
48       tattt       44

31       aaaaa       35
         |||||
46       ttttt       42

31       aaaaata       37
         |||||||
45       tttttat       39

37       attattt       43
         |||||||
56       taataaa       50

40       atttt       44
         |||||
62       taaaa       58

42       ttttta       47
         ||||||
73       aaaaat       68

43       tttta       47
         |||||
61       aaaat       57

45       ttatt       49
         |||||
55       aataa       51

52       ataatt       57
         ||||||
77       tattaa       72

52       ataatt       57
         ||||||
65       tattaa       60

72       aatta       76
         |||||
93       ttaat       89

83       tcttattaa       91
         |||||||||
113      agaataatt      105

85       ttattaa       91
         |||||||
98       aataatt       92

91       attaa       95
         |||||
109      taatt      105

96       taaaat      101
         ||||||
107      atttta      102

106      taata      110
         |||||
135      attat      131

120      ataata      125
         ||||||
136      tattat      131

123      ataata      128
         ||||||
136      tattat      131

132      attataat      139
         ||||||||
164      taatatta      157

156      tatta      160
         |||||
169      ataat      165
