# Supplementary material for: Loss of inner kinetochore genes is associated with the transition to an unconventional point centromere in budding yeast
Source: PeerJ. 2020 Sep 29;8:e10085. doi: 10.7717/peerj.10085 (PMC7531349; doi:10.7717/peerj.10085)
Supplement: Supplemental Information 7 — The palindromes program from the emboss package was used to identify inverted repeats along the length of budding yeast centromeres. Output files in the .pal format are provided. [file peerj-08-10085-s007.zip › Supplementary_Material_S7/Ecym_CEN8_pal.out]

Palindromes of:  Ecym_CEN8 
Sequence length is: 200 
Start at position: 1
End at position: 200
Minimum length of Palindromes is: 5 
Maximum length of Palindromes is: 100 
Maximum gap between elements is: 20 
Number of mismatches allowed in Palindrome: 0


Palindromes:
23       aattat       28
         ||||||
43       ttaata       38

24       attata       29
         ||||||
51       taatat       46

24       attat       28
         |||||
35       taata       31

31       ataataa       37
         |||||||
48       tattatt       42

31       ataat       35
         |||||
45       tatta       41

32       taataaa       38
         |||||||
59       attattt       53

37       aataa       41
         |||||
58       ttatt       54

37       aataa       41
         |||||
46       ttatt       42

38       ataat       42
         |||||
48       tatta       44

39       taatt       43
         |||||
65       attaa       61

41       attat       45
         |||||
51       taata       47

56       attaa       60
         |||||
67       taatt       63

61       aattaat       67
         |||||||
94       ttaatta       88

63       ttaat       67
         |||||
77       aatta       73

69       atata       73
         |||||
89       tatat       85

73       attaa       77
         |||||
93       taatt       89

86       atatt       90
         |||||
113      tataa      109

89       ttaat       93
         |||||
99       aatta       95

91       aattatt       97
         |||||||
105      ttaataa       99

96       ttaaa      100
         |||||
109      aattt      105

103      atttt      107
         |||||
125      taaaa      121

133      attctt      138
         ||||||
164      taagaa      159

154      aatata      159
         ||||||
180      ttatat      175

162      aatata      167
         ||||||
180      ttatat      175
