# Supplementary material for: Loss of inner kinetochore genes is associated with the transition to an unconventional point centromere in budding yeast
Source: PeerJ. 2020 Sep 29;8:e10085. doi: 10.7717/peerj.10085 (PMC7531349; doi:10.7717/peerj.10085)
Supplement: Supplemental Information 7 — The palindromes program from the emboss package was used to identify inverted repeats along the length of budding yeast centromeres. Output files in the .pal format are provided. [file peerj-08-10085-s007.zip › Supplementary_Material_S7/Intergenic-CAGL0D03058g-CAGL0D03036g_pal.out]

Palindromes of:  Intergenic-CAGL0D03058g-CAGL0D03036g 
Sequence length is: 429 
Start at position: 1
End at position: 429
Minimum length of Palindromes is: 5 
Maximum length of Palindromes is: 100 
Maximum gap between elements is: 20 
Number of mismatches allowed in Palindrome: 0


Palindromes:
1        atatg        5
         |||||
12       tatac        8

33       tagta       37
         |||||
54       atcat       50

82       ttattc       87
         ||||||
93       aataag       88

83       tattc       87
         |||||
110      ataag      106

120      atcgg      124
         |||||
134      tagcc      130

254      tgatc      258
         |||||
279      actag      275

274      tgatc      278
         |||||
289      actag      285

290      gttat      294
         |||||
310      caata      306
