# Supplementary material for: Loss of inner kinetochore genes is associated with the transition to an unconventional point centromere in budding yeast
Source: PeerJ. 2020 Sep 29;8:e10085. doi: 10.7717/peerj.10085 (PMC7531349; doi:10.7717/peerj.10085)
Supplement: Supplemental Information 7 — The palindromes program from the emboss package was used to identify inverted repeats along the length of budding yeast centromeres. Output files in the .pal format are provided. [file peerj-08-10085-s007.zip › Supplementary_Material_S7/Intergenic-CAGL0H03949g-CAGL0H03971g_pal.out]

Palindromes of:  Intergenic-CAGL0H03949g-CAGL0H03971g 
Sequence length is: 299 
Start at position: 1
End at position: 299
Minimum length of Palindromes is: 5 
Maximum length of Palindromes is: 100 
Maximum gap between elements is: 20 
Number of mismatches allowed in Palindrome: 0


Palindromes:
79       gatta       83
         |||||
91       ctaat       87

95       aatac       99
         |||||
114      ttatg      110

104      aatta      108
         |||||
118      ttaat      114

143      tagtt      147
         |||||
155      atcaa      151

168      attaa      172
         |||||
177      taatt      173

180      tttcg      184
         |||||
197      aaagc      193

211      atatatg      217
         |||||||
227      tatatac      221

212      tatat      216
         |||||
228      atata      224
