# Supplementary material for: Loss of inner kinetochore genes is associated with the transition to an unconventional point centromere in budding yeast
Source: PeerJ. 2020 Sep 29;8:e10085. doi: 10.7717/peerj.10085 (PMC7531349; doi:10.7717/peerj.10085)
Supplement: Supplemental Information 7 — The palindromes program from the emboss package was used to identify inverted repeats along the length of budding yeast centromeres. Output files in the .pal format are provided. [file peerj-08-10085-s007.zip › Supplementary_Material_S7/Intergenic-CAGL0L02321g-CAGL0L02299g_pal.out]

Palindromes of:  Intergenic-CAGL0L02321g-CAGL0L02299g 
Sequence length is: 643 
Start at position: 1
End at position: 643
Minimum length of Palindromes is: 5 
Maximum length of Palindromes is: 100 
Maximum gap between elements is: 20 
Number of mismatches allowed in Palindrome: 0


Palindromes:
63       ttctaa       68
         ||||||
87       aagatt       82

151      tggga      155
         |||||
179      accct      175

184      ctggt      188
         |||||
211      gacca      207

184      ctggt      188
         |||||
197      gacca      193

261      gcttcc      266
         ||||||
285      cgaagg      280

349      agtct      353
         |||||
372      tcaga      368

586      ataaa      590
         |||||
598      tattt      594

590      acttt      594
         |||||
605      tgaaa      601

594      tttat      598
         |||||
603      aaata      599
