# Supplementary material for: Loss of inner kinetochore genes is associated with the transition to an unconventional point centromere in budding yeast
Source: PeerJ. 2020 Sep 29;8:e10085. doi: 10.7717/peerj.10085 (PMC7531349; doi:10.7717/peerj.10085)
Supplement: Supplemental Information 7 — The palindromes program from the emboss package was used to identify inverted repeats along the length of budding yeast centromeres. Output files in the .pal format are provided. [file peerj-08-10085-s007.zip › Supplementary_Material_S7/Intergenic-KAFR0A05130-KAFR0A05120_pal.out]

Palindromes of:  Intergenic-KAFR0A05130-KAFR0A05120 
Sequence length is: 172 
Start at position: 1
End at position: 172
Minimum length of Palindromes is: 5 
Maximum length of Palindromes is: 86 
Maximum gap between elements is: 20 
Number of mismatches allowed in Palindrome: 0


Palindromes:
2        ttgta        6
         |||||
31       aacat       27

34       gtggc       38
         |||||
47       caccg       43

49       aaatt       53
         |||||
67       tttaa       63

55       tttta       59
         |||||
74       aaaat       70

69       ataaa       73
         |||||
94       tattt       90

71       aaaaa       75
         |||||
98       ttttt       94

72       aaaaata       78
         |||||||
98       tttttat       92

74       aaata       78
         |||||
92       tttat       88

75       aatat       79
         |||||
85       ttata       81

78       ataata       83
         ||||||
90       tattat       85

78       ataat       82
         |||||
87       tatta       83

89       attta       93
         |||||
114      taaat      110

130      attat      134
         |||||
158      taata      154

153      aataat      158
         ||||||
164      ttatta      159

154      ataata      159
         ||||||
166      tattat      161
