# Supplementary material for: Loss of inner kinetochore genes is associated with the transition to an unconventional point centromere in budding yeast
Source: PeerJ. 2020 Sep 29;8:e10085. doi: 10.7717/peerj.10085 (PMC7531349; doi:10.7717/peerj.10085)
Supplement: Supplemental Information 7 — The palindromes program from the emboss package was used to identify inverted repeats along the length of budding yeast centromeres. Output files in the .pal format are provided. [file peerj-08-10085-s007.zip › Supplementary_Material_S7/Intergenic-KAFR0C00770-KAFR0C00760_pal.out]

Palindromes of:  Intergenic-KAFR0C00770-KAFR0C00760 
Sequence length is: 294 
Start at position: 1
End at position: 294
Minimum length of Palindromes is: 5 
Maximum length of Palindromes is: 100 
Maximum gap between elements is: 20 
Number of mismatches allowed in Palindrome: 0


Palindromes:
13       attgt       17
         |||||
29       taaca       25

57       tatat       61
         |||||
79       atata       75

85       tttta       89
         |||||
100      aaaat       96

94       tttaaaa      100
         |||||||
116      aaatttt      110

107      aattt      111
         |||||
128      ttaaa      124

108      attttt      113
         ||||||
122      taaaaa      117

109      ttttt      113
         |||||
120      aaaaa      116

109      ttttt      113
         |||||
119      aaaaa      115

109      ttttt      113
         |||||
118      aaaaa      114

114      aaaaaaaa      121
         ||||||||
148      tttttttt      141

114      aaaaaaaa      121
         ||||||||
147      tttttttt      140

114      aaaaaaaa      121
         ||||||||
146      tttttttt      139

114      aaaaaaaa      121
         ||||||||
145      tttttttt      138

114      aaaaaaaat      122
         |||||||||
144      tttttttta      136

124      aaatta      129
         ||||||
139      tttaat      134
