# Supplementary material for: Loss of inner kinetochore genes is associated with the transition to an unconventional point centromere in budding yeast
Source: PeerJ. 2020 Sep 29;8:e10085. doi: 10.7717/peerj.10085 (PMC7531349; doi:10.7717/peerj.10085)
Supplement: Supplemental Information 7 — The palindromes program from the emboss package was used to identify inverted repeats along the length of budding yeast centromeres. Output files in the .pal format are provided. [file peerj-08-10085-s007.zip › Supplementary_Material_S7/Intergenic-KAFR0F03330-KAFR0F03320_pal.out]

Palindromes of:  Intergenic-KAFR0F03330-KAFR0F03320 
Sequence length is: 309 
Start at position: 1
End at position: 309
Minimum length of Palindromes is: 5 
Maximum length of Palindromes is: 100 
Maximum gap between elements is: 20 
Number of mismatches allowed in Palindrome: 0


Palindromes:
92       ttttc       96
         |||||
112      aaaag      108

122      ataaa      126
         |||||
138      tattt      134

133      gttta      137
         |||||
150      caaat      146

176      ctcct      180
         |||||
201      gagga      197

212      tatata      217
         ||||||
243      atatat      238

212      tatatatat      220
         |||||||||
229      atatatata      221

212      tatatata      219
         ||||||||
227      atatatat      220

212      tatatat      218
         |||||||
225      atatata      219

212      tatata      217
         ||||||
223      atatat      218

212      tatat      216
         |||||
221      atata      217

213      atatatata      221
         |||||||||
230      tatatatat      222

214      tatata      219
         ||||||
243      atatat      238

215      atatatat      222
         ||||||||
230      tatatata      223

216      tatata      221
         ||||||
243      atatat      238

217      atatata      223
         |||||||
230      tatatat      224

218      tatata      223
         ||||||
243      atatat      238

219      atatat      224
         ||||||
230      tatata      225

220      tatata      225
         ||||||
243      atatat      238

221      atata      225
         |||||
230      tatat      226

222      tatata      227
         ||||||
243      atatat      238

224      tatata      229
         ||||||
243      atatat      238

226      tatat      230
         |||||
243      atata      239

243      aagaa      247
         |||||
255      ttctt      251
