# Supplementary material for: Loss of inner kinetochore genes is associated with the transition to an unconventional point centromere in budding yeast
Source: PeerJ. 2020 Sep 29;8:e10085. doi: 10.7717/peerj.10085 (PMC7531349; doi:10.7717/peerj.10085)
Supplement: Supplemental Information 7 — The palindromes program from the emboss package was used to identify inverted repeats along the length of budding yeast centromeres. Output files in the .pal format are provided. [file peerj-08-10085-s007.zip › Supplementary_Material_S7/Intergenic-KLLA0E17293g-KLLA0E17271g_pal.out]

Palindromes of:  Intergenic-KLLA0E17293g-KLLA0E17271g 
Sequence length is: 418 
Start at position: 1
End at position: 418
Minimum length of Palindromes is: 5 
Maximum length of Palindromes is: 100 
Maximum gap between elements is: 20 
Number of mismatches allowed in Palindrome: 0


Palindromes:
9        atgga       13
         |||||
28       tacct       24

37       ttact       41
         |||||
61       aatga       57

93       cagttgc       99
         |||||||
110      gtcaacg      104

158      gacac      162
         |||||
179      ctgtg      175

196      tttcgt      201
         ||||||
208      aaagca      203

223      aacgt      227
         |||||
247      ttgca      243

250      gtttg      254
         |||||
263      caaac      259

343      gatat      347
         |||||
364      ctata      360
