# Supplementary material for: Loss of inner kinetochore genes is associated with the transition to an unconventional point centromere in budding yeast
Source: PeerJ. 2020 Sep 29;8:e10085. doi: 10.7717/peerj.10085 (PMC7531349; doi:10.7717/peerj.10085)
Supplement: Supplemental Information 7 — The palindromes program from the emboss package was used to identify inverted repeats along the length of budding yeast centromeres. Output files in the .pal format are provided. [file peerj-08-10085-s007.zip › Supplementary_Material_S7/Intergenic-KNAG0A06820-KNAG0A06830_pal.out]

Palindromes of:  Intergenic-KNAG0A06820-KNAG0A06830 
Sequence length is: 318 
Start at position: 1
End at position: 318
Minimum length of Palindromes is: 5 
Maximum length of Palindromes is: 100 
Maximum gap between elements is: 20 
Number of mismatches allowed in Palindrome: 0


Palindromes:
60       gcggga       65
         ||||||
85       cgccct       80

61       cggga       65
         |||||
78       gccct       74

103      actct      107
         |||||
126      tgaga      122

296      cgggc      300
         |||||
318      gcccg      314
