# Supplementary material for: Loss of inner kinetochore genes is associated with the transition to an unconventional point centromere in budding yeast
Source: PeerJ. 2020 Sep 29;8:e10085. doi: 10.7717/peerj.10085 (PMC7531349; doi:10.7717/peerj.10085)
Supplement: Supplemental Information 7 — The palindromes program from the emboss package was used to identify inverted repeats along the length of budding yeast centromeres. Output files in the .pal format are provided. [file peerj-08-10085-s007.zip › Supplementary_Material_S7/Intergenic-KNAG0D02430-KNAG0D02440_pal.out]

Palindromes of:  Intergenic-KNAG0D02430-KNAG0D02440 
Sequence length is: 216 
Start at position: 1
End at position: 216
Minimum length of Palindromes is: 5 
Maximum length of Palindromes is: 100 
Maximum gap between elements is: 20 
Number of mismatches allowed in Palindrome: 0


Palindromes:
30       tcttt       34
         |||||
59       agaaa       55

61       tatttt       66
         ||||||
80       ataaaa       75

75       aaaat       79
         |||||
104      tttta      100

75       aaaat       79
         |||||
84       tttta       80

80       atttt       84
         |||||
101      taaaa       97

97       aaaat      101
         |||||
118      tttta      114
