# Supplementary material for: Loss of inner kinetochore genes is associated with the transition to an unconventional point centromere in budding yeast
Source: PeerJ. 2020 Sep 29;8:e10085. doi: 10.7717/peerj.10085 (PMC7531349; doi:10.7717/peerj.10085)
Supplement: Supplemental Information 7 — The palindromes program from the emboss package was used to identify inverted repeats along the length of budding yeast centromeres. Output files in the .pal format are provided. [file peerj-08-10085-s007.zip › Supplementary_Material_S7/Intergenic-KNAG0D03440-KNAG0D03430_pal.out]

Palindromes of:  Intergenic-KNAG0D03440-KNAG0D03430 
Sequence length is: 643 
Start at position: 1
End at position: 643
Minimum length of Palindromes is: 5 
Maximum length of Palindromes is: 100 
Maximum gap between elements is: 20 
Number of mismatches allowed in Palindrome: 0


Palindromes:
64       attagt       69
         ||||||
86       taatca       81

125      atagaa      130
         ||||||
152      tatctt      147

163      tgtgaa      168
         ||||||
178      acactt      173

222      ttacc      226
         |||||
242      aatgg      238

280      gaagtt      285
         ||||||
306      cttcaa      301

299      tgaac      303
         |||||
328      acttg      324

475      gcttttt      481
         |||||||
492      cgaaaaa      486

495      tcgtt      499
         |||||
518      agcaa      514

508      tcgtt      512
         |||||
518      agcaa      514

518      aagaaa      523
         ||||||
537      ttcttt      532

532      tttct      536
         |||||
560      aaaga      556

558      aaaatgaag      566
         |||||||||
584      ttttacttc      576

620      tatcg      624
         |||||
642      atagc      638
