# Supplementary material for: Loss of inner kinetochore genes is associated with the transition to an unconventional point centromere in budding yeast
Source: PeerJ. 2020 Sep 29;8:e10085. doi: 10.7717/peerj.10085 (PMC7531349; doi:10.7717/peerj.10085)
Supplement: Supplemental Information 7 — The palindromes program from the emboss package was used to identify inverted repeats along the length of budding yeast centromeres. Output files in the .pal format are provided. [file peerj-08-10085-s007.zip › Supplementary_Material_S7/Intergenic-KNAG0H01760-KNAG0H01770_pal.out]

Palindromes of:  Intergenic-KNAG0H01760-KNAG0H01770 
Sequence length is: 421 
Start at position: 1
End at position: 421
Minimum length of Palindromes is: 5 
Maximum length of Palindromes is: 100 
Maximum gap between elements is: 20 
Number of mismatches allowed in Palindrome: 0


Palindromes:
121      catta      125
         |||||
150      gtaat      146

186      cactg      190
         |||||
202      gtgac      198

228      taattg      233
         ||||||
247      attaac      242

237      atgta      241
         |||||
264      tacat      260

252      tatgta      257
         ||||||
265      atacat      260

394      tgggg      398
         |||||
408      acccc      404

396      ggggc      400
         |||||
407      ccccg      403
