# Supplementary material for: Loss of inner kinetochore genes is associated with the transition to an unconventional point centromere in budding yeast
Source: PeerJ. 2020 Sep 29;8:e10085. doi: 10.7717/peerj.10085 (PMC7531349; doi:10.7717/peerj.10085)
Supplement: Supplemental Information 7 — The palindromes program from the emboss package was used to identify inverted repeats along the length of budding yeast centromeres. Output files in the .pal format are provided. [file peerj-08-10085-s007.zip › Supplementary_Material_S7/Intergenic-Kpol_1025.35-Kpol_1025.36_pal.out]

Palindromes of:  Intergenic-Kpol_1025.35-Kpol_1025.36 
Sequence length is: 1256 
Start at position: 1
End at position: 1256
Minimum length of Palindromes is: 5 
Maximum length of Palindromes is: 100 
Maximum gap between elements is: 20 
Number of mismatches allowed in Palindrome: 0


Palindromes:
47       tcaat       51
         |||||
57       agtta       53

85       aaata       89
         |||||
111      tttat      107

87       atataaa       93
         |||||||
115      tatattt      109

93       aaataa       98
         ||||||
111      tttatt      106

107      tattt      111
         |||||
127      ataaa      123

111      tatat      115
         |||||
129      atata      125

113      tatat      117
         |||||
129      atata      125

144      tcaatt      149
         ||||||
159      agttaa      154

149      tcgtt      153
         |||||
175      agcaa      171

154      aattg      158
         |||||
165      ttaac      161

177      taaaaag      183
         |||||||
192      atttttc      186

198      ataaa      202
         |||||
213      tattt      209

218      ctttaa      223
         ||||||
241      gaaatt      236

227      aatta      231
         |||||
236      ttaat      232

284      attat      288
         |||||
302      taata      298

298      ataat      302
         |||||
314      tatta      310

367      tcgaacac      374
         ||||||||
390      agcttgtg      383

403      cttttt      408
         ||||||
427      gaaaaa      422

405      ttttt      409
         |||||
426      aaaaa      422

406      ttttt      410
         |||||
426      aaaaa      422

407      ttttt      411
         |||||
426      aaaaa      422

408      tttttc      413
         ||||||
426      aaaaag      421

413      cttttt      418
         ||||||
427      gaaaaa      422

415      ttttt      419
         |||||
426      aaaaa      422

416      ttttt      420
         |||||
426      aaaaa      422

422      aaaaa      426
         |||||
449      ttttt      445

422      aaaaa      426
         |||||
448      ttttt      444

422      aaaaag      427
         ||||||
447      tttttc      442

469      ttttt      473
         |||||
481      aaaaa      477

575      gatag      579
         |||||
592      ctatc      588

576      atagat      581
         ||||||
595      tatcta      590

648      catccaa      654
         |||||||
678      gtaggtt      672

660      aatcaaaat      668
         |||||||||
697      ttagtttta      689

701      tatat      705
         |||||
729      atata      725

701      tatatatatata      712
         ||||||||||||
724      atatatatatat      713

701      tatatatatat      711
         |||||||||||
722      atatatatata      712

701      tatatatata      710
         ||||||||||
720      atatatatat      711

701      tatatatat      709
         |||||||||
718      atatatata      710

701      tatatata      708
         ||||||||
716      atatatat      709

701      tatatat      707
         |||||||
714      atatata      708

701      tatata      706
         ||||||
712      atatat      707

701      tatat      705
         |||||
710      atata      706

703      tatat      707
         |||||
729      atata      725

703      tatatatatat      713
         |||||||||||
724      atatatatata      714

705      tatat      709
         |||||
729      atata      725

705      tatatatata      714
         ||||||||||
724      atatatatat      715

707      tatat      711
         |||||
729      atata      725

707      tatatatat      715
         |||||||||
724      atatatata      716

709      tatat      713
         |||||
729      atata      725

709      tatatata      716
         ||||||||
724      atatatat      717

711      tatat      715
         |||||
729      atata      725

711      tatatat      717
         |||||||
724      atatata      718

713      tatat      717
         |||||
729      atata      725

713      tatata      718
         ||||||
724      atatat      719

715      tatat      719
         |||||
729      atata      725

715      tatat      719
         |||||
724      atata      720

717      tatat      721
         |||||
729      atata      725

719      tatat      723
         |||||
729      atata      725

802      gatat      806
         |||||
812      ctata      808

820      gccaa      824
         |||||
840      cggtt      836

834      ttttg      838
         |||||
844      aaaac      840

974      agcaa      978
         |||||
995      tcgtt      991

1057     ttttc     1061
         |||||
1082     aaaag     1078

1065     cttatt     1070
         ||||||
1077     gaataa     1072

1133     gttac     1137
         |||||
1143     caatg     1139

1246     tttaa     1250
         |||||
1256     aaatt     1252
