# Supplementary material for: Loss of inner kinetochore genes is associated with the transition to an unconventional point centromere in budding yeast
Source: PeerJ. 2020 Sep 29;8:e10085. doi: 10.7717/peerj.10085 (PMC7531349; doi:10.7717/peerj.10085)
Supplement: Supplemental Information 7 — The palindromes program from the emboss package was used to identify inverted repeats along the length of budding yeast centromeres. Output files in the .pal format are provided. [file peerj-08-10085-s007.zip › Supplementary_Material_S7/Intergenic-NCAS0A01180-NCAS0A01190_pal.out]

Palindromes of:  Intergenic-NCAS0A01180-NCAS0A01190 
Sequence length is: 174 
Start at position: 1
End at position: 174
Minimum length of Palindromes is: 5 
Maximum length of Palindromes is: 87 
Maximum gap between elements is: 20 
Number of mismatches allowed in Palindrome: 0


Palindromes:
1        atata        5
         |||||
18       tatat       14

1        atata        5
         |||||
16       tatat       12

13       atata       17
         |||||
41       tatat       37

21       ctttaaa       27
         |||||||
48       gaaattt       42

21       cttta       25
         |||||
35       gaaat       31

29       tataa       33
         |||||
40       atatt       36

97       taatt      101
         |||||
115      attaa      111
