# Supplementary material for: Loss of inner kinetochore genes is associated with the transition to an unconventional point centromere in budding yeast
Source: PeerJ. 2020 Sep 29;8:e10085. doi: 10.7717/peerj.10085 (PMC7531349; doi:10.7717/peerj.10085)
Supplement: Supplemental Information 7 — The palindromes program from the emboss package was used to identify inverted repeats along the length of budding yeast centromeres. Output files in the .pal format are provided. [file peerj-08-10085-s007.zip › Supplementary_Material_S7/Intergenic-NCAS0A04980-NCAS0A04970_pal.out]

Palindromes of:  Intergenic-NCAS0A04980-NCAS0A04970 
Sequence length is: 425 
Start at position: 1
End at position: 425
Minimum length of Palindromes is: 5 
Maximum length of Palindromes is: 100 
Maximum gap between elements is: 20 
Number of mismatches allowed in Palindrome: 0


Palindromes:
72       ctttaa       77
         ||||||
84       gaaatt       79

90       acact       94
         |||||
109      tgtga      105

144      tgtat      148
         |||||
163      acata      159

174      caatt      178
         |||||
200      gttaa      196

309      gtata      313
         |||||
338      catat      334
