# Supplementary material for: Loss of inner kinetochore genes is associated with the transition to an unconventional point centromere in budding yeast
Source: PeerJ. 2020 Sep 29;8:e10085. doi: 10.7717/peerj.10085 (PMC7531349; doi:10.7717/peerj.10085)
Supplement: Supplemental Information 7 — The palindromes program from the emboss package was used to identify inverted repeats along the length of budding yeast centromeres. Output files in the .pal format are provided. [file peerj-08-10085-s007.zip › Supplementary_Material_S7/Intergenic-NCAS0B04770-NCAS0B04760_pal.out]

Palindromes of:  Intergenic-NCAS0B04770-NCAS0B04760 
Sequence length is: 252 
Start at position: 1
End at position: 252
Minimum length of Palindromes is: 5 
Maximum length of Palindromes is: 100 
Maximum gap between elements is: 20 
Number of mismatches allowed in Palindrome: 0


Palindromes:
10       atata       14
         |||||
39       tatat       35

124      tcaaa      128
         |||||
138      agttt      134

131      aatttt      136
         ||||||
146      ttaaaa      141

138      aagaaaa      144
         |||||||
151      ttctttt      145

150      ttgtt      154
         |||||
163      aacaa      159

150      ttgtt      154
         |||||
159      aacaa      155

204      aattc      208
         |||||
215      ttaag      211

224      ctttg      228
         |||||
243      gaaac      239
