# Supplementary material for: Loss of inner kinetochore genes is associated with the transition to an unconventional point centromere in budding yeast
Source: PeerJ. 2020 Sep 29;8:e10085. doi: 10.7717/peerj.10085 (PMC7531349; doi:10.7717/peerj.10085)
Supplement: Supplemental Information 7 — The palindromes program from the emboss package was used to identify inverted repeats along the length of budding yeast centromeres. Output files in the .pal format are provided. [file peerj-08-10085-s007.zip › Supplementary_Material_S7/Intergenic-NCAS0D02140-NCAS0D02130_pal.out]

Palindromes of:  Intergenic-NCAS0D02140-NCAS0D02130 
Sequence length is: 293 
Start at position: 1
End at position: 293
Minimum length of Palindromes is: 5 
Maximum length of Palindromes is: 100 
Maximum gap between elements is: 20 
Number of mismatches allowed in Palindrome: 0


Palindromes:
1        atata        5
         |||||
17       tatat       13

2        tatat        6
         |||||
18       atata       14

11       actat       15
         |||||
20       tgata       16

17       tagtac       22
         ||||||
44       atcatg       39

51       gaaat       55
         |||||
62       cttta       58

138      ctcttga      144
         |||||||
155      gagaact      149

151      aagag      155
         |||||
173      ttctc      169

226      tatgt      230
         |||||
242      ataca      238

241      tattat      246
         ||||||
258      ataata      253

251      tgata      255
         |||||
280      actat      276

251      tgata      255
         |||||
274      actat      270

265      attgat      270
         ||||||
276      taacta      271

266      ttgatat      272
         |||||||
281      aactata      275
