# Supplementary material for: Loss of inner kinetochore genes is associated with the transition to an unconventional point centromere in budding yeast
Source: PeerJ. 2020 Sep 29;8:e10085. doi: 10.7717/peerj.10085 (PMC7531349; doi:10.7717/peerj.10085)
Supplement: Supplemental Information 7 — The palindromes program from the emboss package was used to identify inverted repeats along the length of budding yeast centromeres. Output files in the .pal format are provided. [file peerj-08-10085-s007.zip › Supplementary_Material_S7/Intergenic-NCAS0G03270-NCAS0G03280_pal.out]

Palindromes of:  Intergenic-NCAS0G03270-NCAS0G03280 
Sequence length is: 165 
Start at position: 1
End at position: 165
Minimum length of Palindromes is: 5 
Maximum length of Palindromes is: 82 
Maximum gap between elements is: 20 
Number of mismatches allowed in Palindrome: 0


Palindromes:
46       taagt       50
         |||||
66       attca       62

81       tattg       85
         |||||
107      ataac      103

88       aaaaa       92
         |||||
114      ttttt      110

88       aaaaa       92
         |||||
113      ttttt      109

88       aaaaa       92
         |||||
112      ttttt      108

112      tttat      116
         |||||
123      aaata      119

119      ataaa      123
         |||||
136      tattt      132

131      ttttata      137
         |||||||
147      aaaatat      141
