# Supplementary material for: Loss of inner kinetochore genes is associated with the transition to an unconventional point centromere in budding yeast
Source: PeerJ. 2020 Sep 29;8:e10085. doi: 10.7717/peerj.10085 (PMC7531349; doi:10.7717/peerj.10085)
Supplement: Supplemental Information 7 — The palindromes program from the emboss package was used to identify inverted repeats along the length of budding yeast centromeres. Output files in the .pal format are provided. [file peerj-08-10085-s007.zip › Supplementary_Material_S7/Intergenic-NCAS0J01070-NCAS0J01080_pal.out]

Palindromes of:  Intergenic-NCAS0J01070-NCAS0J01080 
Sequence length is: 589 
Start at position: 1
End at position: 589
Minimum length of Palindromes is: 5 
Maximum length of Palindromes is: 100 
Maximum gap between elements is: 20 
Number of mismatches allowed in Palindrome: 0


Palindromes:
12       tcaat       16
         |||||
37       agtta       33

37       attat       41
         |||||
57       taata       53

39       tatgta       44
         ||||||
53       atacat       48

86       taatt       90
         |||||
106      attaa      102

108      ataaa      112
         |||||
127      tattt      123

109      taaaa      113
         |||||
137      atttt      133

128      ataact      133
         ||||||
154      tattga      149

143      cataata      149
         |||||||
176      gtattat      170

166      tcaat      170
         |||||
191      agtta      187

221      tttgc      225
         |||||
238      aaacg      234

238      attttg      243
         ||||||
266      taaaac      261

273      ttaaa      277
         |||||
296      aattt      292

320      tttta      324
         |||||
347      aaaat      343

331      taata      335
         |||||
344      attat      340

337      atatatta      344
         ||||||||
360      tatataat      353

338      tatat      342
         |||||
361      atata      357

346      aatta      350
         |||||
364      ttaat      360

351      gataat      356
         ||||||
367      ctatta      362

371      tatgaaaaa      379
         |||||||||
404      atacttttt      396

375      aaaaa      379
         |||||
399      ttttt      395

375      aaaaa      379
         |||||
387      ttttt      383

375      aaaaac      380
         ||||||
386      tttttg      381

388      aaatt      392
         |||||
397      tttaa      393

417      tttct      421
         |||||
437      aaaga      433

432      tagaa      436
         |||||
460      atctt      456

436      aatgc      440
         |||||
457      ttacg      453

485      agaat      489
         |||||
508      tctta      504

496      aacta      500
         |||||
522      ttgat      518

497      actaaa      502
         ||||||
515      tgattt      510
