# Supplementary material for: Loss of inner kinetochore genes is associated with the transition to an unconventional point centromere in budding yeast
Source: PeerJ. 2020 Sep 29;8:e10085. doi: 10.7717/peerj.10085 (PMC7531349; doi:10.7717/peerj.10085)
Supplement: Supplemental Information 7 — The palindromes program from the emboss package was used to identify inverted repeats along the length of budding yeast centromeres. Output files in the .pal format are provided. [file peerj-08-10085-s007.zip › Supplementary_Material_S7/Intergenic-NDAI0B02180-NDAI0B02170_pal.out]

Palindromes of:  Intergenic-NDAI0B02180-NDAI0B02170 
Sequence length is: 1166 
Start at position: 1
End at position: 1166
Minimum length of Palindromes is: 5 
Maximum length of Palindromes is: 100 
Maximum gap between elements is: 20 
Number of mismatches allowed in Palindrome: 0


Palindromes:
7        ttgta       11
         |||||
30       aacat       26

20       aagtt       24
         |||||
39       ttcaa       35

89       ataat       93
         |||||
100      tatta       96

144      cttaa      148
         |||||
166      gaatt      162

153      cttttga      159
         |||||||
179      gaaaact      173

173      tcaaaa      178
         ||||||
199      agtttt      194

200      tttag      204
         |||||
222      aaatc      218

209      ctttt      213
         |||||
224      gaaaa      220

211      ttttag      216
         ||||||
223      aaaatc      218

217      actaaa      222
         ||||||
236      tgattt      231

254      tttctc      259
         ||||||
270      aaagag      265

270      agagt      274
         |||||
294      tctca      290

329      taaaaa      334
         ||||||
350      attttt      345

409      taaacc      414
         ||||||
427      atttgg      422

468      tacct      472
         |||||
477      atgga      473

572      aagat      576
         |||||
600      ttcta      596

586      aatgtt      591
         ||||||
608      ttacaa      603

620      cttat      624
         |||||
648      gaata      644

624      ttatat      629
         ||||||
647      aatata      642

673      tatta      677
         |||||
695      ataat      691

738      aaatt      742
         |||||
756      tttaa      752

813      ggtcaa      818
         ||||||
829      ccagtt      824

832      taatc      836
         |||||
852      attag      848

846      ttgat      850
         |||||
856      aacta      852

1045     cttcaaaa     1052
         ||||||||
1069     gaagtttt     1062

1058     tttttt     1063
         ||||||
1076     aaaaaa     1071

1059     tttttt     1064
         ||||||
1076     aaaaaa     1071

1060     tttttt     1065
         ||||||
1076     aaaaaa     1071

1096     tcatt     1100
         |||||
1109     agtaa     1105

1133     tacgt     1137
         |||||
1142     atgca     1138

1140     gtata     1144
         |||||
1154     catat     1150
