# Supplementary material for: Loss of inner kinetochore genes is associated with the transition to an unconventional point centromere in budding yeast
Source: PeerJ. 2020 Sep 29;8:e10085. doi: 10.7717/peerj.10085 (PMC7531349; doi:10.7717/peerj.10085)
Supplement: Supplemental Information 7 — The palindromes program from the emboss package was used to identify inverted repeats along the length of budding yeast centromeres. Output files in the .pal format are provided. [file peerj-08-10085-s007.zip › Supplementary_Material_S7/Intergenic-NDAI0C02270-NDAI0C02280_pal.out]

Palindromes of:  Intergenic-NDAI0C02270-NDAI0C02280 
Sequence length is: 304 
Start at position: 1
End at position: 304
Minimum length of Palindromes is: 5 
Maximum length of Palindromes is: 100 
Maximum gap between elements is: 20 
Number of mismatches allowed in Palindrome: 0


Palindromes:
14       aatta       18
         |||||
34       ttaat       30

23       ttatg       27
         |||||
32       aatac       28

85       aaata       89
         |||||
103      tttat       99

88       tatat       92
         |||||
115      atata      111

124      gacgaatta      132
         |||||||||
151      ctgcttaat      143

238      tacac      242
         |||||
256      atgtg      252

256      aacct      260
         |||||
283      ttgga      279
