# Supplementary material for: Loss of inner kinetochore genes is associated with the transition to an unconventional point centromere in budding yeast
Source: PeerJ. 2020 Sep 29;8:e10085. doi: 10.7717/peerj.10085 (PMC7531349; doi:10.7717/peerj.10085)
Supplement: Supplemental Information 7 — The palindromes program from the emboss package was used to identify inverted repeats along the length of budding yeast centromeres. Output files in the .pal format are provided. [file peerj-08-10085-s007.zip › Supplementary_Material_S7/Intergenic-NDAI0C02650-NDAI0C02660_pal.out]

Palindromes of:  Intergenic-NDAI0C02650-NDAI0C02660 
Sequence length is: 255 
Start at position: 1
End at position: 255
Minimum length of Palindromes is: 5 
Maximum length of Palindromes is: 100 
Maximum gap between elements is: 20 
Number of mismatches allowed in Palindrome: 0


Palindromes:
1        atata        5
         |||||
16       tatat       12

2        tatatag        8
         |||||||
17       atatatc       11

27       tatgg       31
         |||||
39       atacc       35

72       ttaaaa       77
         ||||||
101      aatttt       96

138      tatat      142
         |||||
155      atata      151

169      agagg      173
         |||||
185      tctcc      181

185      ttatat      190
         ||||||
203      aatata      198
