# Supplementary material for: Loss of inner kinetochore genes is associated with the transition to an unconventional point centromere in budding yeast
Source: PeerJ. 2020 Sep 29;8:e10085. doi: 10.7717/peerj.10085 (PMC7531349; doi:10.7717/peerj.10085)
Supplement: Supplemental Information 7 — The palindromes program from the emboss package was used to identify inverted repeats along the length of budding yeast centromeres. Output files in the .pal format are provided. [file peerj-08-10085-s007.zip › Supplementary_Material_S7/Intergenic-NDAI0D01290-NDAI0D01300_pal.out]

Palindromes of:  Intergenic-NDAI0D01290-NDAI0D01300 
Sequence length is: 227 
Start at position: 1
End at position: 227
Minimum length of Palindromes is: 5 
Maximum length of Palindromes is: 100 
Maximum gap between elements is: 20 
Number of mismatches allowed in Palindrome: 0


Palindromes:
1        gatct        5
         |||||
23       ctaga       19

8        tgaaaaa       14
         |||||||
40       acttttt       34

11       aaaaa       15
         |||||
38       ttttt       34

12       aaaaa       16
         |||||
38       ttttt       34

36       tttca       40
         |||||
55       aaagt       51

52       gaaat       56
         |||||
78       cttta       74

55       attat       59
         |||||
69       taata       65

57       tattat       62
         ||||||
70       ataata       65

93       ttatt       97
         |||||
119      aataa      115

101      ttatt      105
         |||||
119      aataa      115

112      taaaa      116
         |||||
129      atttt      125

113      aaaat      117
         |||||
126      tttta      122

133      atatat      138
         ||||||
146      tatata      141

133      atata      137
         |||||
144      tatat      140

164      ttgac      168
         |||||
184      aactg      180

169      tatac      173
         |||||
191      atatg      187
