# Supplementary material for: Loss of inner kinetochore genes is associated with the transition to an unconventional point centromere in budding yeast
Source: PeerJ. 2020 Sep 29;8:e10085. doi: 10.7717/peerj.10085 (PMC7531349; doi:10.7717/peerj.10085)
Supplement: Supplemental Information 7 — The palindromes program from the emboss package was used to identify inverted repeats along the length of budding yeast centromeres. Output files in the .pal format are provided. [file peerj-08-10085-s007.zip › Supplementary_Material_S7/Intergenic-NDAI0G04380-NDAI0G04390_pal.out]

Palindromes of:  Intergenic-NDAI0G04380-NDAI0G04390 
Sequence length is: 708 
Start at position: 1
End at position: 708
Minimum length of Palindromes is: 5 
Maximum length of Palindromes is: 100 
Maximum gap between elements is: 20 
Number of mismatches allowed in Palindrome: 0


Palindromes:
1        aacaa        5
         |||||
27       ttgtt       23

99       tacgg      103
         |||||
118      atgcc      114

134      attcca      139
         ||||||
151      taaggt      146

148      gaata      152
         |||||
168      cttat      164

261      aggca      265
         |||||
270      tccgt      266

271      caaaa      275
         |||||
296      gtttt      292

286      aaaat      290
         |||||
295      tttta      291

322      tatat      326
         |||||
343      atata      339

323      atatat      328
         ||||||
344      tatata      339

336      atgata      341
         ||||||
347      tactat      342

343      atcat      347
         |||||
370      tagta      366

353      atttt      357
         |||||
367      taaaa      363

357      taatc      361
         |||||
372      attag      368

474      gtatat      479
         ||||||
499      catata      494

474      gtatat      479
         ||||||
485      catata      480

475      tatata      480
         ||||||
493      atatat      488

477      tatat      481
         |||||
498      atata      494

477      tatata      482
         ||||||
493      atatat      488

479      tatat      483
         |||||
498      atata      494

479      tatatac      485
         |||||||
493      atatatg      487

486      ggtatat      492
         |||||||
500      ccatata      494

493      aatat      497
         |||||
516      ttata      512

507      ttggg      511
         |||||
527      aaccc      523

513      tattt      517
         |||||
540      ataaa      536

568      aaatc      572
         |||||
595      tttag      591
