# Supplementary material for: Loss of inner kinetochore genes is associated with the transition to an unconventional point centromere in budding yeast
Source: PeerJ. 2020 Sep 29;8:e10085. doi: 10.7717/peerj.10085 (PMC7531349; doi:10.7717/peerj.10085)
Supplement: Supplemental Information 7 — The palindromes program from the emboss package was used to identify inverted repeats along the length of budding yeast centromeres. Output files in the .pal format are provided. [file peerj-08-10085-s007.zip › Supplementary_Material_S7/Intergenic-NDAI0J01810-NDAI0J01820_pal.out]

Palindromes of:  Intergenic-NDAI0J01810-NDAI0J01820 
Sequence length is: 3615 
Start at position: 1
End at position: 3615
Minimum length of Palindromes is: 5 
Maximum length of Palindromes is: 100 
Maximum gap between elements is: 20 
Number of mismatches allowed in Palindrome: 0


Palindromes:
2        tctaat        7
         ||||||
17       agatta       12

7        tttcta       12
         ||||||
19       aaagat       14

26       tcagac       31
         ||||||
47       agtctg       42

30       acttc       34
         |||||
50       tgaag       46

59       aaaac       63
         |||||
86       ttttg       82

60       aaacta       65
         ||||||
76       tttgat       71

91       tatgg       95
         |||||
118      atacc      114

107      ttact      111
         |||||
134      aatga      130

127      tatag      131
         |||||
149      atatc      145

281      cctcg      285
         |||||
293      ggagc      289

293      gatta      297
         |||||
302      ctaat      298

318      tcaact      323
         ||||||
335      agttga      330

448      aaattata      455
         ||||||||
463      tttaatat      456

476      tcaaa      480
         |||||
499      agttt      495

493      tattt      497
         |||||
512      ataaa      508

525      ttctat      530
         ||||||
537      aagata      532

532      atagaa      537
         ||||||
544      tatctt      539

540      tctatat      546
         |||||||
573      agatata      567

566      aatat      570
         |||||
577      ttata      573

642      ttatc      646
         |||||
667      aatag      663

647      tatta      651
         |||||
669      ataat      665

665      taatata      671
         |||||||
689      attatat      683

669      atata      673
         |||||
687      tatat      683

670      tatataa      676
         |||||||
703      atatatt      697

671      atata      675
         |||||
687      tatat      683

683      tatat      687
         |||||
703      atata      699

685      tatta      689
         |||||
706      ataat      702

696      attat      700
         |||||
705      taata      701

860      cacat      864
         |||||
870      gtgta      866

896      gttatac      902
         |||||||
918      caatatg      912

899      atact      903
         |||||
924      tatga      920

912      gtataa      917
         ||||||
935      catatt      930

919      tagtat      924
         ||||||
937      atcata      932

947      taagt      951
         |||||
962      attca      958

970      tttag      974
         |||||
984      aaatc      980

1070     atttttt     1076
         |||||||
1095     taaaaaa     1089

1072     tttttt     1077
         ||||||
1094     aaaaaa     1089

1105     taaaaa     1110
         ||||||
1128     attttt     1123

1141     atttt     1145
         |||||
1161     taaaa     1157

1237     aatggt     1242
         ||||||
1248     ttacca     1243

1244     ccattt     1249
         ||||||
1273     ggtaaa     1268

1267     caaat     1271
         |||||
1286     gttta     1282

1297     aatcat     1302
         ||||||
1314     ttagta     1309

1299     tcatg     1303
         |||||
1308     agtac     1304

1377     catgt     1381
         |||||
1386     gtaca     1382

1388     ctcaa     1392
         |||||
1405     gagtt     1401

1389     tcaag     1393
         |||||
1400     agttc     1396

1413     atggta     1418
         ||||||
1426     taccat     1421

1426     tgacaat     1432
         |||||||
1454     actgtta     1448

1445     aaaat     1449
         |||||
1470     tttta     1466

1466     atttt     1470
         |||||
1475     taaaa     1471

1515     tgaac     1519
         |||||
1528     acttg     1524

1584     tataa     1588
         |||||
1611     atatt     1607

1590     gagat     1594
         |||||
1618     ctcta     1614

1613     tatct     1617
         |||||
1630     ataga     1626

1726     atatt     1730
         |||||
1737     tataa     1733

1750     cagaa     1754
         |||||
1779     gtctt     1775

1796     tatca     1800
         |||||
1810     atagt     1806

1905     ttttat     1910
         ||||||
1936     aaaata     1931

1913     tatata     1918
         ||||||
1924     atatat     1919

1913     tatat     1917
         |||||
1922     atata     1918

1914     atatat     1919
         ||||||
1925     tatata     1920

1916     atata     1920
         |||||
1925     tatat     1921

1938     attat     1942
         |||||
1953     taata     1949

1976     ttttc     1980
         |||||
1999     aaaag     1995

1982     aaaaa     1986
         |||||
1994     ttttt     1990

1983     aaaaa     1987
         |||||
1994     ttttt     1990

2041     aacct     2045
         |||||
2065     ttgga     2061

2098     gtata     2102
         |||||
2120     catat     2116

2252     tgggtttg     2259
         ||||||||
2274     acccaaac     2267

2255     gtttg     2259
         |||||
2277     caaac     2273

2275     aacaat     2280
         ||||||
2303     ttgtta     2298

2351     tgtaaa     2356
         ||||||
2364     acattt     2359

2453     ttgtat     2458
         ||||||
2478     aacata     2473

2637     tatca     2641
         |||||
2664     atagt     2660

2650     aatat     2654
         |||||
2678     ttata     2674

2652     tatcac     2657
         ||||||
2664     atagtg     2659

2695     ttgaa     2699
         |||||
2720     aactt     2716

2797     acatt     2801
         |||||
2815     tgtaa     2811

2940     aaaac     2944
         |||||
2957     ttttg     2953

3006     tcgatt     3011
         ||||||
3033     agctaa     3028

3130     ataaa     3134
         |||||
3152     tattt     3148

3130     ataaaa     3135
         ||||||
3144     tatttt     3139

3192     aatta     3196
         |||||
3213     ttaat     3209

3196     aatta     3200
         |||||
3213     ttaat     3209

3234     aaaat     3238
         |||||
3258     tttta     3254

3337     atctt     3341
         |||||
3360     tagaa     3356

3344     atctt     3348
         |||||
3360     tagaa     3356

3356     aagata     3361
         ||||||
3378     ttctat     3373

3418     aaaat     3422
         |||||
3445     tttta     3441

3440     aatttt     3445
         ||||||
3455     ttaaaa     3450

3442     ttttc     3446
         |||||
3452     aaaag     3448

3447     tgaaaa     3452
         ||||||
3468     actttt     3463

3450     aaaat     3454
         |||||
3466     tttta     3462

3544     gagta     3548
         |||||
3561     ctcat     3557
