# Supplementary material for: Loss of inner kinetochore genes is associated with the transition to an unconventional point centromere in budding yeast
Source: PeerJ. 2020 Sep 29;8:e10085. doi: 10.7717/peerj.10085 (PMC7531349; doi:10.7717/peerj.10085)
Supplement: Supplemental Information 7 — The palindromes program from the emboss package was used to identify inverted repeats along the length of budding yeast centromeres. Output files in the .pal format are provided. [file peerj-08-10085-s007.zip › Supplementary_Material_S7/Intergenic-NDAI0K02040-NDAI0K02030_pal.out]

Palindromes of:  Intergenic-NDAI0K02040-NDAI0K02030 
Sequence length is: 642 
Start at position: 1
End at position: 642
Minimum length of Palindromes is: 5 
Maximum length of Palindromes is: 100 
Maximum gap between elements is: 20 
Number of mismatches allowed in Palindrome: 0


Palindromes:
44       ttctt       48
         |||||
59       aagaa       55

44       ttctt       48
         |||||
55       aagaa       51

144      ttata      148
         |||||
167      aatat      163

183      ttttg      187
         |||||
212      aaaac      208

279      atttt      283
         |||||
293      taaaa      289

296      aataa      300
         |||||
318      ttatt      314

369      ttaaaa      374
         ||||||
381      aatttt      376

409      caaaa      413
         |||||
436      gtttt      432

508      ttatt      512
         |||||
534      aataa      530

509      tatta      513
         |||||
536      ataat      532

527      atcaata      533
         |||||||
541      tagttat      535

530      aataa      534
         |||||
553      ttatt      549

603      tatag      607
         |||||
613      atatc      609
