# Supplementary material for: Loss of inner kinetochore genes is associated with the transition to an unconventional point centromere in budding yeast
Source: PeerJ. 2020 Sep 29;8:e10085. doi: 10.7717/peerj.10085 (PMC7531349; doi:10.7717/peerj.10085)
Supplement: Supplemental Information 7 — The palindromes program from the emboss package was used to identify inverted repeats along the length of budding yeast centromeres. Output files in the .pal format are provided. [file peerj-08-10085-s007.zip › Supplementary_Material_S7/Intergenic-NDAI0K02610-NDAI0K02600_pal.out]

Palindromes of:  Intergenic-NDAI0K02610-NDAI0K02600 
Sequence length is: 828 
Start at position: 1
End at position: 828
Minimum length of Palindromes is: 5 
Maximum length of Palindromes is: 100 
Maximum gap between elements is: 20 
Number of mismatches allowed in Palindrome: 0


Palindromes:
58       tatat       62
         |||||
87       atata       83

59       atatg       63
         |||||
68       tatac       64

64       catat       68
         |||||
89       gtata       85

64       catat       68
         |||||
81       gtata       77

70       tacat       74
         |||||
83       atgta       79

76       tatat       80
         |||||
87       atata       83

91       caata       95
         |||||
112      gttat      108

187      atggag      192
         ||||||
199      tacctc      194

230      tataa      234
         |||||
258      atatt      254

251      taattata      258
         ||||||||
280      attaatat      273

347      aaaca      351
         |||||
374      tttgt      370

411      gacag      415
         |||||
423      ctgtc      419

447      ttatat      452
         ||||||
458      aatata      453

455      ataat      459
         |||||
481      tatta      477

462      cagat      466
         |||||
488      gtcta      484

525      tatta      529
         |||||
541      ataat      537

619      taaac      623
         |||||
648      atttg      644

688      atata      692
         |||||
714      tatat      710

689      tatata      694
         ||||||
715      atatat      710

689      tatat      693
         |||||
705      atata      701

691      tatataa      697
         |||||||
715      atatatt      709

691      tatat      695
         |||||
705      atata      701

701      atataa      706
         ||||||
714      tatatt      709

723      cttgt      727
         |||||
735      gaaca      731

751      ataga      755
         |||||
774      tatct      770

753      agata      757
         |||||
776      tctat      772
