# Supplementary material for: Loss of inner kinetochore genes is associated with the transition to an unconventional point centromere in budding yeast
Source: PeerJ. 2020 Sep 29;8:e10085. doi: 10.7717/peerj.10085 (PMC7531349; doi:10.7717/peerj.10085)
Supplement: Supplemental Information 7 — The palindromes program from the emboss package was used to identify inverted repeats along the length of budding yeast centromeres. Output files in the .pal format are provided. [file peerj-08-10085-s007.zip › Supplementary_Material_S7/Intergenic-TBLA0A01030-TBLA0A01040_pal.out]

Palindromes of:  Intergenic-TBLA0A01030-TBLA0A01040 
Sequence length is: 2324 
Start at position: 1
End at position: 2324
Minimum length of Palindromes is: 5 
Maximum length of Palindromes is: 100 
Maximum gap between elements is: 20 
Number of mismatches allowed in Palindrome: 0


Palindromes:
9        atatc       13
         |||||
31       tatag       27

15       aggata       20
         ||||||
34       tcctat       29

94       taatta       99
         ||||||
110      attaat      105

94       taatt       98
         |||||
103      attaa       99

98       taatta      103
         ||||||
110      attaat      105

101      ttagta      106
         ||||||
126      aatcat      121

132      aaaat      136
         |||||
142      tttta      138

180      aatat      184
         |||||
190      ttata      186

188      atttc      192
         |||||
209      taaag      205

197      ttaat      201
         |||||
212      aatta      208

226      tataca      231
         ||||||
248      atatgt      243

239      atatt      243
         |||||
258      tataa      254

257      atgta      261
         |||||
279      tacat      275

262      aaataaa      268
         |||||||
285      tttattt      279

277      cattt      281
         |||||
291      gtaaa      287

285      tcaaa      289
         |||||
312      agttt      308

315      tttat      319
         |||||
340      aaata      336

324      tattg      328
         |||||
338      ataac      334

338      aaatc      342
         |||||
349      tttag      345

340      atcaa      344
         |||||
352      tagtt      348

376      atagt      380
         |||||
393      tatca      389

389      actat      393
         |||||
398      tgata      394

392      atata      396
         |||||
403      tatat      399

414      tcaaa      418
         |||||
439      agttt      435

439      aatag      443
         |||||
457      ttatc      453

453      ctatt      457
         |||||
472      gataa      468

516      aactt      520
         |||||
526      ttgaa      522

527      aaaat      531
         |||||
536      tttta      532

533      tttttt      538
         ||||||
559      aaaaaa      554

562      atgtt      566
         |||||
584      tacaa      580

587      atattt      592
         ||||||
599      tataaa      594

588      tattt      592
         |||||
615      ataaa      611

616      caaat      620
         |||||
633      gttta      629

631      ttgatg      636
         ||||||
658      aactac      653

675      aacaa      679
         |||||
688      ttgtt      684

693      gattta      698
         ||||||
706      ctaaat      701

710      tctga      714
         |||||
724      agact      720

734      ttatg      738
         |||||
746      aatac      742

794      ttgta      798
         |||||
809      aacat      805

801      tttat      805
         |||||
820      aaata      816

868      tatta      872
         |||||
895      ataat      891

890      gtaat      894
         |||||
899      catta      895

941      cacca      945
         |||||
959      gtggt      955

969      attttt      974
         ||||||
998      taaaaa      993

971      tttttg      976
         ||||||
997      aaaaac      992

991      acaaa      995
         |||||
1013     tgttt     1009

1026     tatat     1030
         |||||
1047     atata     1043

1026     tatat     1030
         |||||
1040     atata     1036

1035     tatata     1040
         ||||||
1047     atatat     1042

1036     atatat     1041
         ||||||
1048     tatata     1043

1052     ctttc     1056
         |||||
1061     gaaag     1057

1059     aagaa     1063
         |||||
1081     ttctt     1077

1080     ttata     1084
         |||||
1096     aatat     1092

1087     aataat     1092
         ||||||
1104     ttatta     1099

1093     ataat     1097
         |||||
1103     tatta     1099

1095     aataa     1099
         |||||
1104     ttatt     1100

1169     gtaatt     1174
         ||||||
1197     cattaa     1192

1195     tactt     1199
         |||||
1223     atgaa     1219

1195     tactt     1199
         |||||
1214     atgaa     1210

1203     ttata     1207
         |||||
1217     aatat     1213

1212     gtata     1216
         |||||
1226     catat     1222

1241     agact     1245
         |||||
1250     tctga     1246

1303     tagatt     1308
         ||||||
1316     atctaa     1311

1321     tataaa     1326
         ||||||
1352     atattt     1347

1321     tataaa     1326
         ||||||
1343     atattt     1338

1338     tttat     1342
         |||||
1358     aaata     1354

1340     tataa     1344
         |||||
1352     atatt     1348

1345     tcttt     1349
         |||||
1361     agaaa     1357

1347     tttat     1351
         |||||
1358     aaata     1354

1367     tatact     1372
         ||||||
1393     atatga     1388

1389     gtata     1393
         |||||
1405     catat     1401

1391     ataacgt     1397
         |||||||
1410     tattgca     1404

1407     ttatt     1411
         |||||
1416     aataa     1412

1424     aatta     1428
         |||||
1435     ttaat     1431

1452     agtatatc     1459
         ||||||||
1482     tcatatag     1475

1522     tgaaa     1526
         |||||
1534     acttt     1530

1538     agaga     1542
         |||||
1563     tctct     1559

1583     aatta     1587
         |||||
1611     ttaat     1607

1614     tgcata     1619
         ||||||
1626     acgtat     1621

1628     ttttg     1632
         |||||
1656     aaaac     1652

1697     agaat     1701
         |||||
1707     tctta     1703

1713     ttata     1717
         |||||
1739     aatat     1735

1763     taata     1767
         |||||
1779     attat     1775

1777     ttaaaa     1782
         ||||||
1797     aatttt     1792

1780     aaaag     1784
         |||||
1795     ttttc     1791

1826     cattt     1830
         |||||
1854     gtaaa     1850

1849     taaat     1853
         |||||
1863     attta     1859

1856     tatatttat     1864
         |||||||||
1880     atataaata     1872

1858     tattt     1862
         |||||
1874     ataaa     1870

1907     tggat     1911
         |||||
1924     accta     1920

1908     ggata     1912
         |||||
1918     cctat     1914

1952     ttata     1956
         |||||
1981     aatat     1977

2035     cttaa     2039
         |||||
2060     gaatt     2056

2097     acaat     2101
         |||||
2123     tgtta     2119

2118     aattg     2122
         |||||
2130     ttaac     2126

2163     aaaaa     2167
         |||||
2190     ttttt     2186

2164     aaaaa     2168
         |||||
2190     ttttt     2186

2165     aaaaa     2169
         |||||
2190     ttttt     2186

2166     aaaaa     2170
         |||||
2190     ttttt     2186

2167     aaaaa     2171
         |||||
2190     ttttt     2186

2173     aaaag     2177
         |||||
2189     ttttc     2185

2206     aactt     2210
         |||||
2218     ttgaa     2214

2259     aatac     2263
         |||||
2273     ttatg     2269
