# Supplementary material for: Loss of inner kinetochore genes is associated with the transition to an unconventional point centromere in budding yeast
Source: PeerJ. 2020 Sep 29;8:e10085. doi: 10.7717/peerj.10085 (PMC7531349; doi:10.7717/peerj.10085)
Supplement: Supplemental Information 7 — The palindromes program from the emboss package was used to identify inverted repeats along the length of budding yeast centromeres. Output files in the .pal format are provided. [file peerj-08-10085-s007.zip › Supplementary_Material_S7/Intergenic-TBLA0C00580-TBLA0C00590_pal.out]

Palindromes of:  Intergenic-TBLA0C00580-TBLA0C00590 
Sequence length is: 1127 
Start at position: 1
End at position: 1127
Minimum length of Palindromes is: 5 
Maximum length of Palindromes is: 100 
Maximum gap between elements is: 20 
Number of mismatches allowed in Palindrome: 0


Palindromes:
49       tatctat       55
         |||||||
80       atagata       74

53       tatctat       59
         |||||||
80       atagata       74

57       tatctat       63
         |||||||
80       atagata       74

61       tatctat       67
         |||||||
80       atagata       74

65       tatctata       72
         ||||||||
80       atagatat       73

69       tatat       73
         |||||
82       atata       78

71       tatat       75
         |||||
82       atata       78

87       tttta       91
         |||||
107      aaaat      103

97       ttcta      101
         |||||
112      aagat      108

127      aattt      131
         |||||
156      ttaaa      152

129      tttaa      133
         |||||
153      aaatt      149

179      aaaata      184
         ||||||
192      ttttat      187

182      ataaa      186
         |||||
194      tattt      190

186      atatt      190
         |||||
208      tataa      204

204      aatatc      209
         ||||||
216      ttatag      211

236      tacaag      241
         ||||||
257      atgttc      252

244      atctac      249
         ||||||
268      tagatg      263

245      tctac      249
         |||||
273      agatg      269

256      taaaa      260
         |||||
279      atttt      275

287      atttt      291
         |||||
313      taaaa      309

332      aatat      336
         |||||
355      ttata      351

333      atatt      337
         |||||
352      tataa      348

343      ctttt      347
         |||||
368      gaaaa      364

344      ttttaat      350
         |||||||
366      aaaatta      360

345      tttaatat      352
         ||||||||
379      aaattata      372

351      atatt      355
         |||||
375      tataa      371

357      ttaat      361
         |||||
378      aatta      374

371      aatatta      377
         |||||||
390      ttataat      384

373      tattaaat      380
         ||||||||
401      ataattta      394

375      ttaaata      381
         |||||||
393      aatttat      387

380      taaat      384
         |||||
398      attta      394

380      taaata      385
         ||||||
392      atttat      387

390      ttaaa      394
         |||||
399      aattt      395

392      aaattt      397
         ||||||
407      tttaaa      402

419      tacta      423
         |||||
442      atgat      438

430      tttata      435
         ||||||
449      aaatat      444

432      tatattta      439
         ||||||||
453      atataaat      446

441      tatta      445
         |||||
459      ataat      455

462      atgtt      466
         |||||
479      tacaa      475

476      acata      480
         |||||
485      tgtat      481

482      atgta      486
         |||||
505      tacat      501

495      aatgt      499
         |||||
506      ttaca      502

514      atatta      519
         ||||||
544      tataat      539

540      aatat      544
         |||||
567      ttata      563

592      aaaat      596
         |||||
602      tttta      598

638      atcaata      644
         |||||||
654      tagttat      648

683      atttag      688
         ||||||
709      taaatc      704

689      attta      693
         |||||
709      taaat      705

709      taatat      714
         ||||||
732      attata      727

742      aacct      746
         |||||
753      ttgga      749

752      ttaaaa      757
         ||||||
775      aatttt      770

755      aaaat      759
         |||||
773      tttta      769

768      cattttaa      775
         ||||||||
785      gtaaaatt      778

769      atttt      773
         |||||
778      taaaa      774

805      aatatt      810
         ||||||
824      ttataa      819

807      tattt      811
         |||||
834      ataaa      830

823      ttattt      828
         ||||||
835      aataaa      830

840      gaatta      845
         ||||||
860      cttaat      855

840      gaatt      844
         |||||
849      cttaa      845

895      tcaat      899
         |||||
913      agtta      909

916      aaaaa      920
         |||||
925      ttttt      921

944      atttt      948
         |||||
957      taaaa      953

945      ttttc      949
         |||||
955      aaaag      951

1036     tattt     1040
         |||||
1056     ataaa     1052

1048     tagcaaa     1054
         |||||||
1077     atcgttt     1071

1074     gctac     1078
         |||||
1083     cgatg     1079
