# Supplementary material for: Loss of inner kinetochore genes is associated with the transition to an unconventional point centromere in budding yeast
Source: PeerJ. 2020 Sep 29;8:e10085. doi: 10.7717/peerj.10085 (PMC7531349; doi:10.7717/peerj.10085)
Supplement: Supplemental Information 7 — The palindromes program from the emboss package was used to identify inverted repeats along the length of budding yeast centromeres. Output files in the .pal format are provided. [file peerj-08-10085-s007.zip › Supplementary_Material_S7/Intergenic-TBLA0C06200-TBLA0C06210_pal.out]

Palindromes of:  Intergenic-TBLA0C06200-TBLA0C06210 
Sequence length is: 207 
Start at position: 1
End at position: 207
Minimum length of Palindromes is: 5 
Maximum length of Palindromes is: 100 
Maximum gap between elements is: 20 
Number of mismatches allowed in Palindrome: 0


Palindromes:
22       catatatat       30
         |||||||||
54       gtatatata       46

23       atatatat       30
         ||||||||
51       tatatata       44

23       atatata       29
         |||||||
49       tatatat       43

43       tatatat       49
         |||||||
66       atatata       60

43       tatat       47
         |||||
52       atata       48

44       atatatat       51
         ||||||||
67       tatatata       60

44       atata       48
         |||||
53       tatat       49

46       atatatat       53
         ||||||||
67       tatatata       60

59       aatat       63
         |||||
68       ttata       64

89       ttttattt       96
         ||||||||
121      aaaataaa      114

96       tttta      100
         |||||
121      aaaat      117

126      ttcct      130
         |||||
135      aagga      131
