# Supplementary material for: Loss of inner kinetochore genes is associated with the transition to an unconventional point centromere in budding yeast
Source: PeerJ. 2020 Sep 29;8:e10085. doi: 10.7717/peerj.10085 (PMC7531349; doi:10.7717/peerj.10085)
Supplement: Supplemental Information 7 — The palindromes program from the emboss package was used to identify inverted repeats along the length of budding yeast centromeres. Output files in the .pal format are provided. [file peerj-08-10085-s007.zip › Supplementary_Material_S7/Intergenic-ZYRO0B01474g-ZYRO0B01496g_pal.out]

Palindromes of:  Intergenic-ZYRO0B01474g-ZYRO0B01496g 
Sequence length is: 833 
Start at position: 1
End at position: 833
Minimum length of Palindromes is: 5 
Maximum length of Palindromes is: 100 
Maximum gap between elements is: 20 
Number of mismatches allowed in Palindrome: 0


Palindromes:
62       ctaaaac       68
         |||||||
77       gattttg       71

112      tttct      116
         |||||
134      aaaga      130

145      gtgaaa      150
         ||||||
158      cacttt      153

163      ggttt      167
         |||||
183      ccaaa      179

229      tcctc      233
         |||||
257      aggag      253

246      atata      250
         |||||
266      tatat      262

276      gatat      280
         |||||
299      ctata      295

313      acagg      317
         |||||
324      tgtcc      320

369      atgta      373
         |||||
382      tacat      378

401      tcttt      405
         |||||
411      agaaa      407

520      tgtcgc      525
         ||||||
531      acagcg      526

554      aaact      558
         |||||
571      tttga      567

589      aaagg      593
         |||||
611      tttcc      607

642      cagtaggt      649
         ||||||||
662      gtcatcca      655

665      tctta      669
         |||||
679      agaat      675

733      taaaa      737
         |||||
757      atttt      753

733      taaaaat      739
         |||||||
750      attttta      744

735      aaaat      739
         |||||
756      tttta      752

748      ttaaa      752
         |||||
758      aattt      754

771      tttgcc      776
         ||||||
787      aaacgg      782

796      atata      800
         |||||
815      tatat      811

796      atata      800
         |||||
813      tatat      809

796      atata      800
         |||||
811      tatat      807

796      atata      800
         |||||
809      tatat      805

796      atata      800
         |||||
807      tatat      803

802      atatata      808
         |||||||
815      tatatat      809

802      atatat      807
         ||||||
813      tatata      808

802      atata      806
         |||||
811      tatat      807

803      tatatat      809
         |||||||
816      atatata      810

805      tatata      810
         ||||||
816      atatat      811

807      tatat      811
         |||||
816      atata      812
