# Supplementary material for: Loss of inner kinetochore genes is associated with the transition to an unconventional point centromere in budding yeast
Source: PeerJ. 2020 Sep 29;8:e10085. doi: 10.7717/peerj.10085 (PMC7531349; doi:10.7717/peerj.10085)
Supplement: Supplemental Information 7 — The palindromes program from the emboss package was used to identify inverted repeats along the length of budding yeast centromeres. Output files in the .pal format are provided. [file peerj-08-10085-s007.zip › Supplementary_Material_S7/Klac_CEN1_pal.out]

Palindromes of:  Klac_CEN1 
Sequence length is: 195 
Start at position: 1
End at position: 195
Minimum length of Palindromes is: 5 
Maximum length of Palindromes is: 97 
Maximum gap between elements is: 20 
Number of mismatches allowed in Palindrome: 0


Palindromes:
20       ttaaa       24
         |||||
38       aattt       34

34       tttaa       38
         |||||
60       aaatt       56

36       taata       40
         |||||
49       attat       45

56       ttaaa       60
         |||||
77       aattt       73

63       tttct       67
         |||||
84       aaaga       80

69       tattt       73
         |||||
86       ataaa       82

82       aaata       86
         |||||
106      tttat      102

83       aatat       87
         |||||
92       ttata       88

103      atttt      107
         |||||
115      taaaa      111

109      aaaaa      113
         |||||
122      ttttt      118

110      aaaaat      115
         ||||||
122      ttttta      117

127      tatact      132
         ||||||
140      atatga      135

141      agaat      145
         |||||
152      tctta      148

143      aattt      147
         |||||
164      ttaaa      160

154      aaaca      158
         |||||
182      tttgt      178

155      aacaaa      160
         ||||||
171      ttgttt      166
