# Supplementary material for: Loss of inner kinetochore genes is associated with the transition to an unconventional point centromere in budding yeast
Source: PeerJ. 2020 Sep 29;8:e10085. doi: 10.7717/peerj.10085 (PMC7531349; doi:10.7717/peerj.10085)
Supplement: Supplemental Information 7 — The palindromes program from the emboss package was used to identify inverted repeats along the length of budding yeast centromeres. Output files in the .pal format are provided. [file peerj-08-10085-s007.zip › Supplementary_Material_S7/Klac_CEN2_pal.out]

Palindromes of:  Klac_CEN2 
Sequence length is: 198 
Start at position: 1
End at position: 198
Minimum length of Palindromes is: 5 
Maximum length of Palindromes is: 99 
Maximum gap between elements is: 20 
Number of mismatches allowed in Palindrome: 0


Palindromes:
1        atcac        5
         |||||
10       tagtg        6

9        atatt       13
         |||||
21       tataa       17

13       taaaaa       18
         ||||||
29       attttt       24

14       aaaaatat       21
         ||||||||
45       tttttata       38

31       caaaa       35
         |||||
46       gtttt       42

32       aaaat       36
         |||||
53       tttta       49

32       aaaata       37
         ||||||
44       ttttat       39

33       aaataa       38
         ||||||
57       tttatt       52

41       tttttg       46
         ||||||
72       aaaaac       67

48       aatttt       53
         ||||||
76       ttaaaa       71

55       tttga       59
         |||||
70       aaact       66

56       ttgaaa       61
         ||||||
80       aacttt       75

62       gaaat       66
         |||||
78       cttta       74

68       aaaaaa       73
         ||||||
94       tttttt       89

69       aaaaaat       75
         |||||||
94       tttttta       88

79       aattaaa       85
         |||||||
107      ttaattt      101

79       aattaaa       85
         |||||||
102      ttaattt       96

82       taaaat       87
         ||||||
110      atttta      105

82       taaaa       86
         |||||
95       atttt       91

83       aaaat       87
         |||||
92       tttta       88

84       aaata       88
         |||||
98       tttat       94

97       ttaatt      102
         ||||||
122      aattaa      117

102      ttaatt      107
         ||||||
122      aattaa      117

117      aatta      121
         |||||
143      ttaat      139

127      tataa      131
         |||||
140      atatt      136

143      ttatt      147
         |||||
163      aataa      159

158      taata      162
         |||||
173      attat      169

173      acaaa      177
         |||||
183      tgttt      179
