# Supplementary material for: Loss of inner kinetochore genes is associated with the transition to an unconventional point centromere in budding yeast
Source: PeerJ. 2020 Sep 29;8:e10085. doi: 10.7717/peerj.10085 (PMC7531349; doi:10.7717/peerj.10085)
Supplement: Supplemental Information 7 — The palindromes program from the emboss package was used to identify inverted repeats along the length of budding yeast centromeres. Output files in the .pal format are provided. [file peerj-08-10085-s007.zip › Supplementary_Material_S7/Klac_CEN3_pal.out]

Palindromes of:  Klac_CEN3 
Sequence length is: 197 
Start at position: 1
End at position: 197
Minimum length of Palindromes is: 5 
Maximum length of Palindromes is: 98 
Maximum gap between elements is: 20 
Number of mismatches allowed in Palindrome: 0


Palindromes:
11       taaaat       16
         ||||||
25       atttta       20

12       aaaat       16
         |||||
31       tttta       27

20       atttta       25
         ||||||
50       taaaat       45

27       atttt       31
         |||||
50       taaaa       46

38       ttttat       43
         ||||||
49       aaaata       44

39       tttat       43
         |||||
53       aaata       49

44       ataaa       48
         |||||
73       tattt       69

45       taaaa       49
         |||||
67       atttt       63

48       aataaa       53
         ||||||
74       ttattt       69

63       tttta       67
         |||||
84       aaaat       80

77       aattaa       82
         ||||||
101      ttaatt       96

80       taaaa       84
         |||||
104      atttt      100

80       taaaaa       85
         ||||||
95       attttt       90

81       aaaaa       85
         |||||
93       ttttt       89

81       aaaaat       86
         ||||||
92       ttttta       87

82       aaaat       86
         |||||
103      tttta       99

84       aatat       88
         |||||
108      ttata      104

87       atttttt       93
         |||||||
116      taaaaaa      110

89       tttttt       94
         ||||||
115      aaaaaa      110

95       attaa       99
         |||||
122      taatt      118

96       ttaatt      101
         ||||||
125      aattaa      120

98       aatttt      103
         ||||||
117      ttaaaa      112

99       atttta      104
         ||||||
128      taaaat      123

112      aaaatt      117
         ||||||
141      ttttaa      136

115      attttaa      121
         |||||||
128      taaaatt      122

122      ttaaaa      127
         ||||||
152      aatttt      147

124      aaaat      128
         |||||
148      tttta      144

124      aaaat      128
         |||||
141      tttta      137

137      atttt      141
         |||||
160      taaaa      156

137      atttt      141
         |||||
155      taaaa      151

144      atttt      148
         |||||
160      taaaa      156

144      atttt      148
         |||||
155      taaaa      151

146      ttttt      150
         |||||
175      aaaaa      171

147      tttta      151
         |||||
159      aaaat      155

150      taaaat      155
         ||||||
180      atttta      175

155      taaaat      160
         ||||||
180      atttta      175

174      aatttt      179
         ||||||
193      ttaaaa      188
