# Supplementary material for: Loss of inner kinetochore genes is associated with the transition to an unconventional point centromere in budding yeast
Source: PeerJ. 2020 Sep 29;8:e10085. doi: 10.7717/peerj.10085 (PMC7531349; doi:10.7717/peerj.10085)
Supplement: Supplemental Information 7 — The palindromes program from the emboss package was used to identify inverted repeats along the length of budding yeast centromeres. Output files in the .pal format are provided. [file peerj-08-10085-s007.zip › Supplementary_Material_S7/Klac_CEN4_pal.out]

Palindromes of:  Klac_CEN4 
Sequence length is: 198 
Start at position: 1
End at position: 198
Minimum length of Palindromes is: 5 
Maximum length of Palindromes is: 99 
Maximum gap between elements is: 20 
Number of mismatches allowed in Palindrome: 0


Palindromes:
14       ttttaa       19
         ||||||
36       aaaatt       31

14       tttta       18
         |||||
24       aaaat       20

18       aataaaaa       25
         ||||||||
48       ttattttt       41

21       aaaaat       26
         ||||||
51       ttttta       46

21       aaaaa       25
         |||||
44       ttttt       40

21       aaaaa       25
         |||||
43       ttttt       39

31       ttaaaa       36
         ||||||
60       aatttt       55

32       taaaa       36
         |||||
53       atttt       49

32       taaaa       36
         |||||
46       atttt       42

33       aaaat       37
         |||||
50       tttta       46

53       agttt       57
         |||||
63       tcaaa       59

80       aatat       84
         |||||
103      ttata       99

80       aatata       85
         ||||||
91       ttatat       86

87       atatt       91
         |||||
102      tataa       98

96       gtaat      100
         |||||
105      catta      101

103      tacttt      108
         ||||||
117      atgaaa      112

109      tataaa      114
         ||||||
132      atattt      127

112      aaagt      116
         |||||
121      tttca      117

136      ttctaa      141
         ||||||
154      aagatt      149

138      ctaaa      142
         |||||
160      gattt      156
