# Supplementary material for: Loss of inner kinetochore genes is associated with the transition to an unconventional point centromere in budding yeast
Source: PeerJ. 2020 Sep 29;8:e10085. doi: 10.7717/peerj.10085 (PMC7531349; doi:10.7717/peerj.10085)
Supplement: Supplemental Information 7 — The palindromes program from the emboss package was used to identify inverted repeats along the length of budding yeast centromeres. Output files in the .pal format are provided. [file peerj-08-10085-s007.zip › Supplementary_Material_S7/Klac_CEN5_pal.out]

Palindromes of:  Klac_CEN5 
Sequence length is: 196 
Start at position: 1
End at position: 196
Minimum length of Palindromes is: 5 
Maximum length of Palindromes is: 98 
Maximum gap between elements is: 20 
Number of mismatches allowed in Palindrome: 0


Palindromes:
13       taaaa       17
         |||||
38       atttt       34

20       taattt       25
         ||||||
32       attaaa       27

28       aatta       32
         |||||
41       ttaat       37

49       tatttt       54
         ||||||
67       ataaaa       62

52       ttttct       57
         ||||||
65       aaaaga       60

59       gagaaaat       66
         ||||||||
82       ctctttta       75

68       tctatta       74
         |||||||
90       agataat       84

74       aattt       78
         |||||
102      ttaaa       98

77       tttct       81
         |||||
92       aaaga       88

92       ataaa       96
         |||||
116      tattt      112

96       ataaa      100
         |||||
116      tattt      112

111      ttttat      116
         ||||||
141      aaaata      136

117      aatta      121
         |||||
132      ttaat      128

124      tatttaa      130
         |||||||
138      ataaatt      132

131      tttaaa      136
         ||||||
162      aaattt      157

133      taaat      137
         |||||
155      attta      151

134      aaataaa      140
         |||||||
158      tttattt      152

137      taaaa      141
         |||||
160      atttt      156

154      tatttt      159
         ||||||
165      ataaaa      160

159      taaaa      163
         |||||
178      atttt      174

170      atagt      174
         |||||
182      tatca      178
