# Supplementary material for: Loss of inner kinetochore genes is associated with the transition to an unconventional point centromere in budding yeast
Source: PeerJ. 2020 Sep 29;8:e10085. doi: 10.7717/peerj.10085 (PMC7531349; doi:10.7717/peerj.10085)
Supplement: Supplemental Information 7 — The palindromes program from the emboss package was used to identify inverted repeats along the length of budding yeast centromeres. Output files in the .pal format are provided. [file peerj-08-10085-s007.zip › Supplementary_Material_S7/Klac_CEN6_pal.out]

Palindromes of:  Klac_CEN6 
Sequence length is: 197 
Start at position: 1
End at position: 197
Minimum length of Palindromes is: 5 
Maximum length of Palindromes is: 98 
Maximum gap between elements is: 20 
Number of mismatches allowed in Palindrome: 0


Palindromes:
12       ataaa       16
         |||||
30       tattt       26

27       ttataa       32
         ||||||
40       aatatt       35

28       tataaa       33
         ||||||
48       atattt       43

36       tataa       40
         |||||
48       atatt       44

40       atttt       44
         |||||
63       taaaa       59

42       tttta       46
         |||||
62       aaaat       58

44       ttata       48
         |||||
73       aatat       69

47       tattt       51
         |||||
64       ataaa       60

49       tttaa       53
         |||||
61       aaatt       57

51       taatt       55
         |||||
76       attaa       72

53       atttt       57
         |||||
63       taaaa       59

57       ttaaaata       64
         ||||||||
87       aattttat       80

69       tataatta       76
         ||||||||
92       atattaat       85

84       ttaat       88
         |||||
100      aatta       96

86       aatta       90
         |||||
102      ttaat       98

119      tattt      123
         |||||
131      ataaa      127

126      aaaata      131
         ||||||
140      ttttat      135

136      atttt      140
         |||||
158      taaaa      154

153      taaaa      157
         |||||
179      atttt      175

158      tttaa      162
         |||||
170      aaatt      166

175      ttttatt      181
         |||||||
196      aaaataa      190
