# Supplementary material for: Loss of inner kinetochore genes is associated with the transition to an unconventional point centromere in budding yeast
Source: PeerJ. 2020 Sep 29;8:e10085. doi: 10.7717/peerj.10085 (PMC7531349; doi:10.7717/peerj.10085)
Supplement: Supplemental Information 7 — The palindromes program from the emboss package was used to identify inverted repeats along the length of budding yeast centromeres. Output files in the .pal format are provided. [file peerj-08-10085-s007.zip › Supplementary_Material_S7/Kpol_CEN1018_pal.out]

Palindromes of:  Kpol_CEN1018 
Sequence length is: 110 
Start at position: 1
End at position: 110
Minimum length of Palindromes is: 5 
Maximum length of Palindromes is: 55 
Maximum gap between elements is: 20 
Number of mismatches allowed in Palindrome: 0


Palindromes:
15       taaaaa       20
         ||||||
31       attttt       26

17       aaaaata       23
         |||||||
30       tttttat       24

19       aaata       23
         |||||
46       tttat       42

20       aatat       24
         |||||
42       ttata       38

23       atattt       28
         ||||||
41       tataaa       36

24       tattt       28
         |||||
52       ataaa       48

28       tttaa       32
         |||||
38       aaatt       34

32       attta       36
         |||||
55       taaat       51

36       aaata       40
         |||||
46       tttat       42

41       ttattt       46
         ||||||
53       aataaa       48

42       tattt       46
         |||||
56       ataaa       52
