# Supplementary material for: Loss of inner kinetochore genes is associated with the transition to an unconventional point centromere in budding yeast
Source: PeerJ. 2020 Sep 29;8:e10085. doi: 10.7717/peerj.10085 (PMC7531349; doi:10.7717/peerj.10085)
Supplement: Supplemental Information 7 — The palindromes program from the emboss package was used to identify inverted repeats along the length of budding yeast centromeres. Output files in the .pal format are provided. [file peerj-08-10085-s007.zip › Supplementary_Material_S7/Kpol_CEN1032_pal.out]

Palindromes of:  Kpol_CEN1032 
Sequence length is: 110 
Start at position: 1
End at position: 110
Minimum length of Palindromes is: 5 
Maximum length of Palindromes is: 55 
Maximum gap between elements is: 20 
Number of mismatches allowed in Palindrome: 0


Palindromes:
7        tgatat       12
         ||||||
18       actata       13

28       ttaaat       33
         ||||||
41       aattta       36

30       aaattta       36
         |||||||
45       tttaaat       39

32       atttattta       40
         |||||||||
65       taaataaat       57

35       tattta       40
         ||||||
66       ataaat       61

35       tattt       39
         |||||
52       ataaa       48

48       aaata       52
         |||||
71       tttat       67

58       aaata       62
         |||||
71       tttat       67

62       aaata       66
         |||||
71       tttat       67

65       tatatttt       72
         ||||||||
81       atataaaa       74
