# Supplementary material for: Loss of inner kinetochore genes is associated with the transition to an unconventional point centromere in budding yeast
Source: PeerJ. 2020 Sep 29;8:e10085. doi: 10.7717/peerj.10085 (PMC7531349; doi:10.7717/peerj.10085)
Supplement: Supplemental Information 7 — The palindromes program from the emboss package was used to identify inverted repeats along the length of budding yeast centromeres. Output files in the .pal format are provided. [file peerj-08-10085-s007.zip › Supplementary_Material_S7/Kpol_CEN1037_pal.out]

Palindromes of:  Kpol_CEN1037 
Sequence length is: 118 
Start at position: 1
End at position: 118
Minimum length of Palindromes is: 5 
Maximum length of Palindromes is: 59 
Maximum gap between elements is: 20 
Number of mismatches allowed in Palindrome: 0


Palindromes:
40       aagtt       44
         |||||
52       ttcaa       48

66       tttaa       70
         |||||
82       aaatt       78
