# Supplementary material for: Loss of inner kinetochore genes is associated with the transition to an unconventional point centromere in budding yeast
Source: PeerJ. 2020 Sep 29;8:e10085. doi: 10.7717/peerj.10085 (PMC7531349; doi:10.7717/peerj.10085)
Supplement: Supplemental Information 7 — The palindromes program from the emboss package was used to identify inverted repeats along the length of budding yeast centromeres. Output files in the .pal format are provided. [file peerj-08-10085-s007.zip › Supplementary_Material_S7/Kpol_CEN1045_pal.out]

Palindromes of:  Kpol_CEN1045 
Sequence length is: 120 
Start at position: 1
End at position: 120
Minimum length of Palindromes is: 5 
Maximum length of Palindromes is: 60 
Maximum gap between elements is: 20 
Number of mismatches allowed in Palindrome: 0


Palindromes:
10       tataaat       16
         |||||||
31       atattta       25

11       ataaa       15
         |||||
37       tattt       33

12       taaata       17
         ||||||
40       atttat       35

33       tttatt       38
         ||||||
61       aaataa       56

34       ttatt       38
         |||||
52       aataa       48
