# Supplementary material for: Loss of inner kinetochore genes is associated with the transition to an unconventional point centromere in budding yeast
Source: PeerJ. 2020 Sep 29;8:e10085. doi: 10.7717/peerj.10085 (PMC7531349; doi:10.7717/peerj.10085)
Supplement: Supplemental Information 7 — The palindromes program from the emboss package was used to identify inverted repeats along the length of budding yeast centromeres. Output files in the .pal format are provided. [file peerj-08-10085-s007.zip › Supplementary_Material_S7/Kpol_CEN1050_pal.out]

Palindromes of:  Kpol_CEN1050 
Sequence length is: 111 
Start at position: 1
End at position: 111
Minimum length of Palindromes is: 5 
Maximum length of Palindromes is: 55 
Maximum gap between elements is: 20 
Number of mismatches allowed in Palindrome: 0


Palindromes:
1        atcag        5
         |||||
10       tagtc        6

13       aatta       17
         |||||
31       ttaat       27

15       ttaaaata       22
         ||||||||
49       aattttat       42

29       attaa       33
         |||||
58       taatt       54

35       aaaata       40
         ||||||
47       ttttat       42

37       aataa       41
         |||||
66       ttatt       62

46       ttaaa       50
         |||||
57       aattt       53

55       taata       59
         |||||
81       attat       77

56       aataa       60
         |||||
66       ttatt       62

62       ttatt       66
         |||||
74       aataa       70

69       taata       73
         |||||
81       attat       77
