# Supplementary material for: Loss of inner kinetochore genes is associated with the transition to an unconventional point centromere in budding yeast
Source: PeerJ. 2020 Sep 29;8:e10085. doi: 10.7717/peerj.10085 (PMC7531349; doi:10.7717/peerj.10085)
Supplement: Supplemental Information 7 — The palindromes program from the emboss package was used to identify inverted repeats along the length of budding yeast centromeres. Output files in the .pal format are provided. [file peerj-08-10085-s007.zip › Supplementary_Material_S7/Kpol_CEN1058_pal.out]

Palindromes of:  Kpol_CEN1058 
Sequence length is: 110 
Start at position: 1
End at position: 110
Minimum length of Palindromes is: 5 
Maximum length of Palindromes is: 55 
Maximum gap between elements is: 20 
Number of mismatches allowed in Palindrome: 0


Palindromes:
13       aagatt       18
         ||||||
37       ttctaa       32

25       aaatataaa       33
         |||||||||
45       tttatattt       37

37       tttat       41
         |||||
53       aaata       49

39       tatattt       45
         |||||||
57       atataaa       51

54       tatat       58
         |||||
72       atata       68
