# Supplementary material for: Loss of inner kinetochore genes is associated with the transition to an unconventional point centromere in budding yeast
Source: PeerJ. 2020 Sep 29;8:e10085. doi: 10.7717/peerj.10085 (PMC7531349; doi:10.7717/peerj.10085)
Supplement: Supplemental Information 7 — The palindromes program from the emboss package was used to identify inverted repeats along the length of budding yeast centromeres. Output files in the .pal format are provided. [file peerj-08-10085-s007.zip › Supplementary_Material_S7/Kpol_CEN1062_pal.out]

Palindromes of:  Kpol_CEN1062 
Sequence length is: 109 
Start at position: 1
End at position: 109
Minimum length of Palindromes is: 5 
Maximum length of Palindromes is: 54 
Maximum gap between elements is: 20 
Number of mismatches allowed in Palindrome: 0


Palindromes:
36       tttta       40
         |||||
65       aaaat       61

37       tttatta       43
         |||||||
53       aaataat       47

40       attattttaa       49
         ||||||||||
69       taataaaatt       60

41       ttatt       45
         |||||
52       aataa       48

51       aaatt       55
         |||||
71       tttaa       67

63       aaata       67
         |||||
78       tttat       74

66       taattt       71
         ||||||
86       attaaa       81

81       aaatta       86
         ||||||
93       tttaat       88

85       taata       89
         |||||
109      attat      105
