# Supplementary material for: Loss of inner kinetochore genes is associated with the transition to an unconventional point centromere in budding yeast
Source: PeerJ. 2020 Sep 29;8:e10085. doi: 10.7717/peerj.10085 (PMC7531349; doi:10.7717/peerj.10085)
Supplement: Supplemental Information 7 — The palindromes program from the emboss package was used to identify inverted repeats along the length of budding yeast centromeres. Output files in the .pal format are provided. [file peerj-08-10085-s007.zip › Supplementary_Material_S7/Kpol_CEN2002_pal.out]

Palindromes of:  Kpol_CEN2002 
Sequence length is: 118 
Start at position: 1
End at position: 118
Minimum length of Palindromes is: 5 
Maximum length of Palindromes is: 59 
Maximum gap between elements is: 20 
Number of mismatches allowed in Palindrome: 0


Palindromes:
14       atttaa       19
         ||||||
40       taaatt       35

14       atttaa       19
         ||||||
26       taaatt       21

18       aatttaaa       25
         ||||||||
41       ttaaattt       34

18       aattt       22
         |||||
27       ttaaa       23

24       aattt       28
         |||||
41       ttaaa       37

25       atttt       29
         |||||
52       taaaa       48

30       atatttt       36
         |||||||
54       tataaaa       48

44       tttcaaaata       53
         ||||||||||
67       aaagttttat       58

48       aaaat       52
         |||||
57       tttta       53

72       taaat       76
         |||||
92       attta       88

72       taaat       76
         |||||
85       attta       81

80       aattt       84
         |||||
90       ttaaa       86

83       ttaaa       87
         |||||
93       aattt       89

85       aaaatt       90
         ||||||
97       ttttaa       92

108      aaata      112
         |||||
118      tttat      114
