# Supplementary material for: Loss of inner kinetochore genes is associated with the transition to an unconventional point centromere in budding yeast
Source: PeerJ. 2020 Sep 29;8:e10085. doi: 10.7717/peerj.10085 (PMC7531349; doi:10.7717/peerj.10085)
Supplement: Supplemental Information 7 — The palindromes program from the emboss package was used to identify inverted repeats along the length of budding yeast centromeres. Output files in the .pal format are provided. [file peerj-08-10085-s007.zip › Supplementary_Material_S7/Kpol_CEN312_pal.out]

Palindromes of:  Kpol_CEN312 
Sequence length is: 119 
Start at position: 1
End at position: 119
Minimum length of Palindromes is: 5 
Maximum length of Palindromes is: 59 
Maximum gap between elements is: 20 
Number of mismatches allowed in Palindrome: 0


Palindromes:
7        tgatc       11
         |||||
19       actag       15

20       tattta       25
         ||||||
40       ataaat       35

22       tttatt       27
         ||||||
42       aaataa       37

39       taaaatt       45
         |||||||
66       attttaa       60

48       aaaat       52
         |||||
65       tttta       61

52       taaaa       56
         |||||
66       atttt       62

61       atttt       65
         |||||
77       taaaa       73

62       tttta       66
         |||||
75       aaaat       71
