# Supplementary material for: Loss of inner kinetochore genes is associated with the transition to an unconventional point centromere in budding yeast
Source: PeerJ. 2020 Sep 29;8:e10085. doi: 10.7717/peerj.10085 (PMC7531349; doi:10.7717/peerj.10085)
Supplement: Supplemental Information 7 — The palindromes program from the emboss package was used to identify inverted repeats along the length of budding yeast centromeres. Output files in the .pal format are provided. [file peerj-08-10085-s007.zip › Supplementary_Material_S7/Kpol_CEN354_pal.out]

Palindromes of:  Kpol_CEN354 
Sequence length is: 119 
Start at position: 1
End at position: 119
Minimum length of Palindromes is: 5 
Maximum length of Palindromes is: 59 
Maximum gap between elements is: 20 
Number of mismatches allowed in Palindrome: 0


Palindromes:
9        atata       13
         |||||
31       tatat       27

17       tataaa       22
         ||||||
30       atattt       25

27       tatatt       32
         ||||||
42       atataa       37

38       atatattt       45
         ||||||||
73       tatataaa       66

65       taaata       70
         ||||||
89       atttat       84

72       ataat       76
         |||||
86       tatta       82

72       ataat       76
         |||||
83       tatta       79
