# Supplementary material for: Loss of inner kinetochore genes is associated with the transition to an unconventional point centromere in budding yeast
Source: PeerJ. 2020 Sep 29;8:e10085. doi: 10.7717/peerj.10085 (PMC7531349; doi:10.7717/peerj.10085)
Supplement: Supplemental Information 7 — The palindromes program from the emboss package was used to identify inverted repeats along the length of budding yeast centromeres. Output files in the .pal format are provided. [file peerj-08-10085-s007.zip › Supplementary_Material_S7/Kpol_CEN499_pal.out]

Palindromes of:  Kpol_CEN499 
Sequence length is: 111 
Start at position: 1
End at position: 111
Minimum length of Palindromes is: 5 
Maximum length of Palindromes is: 55 
Maximum gap between elements is: 20 
Number of mismatches allowed in Palindrome: 0


Palindromes:
12       aaataa       17
         ||||||
33       tttatt       28

21       aaata       25
         |||||
33       tttat       29

28       ttattt       33
         ||||||
53       aataaa       48

67       atata       71
         |||||
90       tatat       86

67       atata       71
         |||||
88       tatat       84

67       atata       71
         |||||
86       tatat       82

67       atata       71
         |||||
84       tatat       80

67       atata       71
         |||||
82       tatat       78

77       atatata       83
         |||||||
90       tatatat       84

77       atatat       82
         ||||||
88       tatata       83

77       atata       81
         |||||
86       tatat       82

79       atatat       84
         ||||||
90       tatata       85

81       atata       85
         |||||
90       tatat       86
