# Supplementary material for: Loss of inner kinetochore genes is associated with the transition to an unconventional point centromere in budding yeast
Source: PeerJ. 2020 Sep 29;8:e10085. doi: 10.7717/peerj.10085 (PMC7531349; doi:10.7717/peerj.10085)
Supplement: Supplemental Information 7 — The palindromes program from the emboss package was used to identify inverted repeats along the length of budding yeast centromeres. Output files in the .pal format are provided. [file peerj-08-10085-s007.zip › Supplementary_Material_S7/Kpol_CEN534_pal.out]

Palindromes of:  Kpol_CEN534 
Sequence length is: 120 
Start at position: 1
End at position: 120
Minimum length of Palindromes is: 5 
Maximum length of Palindromes is: 60 
Maximum gap between elements is: 20 
Number of mismatches allowed in Palindrome: 0


Palindromes:
14       aaaat       18
         |||||
27       tttta       23

22       tattt       26
         |||||
40       ataaa       36

26       tttaa       30
         |||||
38       aaatt       34

36       aaata       40
         |||||
46       tttat       42

39       tattat       44
         ||||||
61       ataata       56

41       ttatt       45
         |||||
62       aataa       58

55       tataa       59
         |||||
70       atatt       66

63       aactt       67
         |||||
78       ttgaa       74

67       tataat       72
         ||||||
90       atatta       85
