# Supplementary material for: Loss of inner kinetochore genes is associated with the transition to an unconventional point centromere in budding yeast
Source: PeerJ. 2020 Sep 29;8:e10085. doi: 10.7717/peerj.10085 (PMC7531349; doi:10.7717/peerj.10085)
Supplement: Supplemental Information 7 — The palindromes program from the emboss package was used to identify inverted repeats along the length of budding yeast centromeres. Output files in the .pal format are provided. [file peerj-08-10085-s007.zip › Supplementary_Material_S7/Kthe_CEN1_pal.out]

Palindromes of:  Kthe_CEN1 
Sequence length is: 137 
Start at position: 1
End at position: 137
Minimum length of Palindromes is: 5 
Maximum length of Palindromes is: 68 
Maximum gap between elements is: 20 
Number of mismatches allowed in Palindrome: 0


Palindromes:
27       tatata       32
         ||||||
38       atatat       33

27       tatat       31
         |||||
36       atata       32

28       atatat       33
         ||||||
39       tatata       34

30       atata       34
         |||||
39       tatat       35

48       ctttt       52
         |||||
76       gaaaa       72

61       acttt       65
         |||||
77       tgaaa       73

63       tttat       67
         |||||
74       aaata       70

72       aaaag       76
         |||||
95       ttttc       91

84       attttt       89
         ||||||
109      taaaaa      104

106      aaatat      111
         ||||||
136      tttata      131
