# Supplementary material for: Loss of inner kinetochore genes is associated with the transition to an unconventional point centromere in budding yeast
Source: PeerJ. 2020 Sep 29;8:e10085. doi: 10.7717/peerj.10085 (PMC7531349; doi:10.7717/peerj.10085)
Supplement: Supplemental Information 7 — The palindromes program from the emboss package was used to identify inverted repeats along the length of budding yeast centromeres. Output files in the .pal format are provided. [file peerj-08-10085-s007.zip › Supplementary_Material_S7/Kthe_CEN2_pal.out]

Palindromes of:  Kthe_CEN2 
Sequence length is: 126 
Start at position: 1
End at position: 126
Minimum length of Palindromes is: 5 
Maximum length of Palindromes is: 63 
Maximum gap between elements is: 20 
Number of mismatches allowed in Palindrome: 0


Palindromes:
8        gatct       12
         |||||
27       ctaga       23

27       ctataaat       34
         ||||||||
60       gatattta       53

28       tataaa       33
         ||||||
46       atattt       41

29       ataaa       33
         |||||
38       tattt       34

42       ttata       46
         |||||
69       aatat       65

43       tataa       47
         |||||
59       atatt       55

47       acttgc       52
         ||||||
77       tgaacg       72

55       ttatag       60
         ||||||
69       aatatc       64

93       ataaa       97
         |||||
108      tattt      104
