# Supplementary material for: Loss of inner kinetochore genes is associated with the transition to an unconventional point centromere in budding yeast
Source: PeerJ. 2020 Sep 29;8:e10085. doi: 10.7717/peerj.10085 (PMC7531349; doi:10.7717/peerj.10085)
Supplement: Supplemental Information 7 — The palindromes program from the emboss package was used to identify inverted repeats along the length of budding yeast centromeres. Output files in the .pal format are provided. [file peerj-08-10085-s007.zip › Supplementary_Material_S7/Kthe_CEN3_pal.out]

Palindromes of:  Kthe_CEN3 
Sequence length is: 128 
Start at position: 1
End at position: 128
Minimum length of Palindromes is: 5 
Maximum length of Palindromes is: 64 
Maximum gap between elements is: 20 
Number of mismatches allowed in Palindrome: 0


Palindromes:
1        atcag        5
         |||||
10       tagtc        6

19       ttaaa       23
         |||||
46       aattt       42

20       taaaa       24
         |||||
34       atttt       30

21       aaaata       26
         ||||||
38       ttttat       33

21       aaaat       25
         |||||
30       tttta       26

22       aaata       26
         |||||
44       tttat       40

102      attgt      106
         |||||
128      taaca      124
