# Supplementary material for: Loss of inner kinetochore genes is associated with the transition to an unconventional point centromere in budding yeast
Source: PeerJ. 2020 Sep 29;8:e10085. doi: 10.7717/peerj.10085 (PMC7531349; doi:10.7717/peerj.10085)
Supplement: Supplemental Information 7 — The palindromes program from the emboss package was used to identify inverted repeats along the length of budding yeast centromeres. Output files in the .pal format are provided. [file peerj-08-10085-s007.zip › Supplementary_Material_S7/Kthe_CEN4_pal.out]

Palindromes of:  Kthe_CEN4 
Sequence length is: 127 
Start at position: 1
End at position: 127
Minimum length of Palindromes is: 5 
Maximum length of Palindromes is: 63 
Maximum gap between elements is: 20 
Number of mismatches allowed in Palindrome: 0


Palindromes:
12       tattttg       18
         |||||||
28       ataaaac       22

23       aaaatag       29
         |||||||
40       ttttatc       34

37       tttttt       42
         ||||||
54       aaaaaa       49

43       agttt       47
         |||||
56       tcaaa       52

49       aaaaaac       55
         |||||||
77       ttttttg       71

49       aaaaa       53
         |||||
60       ttttt       56

50       aaaaa       54
         |||||
60       ttttt       56

60       tatta       64
         |||||
69       ataat       65

65       taata       69
         |||||
81       attat       77

77       tatta       81
         |||||
101      ataat       97

97       taata      101
         |||||
106      attat      102

109      tgttt      113
         |||||
122      acaaa      118
