# Supplementary material for: Loss of inner kinetochore genes is associated with the transition to an unconventional point centromere in budding yeast
Source: PeerJ. 2020 Sep 29;8:e10085. doi: 10.7717/peerj.10085 (PMC7531349; doi:10.7717/peerj.10085)
Supplement: Supplemental Information 7 — The palindromes program from the emboss package was used to identify inverted repeats along the length of budding yeast centromeres. Output files in the .pal format are provided. [file peerj-08-10085-s007.zip › Supplementary_Material_S7/Kthe_CEN5_pal.out]

Palindromes of:  Kthe_CEN5 
Sequence length is: 127 
Start at position: 1
End at position: 127
Minimum length of Palindromes is: 5 
Maximum length of Palindromes is: 63 
Maximum gap between elements is: 20 
Number of mismatches allowed in Palindrome: 0


Palindromes:
12       taaaaa       17
         ||||||
36       attttt       31

12       taaaaa       17
         ||||||
28       attttt       23

23       ttttta       28
         ||||||
47       aaaaat       42

28       atgtt       32
         |||||
54       tacaa       50

31       ttttta       36
         ||||||
47       aaaaat       42

42       taaaaa       47
         ||||||
65       attttt       60

43       aaaaa       47
         |||||
63       ttttt       59

43       aaaaat       48
         ||||||
62       ttttta       57

47       attaa       51
         |||||
67       taatt       63

92       agaat       96
         |||||
107      tctta      103
