# Supplementary material for: Loss of inner kinetochore genes is associated with the transition to an unconventional point centromere in budding yeast
Source: PeerJ. 2020 Sep 29;8:e10085. doi: 10.7717/peerj.10085 (PMC7531349; doi:10.7717/peerj.10085)
Supplement: Supplemental Information 7 — The palindromes program from the emboss package was used to identify inverted repeats along the length of budding yeast centromeres. Output files in the .pal format are provided. [file peerj-08-10085-s007.zip › Supplementary_Material_S7/Kthe_CEN6_pal.out]

Palindromes of:  Kthe_CEN6 
Sequence length is: 126 
Start at position: 1
End at position: 126
Minimum length of Palindromes is: 5 
Maximum length of Palindromes is: 63 
Maximum gap between elements is: 20 
Number of mismatches allowed in Palindrome: 0


Palindromes:
22       attttagtaa       31
         ||||||||||
58       taaaatcatt       49

44       aatat       48
         |||||
68       ttata       64

44       aatattt       50
         |||||||
61       ttataaa       55

53       taaaat       58
         ||||||
64       atttta       59

56       aatat       60
         |||||
68       ttata       64

67       ttaat       71
         |||||
86       aatta       82

84       taaag       88
         |||||
103      atttc       99

110      ttttc      114
         |||||
120      aaaag      116

117      aaaat      121
         |||||
126      tttta      122
