# Supplementary material for: Loss of inner kinetochore genes is associated with the transition to an unconventional point centromere in budding yeast
Source: PeerJ. 2020 Sep 29;8:e10085. doi: 10.7717/peerj.10085 (PMC7531349; doi:10.7717/peerj.10085)
Supplement: Supplemental Information 7 — The palindromes program from the emboss package was used to identify inverted repeats along the length of budding yeast centromeres. Output files in the .pal format are provided. [file peerj-08-10085-s007.zip › Supplementary_Material_S7/Kthe_CEN7_pal.out]

Palindromes of:  Kthe_CEN7 
Sequence length is: 134 
Start at position: 1
End at position: 134
Minimum length of Palindromes is: 5 
Maximum length of Palindromes is: 67 
Maximum gap between elements is: 20 
Number of mismatches allowed in Palindrome: 0


Palindromes:
23       atttt       27
         |||||
42       taaaa       38

25       tttatt       30
         ||||||
45       aaataa       40

29       ttatttt       35
         |||||||
44       aataaaa       38

69       gtata       73
         |||||
91       catat       87

102      tattt      106
         |||||
129      ataaa      125
