# Supplementary material for: Loss of inner kinetochore genes is associated with the transition to an unconventional point centromere in budding yeast
Source: PeerJ. 2020 Sep 29;8:e10085. doi: 10.7717/peerj.10085 (PMC7531349; doi:10.7717/peerj.10085)
Supplement: Supplemental Information 7 — The palindromes program from the emboss package was used to identify inverted repeats along the length of budding yeast centromeres. Output files in the .pal format are provided. [file peerj-08-10085-s007.zip › Supplementary_Material_S7/Kwal_CEN1_pal.out]

Palindromes of:  Kwal_CEN1 
Sequence length is: 127 
Start at position: 1
End at position: 127
Minimum length of Palindromes is: 5 
Maximum length of Palindromes is: 63 
Maximum gap between elements is: 20 
Number of mismatches allowed in Palindrome: 0


Palindromes:
21       gtaaaa       26
         ||||||
45       catttt       40

26       atttt       30
         |||||
54       taaaa       50

30       ttgtaaaac       38
         |||||||||
47       aacattttg       39

40       tttta       44
         |||||
53       aaaat       49

67       acaaa       71
         |||||
85       tgttt       81

71       aataa       75
         |||||
98       ttatt       94

74       aaatt       78
         |||||
83       tttaa       79

76       attaa       80
         |||||
91       taatt       87

98       tatat      102
         |||||
126      atata      122
