# Supplementary material for: Loss of inner kinetochore genes is associated with the transition to an unconventional point centromere in budding yeast
Source: PeerJ. 2020 Sep 29;8:e10085. doi: 10.7717/peerj.10085 (PMC7531349; doi:10.7717/peerj.10085)
Supplement: Supplemental Information 7 — The palindromes program from the emboss package was used to identify inverted repeats along the length of budding yeast centromeres. Output files in the .pal format are provided. [file peerj-08-10085-s007.zip › Supplementary_Material_S7/Kwal_CEN3_pal.out]

Palindromes of:  Kwal_CEN3 
Sequence length is: 125 
Start at position: 1
End at position: 125
Minimum length of Palindromes is: 5 
Maximum length of Palindromes is: 62 
Maximum gap between elements is: 20 
Number of mismatches allowed in Palindrome: 0


Palindromes:
12       catat       16
         |||||
41       gtata       37

13       atatt       17
         |||||
36       tataa       32

22       catatatat       30
         |||||||||
41       gtatatata       33

25       atatata       31
         |||||||
40       tatatat       34

28       tataa       32
         |||||
53       atatt       49

63       aaacttt       69
         |||||||
95       tttgaaa       89

73       atttt       77
         |||||
83       taaaa       79

77       taaaaa       82
         ||||||
98       attttt       93

87       aaaaa       91
         |||||
97       ttttt       93
