# Supplementary material for: Loss of inner kinetochore genes is associated with the transition to an unconventional point centromere in budding yeast
Source: PeerJ. 2020 Sep 29;8:e10085. doi: 10.7717/peerj.10085 (PMC7531349; doi:10.7717/peerj.10085)
Supplement: Supplemental Information 7 — The palindromes program from the emboss package was used to identify inverted repeats along the length of budding yeast centromeres. Output files in the .pal format are provided. [file peerj-08-10085-s007.zip › Supplementary_Material_S7/Kwal_CEN5_pal.out]

Palindromes of:  Kwal_CEN5 
Sequence length is: 126 
Start at position: 1
End at position: 126
Minimum length of Palindromes is: 5 
Maximum length of Palindromes is: 63 
Maximum gap between elements is: 20 
Number of mismatches allowed in Palindrome: 0


Palindromes:
32       aatta       36
         |||||
53       ttaat       49

51       atttt       55
         |||||
62       taaaa       58

53       tttaaaa       59
         |||||||
73       aaatttt       67

66       ctttta       71
         ||||||
84       gaaaat       79
