# Supplementary material for: Loss of inner kinetochore genes is associated with the transition to an unconventional point centromere in budding yeast
Source: PeerJ. 2020 Sep 29;8:e10085. doi: 10.7717/peerj.10085 (PMC7531349; doi:10.7717/peerj.10085)
Supplement: Supplemental Information 7 — The palindromes program from the emboss package was used to identify inverted repeats along the length of budding yeast centromeres. Output files in the .pal format are provided. [file peerj-08-10085-s007.zip › Supplementary_Material_S7/Kwal_CEN6_pal.out]

Palindromes of:  Kwal_CEN6 
Sequence length is: 124 
Start at position: 1
End at position: 124
Minimum length of Palindromes is: 5 
Maximum length of Palindromes is: 62 
Maximum gap between elements is: 20 
Number of mismatches allowed in Palindrome: 0


Palindromes:
22       tttat       26
         |||||
49       aaata       45

22       tttatt       27
         ||||||
41       aaataa       36

22       tttatta       28
         |||||||
36       aaataat       30

23       ttatt       27
         |||||
32       aataa       28

29       ataat       33
         |||||
54       tatta       50

44       tataa       48
         |||||
55       atatt       51

62       taaaca       67
         ||||||
80       atttgt       75

67       aaaca       71
         |||||
79       tttgt       75

75       tgttt       79
         |||||
99       acaaa       95

83       gttttt       88
         ||||||
98       caaaaa       93
