# Supplementary material for: Loss of inner kinetochore genes is associated with the transition to an unconventional point centromere in budding yeast
Source: PeerJ. 2020 Sep 29;8:e10085. doi: 10.7717/peerj.10085 (PMC7531349; doi:10.7717/peerj.10085)
Supplement: Supplemental Information 7 — The palindromes program from the emboss package was used to identify inverted repeats along the length of budding yeast centromeres. Output files in the .pal format are provided. [file peerj-08-10085-s007.zip › Supplementary_Material_S7/Kwal_CEN7_pal.out]

Palindromes of:  Kwal_CEN7 
Sequence length is: 124 
Start at position: 1
End at position: 124
Minimum length of Palindromes is: 5 
Maximum length of Palindromes is: 62 
Maximum gap between elements is: 20 
Number of mismatches allowed in Palindrome: 0


Palindromes:
9        tctttttat       17
         |||||||||
34       agaaaaata       26

36       tatat       40
         |||||
50       atata       46

47       tataa       51
         |||||
72       atatt       68

55       ataaa       59
         |||||
71       tattt       67

55       ataaa       59
         |||||
65       tattt       61

59       attttat       65
         |||||||
76       taaaata       70
