# Supplementary material for: Loss of inner kinetochore genes is associated with the transition to an unconventional point centromere in budding yeast
Source: PeerJ. 2020 Sep 29;8:e10085. doi: 10.7717/peerj.10085 (PMC7531349; doi:10.7717/peerj.10085)
Supplement: Supplemental Information 7 — The palindromes program from the emboss package was used to identify inverted repeats along the length of budding yeast centromeres. Output files in the .pal format are provided. [file peerj-08-10085-s007.zip › Supplementary_Material_S7/Kwal_CEN8_pal.out]

Palindromes of:  Kwal_CEN8 
Sequence length is: 136 
Start at position: 1
End at position: 136
Minimum length of Palindromes is: 5 
Maximum length of Palindromes is: 68 
Maximum gap between elements is: 20 
Number of mismatches allowed in Palindrome: 0


Palindromes:
11       taataa       16
         ||||||
38       attatt       33

11       taata       15
         |||||
21       attat       17

12       aataata       18
         |||||||
40       ttattat       34

15       aatat       19
         |||||
27       ttata       23

25       atttaaat       32
         ||||||||
45       taaattta       38

30       aattta       35
         ||||||
46       ttaaat       41

36       ttatttaa       43
         ||||||||
67       aataaatt       60

94       aacat       98
         |||||
113      ttgta      109

119      cattt      123
         |||||
132      gtaaa      128
