# Supplementary material for: Loss of inner kinetochore genes is associated with the transition to an unconventional point centromere in budding yeast
Source: PeerJ. 2020 Sep 29;8:e10085. doi: 10.7717/peerj.10085 (PMC7531349; doi:10.7717/peerj.10085)
Supplement: Supplemental Information 7 — The palindromes program from the emboss package was used to identify inverted repeats along the length of budding yeast centromeres. Output files in the .pal format are provided. [file peerj-08-10085-s007.zip › Supplementary_Material_S7/LC029901.1_pal.out]

Palindromes of:  LC029901.1 
Sequence length is: 110 
Start at position: 1
End at position: 110
Minimum length of Palindromes is: 5 
Maximum length of Palindromes is: 55 
Maximum gap between elements is: 20 
Number of mismatches allowed in Palindrome: 0


Palindromes:
14       ttaaat       19
         ||||||
37       aattta       32

30       aaatt       34
         |||||
40       tttaa       36

33       tttaat       38
         ||||||
58       aaatta       53

52       tattaa       57
         ||||||
68       ataatt       63

64       taataaaag       72
         |||||||||
83       attattttc       75

65       aataa       69
         |||||
85       ttatt       81

79       tatta       83
         |||||
106      ataat      102

80       attat       84
         |||||
101      taata       97

92       taagtat       98
         |||||||
110      attcata      104
