# Supplementary material for: Loss of inner kinetochore genes is associated with the transition to an unconventional point centromere in budding yeast
Source: PeerJ. 2020 Sep 29;8:e10085. doi: 10.7717/peerj.10085 (PMC7531349; doi:10.7717/peerj.10085)
Supplement: Supplemental Information 7 — The palindromes program from the emboss package was used to identify inverted repeats along the length of budding yeast centromeres. Output files in the .pal format are provided. [file peerj-08-10085-s007.zip › Supplementary_Material_S7/LC029902.1_pal.out]

Palindromes of:  LC029902.1 
Sequence length is: 110 
Start at position: 1
End at position: 110
Minimum length of Palindromes is: 5 
Maximum length of Palindromes is: 55 
Maximum gap between elements is: 20 
Number of mismatches allowed in Palindrome: 0


Palindromes:
14       ttatt       18
         |||||
29       aataa       25

25       aataat       30
         ||||||
56       ttatta       51

27       taatt       31
         |||||
41       attaa       37

32       gtttt       36
         |||||
46       caaaa       42

33       ttttaa       38
         ||||||
62       aaaatt       57

33       ttttaa       38
         ||||||
44       aaaatt       39

39       ttaaaa       44
         ||||||
60       aatttt       55

52       ttatttt       58
         |||||||
66       aataaaa       60

54       atttt       58
         |||||
72       taaaa       68

55       tttta       59
         |||||
68       aaaat       64

75       aattaa       80
         ||||||
99       ttaatt       94

91       acatt       95
         |||||
110      tgtaa      106
