# Supplementary material for: Loss of inner kinetochore genes is associated with the transition to an unconventional point centromere in budding yeast
Source: PeerJ. 2020 Sep 29;8:e10085. doi: 10.7717/peerj.10085 (PMC7531349; doi:10.7717/peerj.10085)
Supplement: Supplemental Information 7 — The palindromes program from the emboss package was used to identify inverted repeats along the length of budding yeast centromeres. Output files in the .pal format are provided. [file peerj-08-10085-s007.zip › Supplementary_Material_S7/LC029903.1_pal.out]

Palindromes of:  LC029903.1 
Sequence length is: 110 
Start at position: 1
End at position: 110
Minimum length of Palindromes is: 5 
Maximum length of Palindromes is: 55 
Maximum gap between elements is: 20 
Number of mismatches allowed in Palindrome: 0


Palindromes:
25       aaatt       29
         |||||
52       tttaa       48

27       attaa       31
         |||||
43       taatt       39

49       attttt       54
         ||||||
65       taaaaa       60

50       ttttt       54
         |||||
70       aaaaa       66

51       ttttt       55
         |||||
70       aaaaa       66

51       ttttt       55
         |||||
64       aaaaa       60

64       ataaa       68
         |||||
86       tattt       82
