# Supplementary material for: Loss of inner kinetochore genes is associated with the transition to an unconventional point centromere in budding yeast
Source: PeerJ. 2020 Sep 29;8:e10085. doi: 10.7717/peerj.10085 (PMC7531349; doi:10.7717/peerj.10085)
Supplement: Supplemental Information 7 — The palindromes program from the emboss package was used to identify inverted repeats along the length of budding yeast centromeres. Output files in the .pal format are provided. [file peerj-08-10085-s007.zip › Supplementary_Material_S7/LC029904.1_pal.out]

Palindromes of:  LC029904.1 
Sequence length is: 110 
Start at position: 1
End at position: 110
Minimum length of Palindromes is: 5 
Maximum length of Palindromes is: 55 
Maximum gap between elements is: 20 
Number of mismatches allowed in Palindrome: 0


Palindromes:
2        aaaaa        6
         |||||
14       ttttt       10

3        aaaaa        7
         |||||
14       ttttt       10

4        aaaaa        8
         |||||
14       ttttt       10

10       ttttt       14
         |||||
33       aaaaa       29

28       taaaa       32
         |||||
54       atttt       50

30       aaaat       34
         |||||
58       tttta       54

30       aaaat       34
         |||||
53       tttta       49

31       aaatt       35
         |||||
41       tttaa       37

39       tttaa       43
         |||||
68       aaatt       64

48       tatttta       54
         |||||||
71       ataaaat       65

52       ttattt       57
         ||||||
80       aataaa       75

53       tatttta       59
         |||||||
71       ataaaat       65

56       tttag       60
         |||||
85       aaatc       81

82       taaatt       87
         ||||||
108      atttaa      103
