# Supplementary material for: Loss of inner kinetochore genes is associated with the transition to an unconventional point centromere in budding yeast
Source: PeerJ. 2020 Sep 29;8:e10085. doi: 10.7717/peerj.10085 (PMC7531349; doi:10.7717/peerj.10085)
Supplement: Supplemental Information 7 — The palindromes program from the emboss package was used to identify inverted repeats along the length of budding yeast centromeres. Output files in the .pal format are provided. [file peerj-08-10085-s007.zip › Supplementary_Material_S7/LC029906.1_pal.out]

Palindromes of:  LC029906.1 
Sequence length is: 110 
Start at position: 1
End at position: 110
Minimum length of Palindromes is: 5 
Maximum length of Palindromes is: 55 
Maximum gap between elements is: 20 
Number of mismatches allowed in Palindrome: 0


Palindromes:
5        ctaat        9
         |||||
15       gatta       11

6        taatt       10
         |||||
32       attaa       28

23       ttaaa       27
         |||||
42       aattt       38

26       aaaatt       31
         ||||||
53       ttttaa       48

38       tttaat       43
         ||||||
67       aaatta       62

48       aatttt       53
         ||||||
64       ttaaaa       59

50       tttta       54
         |||||
68       aaaat       64
