# Supplementary material for: Loss of inner kinetochore genes is associated with the transition to an unconventional point centromere in budding yeast
Source: PeerJ. 2020 Sep 29;8:e10085. doi: 10.7717/peerj.10085 (PMC7531349; doi:10.7717/peerj.10085)
Supplement: Supplemental Information 7 — The palindromes program from the emboss package was used to identify inverted repeats along the length of budding yeast centromeres. Output files in the .pal format are provided. [file peerj-08-10085-s007.zip › Supplementary_Material_S7/LC029907.1_pal.out]

Palindromes of:  LC029907.1 
Sequence length is: 110 
Start at position: 1
End at position: 110
Minimum length of Palindromes is: 5 
Maximum length of Palindromes is: 55 
Maximum gap between elements is: 20 
Number of mismatches allowed in Palindrome: 0


Palindromes:
10       tttata       15
         ||||||
38       aaatat       33

25       aattta       30
         ||||||
40       ttaaat       35

38       atttt       42
         |||||
58       taaaa       54

38       attttc       43
         ||||||
52       taaaag       47

53       aaaaataaat       62
         ||||||||||
86       tttttattta       77

59       aaataa       64
         ||||||
84       tttatt       79

73       ataaa       77
         |||||
82       tattt       78

78       tttat       82
         |||||
98       aaata       94
