# Supplementary material for: Loss of inner kinetochore genes is associated with the transition to an unconventional point centromere in budding yeast
Source: PeerJ. 2020 Sep 29;8:e10085. doi: 10.7717/peerj.10085 (PMC7531349; doi:10.7717/peerj.10085)
Supplement: Supplemental Information 7 — The palindromes program from the emboss package was used to identify inverted repeats along the length of budding yeast centromeres. Output files in the .pal format are provided. [file peerj-08-10085-s007.zip › Supplementary_Material_S7/LC029908.1_pal.out]

Palindromes of:  LC029908.1 
Sequence length is: 110 
Start at position: 1
End at position: 110
Minimum length of Palindromes is: 5 
Maximum length of Palindromes is: 55 
Maximum gap between elements is: 20 
Number of mismatches allowed in Palindrome: 0


Palindromes:
12       attgtta       18
         |||||||
30       taacaat       24

25       aacaa       29
         |||||
40       ttgtt       36

40       ttttaa       45
         ||||||
62       aaaatt       57

59       aaaat       63
         |||||
86       tttta       82

66       aaaaa       70
         |||||
87       ttttt       83
