# Supplementary material for: Loss of inner kinetochore genes is associated with the transition to an unconventional point centromere in budding yeast
Source: PeerJ. 2020 Sep 29;8:e10085. doi: 10.7717/peerj.10085 (PMC7531349; doi:10.7717/peerj.10085)
Supplement: Supplemental Information 7 — The palindromes program from the emboss package was used to identify inverted repeats along the length of budding yeast centromeres. Output files in the .pal format are provided. [file peerj-08-10085-s007.zip › Supplementary_Material_S7/LC029910.1_pal.out]

Palindromes of:  LC029910.1 
Sequence length is: 110 
Start at position: 1
End at position: 110
Minimum length of Palindromes is: 5 
Maximum length of Palindromes is: 55 
Maximum gap between elements is: 20 
Number of mismatches allowed in Palindrome: 0


Palindromes:
41       tttta       45
         |||||
68       aaaat       64

52       taata       56
         |||||
65       attat       61

58       atatatta       65
         ||||||||
81       tatataat       74

59       tatat       63
         |||||
82       atata       78

67       aatta       71
         |||||
85       ttaat       81

72       gataat       77
         ||||||
88       ctatta       83

96       aaaaa      100
         |||||
108      ttttt      104

96       aaaaac      101
         ||||||
107      tttttg      102
