# Supplementary material for: Loss of inner kinetochore genes is associated with the transition to an unconventional point centromere in budding yeast
Source: PeerJ. 2020 Sep 29;8:e10085. doi: 10.7717/peerj.10085 (PMC7531349; doi:10.7717/peerj.10085)
Supplement: Supplemental Information 7 — The palindromes program from the emboss package was used to identify inverted repeats along the length of budding yeast centromeres. Output files in the .pal format are provided. [file peerj-08-10085-s007.zip › Supplementary_Material_S7/Scer_CEN10_pal.out]

Palindromes of:  Scer_CEN10 
Sequence length is: 119 
Start at position: 1
End at position: 119
Minimum length of Palindromes is: 5 
Maximum length of Palindromes is: 59 
Maximum gap between elements is: 20 
Number of mismatches allowed in Palindrome: 0


Palindromes:
9        ttaaa       13
         |||||
30       aattt       26

10       taaat       14
         |||||
36       attta       32

10       taaat       14
         |||||
24       attta       20

11       aaataa       16
         ||||||
39       tttatt       34

16       attaa       20
         |||||
45       taatt       41

19       aattt       23
         |||||
34       ttaaa       30

27       ttaaaa       32
         ||||||
44       aatttt       39

29       aaaat       33
         |||||
40       tttta       36

33       tttat       37
         |||||
50       aaata       46

35       tatttt       40
         ||||||
53       ataaaa       48

39       tttta       43
         |||||
51       aaaat       47

43       aatat       47
         |||||
55       ttata       51

46       ataaaa       51
         ||||||
67       tatttt       62

46       ataaa       50
         |||||
58       tattt       54

49       aaata       53
         |||||
69       tttat       65

52       tattt       56
         |||||
76       ataaa       72

54       tttatt       59
         ||||||
78       aaataa       73

61       ttttt       65
         |||||
90       aaaaa       86

61       ttttt       65
         |||||
89       aaaaa       85

61       ttttt       65
         |||||
81       aaaaa       77

61       tttttattt       69
         |||||||||
80       aaaaataaa       72

61       ttttta       66
         ||||||
74       aaaaat       69

74       ataaa       78
         |||||
101      tattt       97

79       aaaca       83
         |||||
99       tttgt       95

89       aaaca       93
         |||||
99       tttgt       95
