# Supplementary material for: Loss of inner kinetochore genes is associated with the transition to an unconventional point centromere in budding yeast
Source: PeerJ. 2020 Sep 29;8:e10085. doi: 10.7717/peerj.10085 (PMC7531349; doi:10.7717/peerj.10085)
Supplement: Supplemental Information 7 — The palindromes program from the emboss package was used to identify inverted repeats along the length of budding yeast centromeres. Output files in the .pal format are provided. [file peerj-08-10085-s007.zip › Supplementary_Material_S7/Scer_CEN11_pal.out]

Palindromes of:  Scer_CEN11 
Sequence length is: 118 
Start at position: 1
End at position: 118
Minimum length of Palindromes is: 5 
Maximum length of Palindromes is: 59 
Maximum gap between elements is: 20 
Number of mismatches allowed in Palindrome: 0


Palindromes:
10       taaaa       14
         |||||
31       atttt       27

20       tttaaaa       26
         |||||||
33       aaatttt       27

23       aaaatt       28
         ||||||
45       ttttaa       40

25       aatttt       30
         ||||||
39       ttaaaa       34

26       atttt       30
         |||||
51       taaaa       47

34       aaaatt       39
         ||||||
45       ttttaa       40

35       aaatt       39
         |||||
57       tttaa       53

40       aattt       44
         |||||
56       ttaaa       52

41       atttt       45
         |||||
51       taaaa       47

47       aaaata       52
         ||||||
67       ttttat       62

49       aataaa       54
         ||||||
60       ttattt       55

58       attat       62
         |||||
81       taata       77

62       tattttt       68
         |||||||
91       ataaaaa       85

65       ttttt       69
         |||||
89       aaaaa       85

66       ttttta       71
         ||||||
89       aaaaat       84

79       aatcat       84
         ||||||
104      ttagta       99
