# Supplementary material for: Loss of inner kinetochore genes is associated with the transition to an unconventional point centromere in budding yeast
Source: PeerJ. 2020 Sep 29;8:e10085. doi: 10.7717/peerj.10085 (PMC7531349; doi:10.7717/peerj.10085)
Supplement: Supplemental Information 7 — The palindromes program from the emboss package was used to identify inverted repeats along the length of budding yeast centromeres. Output files in the .pal format are provided. [file peerj-08-10085-s007.zip › Supplementary_Material_S7/Scer_CEN12_pal.out]

Palindromes of:  Scer_CEN12 
Sequence length is: 120 
Start at position: 1
End at position: 120
Minimum length of Palindromes is: 5 
Maximum length of Palindromes is: 60 
Maximum gap between elements is: 20 
Number of mismatches allowed in Palindrome: 0


Palindromes:
9        taataaa       15
         |||||||
35       attattt       29

9        taataa       14
         ||||||
23       attatt       18

9        taata       13
         |||||
20       attat       16

16       tattatt       22
         |||||||
48       ataataa       42

17       attatta       23
         |||||||
50       taataat       44

18       ttatt       22
         |||||
41       aataa       37

29       tttatt       34
         ||||||
42       aaataa       37

30       ttatta       35
         ||||||
49       aataat       44

30       ttatt       34
         |||||
46       aataa       42

33       ttaaa       37
         |||||
54       aattt       50

35       aaaata       40
         ||||||
65       ttttat       60

39       taaaa       43
         |||||
67       atttt       63

40       aaaata       45
         ||||||
65       ttttat       60

47       taattt       52
         ||||||
58       attaaa       53

49       atttaaa       55
         |||||||
70       taaattt       64

60       tattt       64
         |||||
71       ataaa       67

65       ttaaa       69
         |||||
86       aattt       82

67       aaataa       72
         ||||||
81       tttatt       76

76       ttatt       80
         |||||
89       aataa       85

86       ataaca       91
         ||||||
107      tattgt      102

93       tattgt       98
         ||||||
117      ataaca      112

101      ttgtt      105
         |||||
115      aacaa      111
