# Supplementary material for: Loss of inner kinetochore genes is associated with the transition to an unconventional point centromere in budding yeast
Source: PeerJ. 2020 Sep 29;8:e10085. doi: 10.7717/peerj.10085 (PMC7531349; doi:10.7717/peerj.10085)
Supplement: Supplemental Information 7 — The palindromes program from the emboss package was used to identify inverted repeats along the length of budding yeast centromeres. Output files in the .pal format are provided. [file peerj-08-10085-s007.zip › Supplementary_Material_S7/Scer_CEN13_pal.out]

Palindromes of:  Scer_CEN13 
Sequence length is: 119 
Start at position: 1
End at position: 119
Minimum length of Palindromes is: 5 
Maximum length of Palindromes is: 59 
Maximum gap between elements is: 20 
Number of mismatches allowed in Palindrome: 0


Palindromes:
19       aaaata       24
         ||||||
32       ttttat       27

20       aaatatt       26
         |||||||
47       tttataa       41

27       tatttt       32
         ||||||
54       ataaaa       49

30       ttttc       34
         |||||
52       aaaag       48

37       tttta       41
         |||||
60       aaaat       56

41       aatattt       47
         |||||||
64       ttataaa       58

43       tattt       47
         |||||
54       ataaa       50

49       aaaata       54
         ||||||
66       ttttat       61

57       aaaat       61
         |||||
66       tttta       62

63       ttttt       67
         |||||
84       aaaaa       80

63       ttttt       67
         |||||
83       aaaaa       79

72       tttttt       77
         ||||||
84       aaaaaa       79

79       aaaaa       83
         |||||
92       ttttt       88

80       aaaaa       84
         |||||
92       ttttt       88

90       tttaa       94
         |||||
118      aaatt      114
