# Supplementary material for: Loss of inner kinetochore genes is associated with the transition to an unconventional point centromere in budding yeast
Source: PeerJ. 2020 Sep 29;8:e10085. doi: 10.7717/peerj.10085 (PMC7531349; doi:10.7717/peerj.10085)
Supplement: Supplemental Information 7 — The palindromes program from the emboss package was used to identify inverted repeats along the length of budding yeast centromeres. Output files in the .pal format are provided. [file peerj-08-10085-s007.zip › Supplementary_Material_S7/Scer_CEN14_pal.out]

Palindromes of:  Scer_CEN14 
Sequence length is: 118 
Start at position: 1
End at position: 118
Minimum length of Palindromes is: 5 
Maximum length of Palindromes is: 59 
Maximum gap between elements is: 20 
Number of mismatches allowed in Palindrome: 0


Palindromes:
13       tttttaaaa       21
         |||||||||
43       aaaaatttt       35

13       ttttt       17
         |||||
22       aaaaa       18

14       ttttaaaa       21
         ||||||||
32       aaaatttt       25

19       aaaat       23
         |||||
38       tttta       34

19       aaaat       23
         |||||
28       tttta       24

22       atatttt       28
         |||||||
47       tataaaa       41

25       ttttaaaa       32
         ||||||||
42       aaaatttt       35

34       atttt       38
         |||||
45       taaaa       41

38       taaaaaa       44
         |||||||
69       atttttt       63

38       taaaaaa       44
         |||||||
58       atttttt       52

39       aaaaaata       46
         ||||||||
67       ttttttat       60

39       aaaaaat       45
         |||||||
56       tttttta       50

44       atata       48
         |||||
72       tatat       68

61       atttt       65
         |||||
86       taaaa       82

65       tttta       69
         |||||
85       aaaat       81
