# Supplementary material for: Loss of inner kinetochore genes is associated with the transition to an unconventional point centromere in budding yeast
Source: PeerJ. 2020 Sep 29;8:e10085. doi: 10.7717/peerj.10085 (PMC7531349; doi:10.7717/peerj.10085)
Supplement: Supplemental Information 7 — The palindromes program from the emboss package was used to identify inverted repeats along the length of budding yeast centromeres. Output files in the .pal format are provided. [file peerj-08-10085-s007.zip › Supplementary_Material_S7/Scer_CEN15_pal.out]

Palindromes of:  Scer_CEN15 
Sequence length is: 119 
Start at position: 1
End at position: 119
Minimum length of Palindromes is: 5 
Maximum length of Palindromes is: 59 
Maximum gap between elements is: 20 
Number of mismatches allowed in Palindrome: 0


Palindromes:
34       taaaaa       39
         ||||||
64       attttt       59

35       aaaaa       39
         |||||
62       ttttt       58

35       aaaaa       39
         |||||
61       ttttt       57

41       tattt       45
         |||||
54       ataaa       50

48       taaaa       52
         |||||
71       atttt       67

48       taaaa       52
         |||||
64       atttt       60

49       aaaat       53
         |||||
69       tttta       65

49       aaaata       54
         ||||||
60       ttttat       55

55       tattttt       61
         |||||||
77       ataaaaa       71

58       ttttt       62
         |||||
75       aaaaa       71

59       tttttaa       65
         |||||||
75       aaaaatt       69

63       taatt       67
         |||||
89       attaa       85

65       attttt       70
         ||||||
76       taaaaa       71

69       ttaaa       73
         |||||
94       aattt       90

69       ttaaaa       74
         ||||||
86       aatttt       81

73       aaataat       79
         |||||||
92       tttatta       86

88       tattt       92
         |||||
116      ataaa      112

97       tatat      101
         |||||
118      atata      114
