# Supplementary material for: Loss of inner kinetochore genes is associated with the transition to an unconventional point centromere in budding yeast
Source: PeerJ. 2020 Sep 29;8:e10085. doi: 10.7717/peerj.10085 (PMC7531349; doi:10.7717/peerj.10085)
Supplement: Supplemental Information 7 — The palindromes program from the emboss package was used to identify inverted repeats along the length of budding yeast centromeres. Output files in the .pal format are provided. [file peerj-08-10085-s007.zip › Supplementary_Material_S7/Scer_CEN16_pal.out]

Palindromes of:  Scer_CEN16 
Sequence length is: 117 
Start at position: 1
End at position: 117
Minimum length of Palindromes is: 5 
Maximum length of Palindromes is: 58 
Maximum gap between elements is: 20 
Number of mismatches allowed in Palindrome: 0


Palindromes:
15       tttttat       21
         |||||||
46       aaaaata       40

18       ttattttta       26
         |||||||||
49       aataaaaat       41

25       taatt       29
         |||||
40       attaa       36

27       attttt       32
         ||||||
47       taaaaa       42

29       ttttt       33
         |||||
46       aaaaa       42

30       ttttt       34
         |||||
46       aaaaa       42

31       ttttta       36
         ||||||
46       aaaaat       41

36       aattat       41
         ||||||
51       ttaata       46

42       aaaaa       46
         |||||
56       ttttt       52

42       aaaaa       46
         |||||
55       ttttt       51

42       aaaaat       47
         ||||||
54       ttttta       49

47       taattt       52
         ||||||
66       attaaa       61

48       aatttttt       55
         ||||||||
83       ttaaaaaa       76

49       attttt       54
         ||||||
75       taaaaa       70

51       tttttt       56
         ||||||
81       aaaaaa       76

51       ttttt       55
         |||||
74       aaaaa       70

52       ttttt       56
         |||||
74       aaaaa       70

58       tttaa       62
         |||||
68       aaatt       64

66       aaacaa       71
         ||||||
87       tttgtt       82

67       aacaaaaa       74
         ||||||||
93       ttgttttt       86

70       aaaaa       74
         |||||
89       ttttt       85

76       aaaaaa       81
         ||||||
90       tttttt       85
