# Supplementary material for: Loss of inner kinetochore genes is associated with the transition to an unconventional point centromere in budding yeast
Source: PeerJ. 2020 Sep 29;8:e10085. doi: 10.7717/peerj.10085 (PMC7531349; doi:10.7717/peerj.10085)
Supplement: Supplemental Information 7 — The palindromes program from the emboss package was used to identify inverted repeats along the length of budding yeast centromeres. Output files in the .pal format are provided. [file peerj-08-10085-s007.zip › Supplementary_Material_S7/Scer_CEN1_pal.out]

Palindromes of:  Scer_CEN1 
Sequence length is: 118 
Start at position: 1
End at position: 118
Minimum length of Palindromes is: 5 
Maximum length of Palindromes is: 59 
Maximum gap between elements is: 20 
Number of mismatches allowed in Palindrome: 0


Palindromes:
19       aaata       23
         |||||
45       tttat       41

24       atttta       29
         ||||||
41       taaaat       36

24       atttt       28
         |||||
34       taaaa       30

26       tttaaaaa       33
         ||||||||
60       aaattttt       53

27       ttaaaaatat       36
         ||||||||||
49       aatttttata       40

36       taaaatattt       45
         ||||||||||
67       attttataaa       58

36       taaaa       40
         |||||
58       atttt       54

36       taaaa       40
         |||||
48       atttt       44

37       aaaat       41
         |||||
46       tttta       42

45       tttaa       49
         |||||
60       aaatt       56

55       tttaaa       60
         ||||||
83       aaattt       78

58       aaata       62
         |||||
77       tttat       73

80       taaat       84
         |||||
91       attta       87
