# Supplementary material for: Loss of inner kinetochore genes is associated with the transition to an unconventional point centromere in budding yeast
Source: PeerJ. 2020 Sep 29;8:e10085. doi: 10.7717/peerj.10085 (PMC7531349; doi:10.7717/peerj.10085)
Supplement: Supplemental Information 7 — The palindromes program from the emboss package was used to identify inverted repeats along the length of budding yeast centromeres. Output files in the .pal format are provided. [file peerj-08-10085-s007.zip › Supplementary_Material_S7/Scer_CEN2_pal.out]

Palindromes of:  Scer_CEN2 
Sequence length is: 117 
Start at position: 1
End at position: 117
Minimum length of Palindromes is: 5 
Maximum length of Palindromes is: 58 
Maximum gap between elements is: 20 
Number of mismatches allowed in Palindrome: 0


Palindromes:
9        actta       13
         |||||
34       tgaat       30

19       ttaat       23
         |||||
32       aatta       28

53       aaatt       57
         |||||
70       tttaa       66

55       attta       59
         |||||
82       taaat       78

57       ttatt       61
         |||||
84       aataa       80

59       attaa       63
         |||||
68       taatt       64

61       taatta       66
         ||||||
87       attaat       82

65       taatt       69
         |||||
87       attaa       83

79       aaataa       84
         ||||||
90       tttatt       85

95       ttttt       99
         |||||
112      aaaaa      108

101      ttttc      105
         |||||
117      aaaag      113

101      ttttc      105
         |||||
111      aaaag      107
