# Supplementary material for: Loss of inner kinetochore genes is associated with the transition to an unconventional point centromere in budding yeast
Source: PeerJ. 2020 Sep 29;8:e10085. doi: 10.7717/peerj.10085 (PMC7531349; doi:10.7717/peerj.10085)
Supplement: Supplemental Information 7 — The palindromes program from the emboss package was used to identify inverted repeats along the length of budding yeast centromeres. Output files in the .pal format are provided. [file peerj-08-10085-s007.zip › Supplementary_Material_S7/Scer_CEN3_pal.out]

Palindromes of:  Scer_CEN3 
Sequence length is: 117 
Start at position: 1
End at position: 117
Minimum length of Palindromes is: 5 
Maximum length of Palindromes is: 58 
Maximum gap between elements is: 20 
Number of mismatches allowed in Palindrome: 0


Palindromes:
20       tttta       24
         |||||
47       aaaat       43

20       tttta       24
         |||||
38       aaaat       34

28       tattttt       34
         |||||||
51       ataaaaa       45

30       ttttta       35
         ||||||
55       aaaaat       50

30       ttttta       35
         ||||||
48       aaaaat       43

30       ttttt       34
         |||||
41       aaaaa       37

30       ttttt       34
         |||||
40       aaaaa       36

30       ttttt       34
         |||||
39       aaaaa       35

43       taaaaa       48
         ||||||
69       attttt       64

45       aaaaataaa       53
         |||||||||
68       tttttattt       60

50       taaaaa       55
         ||||||
69       attttt       64

60       tttattttt       68
         |||||||||
78       aaataaaaa       70

62       tatttt       67
         ||||||
88       ataaaa       83

63       atttt       67
         |||||
80       taaaa       76

64       ttttt       68
         |||||
73       aaaaa       69

65       ttttaaa       71
         |||||||
86       aaaattt       80

65       tttta       69
         |||||
79       aaaat       75

72       aaata       76
         |||||
99       tttat       95

84       aaata       88
         |||||
99       tttat       95
