# Supplementary material for: Loss of inner kinetochore genes is associated with the transition to an unconventional point centromere in budding yeast
Source: PeerJ. 2020 Sep 29;8:e10085. doi: 10.7717/peerj.10085 (PMC7531349; doi:10.7717/peerj.10085)
Supplement: Supplemental Information 7 — The palindromes program from the emboss package was used to identify inverted repeats along the length of budding yeast centromeres. Output files in the .pal format are provided. [file peerj-08-10085-s007.zip › Supplementary_Material_S7/Scer_CEN4_pal.out]

Palindromes of:  Scer_CEN4 
Sequence length is: 111 
Start at position: 1
End at position: 111
Minimum length of Palindromes is: 5 
Maximum length of Palindromes is: 55 
Maximum gap between elements is: 20 
Number of mismatches allowed in Palindrome: 0


Palindromes:
21       ttttt       25
         |||||
31       aaaaa       27

22       ttttt       26
         |||||
31       aaaaa       27

23       ttttaaa       29
         |||||||
38       aaaattt       32

26       taaaaa       31
         ||||||
55       attttt       50

26       taaaaa       31
         ||||||
48       attttt       43

27       aaaaat       32
         ||||||
53       ttttta       48

27       aaaaa       31
         |||||
46       ttttt       42

32       tttaaaa       38
         |||||||
63       aaatttt       57

34       taaaa       38
         |||||
55       atttt       51

34       taaaa       38
         |||||
48       atttt       44

35       aaaata       40
         ||||||
59       ttttat       54

35       aaaata       40
         ||||||
52       ttttat       47

45       tttat       49
         |||||
69       aaata       65

46       ttattt       51
         ||||||
77       aataaa       72

52       tttat       56
         |||||
69       aaata       65

53       ttattt       58
         ||||||
77       aataaa       72

64       cataaa       69
         ||||||
94       gtattt       89

65       ataaat       70
         ||||||
86       tattta       81

65       ataaat       70
         ||||||
82       tattta       77

72       aaataa       77
         ||||||
84       tttatt       79

73       aataa       77
         |||||
87       ttatt       83

82       tttat       86
         |||||
110      aaata      106

87       tgttt       91
         |||||
106      acaaa      102

89       tttatg       94
         ||||||
110      aaatac      105
