# Supplementary material for: Loss of inner kinetochore genes is associated with the transition to an unconventional point centromere in budding yeast
Source: PeerJ. 2020 Sep 29;8:e10085. doi: 10.7717/peerj.10085 (PMC7531349; doi:10.7717/peerj.10085)
Supplement: Supplemental Information 7 — The palindromes program from the emboss package was used to identify inverted repeats along the length of budding yeast centromeres. Output files in the .pal format are provided. [file peerj-08-10085-s007.zip › Supplementary_Material_S7/Scer_CEN5_pal.out]

Palindromes of:  Scer_CEN5 
Sequence length is: 118 
Start at position: 1
End at position: 118
Minimum length of Palindromes is: 5 
Maximum length of Palindromes is: 59 
Maximum gap between elements is: 20 
Number of mismatches allowed in Palindrome: 0


Palindromes:
10       ttttt       14
         |||||
20       aaaaa       16

10       ttttt       14
         |||||
19       aaaaa       15

13       ttaaa       17
         |||||
31       aattt       27

17       aaaat       21
         |||||
40       tttta       36

18       aaata       22
         |||||
46       tttat       42

24       aaatt       28
         |||||
34       tttaa       30

42       tattt       46
         |||||
62       ataaa       58

44       tttcaa       49
         ||||||
74       aaagtt       69

49       atattt       54
         ||||||
79       tataaa       74

50       tattta       55
         ||||||
62       ataaat       57

52       tttatt       57
         ||||||
64       aaataa       59

66       aattt       70
         |||||
88       ttaaa       84
