# Supplementary material for: Loss of inner kinetochore genes is associated with the transition to an unconventional point centromere in budding yeast
Source: PeerJ. 2020 Sep 29;8:e10085. doi: 10.7717/peerj.10085 (PMC7531349; doi:10.7717/peerj.10085)
Supplement: Supplemental Information 7 — The palindromes program from the emboss package was used to identify inverted repeats along the length of budding yeast centromeres. Output files in the .pal format are provided. [file peerj-08-10085-s007.zip › Supplementary_Material_S7/Scer_CEN6_pal.out]

Palindromes of:  Scer_CEN6 
Sequence length is: 118 
Start at position: 1
End at position: 118
Minimum length of Palindromes is: 5 
Maximum length of Palindromes is: 59 
Maximum gap between elements is: 20 
Number of mismatches allowed in Palindrome: 0


Palindromes:
10       tataa       14
         |||||
25       atatt       21

12       taaaaa       17
         ||||||
39       attttt       34

13       aaaaat       18
         ||||||
37       ttttta       32

19       aatta       23
         |||||
28       ttaat       24

21       ttata       25
         |||||
45       aatat       41

24       taattta       30
         |||||||
57       attaaat       51

25       aattt       29
         |||||
34       ttaaa       30

26       attta       30
         |||||
47       taaat       43

28       ttaaa       32
         |||||
40       aattt       36

31       aattt       35
         |||||
56       ttaaa       52

32       attttt       37
         ||||||
62       taaaaa       57

34       tttttaat       41
         ||||||||
61       aaaaatta       54

40       atata       44
         |||||
51       tatat       47

71       aaaaa       75
         |||||
100      ttttt       96

72       aaaaa       76
         |||||
100      ttttt       96

86       gaaaa       90
         |||||
106      ctttt      102

87       aaaaa       91
         |||||
100      ttttt       96

88       aaaaa       92
         |||||
100      ttttt       96
