# Supplementary material for: Loss of inner kinetochore genes is associated with the transition to an unconventional point centromere in budding yeast
Source: PeerJ. 2020 Sep 29;8:e10085. doi: 10.7717/peerj.10085 (PMC7531349; doi:10.7717/peerj.10085)
Supplement: Supplemental Information 7 — The palindromes program from the emboss package was used to identify inverted repeats along the length of budding yeast centromeres. Output files in the .pal format are provided. [file peerj-08-10085-s007.zip › Supplementary_Material_S7/Scer_CEN8_pal.out]

Palindromes of:  Scer_CEN8 
Sequence length is: 118 
Start at position: 1
End at position: 118
Minimum length of Palindromes is: 5 
Maximum length of Palindromes is: 59 
Maximum gap between elements is: 20 
Number of mismatches allowed in Palindrome: 0


Palindromes:
14       taatt       18
         |||||
34       attaa       30

20       ttttaatttta       30
         |||||||||||
51       aaaattaaaat       41

22       ttaatt       27
         ||||||
35       aattaa       30

25       attttaatt       33
         |||||||||
52       taaaattaa       44

31       attaa       35
         |||||
41       taatt       37

32       ttaattt       38
         |||||||
49       aattaaa       43

36       tttaat       41
         ||||||
50       aaatta       45

50       aataa       54
         |||||
76       ttatt       72

52       taata       56
         |||||
77       attat       73

69       tgttta       74
         ||||||
91       acaaat       86
