# Supplementary material for: Loss of inner kinetochore genes is associated with the transition to an unconventional point centromere in budding yeast
Source: PeerJ. 2020 Sep 29;8:e10085. doi: 10.7717/peerj.10085 (PMC7531349; doi:10.7717/peerj.10085)
Supplement: Supplemental Information 7 — The palindromes program from the emboss package was used to identify inverted repeats along the length of budding yeast centromeres. Output files in the .pal format are provided. [file peerj-08-10085-s007.zip › Supplementary_Material_S7/Scer_CEN9_pal.out]

Palindromes of:  Scer_CEN9 
Sequence length is: 117 
Start at position: 1
End at position: 117
Minimum length of Palindromes is: 5 
Maximum length of Palindromes is: 58 
Maximum gap between elements is: 20 
Number of mismatches allowed in Palindrome: 0


Palindromes:
1        ttcac        5
         |||||
10       aagtg        6

9        aaaattt       15
         |||||||
36       ttttaaa       30

9        aaaat       13
         |||||
24       tttta       20

16       ttata       20
         |||||
41       aatat       37

18       atatt       22
         |||||
44       tataa       40

23       tttaa       27
         |||||
32       aaatt       28

25       taatt       29
         |||||
53       attaa       49

31       aattt       35
         |||||
52       ttaaa       48

35       tttataat       42
         ||||||||
50       aaatatta       43

36       ttataata       43
         ||||||||
59       aatattat       52

38       ataat       42
         |||||
54       tatta       50

40       aatat       44
         |||||
69       ttata       65

40       aatattataa       49
         ||||||||||
63       ttataatatt       54

47       taaat       51
         |||||
71       attta       67

50       attat       54
         |||||
60       taata       56

52       tatta       56
         |||||
61       ataat       57

58       aatat       62
         |||||
69       ttata       65

68       tttaa       72
         |||||
79       aaatt       75

74       attaa       78
         |||||
93       taatt       89

78       aaaacaaa       85
         ||||||||
104      ttttgttt       97

78       aaaac       82
         |||||
99       ttttg       95
