# Supplementary material for: Loss of inner kinetochore genes is associated with the transition to an unconventional point centromere in budding yeast
Source: PeerJ. 2020 Sep 29;8:e10085. doi: 10.7717/peerj.10085 (PMC7531349; doi:10.7717/peerj.10085)
Supplement: Supplemental Information 7 — The palindromes program from the emboss package was used to identify inverted repeats along the length of budding yeast centromeres. Output files in the .pal format are provided. [file peerj-08-10085-s007.zip › Supplementary_Material_S7/Sklu_CEN1_pal.out]

Palindromes of:  Sklu_CEN1 
Sequence length is: 196 
Start at position: 1
End at position: 196
Minimum length of Palindromes is: 5 
Maximum length of Palindromes is: 98 
Maximum gap between elements is: 20 
Number of mismatches allowed in Palindrome: 0


Palindromes:
1        atcac        5
         |||||
10       tagtg        6

10       tttatt       15
         ||||||
21       aaataa       16

13       attaat       18
         ||||||
43       taatta       38

14       ttaata       19
         ||||||
37       aattat       32

19       aaaag       23
         |||||
28       ttttc       24

32       tatta       36
         |||||
50       ataat       46

33       attaa       37
         |||||
43       taatt       39

34       ttaaat       39
         ||||||
59       aattta       54

37       aatta       41
         |||||
53       ttaat       49

40       taattat       46
         |||||||
54       attaata       48

45       ataat       49
         |||||
55       tatta       51

47       aataa       51
         |||||
75       ttatt       71

47       aataa       51
         |||||
56       ttatt       52

72       tatttta       78
         |||||||
102      ataaaat       96

78       atatttta       85
         ||||||||
103      tataaaat       96

81       tttta       85
         |||||
109      aaaat      105

91       aatttt       96
         ||||||
113      ttaaaa      108

92       atttt       96
         |||||
101      taaaa       97

93       ttttaaa       99
         |||||||
109      aaaattt      103

101      tattta      106
         ||||||
130      ataaat      125

101      tatttaa      107
         |||||||
126      ataaatt      120

111      attta      115
         |||||
139      taaat      135

111      attta      115
         |||||
129      taaat      125

111      attta      115
         |||||
125      taaat      121

117      ttatt      121
         |||||
137      aataa      133

117      ttatt      121
         |||||
131      aataa      127

117      ttatt      121
         |||||
127      aataa      123

122      aaata      126
         |||||
151      tttat      147

126      aaata      130
         |||||
151      tttat      147

132      aaata      136
         |||||
151      tttat      147

136      aaata      140
         |||||
151      tttat      147

140      atact      144
         |||||
149      tatga      145

153      taaaa      157
         |||||
164      atttt      160
