# Supplementary material for: Loss of inner kinetochore genes is associated with the transition to an unconventional point centromere in budding yeast
Source: PeerJ. 2020 Sep 29;8:e10085. doi: 10.7717/peerj.10085 (PMC7531349; doi:10.7717/peerj.10085)
Supplement: Supplemental Information 7 — The palindromes program from the emboss package was used to identify inverted repeats along the length of budding yeast centromeres. Output files in the .pal format are provided. [file peerj-08-10085-s007.zip › Supplementary_Material_S7/Sklu_CEN2_pal.out]

Palindromes of:  Sklu_CEN2 
Sequence length is: 196 
Start at position: 1
End at position: 196
Minimum length of Palindromes is: 5 
Maximum length of Palindromes is: 98 
Maximum gap between elements is: 20 
Number of mismatches allowed in Palindrome: 0


Palindromes:
12       taaaa       16
         |||||
35       atttt       31

12       taaaa       16
         |||||
29       atttt       25

14       aaaat       18
         |||||
28       tttta       24

24       atttta       29
         ||||||
49       taaaat       44

25       tttta       29
         |||||
40       aaaat       36

31       tttta       35
         |||||
48       aaaat       44

31       tttta       35
         |||||
40       aaaat       36

36       taaaa       40
         |||||
57       atttt       53

43       ttaaaata       50
         ||||||||
58       aattttat       51

47       aatat       51
         |||||
76       ttata       72

50       atatttt       56
         |||||||
75       tataaaa       69

53       ttttaa       58
         ||||||
70       aaaatt       65

54       tttaa       58
         |||||
79       aaatt       75

70       aaata       74
         |||||
97       tttat       93

71       aatatt       76
         ||||||
89       ttataa       84

74       attaa       78
         |||||
92       taatt       88

76       taaat       80
         |||||
98       attta       94

82       taaatat       88
         |||||||
115      atttata      109

82       taaata       87
         ||||||
98       atttat       93

84       aatat       88
         |||||
104      ttata      100

97       tatata      102
         ||||||
111      atatat      106

98       atatat      103
         ||||||
112      tatata      107

114      tagttt      119
         ||||||
131      atcaaa      126

128      actat      132
         |||||
146      tgata      142

140      aaata      144
         |||||
159      tttat      155

147      ataca      151
         |||||
157      tatgt      153
