# Supplementary material for: Loss of inner kinetochore genes is associated with the transition to an unconventional point centromere in budding yeast
Source: PeerJ. 2020 Sep 29;8:e10085. doi: 10.7717/peerj.10085 (PMC7531349; doi:10.7717/peerj.10085)
Supplement: Supplemental Information 7 — The palindromes program from the emboss package was used to identify inverted repeats along the length of budding yeast centromeres. Output files in the .pal format are provided. [file peerj-08-10085-s007.zip › Supplementary_Material_S7/Sklu_CEN3_pal.out]

Palindromes of:  Sklu_CEN3 
Sequence length is: 197 
Start at position: 1
End at position: 197
Minimum length of Palindromes is: 5 
Maximum length of Palindromes is: 98 
Maximum gap between elements is: 20 
Number of mismatches allowed in Palindrome: 0


Palindromes:
36       taaaa       40
         |||||
51       atttt       47

36       taaaa       40
         |||||
46       atttt       42

43       tttat       47
         |||||
67       aaata       63

45       tattt       49
         |||||
69       ataaa       65

48       tttat       52
         |||||
67       aaata       63

50       tattt       54
         |||||
69       ataaa       65

64       taaata       69
         ||||||
92       atttat       87

78       aagctaaat       86
         |||||||||
96       ttcgattta       88

86       ttattta       92
         |||||||
107      aataaat      101

86       ttattta       92
         |||||||
103      aataaat       97

87       tattt       91
         |||||
112      ataaa      108

96       ttaaa      100
         |||||
123      aattt      119

122      aacta      126
         |||||
138      ttgat      134

127      gtttt      131
         |||||
146      caaaa      142

155      ttctt      159
         |||||
165      aagaa      161
