# Supplementary material for: Loss of inner kinetochore genes is associated with the transition to an unconventional point centromere in budding yeast
Source: PeerJ. 2020 Sep 29;8:e10085. doi: 10.7717/peerj.10085 (PMC7531349; doi:10.7717/peerj.10085)
Supplement: Supplemental Information 7 — The palindromes program from the emboss package was used to identify inverted repeats along the length of budding yeast centromeres. Output files in the .pal format are provided. [file peerj-08-10085-s007.zip › Supplementary_Material_S7/Sklu_CEN4_pal.out]

Palindromes of:  Sklu_CEN4 
Sequence length is: 198 
Start at position: 1
End at position: 198
Minimum length of Palindromes is: 5 
Maximum length of Palindromes is: 99 
Maximum gap between elements is: 20 
Number of mismatches allowed in Palindrome: 0


Palindromes:
23       tttta       27
         |||||
49       aaaat       45

28       tttaa       32
         |||||
48       aaatt       44

30       taata       34
         |||||
40       attat       36

40       attttt       45
         ||||||
53       taaaaa       48

41       ttttt       45
         |||||
51       aaaaa       47

41       ttttt       45
         |||||
50       aaaaa       46

43       tttaaaa       49
         |||||||
59       aaatttt       53

44       ttaaa       48
         |||||
64       aattt       60

50       aaattt       55
         ||||||
62       tttaaa       57

55       ttaaa       59
         |||||
64       aattt       60

63       aatata       68
         ||||||
87       ttatat       82

82       tatattttt       90
         |||||||||
113      atataaaaa      105

82       tatatttt       89
         ||||||||
101      atataaaa       94

84       tattt       88
         |||||
105      ataaa      101

87       ttttt       91
         |||||
109      aaaaa      105

110      tataa      114
         |||||
136      atatt      132

127      ttaaat      132
         ||||||
156      aattta      151

132      ttata      136
         |||||
144      aatat      140

133      tataa      137
         |||||
151      atatt      147

140      tataaaat      147
         ||||||||
165      atatttta      158

140      tataa      144
         |||||
151      atatt      147

146      attat      150
         |||||
173      taata      169

147      ttata      151
         |||||
166      aatat      162

149      atatt      153
         |||||
175      tataa      171

149      atatt      153
         |||||
159      tataa      155

150      tattt      154
         |||||
171      ataaa      167

155      aatatt      160
         ||||||
176      ttataa      171

157      tatttt      162
         ||||||
171      ataaaa      166

159      tttta      163
         |||||
168      aaaat      164

164      taaaa      168
         |||||
179      atttt      175

166      aaaata      171
         ||||||
178      ttttat      173
