# Supplementary material for: Loss of inner kinetochore genes is associated with the transition to an unconventional point centromere in budding yeast
Source: PeerJ. 2020 Sep 29;8:e10085. doi: 10.7717/peerj.10085 (PMC7531349; doi:10.7717/peerj.10085)
Supplement: Supplemental Information 7 — The palindromes program from the emboss package was used to identify inverted repeats along the length of budding yeast centromeres. Output files in the .pal format are provided. [file peerj-08-10085-s007.zip › Supplementary_Material_S7/Sklu_CEN5_pal.out]

Palindromes of:  Sklu_CEN5 
Sequence length is: 186 
Start at position: 1
End at position: 186
Minimum length of Palindromes is: 5 
Maximum length of Palindromes is: 93 
Maximum gap between elements is: 20 
Number of mismatches allowed in Palindrome: 0


Palindromes:
9        attttttttataa       21
         |||||||||||||
38       taaaaaaaatatt       26

18       ataaa       22
         |||||
47       tattt       43

18       ataaa       22
         |||||
42       tattt       38

28       ataaaa       33
         ||||||
47       tatttt       42

28       ataaa       32
         |||||
42       tattt       38

29       taaaaa       34
         ||||||
58       attttt       53

29       taaaa       33
         |||||
51       atttt       47

31       aaaaa       35
         |||||
57       ttttt       53

32       aaaaa       36
         |||||
57       ttttt       53

33       aaaaa       37
         |||||
57       ttttt       53

34       aaaat       38
         |||||
50       tttta       46

34       aaaat       38
         |||||
45       tttta       41

40       tatttt       45
         ||||||
65       ataaaa       60

42       tttta       46
         |||||
61       aaaat       57

45       tatttt       50
         ||||||
65       ataaaa       60

47       tttta       51
         |||||
61       aaaat       57

53       ttttt       57
         |||||
63       aaaaa       59

53       ttttt       57
         |||||
62       aaaaa       58

62       aatat       66
         |||||
75       ttata       71

63       atatt       67
         |||||
72       tataa       68

67       taata       71
         |||||
76       attat       72

72       tatta       76
         |||||
98       ataat       94

74       ttacaa       79
         ||||||
85       aatgtt       80

83       taaaaat       89
         |||||||
111      attttta      105

83       taaaaa       88
         ||||||
95       attttt       90

84       aaaaa       88
         |||||
93       ttttt       89

92       tttaata       98
         |||||||
118      aaattat      112

93       ttaata       98
         ||||||
124      aattat      119

111      atatt      115
         |||||
121      tataa      117

113      attaa      117
         |||||
125      taatt      121

130      agaaaaa      136
         |||||||
146      tcttttt      140

133      aaaattg      139
         |||||||
160      ttttaac      154

148      ttaaa      152
         |||||
162      aattt      158

157      ttttaagttt      166
         ||||||||||
186      aaaattcaaa      177
