# Supplementary material for: Loss of inner kinetochore genes is associated with the transition to an unconventional point centromere in budding yeast
Source: PeerJ. 2020 Sep 29;8:e10085. doi: 10.7717/peerj.10085 (PMC7531349; doi:10.7717/peerj.10085)
Supplement: Supplemental Information 7 — The palindromes program from the emboss package was used to identify inverted repeats along the length of budding yeast centromeres. Output files in the .pal format are provided. [file peerj-08-10085-s007.zip › Supplementary_Material_S7/Sklu_CEN6_pal.out]

Palindromes of:  Sklu_CEN6 
Sequence length is: 197 
Start at position: 1
End at position: 197
Minimum length of Palindromes is: 5 
Maximum length of Palindromes is: 98 
Maximum gap between elements is: 20 
Number of mismatches allowed in Palindrome: 0


Palindromes:
9        ataaa       13
         |||||
28       tattt       24

25       ttataaa       31
         |||||||
41       aatattt       35

27       ataaaaa       33
         |||||||
55       tattttt       49

28       taaaa       32
         |||||
46       atttt       42

29       aaaaa       33
         |||||
52       ttttt       48

42       ttttaa       47
         ||||||
62       aaaatt       57

46       aatttt       51
         ||||||
75       ttaaaa       70

50       tttta       54
         |||||
73       aaaat       69

50       tttta       54
         |||||
62       aaaat       58

54       atttta       59
         ||||||
74       taaaat       69

56       tttaaa       61
         ||||||
79       aaattt       74

57       ttaaa       61
         |||||
85       aattt       81

60       aaagt       64
         |||||
83       tttca       79

69       taaaa       73
         |||||
95       atttt       91

70       aaaatt       75
         ||||||
92       ttttaa       87

75       ttaaa       79
         |||||
96       aattt       92

75       ttaaa       79
         |||||
85       aattt       81

82       ttaata       87
         ||||||
105      aattat      100

93       ttaata       98
         ||||||
105      aattat      100

95       aataa       99
         |||||
123      ttatt      119

98       aatatta      104
         |||||||
112      ttataat      106

104      aataa      108
         |||||
123      ttatt      119

112      ttataa      117
         ||||||
138      aatatt      133

154      ttaaa      158
         |||||
164      aattt      160
