# Supplementary material for: Loss of inner kinetochore genes is associated with the transition to an unconventional point centromere in budding yeast
Source: PeerJ. 2020 Sep 29;8:e10085. doi: 10.7717/peerj.10085 (PMC7531349; doi:10.7717/peerj.10085)
Supplement: Supplemental Information 7 — The palindromes program from the emboss package was used to identify inverted repeats along the length of budding yeast centromeres. Output files in the .pal format are provided. [file peerj-08-10085-s007.zip › Supplementary_Material_S7/Sklu_CEN7_pal.out]

Palindromes of:  Sklu_CEN7 
Sequence length is: 199 
Start at position: 1
End at position: 199
Minimum length of Palindromes is: 5 
Maximum length of Palindromes is: 99 
Maximum gap between elements is: 20 
Number of mismatches allowed in Palindrome: 0


Palindromes:
9        atttta       14
         ||||||
38       taaaat       33

9        atttt       13
         |||||
24       taaaa       20

13       taaaaa       18
         ||||||
29       attttt       24

18       acaaaa       23
         ||||||
46       tgtttt       41

20       aaaat       24
         |||||
43       tttta       39

23       atttt       27
         |||||
38       taaaa       34

25       tttta       29
         |||||
37       aaaat       33

28       tacaa       32
         |||||
47       atgtt       43

31       aataaaa       37
         |||||||
56       ttatttt       50

34       aaaata       39
         ||||||
51       ttttat       46

34       aaaat       38
         |||||
43       tttta       39

35       aaata       39
         |||||
57       tttat       53

39       attttt       44
         ||||||
63       taaaaa       58

47       attttt       52
         ||||||
63       taaaaa       58

49       ttttta       54
         ||||||
62       aaaaat       57

57       taaaa       61
         |||||
77       atttt       73

59       aaaat       63
         |||||
76       tttta       72

108      ttaat      112
         |||||
130      aatta      126

110      aatttt      115
         ||||||
135      ttaaaa      130

127      ttaaaa      132
         ||||||
146      aatttt      141

128      taaaaa      133
         ||||||
140      attttt      135

129      aaaaa      133
         |||||
138      ttttt      134

130      aaaat      134
         |||||
144      tttta      140

133      atttt      137
         |||||
160      taaaa      156

136      tttta      140
         |||||
159      aaaat      155

136      tttta      140
         |||||
148      aaaat      144

140      atttta      145
         ||||||
160      taaaat      155

143      ttaaa      147
         |||||
166      aattt      162

155      taaaa      159
         |||||
175      atttt      171
