# Supplementary material for: Loss of inner kinetochore genes is associated with the transition to an unconventional point centromere in budding yeast
Source: PeerJ. 2020 Sep 29;8:e10085. doi: 10.7717/peerj.10085 (PMC7531349; doi:10.7717/peerj.10085)
Supplement: Supplemental Information 7 — The palindromes program from the emboss package was used to identify inverted repeats along the length of budding yeast centromeres. Output files in the .pal format are provided. [file peerj-08-10085-s007.zip › Supplementary_Material_S7/Sklu_CEN8_pal.out]

Palindromes of:  Sklu_CEN8 
Sequence length is: 198 
Start at position: 1
End at position: 198
Minimum length of Palindromes is: 5 
Maximum length of Palindromes is: 99 
Maximum gap between elements is: 20 
Number of mismatches allowed in Palindrome: 0


Palindromes:
13       taaaa       17
         |||||
32       atttt       28

18       aaaatta       24
         |||||||
31       ttttaat       25

23       tataa       27
         |||||
52       atatt       48

24       ataattt       30
         |||||||
46       tattaaa       40

44       tattt       48
         |||||
62       ataaa       58

45       atttta       50
         ||||||
74       taaaat       69

54       ttttaaa       60
         |||||||
83       aaaattt       77

54       ttttaa       59
         ||||||
73       aaaatt       68

65       ttatt       69
         |||||
87       aataa       83

66       tatta       70
         |||||
89       ataat       85

68       ttaaaa       73
         ||||||
81       aatttt       76

71       aaattt       76
         ||||||
100      tttaaa       95

73       attttt       78
         ||||||
85       taaaaa       80

75       ttttt       79
         |||||
84       aaaaa       80

77       tttaa       81
         |||||
97       aaatt       93

78       ttaaa       82
         |||||
102      aattt       98

84       ataat       88
         |||||
106      tatta      102

86       aatat       90
         |||||
114      ttata      110

88       tataattaaa       97
         ||||||||||
107      atattaattt       98

94       taaat       98
         |||||
120      attta      116

98       tttaa      102
         |||||
126      aaatt      122

105      ataaa      109
         |||||
121      tattt      117

108      aaata      112
         |||||
123      tttat      119

119      tattt      123
         |||||
147      ataaa      143

121      tttaaa      126
         ||||||
144      aaattt      139

123      taaaa      127
         |||||
138      atttt      134

128      attaa      132
         |||||
156      taatt      152

134      tttta      138
         |||||
145      aaaat      141

135      tttat      139
         |||||
151      aaata      147

137      tattt      141
         |||||
147      ataaa      143

138      attta      142
         |||||
152      taaat      148

140      ttaaa      144
         |||||
163      aattt      159

151      attaa      155
         |||||
164      taatt      160

165      aaaaatt      171
         |||||||
198      tttttaa      192

165      aaaaa      169
         |||||
180      ttttt      176

176      ttttt      180
         |||||
193      aaaaa      189

189      aaaaa      193
         |||||
198      ttttt      194
