# Supplementary material for: Loss of inner kinetochore genes is associated with the transition to an unconventional point centromere in budding yeast
Source: PeerJ. 2020 Sep 29;8:e10085. doi: 10.7717/peerj.10085 (PMC7531349; doi:10.7717/peerj.10085)
Supplement: Supplemental Information 7 — The palindromes program from the emboss package was used to identify inverted repeats along the length of budding yeast centromeres. Output files in the .pal format are provided. [file peerj-08-10085-s007.zip › Supplementary_Material_S7/Skud_CEN10_pal.out]

Palindromes of:  Skud_CEN10 
Sequence length is: 118 
Start at position: 1
End at position: 118
Minimum length of Palindromes is: 5 
Maximum length of Palindromes is: 59 
Maximum gap between elements is: 20 
Number of mismatches allowed in Palindrome: 0


Palindromes:
9        aaaaaac       15
         |||||||
39       ttttttg       33

20       aaatttta       27
         ||||||||
46       tttaaaat       39

34       ttttttaaa       42
         |||||||||
69       aaaaaattt       61

42       aattttt       48
         |||||||
71       ttaaaaa       65

43       atttt       47
         |||||
54       taaaa       50

44       ttttt       48
         |||||
68       aaaaa       64

61       tttaa       65
         |||||
82       aaatt       78

77       attaa       81
         |||||
87       taatt       83

89       ataaa       93
         |||||
100      tattt       96

94       tgttt       98
         |||||
113      acaaa      109
