# Supplementary material for: Loss of inner kinetochore genes is associated with the transition to an unconventional point centromere in budding yeast
Source: PeerJ. 2020 Sep 29;8:e10085. doi: 10.7717/peerj.10085 (PMC7531349; doi:10.7717/peerj.10085)
Supplement: Supplemental Information 7 — The palindromes program from the emboss package was used to identify inverted repeats along the length of budding yeast centromeres. Output files in the .pal format are provided. [file peerj-08-10085-s007.zip › Supplementary_Material_S7/Skud_CEN11_pal.out]

Palindromes of:  Skud_CEN11 
Sequence length is: 120 
Start at position: 1
End at position: 120
Minimum length of Palindromes is: 5 
Maximum length of Palindromes is: 60 
Maximum gap between elements is: 20 
Number of mismatches allowed in Palindrome: 0


Palindromes:
10       tttta       14
         |||||
19       aaaat       15

22       atttaat       28
         |||||||
46       taaatta       40

22       atttaa       27
         ||||||
41       taaatt       36

24       ttaata       29
         ||||||
52       aattat       47

39       aattaa       44
         ||||||
54       ttaatt       49

44       aatta       48
         |||||
54       ttaat       50

47       tattaa       52
         ||||||
77       ataatt       72

52       attaac       57
         ||||||
76       taattg       71

65       aatat       69
         |||||
91       ttata       87

79       caaaa       83
         |||||
97       gtttt       93

93       ttttg       97
         |||||
118      aaaac      114
