# Supplementary material for: Loss of inner kinetochore genes is associated with the transition to an unconventional point centromere in budding yeast
Source: PeerJ. 2020 Sep 29;8:e10085. doi: 10.7717/peerj.10085 (PMC7531349; doi:10.7717/peerj.10085)
Supplement: Supplemental Information 7 — The palindromes program from the emboss package was used to identify inverted repeats along the length of budding yeast centromeres. Output files in the .pal format are provided. [file peerj-08-10085-s007.zip › Supplementary_Material_S7/Skud_CEN12_pal.out]

Palindromes of:  Skud_CEN12 
Sequence length is: 118 
Start at position: 1
End at position: 118
Minimum length of Palindromes is: 5 
Maximum length of Palindromes is: 59 
Maximum gap between elements is: 20 
Number of mismatches allowed in Palindrome: 0


Palindromes:
10       ataata       15
         ||||||
31       tattat       26

12       aatat       16
         |||||
34       ttata       30

24       tttat       28
         |||||
52       aaata       48

28       ttata       32
         |||||
51       aatat       47

46       ctataaatt       54
         |||||||||
80       gatatttaa       72

58       aactat       63
         ||||||
82       ttgata       77

65       ataaa       69
         |||||
78       tattt       74

73       attta       77
         |||||
94       taaat       90
