# Supplementary material for: Loss of inner kinetochore genes is associated with the transition to an unconventional point centromere in budding yeast
Source: PeerJ. 2020 Sep 29;8:e10085. doi: 10.7717/peerj.10085 (PMC7531349; doi:10.7717/peerj.10085)
Supplement: Supplemental Information 7 — The palindromes program from the emboss package was used to identify inverted repeats along the length of budding yeast centromeres. Output files in the .pal format are provided. [file peerj-08-10085-s007.zip › Supplementary_Material_S7/Skud_CEN13_pal.out]

Palindromes of:  Skud_CEN13 
Sequence length is: 117 
Start at position: 1
End at position: 117
Minimum length of Palindromes is: 5 
Maximum length of Palindromes is: 58 
Maximum gap between elements is: 20 
Number of mismatches allowed in Palindrome: 0


Palindromes:
11       tattt       15
         |||||
35       ataaa       31

11       tattt       15
         |||||
21       ataaa       17

17       aaataataa       25
         |||||||||
46       tttattatt       38

17       aaata       21
         |||||
38       tttat       34

29       ataaa       33
         |||||
41       tattt       37

30       taaatattt       38
         |||||||||
63       atttataaa       55

31       aaata       35
         |||||
46       tttat       42

34       tatttt       39
         ||||||
55       ataaaa       50

37       tttattattt       46
         ||||||||||
72       aaataataaa       63

37       tttatt       42
         ||||||
57       aaataa       52

41       ttatttt       47
         |||||||
56       aataaaa       50

42       tattt       46
         |||||
59       ataaa       55

51       aaata       55
         |||||
62       tttat       58

54       taaat       58
         |||||
63       attta       59

58       tattt       62
         |||||
87       ataaa       83

58       tattt       62
         |||||
67       ataaa       63

80       tcaaa       84
         |||||
93       agttt       89
