# Supplementary material for: Loss of inner kinetochore genes is associated with the transition to an unconventional point centromere in budding yeast
Source: PeerJ. 2020 Sep 29;8:e10085. doi: 10.7717/peerj.10085 (PMC7531349; doi:10.7717/peerj.10085)
Supplement: Supplemental Information 7 — The palindromes program from the emboss package was used to identify inverted repeats along the length of budding yeast centromeres. Output files in the .pal format are provided. [file peerj-08-10085-s007.zip › Supplementary_Material_S7/Skud_CEN14_pal.out]

Palindromes of:  Skud_CEN14 
Sequence length is: 119 
Start at position: 1
End at position: 119
Minimum length of Palindromes is: 5 
Maximum length of Palindromes is: 59 
Maximum gap between elements is: 20 
Number of mismatches allowed in Palindrome: 0


Palindromes:
15       tataaa       20
         ||||||
31       atattt       26

24       atttt       28
         |||||
47       taaaa       43

27       ttata       31
         |||||
52       aatat       48

47       ttata       51
         |||||
68       aatat       64

49       ataatattt       57
         |||||||||
77       tattataaa       69

53       tattt       57
         |||||
62       ataaa       58

58       aaata       62
         |||||
79       tttat       75

65       ataaaaa       71
         |||||||
94       tattttt       88

67       aaaaa       71
         |||||
91       ttttt       87

67       aaaaata       73
         |||||||
81       tttttat       75
