# Supplementary material for: Loss of inner kinetochore genes is associated with the transition to an unconventional point centromere in budding yeast
Source: PeerJ. 2020 Sep 29;8:e10085. doi: 10.7717/peerj.10085 (PMC7531349; doi:10.7717/peerj.10085)
Supplement: Supplemental Information 7 — The palindromes program from the emboss package was used to identify inverted repeats along the length of budding yeast centromeres. Output files in the .pal format are provided. [file peerj-08-10085-s007.zip › Supplementary_Material_S7/Skud_CEN15_pal.out]

Palindromes of:  Skud_CEN15 
Sequence length is: 119 
Start at position: 1
End at position: 119
Minimum length of Palindromes is: 5 
Maximum length of Palindromes is: 59 
Maximum gap between elements is: 20 
Number of mismatches allowed in Palindrome: 0


Palindromes:
32       acaaa       36
         |||||
50       tgttt       46

48       tgtaa       52
         |||||
73       acatt       69

86       acttt       90
         |||||
114      tgaaa      110

89       tttta       93
         |||||
118      aaaat      114
