# Supplementary material for: Loss of inner kinetochore genes is associated with the transition to an unconventional point centromere in budding yeast
Source: PeerJ. 2020 Sep 29;8:e10085. doi: 10.7717/peerj.10085 (PMC7531349; doi:10.7717/peerj.10085)
Supplement: Supplemental Information 7 — The palindromes program from the emboss package was used to identify inverted repeats along the length of budding yeast centromeres. Output files in the .pal format are provided. [file peerj-08-10085-s007.zip › Supplementary_Material_S7/Skud_CEN16_pal.out]

Palindromes of:  Skud_CEN16 
Sequence length is: 116 
Start at position: 1
End at position: 116
Minimum length of Palindromes is: 5 
Maximum length of Palindromes is: 58 
Maximum gap between elements is: 20 
Number of mismatches allowed in Palindrome: 0


Palindromes:
19       aaataatta       27
         |||||||||
54       tttattaat       46

23       aatta       27
         |||||
32       ttaat       28

27       ataatt       32
         ||||||
52       tattaa       47

43       ttttaa       48
         ||||||
71       aaaatt       66

50       tatttt       55
         ||||||
74       ataaaa       69

52       tttta       56
         |||||
71       aaaat       67

70       aaata       74
         |||||
89       tttat       85
