# Supplementary material for: Loss of inner kinetochore genes is associated with the transition to an unconventional point centromere in budding yeast
Source: PeerJ. 2020 Sep 29;8:e10085. doi: 10.7717/peerj.10085 (PMC7531349; doi:10.7717/peerj.10085)
Supplement: Supplemental Information 7 — The palindromes program from the emboss package was used to identify inverted repeats along the length of budding yeast centromeres. Output files in the .pal format are provided. [file peerj-08-10085-s007.zip › Supplementary_Material_S7/Skud_CEN1_pal.out]

Palindromes of:  Skud_CEN1 
Sequence length is: 117 
Start at position: 1
End at position: 117
Minimum length of Palindromes is: 5 
Maximum length of Palindromes is: 58 
Maximum gap between elements is: 20 
Number of mismatches allowed in Palindrome: 0


Palindromes:
2        tcacatga        9
         ||||||||
35       agtgtact       28

9        actatttt       16
         ||||||||
25       tgataaaa       18

13       tttttaaaata       23
         |||||||||||
52       aaaaattttat       42

26       tttca       30
         |||||
37       aaagt       33

42       tatttt       47
         ||||||
56       ataaaa       51

44       tttta       48
         |||||
59       aaaat       55

45       tttaaa       50
         ||||||
70       aaattt       65

50       aaaaat       55
         ||||||
81       ttttta       76

55       taaaaa       60
         ||||||
82       attttt       77

65       tttaaa       70
         ||||||
84       aaattt       79
