# Supplementary material for: Loss of inner kinetochore genes is associated with the transition to an unconventional point centromere in budding yeast
Source: PeerJ. 2020 Sep 29;8:e10085. doi: 10.7717/peerj.10085 (PMC7531349; doi:10.7717/peerj.10085)
Supplement: Supplemental Information 7 — The palindromes program from the emboss package was used to identify inverted repeats along the length of budding yeast centromeres. Output files in the .pal format are provided. [file peerj-08-10085-s007.zip › Supplementary_Material_S7/Skud_CEN2_pal.out]

Palindromes of:  Skud_CEN2 
Sequence length is: 117 
Start at position: 1
End at position: 117
Minimum length of Palindromes is: 5 
Maximum length of Palindromes is: 58 
Maximum gap between elements is: 20 
Number of mismatches allowed in Palindrome: 0


Palindromes:
11       atttt       15
         |||||
25       taaaa       21

20       gaaaat       25
         ||||||
47       ctttta       42

27       ttatt       31
         |||||
41       aataa       37

37       aataaa       42
         ||||||
61       ttattt       56

55       ttttat       60
         ||||||
67       aaaata       62

63       taaaa       67
         |||||
74       atttt       70

86       tattc       90
         |||||
111      ataag      107
