# Supplementary material for: Loss of inner kinetochore genes is associated with the transition to an unconventional point centromere in budding yeast
Source: PeerJ. 2020 Sep 29;8:e10085. doi: 10.7717/peerj.10085 (PMC7531349; doi:10.7717/peerj.10085)
Supplement: Supplemental Information 7 — The palindromes program from the emboss package was used to identify inverted repeats along the length of budding yeast centromeres. Output files in the .pal format are provided. [file peerj-08-10085-s007.zip › Supplementary_Material_S7/Skud_CEN3_pal.out]

Palindromes of:  Skud_CEN3 
Sequence length is: 119 
Start at position: 1
End at position: 119
Minimum length of Palindromes is: 5 
Maximum length of Palindromes is: 59 
Maximum gap between elements is: 20 
Number of mismatches allowed in Palindrome: 0


Palindromes:
17       ctttt       21
         |||||
26       gaaaa       22

18       ttttaaaa       25
         ||||||||
45       aaaatttt       38

20       ttaaa       24
         |||||
33       aattt       29

22       aaaagtatt       30
         |||||||||
40       ttttcataa       32

27       tattt       31
         |||||
56       ataaa       52

29       tttaa       33
         |||||
44       aaatt       40

37       ttttta       42
         ||||||
54       aaaaat       49

37       ttttt       41
         |||||
46       aaaaa       42

51       aaaat       55
         |||||
68       tttta       64

52       aaataa       57
         ||||||
78       tttatt       73

53       aataa       57
         |||||
74       ttatt       70

64       atttt       68
         |||||
87       taaaa       83

67       ttctt       71
         |||||
94       aagaa       90

70       ttatt       74
         |||||
84       aataa       80

73       ttattt       78
         ||||||
84       aataaa       79

76       tttaa       80
         |||||
91       aaatt       87

92       gaagg       96
         |||||
107      cttcc      103
