# Supplementary material for: Loss of inner kinetochore genes is associated with the transition to an unconventional point centromere in budding yeast
Source: PeerJ. 2020 Sep 29;8:e10085. doi: 10.7717/peerj.10085 (PMC7531349; doi:10.7717/peerj.10085)
Supplement: Supplemental Information 7 — The palindromes program from the emboss package was used to identify inverted repeats along the length of budding yeast centromeres. Output files in the .pal format are provided. [file peerj-08-10085-s007.zip › Supplementary_Material_S7/Skud_CEN4_pal.out]

Palindromes of:  Skud_CEN4 
Sequence length is: 120 
Start at position: 1
End at position: 120
Minimum length of Palindromes is: 5 
Maximum length of Palindromes is: 60 
Maximum gap between elements is: 20 
Number of mismatches allowed in Palindrome: 0


Palindromes:
11       aaatt       15
         |||||
35       tttaa       31

12       aatttaa       18
         |||||||
40       ttaaatt       34

15       ttaat       19
         |||||
32       aatta       28

20       aagtaa       25
         ||||||
51       ttcatt       46

25       ataatt       30
         ||||||
42       tattaa       37

30       taattt       35
         ||||||
41       attaaa       36

34       ttaaatt       40
         |||||||
66       aatttaa       60

43       atttt       47
         |||||
62       taaaa       58

56       agaaaa       61
         ||||||
73       tctttt       68

58       aaaatt       63
         ||||||
70       ttttaa       65

62       tttaat       67
         ||||||
90       aaatta       85

79       atgttta       85
         |||||||
93       tacaaat       87

88       aaaca       92
         |||||
106      tttgt      102

98       gcttt      102
         |||||
115      cgaaa      111
