# Supplementary material for: Loss of inner kinetochore genes is associated with the transition to an unconventional point centromere in budding yeast
Source: PeerJ. 2020 Sep 29;8:e10085. doi: 10.7717/peerj.10085 (PMC7531349; doi:10.7717/peerj.10085)
Supplement: Supplemental Information 7 — The palindromes program from the emboss package was used to identify inverted repeats along the length of budding yeast centromeres. Output files in the .pal format are provided. [file peerj-08-10085-s007.zip › Supplementary_Material_S7/Skud_CEN6_pal.out]

Palindromes of:  Skud_CEN6 
Sequence length is: 117 
Start at position: 1
End at position: 117
Minimum length of Palindromes is: 5 
Maximum length of Palindromes is: 58 
Maximum gap between elements is: 20 
Number of mismatches allowed in Palindrome: 0


Palindromes:
32       ttttt       36
         |||||
61       aaaaa       57

33       ttttt       37
         |||||
61       aaaaa       57

34       ttttt       38
         |||||
61       aaaaa       57

36       tttat       40
         |||||
52       aaata       48

39       atttat       44
         ||||||
53       taaata       48

51       aattt       55
         |||||
80       ttaaa       76

74       taaaa       78
         |||||
101      atttt       97

77       aatta       81
         |||||
89       ttaat       85

100      tattt      104
         |||||
117      ataaa      113
