# Supplementary material for: Loss of inner kinetochore genes is associated with the transition to an unconventional point centromere in budding yeast
Source: PeerJ. 2020 Sep 29;8:e10085. doi: 10.7717/peerj.10085 (PMC7531349; doi:10.7717/peerj.10085)
Supplement: Supplemental Information 7 — The palindromes program from the emboss package was used to identify inverted repeats along the length of budding yeast centromeres. Output files in the .pal format are provided. [file peerj-08-10085-s007.zip › Supplementary_Material_S7/Skud_CEN7_pal.out]

Palindromes of:  Skud_CEN7 
Sequence length is: 117 
Start at position: 1
End at position: 117
Minimum length of Palindromes is: 5 
Maximum length of Palindromes is: 58 
Maximum gap between elements is: 20 
Number of mismatches allowed in Palindrome: 0


Palindromes:
29       attat       33
         |||||
58       taata       54

38       tttta       42
         |||||
54       aaaat       50

40       ttatttt       46
         |||||||
57       aataaaa       51

54       ataat       58
         |||||
74       tatta       70

62       tagtat       67
         ||||||
78       atcata       73

69       aattata       75
         |||||||
83       ttaatat       77

78       ataat       82
         |||||
93       tatta       89
