# Supplementary material for: Loss of inner kinetochore genes is associated with the transition to an unconventional point centromere in budding yeast
Source: PeerJ. 2020 Sep 29;8:e10085. doi: 10.7717/peerj.10085 (PMC7531349; doi:10.7717/peerj.10085)
Supplement: Supplemental Information 7 — The palindromes program from the emboss package was used to identify inverted repeats along the length of budding yeast centromeres. Output files in the .pal format are provided. [file peerj-08-10085-s007.zip › Supplementary_Material_S7/Skud_CEN8_pal.out]

Palindromes of:  Skud_CEN8 
Sequence length is: 117 
Start at position: 1
End at position: 117
Minimum length of Palindromes is: 5 
Maximum length of Palindromes is: 58 
Maximum gap between elements is: 20 
Number of mismatches allowed in Palindrome: 0


Palindromes:
10       taaatt       15
         ||||||
22       atttaa       17

13       attaa       17
         |||||
42       taatt       38

14       ttaaa       18
         |||||
23       aattt       19

23       aatat       27
         |||||
45       ttata       41

32       aatat       36
         |||||
45       ttata       41

40       aatatt       45
         ||||||
65       ttataa       60

47       taaat       51
         |||||
76       attta       72

48       aaataaa       54
         |||||||
79       tttattt       73

52       aaaat       56
         |||||
80       tttta       76

59       taatatt       65
         |||||||
88       attataa       82

70       ccatt       74
         |||||
95       ggtaa       91
