# Supplementary material for: Loss of inner kinetochore genes is associated with the transition to an unconventional point centromere in budding yeast
Source: PeerJ. 2020 Sep 29;8:e10085. doi: 10.7717/peerj.10085 (PMC7531349; doi:10.7717/peerj.10085)
Supplement: Supplemental Information 7 — The palindromes program from the emboss package was used to identify inverted repeats along the length of budding yeast centromeres. Output files in the .pal format are provided. [file peerj-08-10085-s007.zip › Supplementary_Material_S7/Skud_CEN9_pal.out]

Palindromes of:  Skud_CEN9 
Sequence length is: 119 
Start at position: 1
End at position: 119
Minimum length of Palindromes is: 5 
Maximum length of Palindromes is: 59 
Maximum gap between elements is: 20 
Number of mismatches allowed in Palindrome: 0


Palindromes:
9        aatatttt       16
         ||||||||
25       ttataaaa       18

18       aaaata       23
         ||||||
32       ttttat       27

18       aaaat       22
         |||||
27       tttta       23

19       aaata       23
         |||||
36       tttat       32

33       attta       37
         |||||
56       taaat       52

37       attaa       41
         |||||
61       taatt       57

38       ttaat       42
         |||||
54       aatta       50

50       attaaa       55
         ||||||
61       taattt       56

53       aaatt       57
         |||||
63       tttaa       59

60       atttt       64
         |||||
78       taaaa       74

75       aaata       79
         |||||
93       tttat       89
