# Supplementary material for: Loss of inner kinetochore genes is associated with the transition to an unconventional point centromere in budding yeast
Source: PeerJ. 2020 Sep 29;8:e10085. doi: 10.7717/peerj.10085 (PMC7531349; doi:10.7717/peerj.10085)
Supplement: Supplemental Information 7 — The palindromes program from the emboss package was used to identify inverted repeats along the length of budding yeast centromeres. Output files in the .pal format are provided. [file peerj-08-10085-s007.zip › Supplementary_Material_S7/Smik_CEN10_pal.out]

Palindromes of:  Smik_CEN10 
Sequence length is: 120 
Start at position: 1
End at position: 120
Minimum length of Palindromes is: 5 
Maximum length of Palindromes is: 60 
Maximum gap between elements is: 20 
Number of mismatches allowed in Palindrome: 0


Palindromes:
10       tttaa       14
         |||||
19       aaatt       15

16       taaaaa       21
         ||||||
42       attttt       37

16       taaaa       20
         |||||
32       atttt       28

17       aaaaa       21
         |||||
40       ttttt       36

17       aaaaa       21
         |||||
39       ttttt       35

17       aaaaa       21
         |||||
38       ttttt       34

17       aaaaataaaa       26
         ||||||||||
37       tttttatttt       28

18       aaaataaaaa       27
         ||||||||||
46       ttttattttt       37

18       aaaat       22
         |||||
31       tttta       27

23       aaaaa       27
         |||||
40       ttttt       36

23       aaaaa       27
         |||||
39       ttttt       35

23       aaaaa       27
         |||||
38       ttttt       34

23       aaaaat       28
         ||||||
37       ttttta       32

24       aaaat       28
         |||||
46       tttta       42

26       aatttta       32
         |||||||
57       ttaaaat       51

32       atttt       36
         |||||
56       taaaa       52

38       tttta       42
         |||||
55       aaaat       51

42       atttt       46
         |||||
56       taaaa       52

47       ctatt       51
         |||||
76       gataa       72

48       tattaa       53
         ||||||
61       ataatt       56

50       ttaaa       54
         |||||
72       aattt       68

52       aaaattaa       59
         ||||||||
84       ttttaatt       77

68       tttaaa       73
         ||||||
88       aaattt       83

78       taattttt       85
         ||||||||
94       attaaaaa       87

81       ttttt       85
         |||||
90       aaaaa       86

92       ttact       96
         |||||
117      aatga      113
