# Supplementary material for: Loss of inner kinetochore genes is associated with the transition to an unconventional point centromere in budding yeast
Source: PeerJ. 2020 Sep 29;8:e10085. doi: 10.7717/peerj.10085 (PMC7531349; doi:10.7717/peerj.10085)
Supplement: Supplemental Information 7 — The palindromes program from the emboss package was used to identify inverted repeats along the length of budding yeast centromeres. Output files in the .pal format are provided. [file peerj-08-10085-s007.zip › Supplementary_Material_S7/Smik_CEN11_pal.out]

Palindromes of:  Smik_CEN11 
Sequence length is: 118 
Start at position: 1
End at position: 118
Minimum length of Palindromes is: 5 
Maximum length of Palindromes is: 59 
Maximum gap between elements is: 20 
Number of mismatches allowed in Palindrome: 0


Palindromes:
12       atttt       16
         |||||
40       taaaa       36

14       ttttaa       19
         ||||||
39       aaaatt       34

23       tatat       27
         |||||
43       atata       39

24       atatatt       30
         |||||||
44       tatataa       38

24       atata       28
         |||||
34       tatat       30

30       tatatt       35
         ||||||
59       atataa       54

30       tatatt       35
         ||||||
43       atataa       38

36       aaaata       41
         ||||||
47       ttttat       42

37       aaatatattttt       48
         ||||||||||||
62       tttatataaaaa       51

40       tatattttt       48
         |||||||||
76       atataaaaa       68

44       ttttt       48
         |||||
71       aaaaa       67

44       ttttt       48
         |||||
54       aaaaa       50

53       aaata       57
         |||||
62       tttat       58

56       tatattt       62
         |||||||
76       atataaa       70

58       tattt       62
         |||||
84       ataaa       80
