# Supplementary material for: Loss of inner kinetochore genes is associated with the transition to an unconventional point centromere in budding yeast
Source: PeerJ. 2020 Sep 29;8:e10085. doi: 10.7717/peerj.10085 (PMC7531349; doi:10.7717/peerj.10085)
Supplement: Supplemental Information 7 — The palindromes program from the emboss package was used to identify inverted repeats along the length of budding yeast centromeres. Output files in the .pal format are provided. [file peerj-08-10085-s007.zip › Supplementary_Material_S7/Smik_CEN12_pal.out]

Palindromes of:  Smik_CEN12 
Sequence length is: 118 
Start at position: 1
End at position: 118
Minimum length of Palindromes is: 5 
Maximum length of Palindromes is: 59 
Maximum gap between elements is: 20 
Number of mismatches allowed in Palindrome: 0


Palindromes:
21       ttata       25
         |||||
48       aatat       44

22       tataat       27
         ||||||
45       atatta       40

26       atata       30
         |||||
46       tatat       42

27       tatat       31
         |||||
47       atata       43

30       atttt       34
         |||||
52       taaaa       48

31       tttta       35
         |||||
50       aaaat       46

37       ttaatta       43
         |||||||
62       aattaat       56

37       ttaat       41
         |||||
58       aatta       54

38       taatt       42
         |||||
54       attaa       50

40       attat       44
         |||||
66       taata       62

50       aatta       54
         |||||
60       ttaat       56

51       attattaa       58
         ||||||||
66       taataatt       59

67       gtttt       71
         |||||
85       caaaa       81

73       ttttt       77
         |||||
84       aaaaa       80

74       ttttt       78
         |||||
84       aaaaa       80

75       ttttt       79
         |||||
84       aaaaa       80

79       taaaa       83
         |||||
93       atttt       89

90       tttatgtatt       99
         ||||||||||
118      aaatacataa      109
