# Supplementary material for: Loss of inner kinetochore genes is associated with the transition to an unconventional point centromere in budding yeast
Source: PeerJ. 2020 Sep 29;8:e10085. doi: 10.7717/peerj.10085 (PMC7531349; doi:10.7717/peerj.10085)
Supplement: Supplemental Information 7 — The palindromes program from the emboss package was used to identify inverted repeats along the length of budding yeast centromeres. Output files in the .pal format are provided. [file peerj-08-10085-s007.zip › Supplementary_Material_S7/Smik_CEN13_pal.out]

Palindromes of:  Smik_CEN13 
Sequence length is: 118 
Start at position: 1
End at position: 118
Minimum length of Palindromes is: 5 
Maximum length of Palindromes is: 59 
Maximum gap between elements is: 20 
Number of mismatches allowed in Palindrome: 0


Palindromes:
22       aaaata       27
         ||||||
43       ttttat       38

27       aaaat       31
         |||||
43       tttta       39

38       tatttt       43
         ||||||
54       ataaaa       49

39       attttt       44
         ||||||
62       taaaaa       57

46       tataa       50
         |||||
75       atatt       71

52       ataat       56
         |||||
74       tatta       70

55       ataaaa       60
         ||||||
82       tatttt       77

58       aaaatt       63
         ||||||
80       ttttaa       75

69       aatta       73
         |||||
78       ttaat       74

71       ttata       75
         |||||
90       aatat       86

72       tataa       76
         |||||
83       atatt       79

75       aattttatat       84
         ||||||||||
94       ttaaaatata       85

81       atata       85
         |||||
100      tatat       96

83       atata       87
         |||||
100      tatat       96

85       atata       89
         |||||
100      tatat       96
