# Supplementary material for: Loss of inner kinetochore genes is associated with the transition to an unconventional point centromere in budding yeast
Source: PeerJ. 2020 Sep 29;8:e10085. doi: 10.7717/peerj.10085 (PMC7531349; doi:10.7717/peerj.10085)
Supplement: Supplemental Information 7 — The palindromes program from the emboss package was used to identify inverted repeats along the length of budding yeast centromeres. Output files in the .pal format are provided. [file peerj-08-10085-s007.zip › Supplementary_Material_S7/Smik_CEN14_pal.out]

Palindromes of:  Smik_CEN14 
Sequence length is: 117 
Start at position: 1
End at position: 117
Minimum length of Palindromes is: 5 
Maximum length of Palindromes is: 58 
Maximum gap between elements is: 20 
Number of mismatches allowed in Palindrome: 0


Palindromes:
18       tgtttatt       25
         ||||||||
52       acaaataa       45

30       atatta       35
         ||||||
44       tataat       39

31       tattat       36
         ||||||
48       ataata       43

33       ttatt       37
         |||||
49       aataa       45

35       atttta       40
         ||||||
64       taaaat       59

42       tataa       46
         |||||
60       atatt       56

43       ataat       47
         |||||
67       tatta       63

44       taataa       49
         ||||||
69       attatt       64

46       ataaa       50
         |||||
59       tattt       55

52       aaatt       56
         |||||
73       tttaa       69

53       aattt       57
         |||||
65       ttaaa       61

59       taaaa       63
         |||||
76       atttt       72

60       aaaatta       66
         |||||||
88       ttttaat       82

60       aaaatta       66
         |||||||
74       ttttaat       68

62       aatta       66
         |||||
79       ttaat       75

66       attaat       71
         ||||||
85       taatta       80

66       attaa       70
         |||||
78       taatt       74

68       taatt       72
         |||||
80       attaa       76

74       ttaat       78
         |||||
84       aatta       80

76       aatta       80
         |||||
86       ttaat       82
