# Supplementary material for: Loss of inner kinetochore genes is associated with the transition to an unconventional point centromere in budding yeast
Source: PeerJ. 2020 Sep 29;8:e10085. doi: 10.7717/peerj.10085 (PMC7531349; doi:10.7717/peerj.10085)
Supplement: Supplemental Information 7 — The palindromes program from the emboss package was used to identify inverted repeats along the length of budding yeast centromeres. Output files in the .pal format are provided. [file peerj-08-10085-s007.zip › Supplementary_Material_S7/Smik_CEN1_pal.out]

Palindromes of:  Smik_CEN1 
Sequence length is: 118 
Start at position: 1
End at position: 118
Minimum length of Palindromes is: 5 
Maximum length of Palindromes is: 59 
Maximum gap between elements is: 20 
Number of mismatches allowed in Palindrome: 0


Palindromes:
9        atatat       14
         ||||||
23       tatata       18

9        atata       13
         |||||
21       tatat       17

10       tatat       14
         |||||
24       atata       20

12       tattttat       19
         ||||||||
43       ataaaata       36

12       tatttta       18
         |||||||
38       ataaaat       32

16       ttata       20
         |||||
25       aatat       21

17       tatatataa       25
         |||||||||
54       atatatatt       46

29       tttta       33
         |||||
41       aaaat       37

33       aaaata       38
         ||||||
58       ttttat       53

34       aaataaaa       41
         ||||||||
65       tttatttt       58

36       ataaa       40
         |||||
49       tattt       45

38       aaaata       43
         ||||||
58       ttttat       53

39       aaataa       44
         ||||||
65       tttatt       60

53       tatttt       58
         ||||||
77       ataaaa       72

55       ttttt       59
         |||||
70       aaaaa       66

56       ttttt       60
         |||||
70       aaaaa       66

57       ttttta       62
         ||||||
70       aaaaat       65

60       ttattt       65
         ||||||
78       aataaa       73

63       tttaa       67
         |||||
88       aaatt       84

69       aagaa       73
         |||||
85       ttctt       81
