# Supplementary material for: Loss of inner kinetochore genes is associated with the transition to an unconventional point centromere in budding yeast
Source: PeerJ. 2020 Sep 29;8:e10085. doi: 10.7717/peerj.10085 (PMC7531349; doi:10.7717/peerj.10085)
Supplement: Supplemental Information 7 — The palindromes program from the emboss package was used to identify inverted repeats along the length of budding yeast centromeres. Output files in the .pal format are provided. [file peerj-08-10085-s007.zip › Supplementary_Material_S7/Smik_CEN2_pal.out]

Palindromes of:  Smik_CEN2 
Sequence length is: 117 
Start at position: 1
End at position: 117
Minimum length of Palindromes is: 5 
Maximum length of Palindromes is: 58 
Maximum gap between elements is: 20 
Number of mismatches allowed in Palindrome: 0


Palindromes:
11       aattt       15
         |||||
25       ttaaa       21

12       attta       16
         |||||
33       taaat       29

22       aattat       27
         ||||||
37       ttaata       32

24       ttata       28
         |||||
49       aatat       45

27       tataa       31
         |||||
48       atatt       44

48       aaaaa       52
         |||||
74       ttttt       70

49       aaaaa       53
         |||||
74       ttttt       70

50       aaaaata       56
         |||||||
74       tttttat       68

56       attaa       60
         |||||
67       taatt       63

59       aaaat       63
         |||||
73       tttta       69

68       tattttt       74
         |||||||
92       ataaaaa       86

70       ttttt       74
         |||||
89       aaaaa       85

85       aaaaa       89
         |||||
99       ttttt       95

86       aaaaa       90
         |||||
99       ttttt       95
