# Supplementary material for: Loss of inner kinetochore genes is associated with the transition to an unconventional point centromere in budding yeast
Source: PeerJ. 2020 Sep 29;8:e10085. doi: 10.7717/peerj.10085 (PMC7531349; doi:10.7717/peerj.10085)
Supplement: Supplemental Information 7 — The palindromes program from the emboss package was used to identify inverted repeats along the length of budding yeast centromeres. Output files in the .pal format are provided. [file peerj-08-10085-s007.zip › Supplementary_Material_S7/Smik_CEN3_pal.out]

Palindromes of:  Smik_CEN3 
Sequence length is: 117 
Start at position: 1
End at position: 117
Minimum length of Palindromes is: 5 
Maximum length of Palindromes is: 58 
Maximum gap between elements is: 20 
Number of mismatches allowed in Palindrome: 0


Palindromes:
13       aaataa       18
         ||||||
38       tttatt       33

34       tattt       38
         |||||
53       ataaa       49

34       tattt       38
         |||||
43       ataaa       39

39       aaata       43
         |||||
66       tttat       62

39       aaatata       45
         |||||||
58       tttatat       52

48       aaaata       53
         ||||||
67       ttttat       62

48       aaaata       53
         ||||||
59       ttttat       54

63       attttt       68
         ||||||
90       taaaaa       85

70       ttttt       74
         |||||
89       aaaaa       85

71       ttttt       75
         |||||
89       aaaaa       85

72       ttttt       76
         |||||
89       aaaaa       85

73       ttttt       77
         |||||
89       aaaaa       85

74       ttttt       78
         |||||
89       aaaaa       85

101      ttttc      105
         |||||
111      aaaag      107
