# Supplementary material for: Loss of inner kinetochore genes is associated with the transition to an unconventional point centromere in budding yeast
Source: PeerJ. 2020 Sep 29;8:e10085. doi: 10.7717/peerj.10085 (PMC7531349; doi:10.7717/peerj.10085)
Supplement: Supplemental Information 7 — The palindromes program from the emboss package was used to identify inverted repeats along the length of budding yeast centromeres. Output files in the .pal format are provided. [file peerj-08-10085-s007.zip › Supplementary_Material_S7/Smik_CEN4_pal.out]

Palindromes of:  Smik_CEN4 
Sequence length is: 119 
Start at position: 1
End at position: 119
Minimum length of Palindromes is: 5 
Maximum length of Palindromes is: 59 
Maximum gap between elements is: 20 
Number of mismatches allowed in Palindrome: 0


Palindromes:
15       aataat       20
         ||||||
45       ttatta       40

17       taataa       22
         ||||||
46       attatt       41

36       aaaaat       41
         ||||||
58       ttttta       53

40       attat       44
         |||||
63       taata       59

41       ttatta       46
         ||||||
65       aataat       60

50       tttatt       55
         ||||||
66       aaataa       61

52       tattt       56
         |||||
68       ataaa       64

56       tttat       60
         |||||
66       aaata       62

64       aaatat       69
         ||||||
91       tttata       86

71       tttctt       76
         ||||||
82       aaagaa       77

79       gaaat       83
         |||||
107      cttta      103

97       ttttt      101
         |||||
119      aaaaa      115

97       ttttt      101
         |||||
118      aaaaa      114

97       tttttg      102
         ||||||
117      aaaaac      112
