# Supplementary material for: Loss of inner kinetochore genes is associated with the transition to an unconventional point centromere in budding yeast
Source: PeerJ. 2020 Sep 29;8:e10085. doi: 10.7717/peerj.10085 (PMC7531349; doi:10.7717/peerj.10085)
Supplement: Supplemental Information 7 — The palindromes program from the emboss package was used to identify inverted repeats along the length of budding yeast centromeres. Output files in the .pal format are provided. [file peerj-08-10085-s007.zip › Supplementary_Material_S7/Smik_CEN7_pal.out]

Palindromes of:  Smik_CEN7 
Sequence length is: 118 
Start at position: 1
End at position: 118
Minimum length of Palindromes is: 5 
Maximum length of Palindromes is: 59 
Maximum gap between elements is: 20 
Number of mismatches allowed in Palindrome: 0


Palindromes:
9        ataatt       14
         ||||||
37       tattaa       32

32       aattat       37
         ||||||
56       ttaata       51

37       tttatt       42
         ||||||
67       aaataa       62

40       attat       44
         |||||
55       taata       51

41       ttattt       46
         ||||||
66       aataaa       61

45       tttca       49
         |||||
63       aaagt       59

50       cataa       54
         |||||
60       gtatt       56

55       tttat       59
         |||||
67       aaata       63

61       aaataaagt       69
         |||||||||
87       tttatttca       79

62       aataaa       67
         ||||||
91       ttattt       86

90       ttatt       94
         |||||
118      aataa      114

96       tattt      100
         |||||
117      ataaa      113

98       tttgt      102
         |||||
114      aaaca      110

102      tgttc      106
         |||||
112      acaag      108
