# Supplementary material for: Loss of inner kinetochore genes is associated with the transition to an unconventional point centromere in budding yeast
Source: PeerJ. 2020 Sep 29;8:e10085. doi: 10.7717/peerj.10085 (PMC7531349; doi:10.7717/peerj.10085)
Supplement: Supplemental Information 7 — The palindromes program from the emboss package was used to identify inverted repeats along the length of budding yeast centromeres. Output files in the .pal format are provided. [file peerj-08-10085-s007.zip › Supplementary_Material_S7/Smik_CEN9_pal.out]

Palindromes of:  Smik_CEN9 
Sequence length is: 119 
Start at position: 1
End at position: 119
Minimum length of Palindromes is: 5 
Maximum length of Palindromes is: 59 
Maximum gap between elements is: 20 
Number of mismatches allowed in Palindrome: 0


Palindromes:
28       ttttta       33
         ||||||
58       aaaaat       53

29       tttta       33
         |||||
46       aaaat       42

31       ttattttta       39
         |||||||||
61       aataaaaat       53

33       atttt       37
         |||||
47       taaaa       43

35       tttta       39
         |||||
46       aaaat       42

37       ttattt       42
         ||||||
61       aataaa       56

40       tttaa       44
         |||||
56       aaatt       52

42       taaaa       46
         |||||
51       atttt       47

43       aaaat       47
         |||||
72       tttta       68

46       atttt       50
         |||||
59       taaaa       55

47       tttta       51
         |||||
57       aaaat       53

49       ttatt       53
         |||||
61       aataa       57

50       tattaaaa       57
         ||||||||
84       ataatttt       77

55       aaaata       60
         ||||||
72       ttttat       67

66       atatt       70
         |||||
85       tataa       81

78       tttaa       82
         |||||
103      aaatt       99
