# Supplementary material for: Loss of inner kinetochore genes is associated with the transition to an unconventional point centromere in budding yeast
Source: PeerJ. 2020 Sep 29;8:e10085. doi: 10.7717/peerj.10085 (PMC7531349; doi:10.7717/peerj.10085)
Supplement: Supplemental Information 7 — The palindromes program from the emboss package was used to identify inverted repeats along the length of budding yeast centromeres. Output files in the .pal format are provided. [file peerj-08-10085-s007.zip › Supplementary_Material_S7/Suva_CEN11_pal.out]

Palindromes of:  Suva_CEN11 
Sequence length is: 105 
Start at position: 1
End at position: 105
Minimum length of Palindromes is: 5 
Maximum length of Palindromes is: 52 
Maximum gap between elements is: 20 
Number of mismatches allowed in Palindrome: 0


Palindromes:
11       ttattt       16
         ||||||
37       aataaa       32

14       tttatata       21
         ||||||||
32       aaatatat       25

14       tttat       18
         |||||
23       aaata       19

33       aataa       37
         |||||
45       ttatt       41

50       gtttt       54
         |||||
61       caaaa       57

51       ttttg       55
         |||||
71       aaaac       67

56       gaaaa       60
         |||||
67       ctttt       63

62       atttt       66
         |||||
73       taaaa       69

66       tcaaa       70
         |||||
88       agttt       84

82       tattt       86
         |||||
105      ataaa      101
