# Supplementary material for: Loss of inner kinetochore genes is associated with the transition to an unconventional point centromere in budding yeast
Source: PeerJ. 2020 Sep 29;8:e10085. doi: 10.7717/peerj.10085 (PMC7531349; doi:10.7717/peerj.10085)
Supplement: Supplemental Information 7 — The palindromes program from the emboss package was used to identify inverted repeats along the length of budding yeast centromeres. Output files in the .pal format are provided. [file peerj-08-10085-s007.zip › Supplementary_Material_S7/Suva_CEN13_pal.out]

Palindromes of:  Suva_CEN13 
Sequence length is: 121 
Start at position: 1
End at position: 121
Minimum length of Palindromes is: 5 
Maximum length of Palindromes is: 60 
Maximum gap between elements is: 20 
Number of mismatches allowed in Palindrome: 0


Palindromes:
26       ttaaa       30
         |||||
48       aattt       44

27       taaat       31
         |||||
40       attta       36

36       attta       40
         |||||
63       taaat       59

44       tttaac       49
         ||||||
73       aaattg       68

54       ttatat       59
         ||||||
67       aatata       62

70       taaaa       74
         |||||
91       atttt       87

73       aaaat       77
         |||||
90       tttta       86

75       aataaaat       82
         ||||||||
93       ttatttta       86

80       aataa       84
         |||||
93       ttatt       89
