# Supplementary material for: Loss of inner kinetochore genes is associated with the transition to an unconventional point centromere in budding yeast
Source: PeerJ. 2020 Sep 29;8:e10085. doi: 10.7717/peerj.10085 (PMC7531349; doi:10.7717/peerj.10085)
Supplement: Supplemental Information 7 — The palindromes program from the emboss package was used to identify inverted repeats along the length of budding yeast centromeres. Output files in the .pal format are provided. [file peerj-08-10085-s007.zip › Supplementary_Material_S7/Suva_CEN14_pal.out]

Palindromes of:  Suva_CEN14 
Sequence length is: 119 
Start at position: 1
End at position: 119
Minimum length of Palindromes is: 5 
Maximum length of Palindromes is: 59 
Maximum gap between elements is: 20 
Number of mismatches allowed in Palindrome: 0


Palindromes:
30       ataaa       34
         |||||
57       tattt       53

32       aaata       36
         |||||
54       tttat       50

36       ataaa       40
         |||||
57       tattt       53

52       tttta       56
         |||||
64       aaaat       60

77       tagtaaat       84
         ||||||||
109      atcattta      102

87       taaat       91
         |||||
106      attta      102

95       taaata      100
         ||||||
106      atttat      101
