# Supplementary material for: Loss of inner kinetochore genes is associated with the transition to an unconventional point centromere in budding yeast
Source: PeerJ. 2020 Sep 29;8:e10085. doi: 10.7717/peerj.10085 (PMC7531349; doi:10.7717/peerj.10085)
Supplement: Supplemental Information 7 — The palindromes program from the emboss package was used to identify inverted repeats along the length of budding yeast centromeres. Output files in the .pal format are provided. [file peerj-08-10085-s007.zip › Supplementary_Material_S7/Suva_CEN16_pal.out]

Palindromes of:  Suva_CEN16 
Sequence length is: 119 
Start at position: 1
End at position: 119
Minimum length of Palindromes is: 5 
Maximum length of Palindromes is: 59 
Maximum gap between elements is: 20 
Number of mismatches allowed in Palindrome: 0


Palindromes:
20       aaata       24
         |||||
39       tttat       35

22       atata       26
         |||||
31       tatat       27

31       tcttt       35
         |||||
51       agaaa       47

72       taaat       76
         |||||
84       attta       80

74       aataaaa       80
         |||||||
102      ttatttt       96

83       taaaa       87
         |||||
100      atttt       96

96       ttttatt      102
         |||||||
117      aaaataa      111
