# Supplementary material for: Loss of inner kinetochore genes is associated with the transition to an unconventional point centromere in budding yeast
Source: PeerJ. 2020 Sep 29;8:e10085. doi: 10.7717/peerj.10085 (PMC7531349; doi:10.7717/peerj.10085)
Supplement: Supplemental Information 7 — The palindromes program from the emboss package was used to identify inverted repeats along the length of budding yeast centromeres. Output files in the .pal format are provided. [file peerj-08-10085-s007.zip › Supplementary_Material_S7/Suva_CEN3_pal.out]

Palindromes of:  Suva_CEN3 
Sequence length is: 119 
Start at position: 1
End at position: 119
Minimum length of Palindromes is: 5 
Maximum length of Palindromes is: 59 
Maximum gap between elements is: 20 
Number of mismatches allowed in Palindrome: 0


Palindromes:
27       taatta       32
         ||||||
48       attaat       43

36       tttaa       40
         |||||
59       aaatt       55

42       gtaat       46
         |||||
67       catta       63

61       ttatt       65
         |||||
78       aataa       74

62       tatta       66
         |||||
80       ataat       76

70       taaaaa       75
         ||||||
91       attttt       86

71       aaaaa       75
         |||||
89       ttttt       85

71       aaaaataat       79
         |||||||||
88       tttttatta       80
