# Supplementary material for: Loss of inner kinetochore genes is associated with the transition to an unconventional point centromere in budding yeast
Source: PeerJ. 2020 Sep 29;8:e10085. doi: 10.7717/peerj.10085 (PMC7531349; doi:10.7717/peerj.10085)
Supplement: Supplemental Information 8 — The percent GC content and dyad density for each budding yeast centromere are provided. Number of A, T, G and C bases as well as the number of dyad covered bases is also provided. This table is used to generate Figs. 4A and 4B. [file peerj-08-10085-s008.txt]

Sl_no	ID	GCContent	Total_length	G_Count	C_Count	A_Count	T_Count	Cent_ID	Dyad_covered	Dyad_density
1	Scer_CEN12	12.5	120	7	8	54	51	Scer_CEN12	87	0.725
2	Scer_CEN10	13.4453781512605	119	5	11	54	49	Scer_CEN10	85	0.714285714285714
3	Smik_CEN12	16.1016949152542	118	8	11	45	54	Smik_CEN12	77	0.652542372881356
4	Smik_CEN10	16.6666666666667	120	9	11	46	54	Smik_CEN10	81	0.675
5	Skud_CEN12	21.1864406779661	118	9	16	47	46	Skud_CEN12	46	0.389830508474576
6	Skud_CEN10	17.7966101694915	118	8	13	51	46	Skud_CEN10	64	0.542372881355932
7	Suva_CEN10	9.09090909090909	121	6	5	15	25	Suva_CEN10	8	0.0661157024793388
8	Suva_CEN12	5.88235294117647	119	3	4	12	30	Suva_CEN12	8	0.0672268907563025
9	Cgla_CEN4	23.2142857142857	112	13	13	46	40	Cgla_CEN4	54	0.482142857142857
10	Kafr_CEN5	24.0963855421687	83	9	11	27	36	Kafr_CEN5	NA	NA
11	Kafr_CEN10	27.710843373494	83	12	11	28	32	Kafr_CEN10	39	0.469879518072289
12	Tpha_CEN14	11.5384615384615	156	9	9	63	75	Tpha_CEN14	105	0.673076923076923
13	Tpha_CEN5	19.5266272189349	169	16	17	47	89	Tpha_CEN5	55	0.325443786982249
14	Kpol_CEN534	20	120	9	15	56	40	Kpol_CEN534	48	0.4
15	Kpol_CEN2002	15.2542372881356	118	6	12	42	58	Kpol_CEN2002	74	0.627118644067797
16	Zrou_CEN2	18.562874251497	167	13	18	64	72	Zrou_CEN2	99	0.592814371257485
17	Tdel_CEN5	24.0963855421687	166	18	22	76	50	Tdel_CEN5	38	0.228915662650602
18	Klac_CEN6	13.1979695431472	197	12	14	80	91	Klac_CEN6	108	0.548223350253807
19	Ecym_CEN8	12	200	9	15	104	72	Ecym_CEN8	104	0.52
20	Sklu_CEN7	14.070351758794	199	17	11	68	103	Sklu_CEN7	101	0.507537688442211
21	Kthe_CEN2	28.5714285714286	126	16	20	48	42	Kthe_CEN2	56	0.444444444444444
22	Kwal_CEN5	22.2222222222222	126	16	12	46	52	Kwal_CEN5	28	0.222222222222222
23	Intergenic-KNAG0H02320-KNAG0H02310	33.0645161290323	124	21	20	33	50	Intergenic-KNAG0H02320-KNAG0H02310	8	0.0645161290322581
24	Intergenic-TBLA0C06200-TBLA0C06210	25.6038647342995	207	34	19	94	60	Intergenic-TBLA0C06200-TBLA0C06210	53	0.256038647342995
25	Intergenic-CAGL0D03058g-CAGL0D03036g	28.9044289044289	429	49	75	157	148	Intergenic-CAGL0D03058g-CAGL0D03036g	58	0.135198135198135
26	Intergenic-NCAS0A01180-NCAS0A01190	28.1609195402299	174	32	17	65	60	Intergenic-NCAS0A01180-NCAS0A01190	40	0.229885057471264
27	Intergenic-NDAI0C02270-NDAI0C02280	33.5526315789474	304	46	56	99	103	Intergenic-NDAI0C02270-NDAI0C02280	61	0.200657894736842
28	Scer_CEN13	20.1680672268908	119	12	12	41	54	Scer_CEN13	66	0.554621848739496
29	Scer_CEN15	15.1260504201681	119	9	9	50	51	Scer_CEN15	63	0.529411764705882
30	Smik_CEN15	17.3913043478261	115	8	12	31	64	Smik_CEN15	28	0.243478260869565
31	Smik_CEN13	14.4067796610169	118	8	9	59	42	Smik_CEN13	61	0.516949152542373
32	Skud_CEN15	19.327731092437	119	8	15	54	42	Skud_CEN15	30	0.252100840336134
33	Skud_CEN13	16.2393162393162	117	9	10	52	46	Skud_CEN13	63	0.538461538461538
34	Suva_CEN13	14.8760330578512	121	8	10	51	52	Suva_CEN13	52	0.429752066115702
35	Suva_CEN15	17.5	120	8	13	41	58	Suva_CEN15	43	0.358333333333333
36	Cgla_CEN9	21.6216216216216	111	13	11	47	40	Cgla_CEN9	49	0.441441441441441
37	Cgla_CEN5	20	110	11	11	40	48	Cgla_CEN5	32	0.290909090909091
38	Kafr_CEN7	28.8888888888889	90	11	15	34	30	Kafr_CEN7	28	0.311111111111111
39	Tpha_CEN10	13.9393939393939	165	14	9	56	86	Tpha_CEN10	62	0.375757575757576
40	Tpha_CEN13	16.025641025641	156	10	15	71	60	Tpha_CEN13	95	0.608974358974359
41	Kpol_CEN1032	20	110	7	15	47	41	Kpol_CEN1032	54	0.490909090909091
42	Kpol_CEN1037	24.5762711864407	118	12	17	33	56	Kpol_CEN1037	16	0.135593220338983
43	Zrou_CEN3	19.1616766467066	167	18	14	64	71	Zrou_CEN3	46	0.275449101796407
44	Tdel_CEN7	24.5508982035928	167	20	21	67	59	Tdel_CEN7	74	0.44311377245509
45	Agos_CEN3	15.7068062827225	191	12	18	63	98	Agos_CEN3	55	0.287958115183246
46	Ecym_CEN3	13.4615384615385	208	15	13	59	121	Ecym_CEN3	68	0.326923076923077
47	Sklu_CEN5	15.5913978494624	186	12	17	75	82	Sklu_CEN5	145	0.779569892473118
48	Kthe_CEN3	21.09375	128	16	11	43	58	Kthe_CEN3	40	0.3125
49	Kwal_CEN7	20.9677419354839	124	17	9	47	51	Kwal_CEN7	45	0.362903225806452
50	Intergenic-KAFR0A05130-KAFR0A05120	24.4186046511628	172	15	27	67	63	Intergenic-KAFR0A05130-KAFR0A05120	76	0.441860465116279
51	Intergenic-NCAS0D02140-NCAS0D02130	26.6211604095563	293	28	50	102	113	Intergenic-NCAS0D02140-NCAS0D02130	80	0.273037542662116
52	Intergenic-NDAI0C02650-NDAI0C02660	29.0196078431373	255	35	39	98	83	Intergenic-NDAI0C02650-NDAI0C02660	57	0.223529411764706
53	Scer_CEN7	15.1260504201681	119	9	9	50	51	Scer_CEN7	56	0.470588235294118
54	Scer_CEN1	14.4067796610169	118	9	8	45	56	Scer_CEN1	58	0.491525423728814
55	Smik_CEN1	13.5593220338983	118	8	8	49	53	Smik_CEN1	71	0.601694915254237
56	Smik_CEN7	16.9491525423729	118	11	9	41	57	Smik_CEN7	78	0.661016949152542
57	Skud_CEN1	21.3675213675214	117	11	14	48	44	Skud_CEN1	65	0.555555555555556
58	Skud_CEN7	20.5128205128205	117	13	11	37	56	Skud_CEN7	43	0.367521367521368
59	Suva_CEN1	17.7966101694915	118	11	10	45	52	Suva_CEN1	37	0.313559322033898
60	Suva_CEN7	10.8333333333333	120	5	8	37	45	Suva_CEN7	65	0.541666666666667
61	Cgla_CEN1	25.4545454545455	110	14	14	43	39	Cgla_CEN1	42	0.381818181818182
62	Cgla_CEN7	23.0088495575221	113	14	12	28	59	Cgla_CEN7	NA	NA
63	Tpha_CEN6	14.5569620253165	158	11	12	75	60	Tpha_CEN6	85	0.537974683544304
64	Tpha_CEN11	17.1597633136095	169	12	17	58	82	Tpha_CEN11	85	0.502958579881657
65	Kpol_CEN1062	18.348623853211	109	9	11	32	57	Kpol_CEN1062	51	0.467889908256881
66	Zrou_CEN7	16.7664670658683	167	13	15	66	73	Zrou_CEN7	62	0.37125748502994
67	Tdel_CEN6	16.1676646706587	167	11	16	77	63	Tdel_CEN6	95	0.568862275449102
68	Klac_CEN3	12.6903553299492	197	12	13	79	93	Klac_CEN3	126	0.639593908629442
69	Agos_CEN6	13.0208333333333	192	9	16	87	80	Agos_CEN6	97	0.505208333333333
70	Ecym_CEN6	16.243654822335	197	15	17	84	81	Ecym_CEN6	113	0.573604060913706
71	Sklu_CEN8	10.1010101010101	198	9	11	90	88	Sklu_CEN8	147	0.742424242424242
72	Kthe_CEN5	28.3464566929134	127	19	17	39	52	Kthe_CEN5	49	0.385826771653543
73	Kwal_CEN4	24	125	12	18	37	58	Kwal_CEN4	27	0.216
74	Intergenic-NCAS0A05200-NCAS0A05210	36.0493827160494	405	67	79	119	140	Intergenic-NCAS0A05200-NCAS0A05210	40	0.0987654320987654
75	Intergenic-NDAI0K02610-NDAI0K02600	37.3188405797101	828	167	142	287	232	Intergenic-NDAI0K02610-NDAI0K02600	159	0.192028985507246
76	Intergenic-KAFR0F03330-KAFR0F03320	35.5987055016181	309	58	52	95	104	Intergenic-KAFR0F03330-KAFR0F03320	59	0.190938511326861
77	Intergenic-KNAG0B05510-KNAG0B05520	40.3846153846154	208	50	34	56	68	Intergenic-KNAG0B05510-KNAG0B05520	40	0.192307692307692
78	Intergenic-KNAG0D03440-KNAG0D03430	39.3468118195956	643	128	125	197	193	Intergenic-KNAG0D03440-KNAG0D03430	114	0.177293934681182
79	Intergenic-NCAS0J01070-NCAS0J01080	26.9949066213922	589	87	72	225	205	Intergenic-NCAS0J01070-NCAS0J01080	206	0.34974533106961
80	Intergenic-NDAI0J01810-NDAI0J01820	33.3056708160443	3615	572	632	1159	1252	Intergenic-NDAI0J01810-NDAI0J01820	657	0.181742738589212
81	Intergenic-Kpol_1025.35-Kpol_1025.36	30.015923566879	1256	167	210	405	474	Intergenic-Kpol_1025.35-Kpol_1025.36	295	0.234872611464968
82	Scer_CEN4	14.4144144144144	111	6	10	44	51	Scer_CEN4	76	0.684684684684685
83	Scer_CEN2	11.965811965812	117	8	6	43	60	Scer_CEN2	59	0.504273504273504
84	Smik_CEN4	15.9663865546218	119	10	9	55	45	Smik_CEN4	69	0.579831932773109
85	Smik_CEN2	17.0940170940171	117	11	9	54	43	Smik_CEN2	62	0.52991452991453
86	Skud_CEN4	17.5	120	11	10	44	55	Skud_CEN4	76	0.633333333333333
87	Skud_CEN2	17.9487179487179	117	13	8	50	46	Skud_CEN2	46	0.393162393162393
88	Suva_CEN2	0	120	0	0	0	0	Suva_CEN2	NA	NA
89	Suva_CEN4	20.8333333333333	120	14	11	51	44	Suva_CEN4	58	0.483333333333333
90	Cgla_CEN13	19.8198198198198	111	12	10	52	37	Cgla_CEN13	63	0.567567567567568
91	Cgla_CEN3	21.8181818181818	110	11	13	36	50	Cgla_CEN3	32	0.290909090909091
92	Kafr_CEN6	28.9156626506024	83	15	9	22	37	Kafr_CEN6	16	0.192771084337349
93	Tpha_CEN1	14.7058823529412	170	12	13	70	75	Tpha_CEN1	107	0.629411764705882
94	Tpha_CEN8	15.1898734177215	158	13	11	70	64	Tpha_CEN8	73	0.462025316455696
95	Kpol_CEN1045	28.3333333333333	120	11	23	44	42	Kpol_CEN1045	29	0.241666666666667
96	Kpol_CEN1036	20.8333333333333	120	7	18	41	54	Kpol_CEN1036	45	0.375
97	Zrou_CEN1	17.3652694610778	167	15	14	71	67	Zrou_CEN1	84	0.502994011976048
98	Tdel_CEN4	23.030303030303	165	17	21	61	66	Tdel_CEN4	58	0.351515151515152
99	Agos_CEN5	19.3717277486911	191	19	18	81	73	Agos_CEN5	81	0.424083769633508
100	Ecym_CEN5	15.8415841584158	202	17	15	71	99	Ecym_CEN5	91	0.450495049504951
101	Sklu_CEN3	19.7969543147208	197	20	19	70	88	Sklu_CEN3	83	0.421319796954315
102	Kthe_CEN7	20.1492537313433	134	14	13	53	54	Kthe_CEN7	35	0.261194029850746
103	Kwal_CEN2	23.3870967741935	124	12	17	36	59	Kwal_CEN2	24	0.193548387096774
104	Intergenic-KAFR0C00770-KAFR0C00760	19.3877551020408	294	35	22	113	124	Intergenic-KAFR0C00770-KAFR0C00760	61	0.207482993197279
105	Intergenic-KLLA0E17293g-KLLA0E17271g	36.8421052631579	418	80	74	142	122	Intergenic-KLLA0E17293g-KLLA0E17271g	70	0.167464114832536
106	Scer_CEN14	15.2542372881356	118	9	9	44	56	Scer_CEN14	59	0.5
107	Scer_CEN3	13.6752136752137	117	12	4	54	47	Scer_CEN3	62	0.52991452991453
108	Smik_CEN14	14.5299145299145	117	9	8	41	59	Smik_CEN14	63	0.538461538461538
109	Smik_CEN3	16.2393162393162	117	11	8	51	47	Smik_CEN3	56	0.478632478632479
110	Skud_CEN14	16.8067226890756	119	10	10	38	61	Skud_CEN14	55	0.46218487394958
111	Skud_CEN3	20.1680672268908	119	9	15	54	41	Skud_CEN3	74	0.621848739495798
112	Suva_CEN14	19.327731092437	119	10	13	55	41	Suva_CEN14	45	0.378151260504202
113	Suva_CEN3	21.0084033613445	119	14	11	51	43	Suva_CEN3	43	0.361344537815126
114	Cgla_CEN2	25	112	18	10	37	47	Cgla_CEN2	37	0.330357142857143
115	Kafr_CEN8	26.5060240963855	83	9	13	29	32	Kafr_CEN8	14	0.168674698795181
116	Kafr_CEN9	27.3809523809524	84	12	11	30	31	Kafr_CEN9	25	0.297619047619048
117	Tpha_CEN15	18.0811808118081	271	25	24	128	94	Tpha_CEN15	106	0.391143911439114
118	Tpha_CEN2	18.2352941176471	170	13	18	73	66	Tpha_CEN2	45	0.264705882352941
119	Kpol_CEN1050	18.018018018018	111	9	11	52	39	Kpol_CEN1050	60	0.540540540540541
120	Zrou_CEN5	22.4852071005917	169	16	22	61	70	Zrou_CEN5	72	0.42603550295858
121	Tdel_CEN2	24.8520710059172	169	18	24	71	56	Tdel_CEN2	51	0.301775147928994
122	Klac_CEN1	16.4102564102564	195	17	15	66	97	Klac_CEN1	98	0.502564102564103
123	Agos_CEN1	16.5	200	16	17	75	92	Agos_CEN1	107	0.535
124	Ecym_CEN1	10.0478468899522	209	9	12	92	96	Ecym_CEN1	146	0.698564593301435
125	Sklu_CEN4	12.1212121212121	198	10	14	86	88	Sklu_CEN4	122	0.616161616161616
126	Kthe_CEN8	29.9212598425197	127	21	17	47	42	Kthe_CEN8	16	0.125984251968504
127	Kwal_CEN8	22.0588235294118	136	14	16	54	52	Kwal_CEN8	55	0.404411764705882
128	Intergenic-NDAI0G04380-NDAI0G04390	33.6158192090396	708	123	115	234	236	Intergenic-NDAI0G04380-NDAI0G04390	136	0.192090395480226
129	Intergenic-NCAS0C05020-NCAS0C05030	32.5581395348837	258	48	36	86	88	Intergenic-NCAS0C05020-NCAS0C05030	24	0.0930232558139535
130	Intergenic-KNAG0I01140-KNAG0I01130	38.6363636363636	88	22	12	29	25	Intergenic-KNAG0I01140-KNAG0I01130	10	0.113636363636364
131	Intergenic-CAGL0H03949g-CAGL0H03971g	29.0969899665552	299	39	48	108	104	Intergenic-CAGL0H03949g-CAGL0H03971g	61	0.204013377926421
132	Intergenic-KNAG0H01760-KNAG0H01770	42.0427553444181	421	94	83	105	139	Intergenic-KNAG0H01760-KNAG0H01770	51	0.121140142517815
133	Intergenic-NCAS0G03270-NCAS0G03280	21.8181818181818	165	13	23	59	70	Intergenic-NCAS0G03270-NCAS0G03280	46	0.278787878787879
134	Intergenic-NDAI0D01290-NDAI0D01300	22.0264317180617	227	21	29	70	107	Intergenic-NDAI0D01290-NDAI0D01300	92	0.405286343612335
135	Scer_CEN5	15.2542372881356	118	9	9	55	45	Scer_CEN5	63	0.533898305084746
136	Scer_CEN9	11.1111111111111	117	8	5	45	59	Scer_CEN9	92	0.786324786324786
137	Smik_CEN5	17.7966101694915	118	10	11	49	48	Smik_CEN5	48	0.406779661016949
138	Smik_CEN9	15.9663865546218	119	9	10	34	66	Smik_CEN9	49	0.411764705882353
139	Skud_CEN9	15.1260504201681	119	11	7	35	66	Skud_CEN9	57	0.478991596638655
140	Skud_CEN5	20	120	9	15	61	35	Skud_CEN5	36	0.3
141	Suva_CEN5	15.9235668789809	157	15	10	56	54	Suva_CEN5	72	0.45859872611465
142	Suva_CEN9	20.1680672268908	119	12	12	41	54	Suva_CEN9	53	0.445378151260504
143	Cgla_CEN8	23.2142857142857	112	14	12	57	29	Cgla_CEN8	16	0.142857142857143
144	Cgla_CEN10	21.6216216216216	111	15	9	42	45	Cgla_CEN10	37	0.333333333333333
145	Kafr_CEN11	21.4285714285714	84	7	11	18	48	Kafr_CEN11	17	0.202380952380952
146	Kafr_CEN12	21.6867469879518	83	12	6	34	31	Kafr_CEN12	28	0.337349397590361
147	Tpha_CEN9	11.7283950617284	162	7	12	60	83	Tpha_CEN9	96	0.592592592592593
148	Tpha_CEN12	17.5	160	18	10	60	72	Tpha_CEN12	74	0.4625
149	Kpol_CEN499	15.3153153153153	111	5	12	58	36	Kpol_CEN499	36	0.324324324324324
150	Kpol_CEN312	21.8487394957983	119	10	16	54	39	Kpol_CEN312	47	0.394957983193277
151	Zrou_CEN4	19.7604790419162	167	16	17	59	75	Zrou_CEN4	83	0.497005988023952
152	Tdel_CEN8	21.6867469879518	166	15	21	66	64	Tdel_CEN8	58	0.349397590361446
153	Klac_CEN4	16.6666666666667	198	16	17	66	99	Klac_CEN4	96	0.484848484848485
154	Agos_CEN4	17.8947368421053	190	17	17	74	82	Agos_CEN4	93	0.489473684210526
155	Ecym_CEN4	14.3564356435644	202	13	16	99	74	Ecym_CEN4	121	0.599009900990099
156	Sklu_CEN6	14.2131979695431	197	16	12	73	96	Sklu_CEN6	108	0.548223350253807
157	Kthe_CEN6	20.6349206349206	126	15	11	49	51	Kthe_CEN6	61	0.484126984126984
158	Kwal_CEN6	19.3548387096774	124	13	11	57	43	Kwal_CEN6	52	0.419354838709677
159	Intergenic-TBLA0A01030-TBLA0A01040	27.4096385542169	2324	318	319	871	816	Intergenic-TBLA0A01030-TBLA0A01040	680	0.292598967297762
160	Intergenic-KNAG0G01010-KNAG0G01000	43.5955056179775	445	88	106	123	128	Intergenic-KNAG0G01010-KNAG0G01000	33	0.0741573033707865
161	Scer_CEN16	11.965811965812	117	8	6	47	56	Scer_CEN16	74	0.632478632478632
162	Scer_CEN6	13.5593220338983	118	11	5	62	40	Scer_CEN6	69	0.584745762711864
163	Smik_CEN6	19.4915254237288	118	13	10	55	40	Smik_CEN6	41	0.347457627118644
164	Smik_CEN16	18.6440677966102	118	11	11	40	56	Smik_CEN16	39	0.330508474576271
165	Skud_CEN6	20.5128205128205	117	13	11	41	52	Skud_CEN6	47	0.401709401709402
166	Skud_CEN16	23.2758620689655	116	13	14	44	45	Skud_CEN16	39	0.336206896551724
167	Suva_CEN16	15.9663865546218	119	9	10	63	37	Suva_CEN16	49	0.411764705882353
168	Suva_CEN6	5.04201680672269	119	2	4	21	25	Suva_CEN6	29	0.243697478991597
169	Cgla_CEN12	20.9090909090909	110	15	8	50	37	Cgla_CEN12	44	0.4
170	Cgla_CEN6	27.2727272727273	110	17	13	48	32	Cgla_CEN6	12	0.109090909090909
171	Kafr_CEN3	28.9156626506024	83	12	12	30	29	Kafr_CEN3	16	0.192771084337349
172	Kafr_CEN2	23.8095238095238	84	8	12	35	29	Kafr_CEN2	34	0.404761904761905
173	Tpha_CEN16	15.0943396226415	159	11	13	67	68	Tpha_CEN16	75	0.471698113207547
174	Tpha_CEN4	17.8571428571429	252	28	17	86	121	Tpha_CEN4	115	0.456349206349206
175	Kpol_CEN354	15.1260504201681	119	6	12	40	61	Kpol_CEN354	47	0.394957983193277
176	Kpol_CEN1058	19.0909090909091	110	8	13	52	37	Kpol_CEN1058	39	0.354545454545455
177	Zrou_CEN6	21.5568862275449	167	20	16	62	69	Zrou_CEN6	62	0.37125748502994
178	Tdel_CEN3	21.5189873417722	158	15	19	59	65	Tdel_CEN3	80	0.506329113924051
179	Klac_CEN5	13.265306122449	196	9	17	79	91	Klac_CEN5	118	0.602040816326531
180	Agos_CEN7	19.2708333333333	192	16	21	73	82	Agos_CEN7	81	0.421875
181	Ecym_CEN7	14.070351758794	199	9	19	85	86	Ecym_CEN7	109	0.547738693467337
182	Sklu_CEN2	15.8163265306122	196	17	14	90	75	Sklu_CEN2	109	0.556122448979592
183	Kthe_CEN1	24.8175182481752	137	16	18	44	59	Kthe_CEN1	50	0.364963503649635
184	Kwal_CEN1	23.6220472440945	127	13	17	49	48	Kwal_CEN1	63	0.496062992125984
185	Intergenic-TBLA0C00580-TBLA0C00590	23.1588287488909	1127	123	138	425	441	Intergenic-TBLA0C00580-TBLA0C00590	417	0.370008873114463
186	Intergenic-NDAI0B02180-NDAI0B02170	32.5042881646655	1166	204	175	404	383	Intergenic-NDAI0B02180-NDAI0B02170	234	0.200686106346484
187	Intergenic-NCAS0B04770-NCAS0B04760	32.5396825396825	252	46	36	76	94	Intergenic-NCAS0B04770-NCAS0B04760	58	0.23015873015873
188	Intergenic-KNAG0D02430-KNAG0D02440	37.5	216	45	36	69	66	Intergenic-KNAG0D02430-KNAG0D02440	34	0.157407407407407
189	Scer_CEN11	13.5593220338983	118	6	10	56	46	Scer_CEN11	72	0.610169491525424
190	Scer_CEN8	16.1016949152542	118	10	9	50	49	Scer_CEN8	52	0.440677966101695
191	Smik_CEN11	17.7966101694915	118	11	10	54	43	Smik_CEN11	58	0.491525423728814
192	Smik_CEN8	25.6410256410256	117	15	15	47	40	Smik_CEN8	16	0.136752136752137
193	Skud_CEN8	17.0940170940171	117	9	11	49	48	Skud_CEN8	62	0.52991452991453
194	Skud_CEN11	18.3333333333333	120	8	14	50	48	Skud_CEN11	64	0.533333333333333
195	Suva_CEN11	18.0952380952381	105	9	10	48	38	Suva_CEN11	56	0.533333333333333
196	Suva_CEN8	22.5	120	16	11	44	49	Suva_CEN8	56	0.466666666666667
197	Cgla_CEN11	21.8181818181818	110	13	11	45	41	Cgla_CEN11	47	0.427272727272727
198	Kafr_CEN1	25.3012048192771	83	12	9	32	30	Kafr_CEN1	32	0.385542168674699
199	Kafr_CEN4	28.5714285714286	84	10	14	32	28	Kafr_CEN4	21	0.25
200	Tpha_CEN3	14.0350877192982	171	9	15	84	63	Tpha_CEN3	100	0.584795321637427
201	Tpha_CEN7	19.1616766467066	167	15	17	57	78	Tpha_CEN7	80	0.479041916167665
202	Kpol_CEN1056	21.8181818181818	110	6	18	29	57	Kpol_CEN1056	NA	NA
203	Kpol_CEN1018	19.0909090909091	110	12	9	53	36	Kpol_CEN1018	39	0.354545454545455
204	Tdel_CEN1	29.0909090909091	165	24	24	65	52	Tdel_CEN1	32	0.193939393939394
205	Klac_CEN2	12.1212121212121	198	10	14	82	92	Klac_CEN2	136	0.686868686868687
206	Agos_CEN2	15.7068062827225	191	14	16	85	76	Agos_CEN2	125	0.654450261780105
207	Ecym_CEN2	12.6262626262626	198	11	14	95	78	Ecym_CEN2	100	0.505050505050505
208	Sklu_CEN1	12.7551020408163	196	15	10	78	93	Sklu_CEN1	130	0.663265306122449
209	Kthe_CEN4	19.6850393700787	127	12	13	38	64	Kthe_CEN4	75	0.590551181102362
210	Kwal_CEN3	20	125	10	15	53	47	Kwal_CEN3	52	0.416
211	Intergenic-ZYRO0B01474g-ZYRO0B01496g	33.9735894357743	833	146	137	252	298	Intergenic-ZYRO0B01474g-ZYRO0B01496g	181	0.217286914765906
212	Intergenic-CAGL0L02321g-CAGL0L02299g	43.3903576982893	643	139	140	175	189	Intergenic-CAGL0L02321g-CAGL0L02299g	66	0.102643856920684
213	Intergenic-KNAG0A06820-KNAG0A06830	50.9433962264151	318	81	81	82	74	Intergenic-KNAG0A06820-KNAG0A06830	30	0.0943396226415094
214	Intergenic-NCAS0A04980-NCAS0A04970	36.4705882352941	425	83	72	112	158	Intergenic-NCAS0A04980-NCAS0A04970	42	0.0988235294117647
215	Intergenic-NDAI0K02040-NDAI0K02030	31.3084112149533	642	90	111	212	229	Intergenic-NDAI0K02040-NDAI0K02030	92	0.143302180685358
216	LC029910.1	20	110	10	12	52	36	LC029910.1	47	0.427272727272727
217	LC029909.1	20.9090909090909	110	12	11	54	33	LC029909.1	28	0.254545454545455
218	LC029908.1	24.5454545454545	110	16	11	39	44	LC029908.1	37	0.336363636363636
219	LC029907.1	20.9090909090909	110	13	10	44	43	LC029907.1	53	0.481818181818182
220	LC029906.1	24.5454545454545	110	11	16	42	41	LC029906.1	39	0.354545454545455
221	LC029905.1	24.5454545454545	110	13	14	40	43	LC029905.1	20	0.181818181818182
222	LC029904.1	20.9090909090909	110	10	13	47	40	LC029904.1	61	0.554545454545455
223	LC029903.1	19.0909090909091	110	11	10	39	50	LC029903.1	32	0.290909090909091
224	LC029902.1	18.1818181818182	110	14	6	41	49	LC029902.1	61	0.554545454545455
225	LC029901.1	20	110	11	11	45	43	LC029901.1	55	0.5
226	BR001269.1	35.1612903225806	620	106	112	198	204	BR001269.1	148	0.238709677419355
227	BR001274.1	27.5229357798165	109	13	17	38	41	BR001274.1	24	0.220183486238532
228	BR001273.1	25.6880733944954	109	14	14	46	35	BR001273.1	37	0.339449541284404
229	BR001272.1	24.5454545454545	110	15	12	36	47	BR001272.1	48	0.436363636363636
230	BR001271.1	30.2752293577982	109	15	18	39	37	BR001271.1	33	0.302752293577982
231	BR001270.1	26.3636363636364	110	15	14	43	38	BR001270.1	38	0.345454545454545
232	BR001268.1	20	110	10	12	52	36	BR001268.1	33	0.3
233	BR001267.1	22.7272727272727	110	13	12	42	43	BR001267.1	55	0.5
234	BR001266.1	24.7706422018349	109	11	16	37	45	BR001266.1	36	0.330275229357798
235	BR001265.1	23.8532110091743	109	12	14	36	47	BR001265.1	43	0.394495412844037
236	BR001264.1	22.9357798165138	109	10	15	49	35	BR001264.1	16	0.146788990825688
